# Supplementary material for: Transcriptomic Analysis Reveals Functional Interaction of mRNA–lncRNA–miRNA in Steroidogenesis and Spermatogenesis of Gynogenetic Japanese Flounder (Paralichthys olivaceus)
Source: Biology (Basel). 2022 Jan 28;11(2):213. doi: 10.3390/biology11020213 (PMC8869744; doi:10.3390/biology11020213)
Supplement: Supplementary file 1 [file biology-11-00213-s001.zip]

Archive with 13 entries (13 files):
- Figure S1.let7 synteny.pdf
- Figure S2.let7 cluster expression.pdf
- Table S10ab.GO&KEGG of let7 targets.xlsx
- Table S11.Luciferase activity-new.xlsx
- Table S1ab.Primers for qRT-PCR and vector.pdf
- Table S2ab.Overview of RNA-seq and small RNA-seq.xlsx
- Table S3abc.TPM.xlsx
- Table S4abcd.GO&KEGG of up and down DEmRNAs.xlsx
- Table S5abcdefgh.GO&KEGG of cis and trans targets of DElncRNAs.xlsx
- Table S6ab.GO&KEGG of targets of DEmiRNAs.xlsx
- Table S7.qRT-PCR data-new.xlsx
- Table S8.mRNA-miRNA-lncRNA network.xlsx
- Table S9ab.GO&KEGG of ceRNA.xlsx
