# Supplementary material for: Transcriptomic Analysis Reveals Functional Interaction of mRNA–lncRNA–miRNA in Steroidogenesis and Spermatogenesis of Gynogenetic Japanese Flounder (Paralichthys olivaceus)
Source: Biology (Basel). 2022 Jan 28;11(2):213. doi: 10.3390/biology11020213 (PMC8869744; doi:10.3390/biology11020213)
Supplement: Supplementary file 1 [file biology-11-00213-s001.zip › Table S10ab.GO&KEGG of let7 targets.xlsx]

## Sheet: TableS10.a.let-7 target.GO
GO ID	GO Term	Ontology	GeneRatio	BgRatio	Pvalue	FDR	geneID
GO:0060255	regulation of macromolecule metabolic process	BP	428	1548	5.43505e-10	9.41351e-07	XM_020078124.1;XM_020078773.1;XM_020078851.1;XM_020078852.1;XM_020078924.1;XM_020078925.1;XM_020078926.1;XM_020079081.1;XM_020079105.1;XM_020079417.1;XM_020079418.1;XM_020079419.1;XM_020079420.1;XM_020079453.1;XM_020079610.1;XM_020079611.1;XM_020079809.1;XM_020079973.1;XM_020080206.1;XM_020080402.1;XM_020080460.1;XM_020080555.1;XM_020080760.1;XM_020080887.1;XM_020081196.1;XM_020081331.1;XM_020081…
GO:0010468	regulation of gene expression	BP	378	1354	2.10739e-09	1.825e-06	XM_020078124.1;XM_020078773.1;XM_020078851.1;XM_020078852.1;XM_020078924.1;XM_020078925.1;XM_020079105.1;XM_020079417.1;XM_020079418.1;XM_020079419.1;XM_020079420.1;XM_020079453.1;XM_020079610.1;XM_020079611.1;XM_020079809.1;XM_020079973.1;XM_020080206.1;XM_020080402.1;XM_020080460.1;XM_020080555.1;XM_020080760.1;XM_020080887.1;XM_020081433.1;XM_020081775.1;XM_020081845.1;XM_020081846.1;XM_020082…
GO:0019222	regulation of metabolic process	BP	495	1857	5.64066e-09	3.25654e-06	XM_020078124.1;XM_020078773.1;XM_020078851.1;XM_020078852.1;XM_020078924.1;XM_020078925.1;XM_020078926.1;XM_020079081.1;XM_020079105.1;XM_020079417.1;XM_020079418.1;XM_020079419.1;XM_020079420.1;XM_020079453.1;XM_020079610.1;XM_020079611.1;XM_020079809.1;XM_020079973.1;XM_020080206.1;XM_020080314.1;XM_020080315.1;XM_020080402.1;XM_020080460.1;XM_020080555.1;XM_020080760.1;XM_020080853.1;XM_020080…
GO:0001071	nucleic acid binding transcription factor activity	MF	161	502	1.09776e-07	3.8115e-05	XM_020078124.1;XM_020078924.1;XM_020079417.1;XM_020079418.1;XM_020079419.1;XM_020079420.1;XM_020079453.1;XM_020079809.1;XM_020079973.1;XM_020080402.1;XM_020081775.1;XM_020084174.1;XM_020084176.1;XM_020084247.1;XM_020084248.1;XM_020085124.1;XM_020085312.1;XM_020085313.1;XM_020085862.1;XM_020085863.1;XM_020085864.1;XM_020085865.1;XM_020086034.1;XM_020086547.1;XM_020086629.1;XM_020086998.1;XM_020087…
GO:0004674	protein serine/threonine kinase activity	MF	58	139	1.74839e-07	3.8115e-05	XM_020079922.1;XM_020079924.1;XM_020081693.1;XM_020083069.1;XM_020083332.1;XM_020084273.1;XM_020084274.1;XM_020084620.1;XM_020084621.1;XM_020086854.1;XM_020086874.1;XM_020086971.1;XM_020088246.1;XM_020088619.1;XM_020089277.1;XM_020089546.1;XM_020089616.1;XM_020089618.1;XM_020089810.1;XM_020090109.1;XM_020090110.1;XM_020090323.1;XM_020092138.1;XM_020092646.1;XM_020092841.1;XM_020092851.1;XM_020092…
GO:0000139	Golgi membrane	CC	28	53	2.72489e-07	5.66777e-05	XM_020079248.1;XM_020079250.1;XM_020080439.1;XM_020080441.1;XM_020081652.1;XM_020087149.1;XM_020087150.1;XM_020087151.1;XM_020087152.1;XM_020087153.1;XM_020087154.1;XM_020087155.1;XM_020088722.1;XM_020088788.1;XM_020088789.1;XM_020088790.1;XM_020089621.1;XM_020090038.1;XM_020090039.1;XM_020092349.1;XM_020092358.1;XM_020092368.1;XM_020097719.1;XM_020097720.1;XM_020097721.1;XM_020097722.1;XM_020098…
GO:0003002	regionalization	BP	49	121	1.85188e-06	0.000685552	XM_020078773.1;XM_020079196.1;XM_020079846.1;XM_020080237.1;XM_020080460.1;XM_020082137.1;XM_020082138.1;XM_020082139.1;XM_020082140.1;XM_020082141.1;XM_020086055.1;XM_020086056.1;XM_020088274.1;XM_020088284.1;XM_020088557.1;XM_020088704.1;XM_020088705.1;XM_020088706.1;XM_020088707.1;XM_020089277.1;XM_020089472.1;XM_020089474.1;XM_020089546.1;XM_020091062.1;XM_020091064.1;XM_020091290.1;XM_020091…
GO:0009952	anterior/posterior pattern specification	BP	19	31	1.97908e-06	0.000685552	XM_020079196.1;XM_020082137.1;XM_020082138.1;XM_020082139.1;XM_020082140.1;XM_020082141.1;XM_020088557.1;XM_020093664.1;XM_020098039.1;XM_020098048.1;XM_020098057.1;XM_020098067.1;XM_020098075.1;XM_020102294.1;XM_020102295.1;XM_020102296.1;XM_020102297.1;XM_020107759.1;XM_020110063.1
GO:0044431	Golgi apparatus part	CC	28	59	4.45828e-06	0.000463661	XM_020079248.1;XM_020079250.1;XM_020080439.1;XM_020080441.1;XM_020081652.1;XM_020087149.1;XM_020087150.1;XM_020087151.1;XM_020087152.1;XM_020087153.1;XM_020087154.1;XM_020087155.1;XM_020088722.1;XM_020088788.1;XM_020088789.1;XM_020088790.1;XM_020089621.1;XM_020090038.1;XM_020090039.1;XM_020092349.1;XM_020092358.1;XM_020092368.1;XM_020097719.1;XM_020097720.1;XM_020097721.1;XM_020097722.1;XM_020098…
GO:0032526	response to retinoic acid	BP	8	8	4.70349e-06	0.00117906	XM_020098859.1;XM_020098860.1;XM_020098861.1;XM_020098862.1;XM_020098863.1;XM_020098864.1;XM_020098867.1;XM_020103157.1
GO:0071310	cellular response to organic substance	BP	74	212	4.8006e-06	0.00117906	XM_020078773.1;XM_020079105.1;XM_020079417.1;XM_020079418.1;XM_020079419.1;XM_020079420.1;XM_020081158.1;XM_020081501.1;XM_020081503.1;XM_020081504.1;XM_020081505.1;XM_020085862.1;XM_020085863.1;XM_020085864.1;XM_020085865.1;XM_020086034.1;XM_020087011.1;XM_020087012.1;XM_020087013.1;XM_020087014.1;XM_020087037.1;XM_020087100.1;XM_020087373.1;XM_020089214.1;XM_020089489.1;XM_020089599.1;XM_020089…
GO:0044707	single-multicellular organism process	BP	364	1387	5.44601e-06	0.00117906	XM_020078440.1;XM_020078441.1;XM_020078442.1;XM_020078444.1;XM_020078773.1;XM_020078902.1;XM_020078903.1;XM_020078904.1;XM_020078905.1;XM_020078906.1;XM_020078907.1;XM_020078908.1;XM_020078913.1;XM_020078925.1;XM_020078926.1;XM_020079105.1;XM_020079196.1;XM_020079610.1;XM_020079611.1;XM_020079846.1;XM_020079919.1;XM_020080090.1;XM_020080139.1;XM_020080141.1;XM_020080142.1;XM_020080188.1;XM_020080…
GO:0030258	lipid modification	BP	10	12	9.32229e-06	0.00162314	XM_020087149.1;XM_020087150.1;XM_020087151.1;XM_020087152.1;XM_020087153.1;XM_020087154.1;XM_020087155.1;XM_020088788.1;XM_020088789.1;XM_020088790.1
GO:0071495	cellular response to endogenous stimulus	BP	65	183	9.37146e-06	0.00162314	XM_020078773.1;XM_020079105.1;XM_020079417.1;XM_020079418.1;XM_020079419.1;XM_020079420.1;XM_020081501.1;XM_020081503.1;XM_020081504.1;XM_020081505.1;XM_020085862.1;XM_020085863.1;XM_020085864.1;XM_020085865.1;XM_020086034.1;XM_020087011.1;XM_020087012.1;XM_020087013.1;XM_020087014.1;XM_020087037.1;XM_020087100.1;XM_020089214.1;XM_020089489.1;XM_020090231.1;XM_020090510.1;XM_020090873.1;XM_020091…
GO:0005794	Golgi apparatus	CC	28	61	9.96093e-06	0.000690625	XM_020079248.1;XM_020079250.1;XM_020080439.1;XM_020080441.1;XM_020081652.1;XM_020087149.1;XM_020087150.1;XM_020087151.1;XM_020087152.1;XM_020087153.1;XM_020087154.1;XM_020087155.1;XM_020088722.1;XM_020088788.1;XM_020088789.1;XM_020088790.1;XM_020089621.1;XM_020090038.1;XM_020090039.1;XM_020092349.1;XM_020092358.1;XM_020092368.1;XM_020097719.1;XM_020097720.1;XM_020097721.1;XM_020097722.1;XM_020098…
GO:0007389	pattern specification process	BP	60	166	1.10563e-05	0.00174087	XM_020078773.1;XM_020079196.1;XM_020079846.1;XM_020080237.1;XM_020080460.1;XM_020082137.1;XM_020082138.1;XM_020082139.1;XM_020082140.1;XM_020082141.1;XM_020082406.1;XM_020083740.1;XM_020086055.1;XM_020086056.1;XM_020088274.1;XM_020088284.1;XM_020088557.1;XM_020088704.1;XM_020088705.1;XM_020088706.1;XM_020088707.1;XM_020089277.1;XM_020089393.1;XM_020089472.1;XM_020089474.1;XM_020089546.1;XM_020091…
GO:0070887	cellular response to chemical stimulus	BP	76	226	1.66098e-05	0.00222338	XM_020078773.1;XM_020079105.1;XM_020079417.1;XM_020079418.1;XM_020079419.1;XM_020079420.1;XM_020081158.1;XM_020081501.1;XM_020081503.1;XM_020081504.1;XM_020081505.1;XM_020084401.1;XM_020085862.1;XM_020085863.1;XM_020085864.1;XM_020085865.1;XM_020086034.1;XM_020087011.1;XM_020087012.1;XM_020087013.1;XM_020087014.1;XM_020087037.1;XM_020087100.1;XM_020087373.1;XM_020089214.1;XM_020089489.1;XM_020089…
GO:0014733	regulation of skeletal muscle adaptation	BP	7	7	2.1823e-05	0.00222338	XM_020098859.1;XM_020098860.1;XM_020098861.1;XM_020098862.1;XM_020098863.1;XM_020098864.1;XM_020098867.1
GO:0014888	striated muscle adaptation	BP	7	7	2.1823e-05	0.00222338	XM_020098859.1;XM_020098860.1;XM_020098861.1;XM_020098862.1;XM_020098863.1;XM_020098864.1;XM_020098867.1
GO:0043500	muscle adaptation	BP	7	7	2.1823e-05	0.00222338	XM_020098859.1;XM_020098860.1;XM_020098861.1;XM_020098862.1;XM_020098863.1;XM_020098864.1;XM_020098867.1
GO:0043501	skeletal muscle adaptation	BP	7	7	2.1823e-05	0.00222338	XM_020098859.1;XM_020098860.1;XM_020098861.1;XM_020098862.1;XM_020098863.1;XM_020098864.1;XM_020098867.1
GO:0043502	regulation of muscle adaptation	BP	7	7	2.1823e-05	0.00222338	XM_020098859.1;XM_020098860.1;XM_020098861.1;XM_020098862.1;XM_020098863.1;XM_020098864.1;XM_020098867.1
GO:0032870	cellular response to hormone stimulus	BP	49	131	2.45928e-05	0.00229835	XM_020079417.1;XM_020079418.1;XM_020079419.1;XM_020079420.1;XM_020085862.1;XM_020085863.1;XM_020085864.1;XM_020085865.1;XM_020086034.1;XM_020087011.1;XM_020087012.1;XM_020087013.1;XM_020087014.1;XM_020087037.1;XM_020087100.1;XM_020089214.1;XM_020089489.1;XM_020090231.1;XM_020090510.1;XM_020090873.1;XM_020091556.1;XM_020092704.1;XM_020093419.1;XM_020094371.1;XM_020096184.1;XM_020096185.1;XM_020097…
GO:0048598	embryonic morphogenesis	BP	74	221	2.52129e-05	0.00229835	XM_020078926.1;XM_020079105.1;XM_020079196.1;XM_020079846.1;XM_020080139.1;XM_020080141.1;XM_020080142.1;XM_020080237.1;XM_020080853.1;XM_020083740.1;XM_020083781.1;XM_020087966.1;XM_020088274.1;XM_020088284.1;XM_020088793.1;XM_020089277.1;XM_020089974.1;XM_020091062.1;XM_020091064.1;XM_020091086.1;XM_020091917.1;XM_020091918.1;XM_020092219.1;XM_020092778.1;XM_020092779.1;XM_020092780.1;XM_020093…
GO:0010033	response to organic substance	BP	89	278	2.86606e-05	0.00248201	XM_020078773.1;XM_020078925.1;XM_020079105.1;XM_020079417.1;XM_020079418.1;XM_020079419.1;XM_020079420.1;XM_020081158.1;XM_020081501.1;XM_020081503.1;XM_020081504.1;XM_020081505.1;XM_020085862.1;XM_020085863.1;XM_020085864.1;XM_020085865.1;XM_020086034.1;XM_020087011.1;XM_020087012.1;XM_020087013.1;XM_020087014.1;XM_020087037.1;XM_020087100.1;XM_020087373.1;XM_020089214.1;XM_020089489.1;XM_020089…
GO:0009755	hormone-mediated signaling pathway	BP	47	125	3.06328e-05	0.00252647	XM_020079417.1;XM_020079418.1;XM_020079419.1;XM_020079420.1;XM_020085862.1;XM_020085863.1;XM_020085864.1;XM_020085865.1;XM_020086034.1;XM_020087011.1;XM_020087012.1;XM_020087013.1;XM_020087014.1;XM_020087037.1;XM_020087100.1;XM_020089214.1;XM_020089489.1;XM_020090873.1;XM_020091556.1;XM_020092704.1;XM_020093419.1;XM_020094371.1;XM_020096184.1;XM_020096185.1;XM_020097729.1;XM_020099488.1;XM_020099…
GO:0038024	cargo receptor activity	MF	14	22	3.53533e-05	0.00513802	XM_020087373.1;XM_020087984.1;XM_020087985.1;XM_020088451.1;XM_020088452.1;XM_020088453.1;XM_020088454.1;XM_020088456.1;XM_020090839.1;XM_020090840.1;XM_020091017.1;XM_020091018.1;XM_020098084.1;XM_020100271.1
GO:0001667	ameboidal-type cell migration	BP	42	109	4.09015e-05	0.00322006	XM_020079196.1;XM_020082406.1;XM_020083781.1;XM_020084401.1;XM_020085862.1;XM_020085863.1;XM_020085864.1;XM_020085865.1;XM_020087263.1;XM_020091086.1;XM_020091720.1;XM_020091721.1;XM_020091722.1;XM_020091723.1;XM_020091724.1;XM_020091725.1;XM_020091728.1;XM_020094119.1;XM_020094370.1;XM_020094382.1;XM_020095293.1;XM_020097935.1;XM_020098352.1;XM_020099108.1;XM_020101661.1;XM_020102294.1;XM_020102…
GO:0048732	gland development	BP	12	18	5.00043e-05	0.00356493	XM_020079610.1;XM_020079611.1;XM_020088274.1;XM_020088284.1;XM_020088557.1;XM_020097865.1;XM_020099789.1;XM_020102294.1;XM_020102295.1;XM_020102296.1;XM_020102297.1;XM_020111099.1
GO:0098609	cell-cell adhesion	BP	40	103	5.02611e-05	0.00356493	XM_020080188.1;XM_020080189.1;XM_020082477.1;XM_020083506.1;XM_020083781.1;XM_020085798.1;XM_020088813.1;XM_020089095.1;XM_020089097.1;XM_020089098.1;XM_020089099.1;XM_020089699.1;XM_020089700.1;XM_020091058.1;XM_020093814.1;XM_020093816.1;XM_020093817.1;XM_020093818.1;XM_020093819.1;XM_020093820.1;XM_020093821.1;XM_020093822.1;XM_020093823.1;XM_020098266.1;XM_020098267.1;XM_020098268.1;XM_020098…
GO:0010720	positive regulation of cell development	BP	14	23	5.14568e-05	0.00356493	XM_020079846.1;XM_020084401.1;XM_020088939.1;XM_020097935.1;XM_020098859.1;XM_020098860.1;XM_020098861.1;XM_020098862.1;XM_020098863.1;XM_020098864.1;XM_020098866.1;XM_020098867.1;XM_020104357.1;XM_020104358.1
GO:0043231	intracellular membrane-bounded organelle	CC	493	2072	5.36335e-05	0.00278894	XM_020078124.1;XM_020078440.1;XM_020078441.1;XM_020078442.1;XM_020078444.1;XM_020078447.1;XM_020078851.1;XM_020078852.1;XM_020078896.1;XM_020078897.1;XM_020078924.1;XM_020078925.1;XM_020079248.1;XM_020079250.1;XM_020079362.1;XM_020079417.1;XM_020079418.1;XM_020079419.1;XM_020079420.1;XM_020079453.1;XM_020079610.1;XM_020079611.1;XM_020079809.1;XM_020079973.1;XM_020080206.1;XM_020080293.1;XM_020080…
GO:0098742	cell-cell adhesion via plasma-membrane adhesion molecules	BP	32	77	6.04559e-05	0.0040273	XM_020080188.1;XM_020080189.1;XM_020082477.1;XM_020083506.1;XM_020083781.1;XM_020085798.1;XM_020088813.1;XM_020089095.1;XM_020089097.1;XM_020089098.1;XM_020089099.1;XM_020089699.1;XM_020089700.1;XM_020093814.1;XM_020093816.1;XM_020093817.1;XM_020093818.1;XM_020093819.1;XM_020093820.1;XM_020093821.1;XM_020093822.1;XM_020093823.1;XM_020098737.1;XM_020101980.1;XM_020104577.1;XM_020108807.1;XM_020110…
GO:0006464	cellular protein modification process	BP	366	1433	6.93111e-05	0.00444618	XM_020078925.1;XM_020078926.1;XM_020079064.1;XM_020079065.1;XM_020079081.1;XM_020079248.1;XM_020079250.1;XM_020079434.1;XM_020079442.1;XM_020079476.1;XM_020079922.1;XM_020079924.1;XM_020080008.1;XM_020080039.1;XM_020080090.1;XM_020080126.1;XM_020080127.1;XM_020080128.1;XM_020080129.1;XM_020080131.1;XM_020080132.1;XM_020080133.1;XM_020080157.1;XM_020080158.1;XM_020080282.1;XM_020081046.1;XM_020081…
GO:0098588	bounding membrane of organelle	CC	45	126	7.7948e-05	0.00324264	XM_020079248.1;XM_020079250.1;XM_020080439.1;XM_020080441.1;XM_020081652.1;XM_020082053.1;XM_020084269.1;XM_020084270.1;XM_020084271.1;XM_020085704.1;XM_020087062.1;XM_020087149.1;XM_020087150.1;XM_020087151.1;XM_020087152.1;XM_020087153.1;XM_020087154.1;XM_020087155.1;XM_020088722.1;XM_020088788.1;XM_020088789.1;XM_020088790.1;XM_020089621.1;XM_020090038.1;XM_020090039.1;XM_020090911.1;XM_020091…
GO:0010467	gene expression	BP	439	1756	9.95504e-05	0.00604508	XM_020078124.1;XM_020078295.1;XM_020078773.1;XM_020078851.1;XM_020078852.1;XM_020078924.1;XM_020078925.1;XM_020078926.1;XM_020079105.1;XM_020079196.1;XM_020079417.1;XM_020079418.1;XM_020079419.1;XM_020079420.1;XM_020079453.1;XM_020079600.1;XM_020079610.1;XM_020079611.1;XM_020079809.1;XM_020079973.1;XM_020080014.1;XM_020080015.1;XM_020080016.1;XM_020080017.1;XM_020080018.1;XM_020080019.1;XM_020080…
GO:0060973	cell migration involved in heart development	BP	6	6	0.000101217	0.00604508	XM_020088704.1;XM_020088705.1;XM_020088706.1;XM_020088707.1;XM_020094119.1;XM_020111009.1
GO:0000981	RNA polymerase II transcription factor activity, sequence-specific DNA binding	MF	32	77	0.000107444	0.0106287	XM_020079419.1;XM_020079420.1;XM_020086034.1;XM_020087011.1;XM_020087012.1;XM_020087013.1;XM_020087014.1;XM_020087037.1;XM_020087100.1;XM_020089214.1;XM_020089489.1;XM_020093419.1;XM_020096184.1;XM_020096185.1;XM_020098859.1;XM_020098860.1;XM_020098861.1;XM_020098862.1;XM_020098863.1;XM_020098864.1;XM_020098867.1;XM_020099488.1;XM_020099490.1;XM_020099491.1;XM_020099492.1;XM_020099789.1;XM_020103…
GO:0009719	response to endogenous stimulus	BP	70	215	0.000111648	0.00644581	XM_020078773.1;XM_020078925.1;XM_020079105.1;XM_020079417.1;XM_020079418.1;XM_020079419.1;XM_020079420.1;XM_020081501.1;XM_020081503.1;XM_020081504.1;XM_020081505.1;XM_020085862.1;XM_020085863.1;XM_020085864.1;XM_020085865.1;XM_020086034.1;XM_020087011.1;XM_020087012.1;XM_020087013.1;XM_020087014.1;XM_020087037.1;XM_020087100.1;XM_020089214.1;XM_020089489.1;XM_020090231.1;XM_020090510.1;XM_020090…
GO:0004672	protein kinase activity	MF	176	620	0.000121888	0.0106287	XM_020079434.1;XM_020079922.1;XM_020079924.1;XM_020080008.1;XM_020080039.1;XM_020080090.1;XM_020080126.1;XM_020080127.1;XM_020080128.1;XM_020080129.1;XM_020080131.1;XM_020080132.1;XM_020080133.1;XM_020081046.1;XM_020081047.1;XM_020081048.1;XM_020081079.1;XM_020081080.1;XM_020081179.1;XM_020081180.1;XM_020081459.1;XM_020081460.1;XM_020081693.1;XM_020082075.1;XM_020082076.1;XM_020082077.1;XM_020082…
GO:0009888	tissue development	BP	107	359	0.000131444	0.0073439	XM_020078599.1;XM_020078925.1;XM_020078926.1;XM_020079105.1;XM_020079196.1;XM_020079846.1;XM_020080090.1;XM_020080188.1;XM_020080189.1;XM_020080237.1;XM_020080314.1;XM_020080315.1;XM_020080853.1;XM_020080863.1;XM_020081433.1;XM_020083740.1;XM_020084090.1;XM_020084091.1;XM_020084174.1;XM_020084176.1;XM_020084401.1;XM_020086754.1;XM_020087137.1;XM_020088557.1;XM_020088704.1;XM_020088705.1;XM_020088…
GO:0012505	endomembrane system	CC	44	125	0.000137339	0.004367	XM_020078879.1;XM_020079248.1;XM_020079250.1;XM_020080439.1;XM_020080441.1;XM_020081652.1;XM_020082053.1;XM_020085704.1;XM_020087062.1;XM_020087149.1;XM_020087150.1;XM_020087151.1;XM_020087152.1;XM_020087153.1;XM_020087154.1;XM_020087155.1;XM_020088722.1;XM_020088788.1;XM_020088789.1;XM_020088790.1;XM_020089621.1;XM_020090038.1;XM_020090039.1;XM_020090911.1;XM_020092349.1;XM_020092358.1;XM_020092…
GO:0043227	membrane-bounded organelle	CC	516	2197	0.000146966	0.004367	XM_020078124.1;XM_020078440.1;XM_020078441.1;XM_020078442.1;XM_020078444.1;XM_020078447.1;XM_020078851.1;XM_020078852.1;XM_020078860.1;XM_020078896.1;XM_020078897.1;XM_020078924.1;XM_020078925.1;XM_020079248.1;XM_020079250.1;XM_020079362.1;XM_020079417.1;XM_020079418.1;XM_020079419.1;XM_020079420.1;XM_020079453.1;XM_020079610.1;XM_020079611.1;XM_020079809.1;XM_020079973.1;XM_020080206.1;XM_020080…
GO:0009101	glycoprotein biosynthetic process	BP	17	33	0.000147681	0.00799322	XM_020085182.1;XM_020086671.1;XM_020086672.1;XM_020089535.1;XM_020091335.1;XM_020092349.1;XM_020092358.1;XM_020092368.1;XM_020097716.1;XM_020097719.1;XM_020097720.1;XM_020097721.1;XM_020097722.1;XM_020098695.1;XM_020108484.1;XM_020108485.1;XM_020112597.1
GO:0048863	stem cell differentiation	BP	18	36	0.00015538	0.00815508	XM_020088274.1;XM_020088284.1;XM_020091991.1;XM_020092778.1;XM_020092779.1;XM_020092780.1;XM_020093476.1;XM_020096929.1;XM_020096930.1;XM_020096931.1;XM_020096932.1;XM_020102294.1;XM_020102295.1;XM_020102296.1;XM_020102297.1;XM_020107873.1;XM_020107874.1;XM_020107876.1
GO:0009725	response to hormone	BP	53	155	0.00018789	0.00957135	XM_020078925.1;XM_020079417.1;XM_020079418.1;XM_020079419.1;XM_020079420.1;XM_020085862.1;XM_020085863.1;XM_020085864.1;XM_020085865.1;XM_020086034.1;XM_020087011.1;XM_020087012.1;XM_020087013.1;XM_020087014.1;XM_020087037.1;XM_020087100.1;XM_020089214.1;XM_020089489.1;XM_020090231.1;XM_020090510.1;XM_020090873.1;XM_020091556.1;XM_020092704.1;XM_020093419.1;XM_020094371.1;XM_020096184.1;XM_020096…
GO:0003677	DNA binding	MF	181	645	0.000190061	0.0118906	XM_020078124.1;XM_020079105.1;XM_020079417.1;XM_020079418.1;XM_020079419.1;XM_020079420.1;XM_020079809.1;XM_020080402.1;XM_020080760.1;XM_020080887.1;XM_020081775.1;XM_020082384.1;XM_020082386.1;XM_020082387.1;XM_020082493.1;XM_020083242.1;XM_020084247.1;XM_020084248.1;XM_020084423.1;XM_020085312.1;XM_020085313.1;XM_020085452.1;XM_020085538.1;XM_020085565.1;XM_020085835.1;XM_020085862.1;XM_020085…
GO:0003700	transcription factor activity, sequence-specific DNA binding	MF	32	79	0.000190904	0.0118906	XM_020079419.1;XM_020079420.1;XM_020086034.1;XM_020087011.1;XM_020087012.1;XM_020087013.1;XM_020087014.1;XM_020087037.1;XM_020087100.1;XM_020089214.1;XM_020089489.1;XM_020093419.1;XM_020096184.1;XM_020096185.1;XM_020098859.1;XM_020098860.1;XM_020098861.1;XM_020098862.1;XM_020098863.1;XM_020098864.1;XM_020098867.1;XM_020099488.1;XM_020099490.1;XM_020099491.1;XM_020099492.1;XM_020099789.1;XM_020103…
GO:0036211	protein modification process	BP	366	1451	0.000206324	0.0102101	XM_020078925.1;XM_020078926.1;XM_020079064.1;XM_020079065.1;XM_020079081.1;XM_020079248.1;XM_020079250.1;XM_020079434.1;XM_020079442.1;XM_020079476.1;XM_020079922.1;XM_020079924.1;XM_020080008.1;XM_020080039.1;XM_020080090.1;XM_020080126.1;XM_020080127.1;XM_020080128.1;XM_020080129.1;XM_020080131.1;XM_020080132.1;XM_020080133.1;XM_020080157.1;XM_020080158.1;XM_020080282.1;XM_020081046.1;XM_020081…
GO:0050789	regulation of biological process	BP	903	3849	0.000221551	0.0104948	XM_020078124.1;XM_020078522.1;XM_020078700.1;XM_020078708.1;XM_020078716.1;XM_020078773.1;XM_020078851.1;XM_020078852.1;XM_020078913.1;XM_020078924.1;XM_020078925.1;XM_020078926.1;XM_020079016.1;XM_020079017.1;XM_020079032.1;XM_020079081.1;XM_020079105.1;XM_020079196.1;XM_020079197.1;XM_020079373.1;XM_020079417.1;XM_020079418.1;XM_020079419.1;XM_020079420.1;XM_020079422.1;XM_020079423.1;XM_020079…
GO:0048762	mesenchymal cell differentiation	BP	16	31	0.000224656	0.0104948	XM_020091991.1;XM_020092778.1;XM_020092779.1;XM_020092780.1;XM_020093476.1;XM_020096929.1;XM_020096930.1;XM_020096931.1;XM_020096932.1;XM_020102294.1;XM_020102295.1;XM_020102296.1;XM_020102297.1;XM_020107873.1;XM_020107874.1;XM_020107876.1
GO:0007369	gastrulation	BP	21	46	0.000232656	0.0104948	XM_020079196.1;XM_020087966.1;XM_020089277.1;XM_020091086.1;XM_020092778.1;XM_020092779.1;XM_020092780.1;XM_020098198.1;XM_020102294.1;XM_020102295.1;XM_020102296.1;XM_020102297.1;XM_020102516.1;XM_020102517.1;XM_020102518.1;XM_020102519.1;XM_020102520.1;XM_020106937.1;XM_020107758.1;XM_020107759.1;XM_020108897.1
GO:0043010	camera-type eye development	BP	20	43	0.000239149	0.0104948	XM_020080090.1;XM_020080206.1;XM_020080853.1;XM_020088274.1;XM_020088284.1;XM_020089456.1;XM_020090288.1;XM_020090612.1;XM_020090613.1;XM_020090614.1;XM_020090616.1;XM_020091062.1;XM_020091064.1;XM_020095755.1;XM_020095756.1;XM_020095757.1;XM_020095758.1;XM_020098206.1;XM_020108807.1;XM_020112112.1
GO:0007275	multicellular organism development	BP	279	1079	0.000242977	0.0104948	XM_020078440.1;XM_020078441.1;XM_020078442.1;XM_020078444.1;XM_020078773.1;XM_020078913.1;XM_020078925.1;XM_020078926.1;XM_020079105.1;XM_020079196.1;XM_020079610.1;XM_020079611.1;XM_020079846.1;XM_020080090.1;XM_020080139.1;XM_020080141.1;XM_020080142.1;XM_020080188.1;XM_020080189.1;XM_020080206.1;XM_020080237.1;XM_020080402.1;XM_020080460.1;XM_020080724.1;XM_020080725.1;XM_020080853.1;XM_020081…
GO:0043412	macromolecule modification	BP	377	1502	0.000248434	0.0104948	XM_020078925.1;XM_020078926.1;XM_020079064.1;XM_020079065.1;XM_020079081.1;XM_020079248.1;XM_020079250.1;XM_020079434.1;XM_020079442.1;XM_020079476.1;XM_020079922.1;XM_020079924.1;XM_020080008.1;XM_020080039.1;XM_020080090.1;XM_020080126.1;XM_020080127.1;XM_020080128.1;XM_020080129.1;XM_020080131.1;XM_020080132.1;XM_020080133.1;XM_020080157.1;XM_020080158.1;XM_020080282.1;XM_020081046.1;XM_020081…
GO:0060041	retina development in camera-type eye	BP	14	26	0.000313373	0.0129229	XM_020080853.1;XM_020088274.1;XM_020088284.1;XM_020090612.1;XM_020090613.1;XM_020090614.1;XM_020090616.1;XM_020095755.1;XM_020095756.1;XM_020095757.1;XM_020095758.1;XM_020098206.1;XM_020108807.1;XM_020112112.1
GO:0030154	cell differentiation	BP	155	563	0.00036746	0.0148009	XM_020078440.1;XM_020078441.1;XM_020078442.1;XM_020078444.1;XM_020078925.1;XM_020078926.1;XM_020079105.1;XM_020079196.1;XM_020079846.1;XM_020080090.1;XM_020080188.1;XM_020080189.1;XM_020080402.1;XM_020080460.1;XM_020080724.1;XM_020080725.1;XM_020080853.1;XM_020081693.1;XM_020082406.1;XM_020082493.1;XM_020082509.1;XM_020083740.1;XM_020084090.1;XM_020084091.1;XM_020084174.1;XM_020084176.1;XM_020084…
GO:0009790	embryo development	BP	88	293	0.000382991	0.0150759	XM_020078926.1;XM_020079105.1;XM_020079196.1;XM_020079846.1;XM_020080139.1;XM_020080141.1;XM_020080142.1;XM_020080237.1;XM_020080853.1;XM_020081693.1;XM_020083740.1;XM_020083781.1;XM_020085532.1;XM_020085533.1;XM_020086547.1;XM_020087966.1;XM_020088274.1;XM_020088284.1;XM_020088557.1;XM_020088793.1;XM_020089277.1;XM_020089974.1;XM_020091062.1;XM_020091064.1;XM_020091086.1;XM_020091917.1;XM_020091…
GO:0040011	locomotion	BP	80	263	0.000451442	0.0165877	XM_020079196.1;XM_020079846.1;XM_020080090.1;XM_020080829.1;XM_020082406.1;XM_020083781.1;XM_020084401.1;XM_020085862.1;XM_020085863.1;XM_020085864.1;XM_020085865.1;XM_020087263.1;XM_020088274.1;XM_020088284.1;XM_020088704.1;XM_020088705.1;XM_020088706.1;XM_020088707.1;XM_020090612.1;XM_020090613.1;XM_020090614.1;XM_020090616.1;XM_020091058.1;XM_020091062.1;XM_020091064.1;XM_020091086.1;XM_020091…
GO:0043229	intracellular organelle	CC	581	2524	0.00045505	0.00997897	XM_020078124.1;XM_020078440.1;XM_020078441.1;XM_020078442.1;XM_020078444.1;XM_020078447.1;XM_020078636.1;XM_020078851.1;XM_020078852.1;XM_020078860.1;XM_020078896.1;XM_020078897.1;XM_020078924.1;XM_020078925.1;XM_020079248.1;XM_020079250.1;XM_020079362.1;XM_020079373.1;XM_020079417.1;XM_020079418.1;XM_020079419.1;XM_020079420.1;XM_020079453.1;XM_020079610.1;XM_020079611.1;XM_020079809.1;XM_020079…
GO:0044424	intracellular part	CC	715	3161	0.000457942	0.00997897	XM_020078124.1;XM_020078440.1;XM_020078441.1;XM_020078442.1;XM_020078444.1;XM_020078447.1;XM_020078636.1;XM_020078851.1;XM_020078852.1;XM_020078860.1;XM_020078896.1;XM_020078897.1;XM_020078924.1;XM_020078925.1;XM_020079081.1;XM_020079105.1;XM_020079248.1;XM_020079250.1;XM_020079362.1;XM_020079373.1;XM_020079382.1;XM_020079417.1;XM_020079418.1;XM_020079419.1;XM_020079420.1;XM_020079442.1;XM_020079…
GO:0001702	gastrulation with mouth forming second	BP	5	5	0.000469281	0.0165877	XM_020102516.1;XM_020102517.1;XM_020102518.1;XM_020102519.1;XM_020102520.1
GO:0003260	cardioblast migration	BP	5	5	0.000469281	0.0165877	XM_020088704.1;XM_020088705.1;XM_020088706.1;XM_020088707.1;XM_020111009.1
GO:0060974	cell migration involved in heart formation	BP	5	5	0.000469281	0.0165877	XM_020088704.1;XM_020088705.1;XM_020088706.1;XM_020088707.1;XM_020111009.1
GO:0070646	protein modification by small protein removal	BP	5	5	0.000469281	0.0165877	XM_020099469.1;XM_020099470.1;XM_020100050.1;XM_020101148.1;XM_020111318.1
GO:0005622	intracellular	CC	715	3162	0.000479758	0.00997897	XM_020078124.1;XM_020078440.1;XM_020078441.1;XM_020078442.1;XM_020078444.1;XM_020078447.1;XM_020078636.1;XM_020078851.1;XM_020078852.1;XM_020078860.1;XM_020078896.1;XM_020078897.1;XM_020078924.1;XM_020078925.1;XM_020079081.1;XM_020079105.1;XM_020079248.1;XM_020079250.1;XM_020079362.1;XM_020079373.1;XM_020079382.1;XM_020079417.1;XM_020079418.1;XM_020079419.1;XM_020079420.1;XM_020079442.1;XM_020079…
GO:0009653	anatomical structure morphogenesis	BP	185	691	0.000487019	0.0168703	XM_020078440.1;XM_020078441.1;XM_020078442.1;XM_020078444.1;XM_020078925.1;XM_020078926.1;XM_020079105.1;XM_020079196.1;XM_020079846.1;XM_020080090.1;XM_020080139.1;XM_020080141.1;XM_020080142.1;XM_020080188.1;XM_020080189.1;XM_020080237.1;XM_020080341.1;XM_020080402.1;XM_020080689.1;XM_020080853.1;XM_020080863.1;XM_020081459.1;XM_020081460.1;XM_020081632.1;XM_020082406.1;XM_020082509.1;XM_020083…
GO:0000982	transcription factor activity, RNA polymerase II core promoter proximal region sequence-specific binding	MF	8	11	0.00050582	0.0196641	XM_020098859.1;XM_020098860.1;XM_020098861.1;XM_020098862.1;XM_020098863.1;XM_020098864.1;XM_020098867.1;XM_020099789.1
GO:0043170	macromolecule metabolic process	BP	952	4094	0.000510353	0.017332	XM_020078124.1;XM_020078295.1;XM_020078773.1;XM_020078851.1;XM_020078852.1;XM_020078913.1;XM_020078924.1;XM_020078925.1;XM_020078926.1;XM_020079045.1;XM_020079064.1;XM_020079065.1;XM_020079081.1;XM_020079105.1;XM_020079196.1;XM_020079248.1;XM_020079250.1;XM_020079362.1;XM_020079417.1;XM_020079418.1;XM_020079419.1;XM_020079420.1;XM_020079434.1;XM_020079442.1;XM_020079453.1;XM_020079476.1;XM_020079…
GO:0016773	phosphotransferase activity, alcohol group as acceptor	MF	182	661	0.00052119	0.0196641	XM_020079434.1;XM_020079922.1;XM_020079924.1;XM_020080008.1;XM_020080039.1;XM_020080090.1;XM_020080126.1;XM_020080127.1;XM_020080128.1;XM_020080129.1;XM_020080131.1;XM_020080132.1;XM_020080133.1;XM_020081046.1;XM_020081047.1;XM_020081048.1;XM_020081079.1;XM_020081080.1;XM_020081179.1;XM_020081180.1;XM_020081459.1;XM_020081460.1;XM_020081693.1;XM_020082075.1;XM_020082076.1;XM_020082077.1;XM_020082…
GO:0060284	regulation of cell development	BP	24	58	0.000528131	0.0175908	XM_020079846.1;XM_020080460.1;XM_020084401.1;XM_020088274.1;XM_020088284.1;XM_020088939.1;XM_020095361.1;XM_020097935.1;XM_020098859.1;XM_020098860.1;XM_020098861.1;XM_020098862.1;XM_020098863.1;XM_020098864.1;XM_020098866.1;XM_020098867.1;XM_020099671.1;XM_020099789.1;XM_020104357.1;XM_020104358.1;XM_020108385.1;XM_020108386.1;XM_020111166.1;XM_020112112.1
GO:0004529	exodeoxyribonuclease activity	MF	5	5	0.000541212	0.0196641	XM_020092446.1;XM_020092456.1;XM_020092464.1;XM_020092472.1;XM_020092479.1
GO:0004549	tRNA-specific ribonuclease activity	MF	5	5	0.000541212	0.0196641	XM_020091151.1;XM_020091152.1;XM_020103298.1;XM_020103299.1;XM_020103300.1
GO:0016895	exodeoxyribonuclease activity, producing 5'-phosphomonoesters	MF	5	5	0.000541212	0.0196641	XM_020092446.1;XM_020092456.1;XM_020092464.1;XM_020092472.1;XM_020092479.1
GO:0031228	intrinsic component of Golgi membrane	CC	14	28	0.000587946	0.0111175	XM_020079248.1;XM_020079250.1;XM_020087149.1;XM_020087150.1;XM_020087151.1;XM_020087152.1;XM_020087153.1;XM_020087154.1;XM_020087155.1;XM_020088722.1;XM_020088788.1;XM_020088789.1;XM_020088790.1;XM_020103161.1
GO:0043226	organelle	CC	598	2612	0.000656386	0.0113298	XM_020078124.1;XM_020078440.1;XM_020078441.1;XM_020078442.1;XM_020078444.1;XM_020078447.1;XM_020078636.1;XM_020078851.1;XM_020078852.1;XM_020078860.1;XM_020078896.1;XM_020078897.1;XM_020078924.1;XM_020078925.1;XM_020079248.1;XM_020079250.1;XM_020079362.1;XM_020079373.1;XM_020079417.1;XM_020079418.1;XM_020079419.1;XM_020079420.1;XM_020079453.1;XM_020079610.1;XM_020079611.1;XM_020079809.1;XM_020079…
GO:0090575	RNA polymerase II transcription factor complex	CC	10	17	0.000708116	0.0113298	XM_020090792.1;XM_020090794.1;XM_020090795.1;XM_020090796.1;XM_020090797.1;XM_020090798.1;XM_020090799.1;XM_020090800.1;XM_020090801.1;XM_020090802.1
GO:0032501	multicellular organismal process	BP	395	1601	0.000742723	0.0242716	XM_020078440.1;XM_020078441.1;XM_020078442.1;XM_020078444.1;XM_020078773.1;XM_020078902.1;XM_020078903.1;XM_020078904.1;XM_020078905.1;XM_020078906.1;XM_020078907.1;XM_020078908.1;XM_020078913.1;XM_020078925.1;XM_020078926.1;XM_020079105.1;XM_020079196.1;XM_020079610.1;XM_020079611.1;XM_020079846.1;XM_020079919.1;XM_020080090.1;XM_020080139.1;XM_020080141.1;XM_020080142.1;XM_020080188.1;XM_020080…
GO:0009100	glycoprotein metabolic process	BP	17	37	0.000825844	0.0264882	XM_020085182.1;XM_020086671.1;XM_020086672.1;XM_020089535.1;XM_020091335.1;XM_020092349.1;XM_020092358.1;XM_020092368.1;XM_020097716.1;XM_020097719.1;XM_020097720.1;XM_020097721.1;XM_020097722.1;XM_020098695.1;XM_020108484.1;XM_020108485.1;XM_020112597.1
GO:0006897	endocytosis	BP	24	60	0.000944612	0.0297467	XM_020086836.1;XM_020087181.1;XM_020087182.1;XM_020087373.1;XM_020087984.1;XM_020087985.1;XM_020088451.1;XM_020088452.1;XM_020088453.1;XM_020088454.1;XM_020088456.1;XM_020089284.1;XM_020089285.1;XM_020090839.1;XM_020090840.1;XM_020091017.1;XM_020091018.1;XM_020099018.1;XM_020099019.1;XM_020100271.1;XM_020103225.1;XM_020105442.1;XM_020105849.1;XM_020112112.1
GO:0097159	organic cyclic compound binding	MF	834	3475	0.000947013	0.0280247	XM_020078124.1;XM_020078440.1;XM_020078441.1;XM_020078442.1;XM_020078444.1;XM_020078636.1;XM_020078700.1;XM_020078702.1;XM_020078708.1;XM_020078716.1;XM_020078924.1;XM_020078925.1;XM_020078926.1;XM_020079016.1;XM_020079017.1;XM_020079032.1;XM_020079105.1;XM_020079272.1;XM_020079279.1;XM_020079319.1;XM_020079320.1;XM_020079321.1;XM_020079417.1;XM_020079418.1;XM_020079419.1;XM_020079420.1;XM_020079…
GO:0003676	nucleic acid binding	MF	317	1231	0.00095679	0.0280247	XM_020078124.1;XM_020078440.1;XM_020078441.1;XM_020078442.1;XM_020078444.1;XM_020078924.1;XM_020079105.1;XM_020079417.1;XM_020079418.1;XM_020079419.1;XM_020079420.1;XM_020079600.1;XM_020079610.1;XM_020079611.1;XM_020079809.1;XM_020080220.1;XM_020080221.1;XM_020080222.1;XM_020080270.1;XM_020080293.1;XM_020080402.1;XM_020080460.1;XM_020080528.1;XM_020080532.1;XM_020080533.1;XM_020080760.1;XM_020080…
GO:0043169	cation binding	MF	579	2356	0.000964153	0.0280247	XM_020078070.1;XM_020078440.1;XM_020078441.1;XM_020078442.1;XM_020078444.1;XM_020078522.1;XM_020078702.1;XM_020078781.1;XM_020079045.1;XM_020079272.1;XM_020079279.1;XM_020079283.1;XM_020079306.1;XM_020079417.1;XM_020079418.1;XM_020079419.1;XM_020079420.1;XM_020079476.1;XM_020079704.1;XM_020079743.1;XM_020080139.1;XM_020080141.1;XM_020080142.1;XM_020080157.1;XM_020080158.1;XM_020080220.1;XM_020080…
GO:0048583	regulation of response to stimulus	BP	92	317	0.000988918	0.0305858	XM_020078773.1;XM_020078925.1;XM_020078926.1;XM_020079196.1;XM_020079846.1;XM_020080139.1;XM_020080141.1;XM_020080142.1;XM_020080237.1;XM_020080439.1;XM_020080441.1;XM_020080689.1;XM_020081158.1;XM_020081196.1;XM_020081283.1;XM_020081501.1;XM_020081503.1;XM_020081504.1;XM_020081505.1;XM_020081693.1;XM_020081856.1;XM_020082093.1;XM_020082406.1;XM_020084273.1;XM_020084274.1;XM_020084401.1;XM_020086…
GO:0023051	regulation of signaling	BP	83	282	0.00108866	0.0330798	XM_020078773.1;XM_020078925.1;XM_020078926.1;XM_020079196.1;XM_020079846.1;XM_020080139.1;XM_020080141.1;XM_020080142.1;XM_020080237.1;XM_020080689.1;XM_020081158.1;XM_020081196.1;XM_020081283.1;XM_020081501.1;XM_020081503.1;XM_020081504.1;XM_020081505.1;XM_020081693.1;XM_020081856.1;XM_020082093.1;XM_020082406.1;XM_020084273.1;XM_020084274.1;XM_020086055.1;XM_020086056.1;XM_020086345.1;XM_020087…
GO:0031332	RNAi effector complex	CC	7	10	0.00113947	0.0169293	XM_020090602.1;XM_020092863.1;XM_020092864.1;XM_020096835.1;XM_020096836.1;XM_020096837.1;XM_020096838.1
GO:0001654	eye development	BP	27	71	0.00116884	0.0347157	XM_020080090.1;XM_020080188.1;XM_020080189.1;XM_020080206.1;XM_020080853.1;XM_020088274.1;XM_020088284.1;XM_020089456.1;XM_020090288.1;XM_020090612.1;XM_020090613.1;XM_020090614.1;XM_020090616.1;XM_020091062.1;XM_020091064.1;XM_020092219.1;XM_020095755.1;XM_020095756.1;XM_020095757.1;XM_020095758.1;XM_020098206.1;XM_020102352.1;XM_020102353.1;XM_020105096.1;XM_020108807.1;XM_020110806.1;XM_020112…
GO:0003407	neural retina development	BP	12	23	0.00122267	0.0347157	XM_020080853.1;XM_020090612.1;XM_020090613.1;XM_020090614.1;XM_020090616.1;XM_020095755.1;XM_020095756.1;XM_020095757.1;XM_020095758.1;XM_020098206.1;XM_020108807.1;XM_020112112.1
GO:0006486	protein glycosylation	BP	12	23	0.00122267	0.0347157	XM_020085182.1;XM_020086671.1;XM_020086672.1;XM_020089535.1;XM_020097716.1;XM_020097719.1;XM_020097720.1;XM_020097721.1;XM_020097722.1;XM_020108484.1;XM_020108485.1;XM_020112597.1
GO:0043413	macromolecule glycosylation	BP	12	23	0.00122267	0.0347157	XM_020085182.1;XM_020086671.1;XM_020086672.1;XM_020089535.1;XM_020097716.1;XM_020097719.1;XM_020097720.1;XM_020097721.1;XM_020097722.1;XM_020108484.1;XM_020108485.1;XM_020112597.1
GO:0007498	mesoderm development	BP	15	32	0.0012871	0.0359558	XM_020088557.1;XM_020092778.1;XM_020092779.1;XM_020092780.1;XM_020097865.1;XM_020098859.1;XM_020098860.1;XM_020098861.1;XM_020098862.1;XM_020098863.1;XM_020098864.1;XM_020098866.1;XM_020098867.1;XM_020107758.1;XM_020107759.1
GO:0009059	macromolecule biosynthetic process	BP	259	1021	0.00138169	0.0379855	XM_020078295.1;XM_020078773.1;XM_020078924.1;XM_020078925.1;XM_020079105.1;XM_020079417.1;XM_020079418.1;XM_020079419.1;XM_020079420.1;XM_020079453.1;XM_020079610.1;XM_020079611.1;XM_020079809.1;XM_020080014.1;XM_020080015.1;XM_020080016.1;XM_020080017.1;XM_020080018.1;XM_020080019.1;XM_020080206.1;XM_020080460.1;XM_020080555.1;XM_020080887.1;XM_020081373.1;XM_020081433.1;XM_020081501.1;XM_020081…
GO:0034645	cellular macromolecule biosynthetic process	BP	252	992	0.00147793	0.0399965	XM_020078295.1;XM_020078773.1;XM_020078924.1;XM_020078925.1;XM_020079105.1;XM_020079417.1;XM_020079418.1;XM_020079419.1;XM_020079420.1;XM_020079453.1;XM_020079610.1;XM_020079611.1;XM_020079809.1;XM_020080014.1;XM_020080015.1;XM_020080016.1;XM_020080017.1;XM_020080018.1;XM_020080019.1;XM_020080206.1;XM_020080460.1;XM_020080555.1;XM_020080887.1;XM_020081373.1;XM_020081433.1;XM_020081573.1;XM_020081…
GO:0044260	cellular macromolecule metabolic process	BP	704	2995	0.0015016	0.0400119	XM_020078295.1;XM_020078773.1;XM_020078913.1;XM_020078924.1;XM_020078925.1;XM_020078926.1;XM_020079064.1;XM_020079065.1;XM_020079081.1;XM_020079105.1;XM_020079248.1;XM_020079250.1;XM_020079362.1;XM_020079417.1;XM_020079418.1;XM_020079419.1;XM_020079420.1;XM_020079434.1;XM_020079442.1;XM_020079453.1;XM_020079476.1;XM_020079600.1;XM_020079610.1;XM_020079611.1;XM_020079767.1;XM_020079809.1;XM_020079…
GO:0098602	single organism cell adhesion	BP	18	42	0.00158768	0.0416645	XM_020089739.1;XM_020091058.1;XM_020093814.1;XM_020093816.1;XM_020093817.1;XM_020093818.1;XM_020093819.1;XM_020093820.1;XM_020093821.1;XM_020093822.1;XM_020093823.1;XM_020098266.1;XM_020098267.1;XM_020098268.1;XM_020099108.1;XM_020099671.1;XM_020108981.1;XM_020108984.1
GO:0004879	RNA polymerase II transcription factor activity, ligand-activated sequence-specific DNA binding	MF	15	32	0.00174773	0.044824	XM_020086034.1;XM_020087011.1;XM_020087012.1;XM_020087013.1;XM_020087014.1;XM_020087037.1;XM_020087100.1;XM_020089489.1;XM_020096184.1;XM_020096185.1;XM_020103427.1;XM_020103428.1;XM_020103429.1;XM_020103431.1;XM_020103432.1
GO:0098531	transcription factor activity, direct ligand regulated sequence-specific DNA binding	MF	15	32	0.00174773	0.044824	XM_020086034.1;XM_020087011.1;XM_020087012.1;XM_020087013.1;XM_020087014.1;XM_020087037.1;XM_020087100.1;XM_020089489.1;XM_020096184.1;XM_020096185.1;XM_020103427.1;XM_020103428.1;XM_020103429.1;XM_020103431.1;XM_020103432.1
GO:0006796	phosphate-containing compound metabolic process	BP	291	1164	0.0017921	0.0463271	XM_020078321.1;XM_020078700.1;XM_020078708.1;XM_020078716.1;XM_020078925.1;XM_020078926.1;XM_020079016.1;XM_020079017.1;XM_020079064.1;XM_020079065.1;XM_020079081.1;XM_020079197.1;XM_020079319.1;XM_020079320.1;XM_020079321.1;XM_020079434.1;XM_020079586.1;XM_020079587.1;XM_020079588.1;XM_020080039.1;XM_020080090.1;XM_020080282.1;XM_020080853.1;XM_020081046.1;XM_020081047.1;XM_020081048.1;XM_020081…
GO:0006023	aminoglycan biosynthetic process	BP	6	8	0.00188534	0.0473247	XM_020091086.1;XM_020091335.1;XM_020092349.1;XM_020092358.1;XM_020092368.1;XM_020098695.1
GO:0006308	DNA catabolic process	BP	6	8	0.00188534	0.0473247	XM_020089481.1;XM_020092446.1;XM_020092456.1;XM_020092464.1;XM_020092472.1;XM_020092479.1
GO:0016772	transferase activity, transferring phosphorus-containing groups	MF	247	950	0.00211653	0.0501731	XM_020079016.1;XM_020079017.1;XM_020079197.1;XM_020079310.1;XM_020079311.1;XM_020079319.1;XM_020079320.1;XM_020079321.1;XM_020079434.1;XM_020079922.1;XM_020079924.1;XM_020080008.1;XM_020080027.1;XM_020080039.1;XM_020080090.1;XM_020080126.1;XM_020080127.1;XM_020080128.1;XM_020080129.1;XM_020080131.1;XM_020080132.1;XM_020080133.1;XM_020080177.1;XM_020080853.1;XM_020081046.1;XM_020081047.1;XM_020081…
GO:0031050	dsRNA fragmentation	BP	4	4	0.002175	0.0510648	XM_020096835.1;XM_020096836.1;XM_020096837.1;XM_020096838.1
GO:0036065	fucosylation	BP	4	4	0.002175	0.0510648	XM_020097719.1;XM_020097720.1;XM_020097721.1;XM_020097722.1
GO:0070918	production of small RNA involved in gene silencing by RNA	BP	4	4	0.002175	0.0510648	XM_020096835.1;XM_020096836.1;XM_020096837.1;XM_020096838.1
GO:0071359	cellular response to dsRNA	BP	4	4	0.002175	0.0510648	XM_020096835.1;XM_020096836.1;XM_020096837.1;XM_020096838.1
GO:0048870	cell motility	BP	63	209	0.00221124	0.0510648	XM_020079196.1;XM_020079846.1;XM_020080090.1;XM_020082406.1;XM_020083781.1;XM_020084401.1;XM_020085862.1;XM_020085863.1;XM_020085864.1;XM_020085865.1;XM_020087263.1;XM_020088274.1;XM_020088284.1;XM_020088704.1;XM_020088705.1;XM_020088706.1;XM_020088707.1;XM_020091086.1;XM_020091720.1;XM_020091721.1;XM_020091722.1;XM_020091723.1;XM_020091724.1;XM_020091725.1;XM_020091728.1;XM_020094119.1;XM_020094…
GO:0051674	localization of cell	BP	63	209	0.00221124	0.0510648	XM_020079196.1;XM_020079846.1;XM_020080090.1;XM_020082406.1;XM_020083781.1;XM_020084401.1;XM_020085862.1;XM_020085863.1;XM_020085864.1;XM_020085865.1;XM_020087263.1;XM_020088274.1;XM_020088284.1;XM_020088704.1;XM_020088705.1;XM_020088706.1;XM_020088707.1;XM_020091086.1;XM_020091720.1;XM_020091721.1;XM_020091722.1;XM_020091723.1;XM_020091724.1;XM_020091725.1;XM_020091728.1;XM_020094119.1;XM_020094…
GO:0005667	transcription factor complex	CC	10	19	0.00222766	0.0289595	XM_020090792.1;XM_020090794.1;XM_020090795.1;XM_020090796.1;XM_020090797.1;XM_020090798.1;XM_020090799.1;XM_020090800.1;XM_020090801.1;XM_020090802.1
GO:0044798	nuclear transcription factor complex	CC	10	19	0.00222766	0.0289595	XM_020090792.1;XM_020090794.1;XM_020090795.1;XM_020090796.1;XM_020090797.1;XM_020090798.1;XM_020090799.1;XM_020090800.1;XM_020090801.1;XM_020090802.1
GO:0065007	biological regulation	BP	918	3980	0.00226608	0.0513761	XM_020078124.1;XM_020078522.1;XM_020078700.1;XM_020078708.1;XM_020078716.1;XM_020078773.1;XM_020078851.1;XM_020078852.1;XM_020078913.1;XM_020078924.1;XM_020078925.1;XM_020078926.1;XM_020079016.1;XM_020079017.1;XM_020079032.1;XM_020079081.1;XM_020079105.1;XM_020079196.1;XM_020079197.1;XM_020079272.1;XM_020079362.1;XM_020079373.1;XM_020079417.1;XM_020079418.1;XM_020079419.1;XM_020079420.1;XM_020079…
GO:0006024	glycosaminoglycan biosynthetic process	BP	5	6	0.0023096	0.0513761	XM_020091086.1;XM_020092349.1;XM_020092358.1;XM_020092368.1;XM_020098695.1
GO:0033674	positive regulation of kinase activity	BP	17	40	0.00236896	0.0513761	XM_020088619.1;XM_020089688.1;XM_020090109.1;XM_020090110.1;XM_020096545.1;XM_020098859.1;XM_020098860.1;XM_020098861.1;XM_020098862.1;XM_020098863.1;XM_020098864.1;XM_020098867.1;XM_020103180.1;XM_020103183.1;XM_020103184.1;XM_020103185.1;XM_020112240.1
GO:0045860	positive regulation of protein kinase activity	BP	17	40	0.00236896	0.0513761	XM_020088619.1;XM_020089688.1;XM_020090109.1;XM_020090110.1;XM_020096545.1;XM_020098859.1;XM_020098860.1;XM_020098861.1;XM_020098862.1;XM_020098863.1;XM_020098864.1;XM_020098867.1;XM_020103180.1;XM_020103183.1;XM_020103184.1;XM_020103185.1;XM_020112240.1
GO:0009966	regulation of signal transduction	BP	78	269	0.00237303	0.0513761	XM_020078773.1;XM_020078925.1;XM_020078926.1;XM_020079196.1;XM_020079846.1;XM_020080139.1;XM_020080141.1;XM_020080142.1;XM_020080237.1;XM_020080689.1;XM_020081158.1;XM_020081196.1;XM_020081283.1;XM_020081501.1;XM_020081503.1;XM_020081504.1;XM_020081505.1;XM_020081693.1;XM_020081856.1;XM_020082093.1;XM_020082406.1;XM_020084273.1;XM_020084274.1;XM_020086055.1;XM_020086056.1;XM_020086345.1;XM_020087…
GO:0016774	phosphotransferase activity, carboxyl group as acceptor	MF	4	4	0.00243788	0.0501731	XM_020082660.1;XM_020082661.1;XM_020082662.1;XM_020082663.1
GO:0046921	alpha-(1->6)-fucosyltransferase activity	MF	4	4	0.00243788	0.0501731	XM_020097719.1;XM_020097720.1;XM_020097721.1;XM_020097722.1
GO:0047429	nucleoside-triphosphate diphosphatase activity	MF	4	4	0.00243788	0.0501731	XM_020094554.1;XM_020094556.1;XM_020094557.1;XM_020094558.1
GO:0006793	phosphorus metabolic process	BP	291	1171	0.00260013	0.0555978	XM_020078321.1;XM_020078700.1;XM_020078708.1;XM_020078716.1;XM_020078925.1;XM_020078926.1;XM_020079016.1;XM_020079017.1;XM_020079064.1;XM_020079065.1;XM_020079081.1;XM_020079197.1;XM_020079319.1;XM_020079320.1;XM_020079321.1;XM_020079434.1;XM_020079586.1;XM_020079587.1;XM_020079588.1;XM_020080039.1;XM_020080090.1;XM_020080282.1;XM_020080853.1;XM_020081046.1;XM_020081047.1;XM_020081048.1;XM_020081…
GO:0016778	diphosphotransferase activity	MF	5	6	0.00264675	0.0501731	XM_020084552.1;XM_020084560.1;XM_020084569.1;XM_020106133.1;XM_020106134.1
GO:0016796	exonuclease activity, active with either ribo- or deoxyribonucleic acids and producing 5'-phosphomonoesters	MF	5	6	0.00264675	0.0501731	XM_020092446.1;XM_020092456.1;XM_020092464.1;XM_020092472.1;XM_020092479.1
GO:2001141	regulation of RNA biosynthetic process	BP	103	372	0.00280375	0.0592208	XM_020078773.1;XM_020078925.1;XM_020079105.1;XM_020080206.1;XM_020080887.1;XM_020081433.1;XM_020081501.1;XM_020081503.1;XM_020081504.1;XM_020081505.1;XM_020081845.1;XM_020081846.1;XM_020082257.1;XM_020083242.1;XM_020084247.1;XM_020084248.1;XM_020085125.1;XM_020085452.1;XM_020085754.1;XM_020085835.1;XM_020086547.1;XM_020086792.1;XM_020086793.1;XM_020088168.1;XM_020088274.1;XM_020088284.1;XM_020088…
GO:0001704	formation of primary germ layer	BP	11	22	0.00302843	0.0631956	XM_020079196.1;XM_020089277.1;XM_020092778.1;XM_020092779.1;XM_020092780.1;XM_020102516.1;XM_020102517.1;XM_020102518.1;XM_020102519.1;XM_020102520.1;XM_020107759.1
GO:0001889	liver development	BP	7	11	0.00313785	0.0639384	XM_020079610.1;XM_020079611.1;XM_020102294.1;XM_020102295.1;XM_020102296.1;XM_020102297.1;XM_020111099.1
GO:0061008	hepaticobiliary system development	BP	7	11	0.00313785	0.0639384	XM_020079610.1;XM_020079611.1;XM_020102294.1;XM_020102295.1;XM_020102296.1;XM_020102297.1;XM_020111099.1
GO:0006928	movement of cell or subcellular component	BP	80	280	0.00325852	0.065625	XM_020079196.1;XM_020079846.1;XM_020080090.1;XM_020082406.1;XM_020083781.1;XM_020084401.1;XM_020085862.1;XM_020085863.1;XM_020085864.1;XM_020085865.1;XM_020087263.1;XM_020088274.1;XM_020088284.1;XM_020088704.1;XM_020088705.1;XM_020088706.1;XM_020088707.1;XM_020090612.1;XM_020090613.1;XM_020090614.1;XM_020090616.1;XM_020091062.1;XM_020091064.1;XM_020091086.1;XM_020091720.1;XM_020091721.1;XM_020091…
GO:0016757	transferase activity, transferring glycosyl groups	MF	56	180	0.00336575	0.0611444	XM_020079248.1;XM_020079250.1;XM_020080524.1;XM_020081327.1;XM_020081328.1;XM_020081532.1;XM_020081652.1;XM_020085182.1;XM_020086671.1;XM_020086672.1;XM_020087149.1;XM_020087150.1;XM_020087151.1;XM_020087152.1;XM_020087153.1;XM_020087154.1;XM_020087155.1;XM_020087238.1;XM_020087239.1;XM_020088788.1;XM_020088789.1;XM_020088790.1;XM_020089621.1;XM_020089855.1;XM_020090038.1;XM_020090039.1;XM_020091…
GO:0048869	cellular developmental process	BP	174	674	0.00397474	0.0771922	XM_020078440.1;XM_020078441.1;XM_020078442.1;XM_020078444.1;XM_020078925.1;XM_020078926.1;XM_020079105.1;XM_020079196.1;XM_020079846.1;XM_020080090.1;XM_020080188.1;XM_020080189.1;XM_020080402.1;XM_020080460.1;XM_020080724.1;XM_020080725.1;XM_020080853.1;XM_020080863.1;XM_020081693.1;XM_020082406.1;XM_020082493.1;XM_020082509.1;XM_020083740.1;XM_020084090.1;XM_020084091.1;XM_020084174.1;XM_020084…
GO:0007266	Rho protein signal transduction	BP	8	14	0.00398727	0.0771922	XM_020088366.1;XM_020108207.1;XM_020112464.1;XM_020112472.1;XM_020112479.1;XM_020112487.1;XM_020112492.1;XM_020112499.1
GO:0035023	regulation of Rho protein signal transduction	BP	8	14	0.00398727	0.0771922	XM_020088366.1;XM_020108207.1;XM_020112464.1;XM_020112472.1;XM_020112479.1;XM_020112487.1;XM_020112492.1;XM_020112499.1
GO:0043167	ion binding	MF	606	2509	0.00399519	0.069676	XM_020078070.1;XM_020078440.1;XM_020078441.1;XM_020078442.1;XM_020078444.1;XM_020078522.1;XM_020078702.1;XM_020078781.1;XM_020078879.1;XM_020079016.1;XM_020079017.1;XM_020079045.1;XM_020079272.1;XM_020079279.1;XM_020079283.1;XM_020079306.1;XM_020079417.1;XM_020079418.1;XM_020079419.1;XM_020079420.1;XM_020079476.1;XM_020079704.1;XM_020079743.1;XM_020080139.1;XM_020080141.1;XM_020080142.1;XM_020080…
GO:0042221	response to chemical	BP	117	434	0.00401114	0.0771922	XM_020078773.1;XM_020078925.1;XM_020079105.1;XM_020079272.1;XM_020079417.1;XM_020079418.1;XM_020079419.1;XM_020079420.1;XM_020080829.1;XM_020081158.1;XM_020081501.1;XM_020081503.1;XM_020081504.1;XM_020081505.1;XM_020084284.1;XM_020084401.1;XM_020085862.1;XM_020085863.1;XM_020085864.1;XM_020085865.1;XM_020086034.1;XM_020087011.1;XM_020087012.1;XM_020087013.1;XM_020087014.1;XM_020087037.1;XM_020087…
GO:0010629	negative regulation of gene expression	BP	14	32	0.00410279	0.0780883	XM_020083242.1;XM_020085835.1;XM_020090602.1;XM_020092861.1;XM_020092862.1;XM_020092863.1;XM_020092864.1;XM_020096835.1;XM_020096836.1;XM_020096837.1;XM_020096838.1;XM_020107279.1;XM_020107280.1;XM_020111166.1
GO:0001101	response to acid chemical	BP	9	17	0.00446987	0.0826704	XM_020098859.1;XM_020098860.1;XM_020098861.1;XM_020098862.1;XM_020098863.1;XM_020098864.1;XM_020098867.1;XM_020103157.1;XM_020111166.1
GO:0014031	mesenchymal cell development	BP	12	26	0.00456214	0.0826704	XM_020091991.1;XM_020096929.1;XM_020096930.1;XM_020096931.1;XM_020096932.1;XM_020102294.1;XM_020102295.1;XM_020102296.1;XM_020102297.1;XM_020107873.1;XM_020107874.1;XM_020107876.1
GO:0048864	stem cell development	BP	12	26	0.00456214	0.0826704	XM_020091991.1;XM_020096929.1;XM_020096930.1;XM_020096931.1;XM_020096932.1;XM_020102294.1;XM_020102295.1;XM_020102296.1;XM_020102297.1;XM_020107873.1;XM_020107874.1;XM_020107876.1
GO:0007043	cell-cell junction assembly	BP	6	9	0.00462064	0.0826704	XM_020091058.1;XM_020099671.1;XM_020103962.1;XM_020103963.1;XM_020103964.1;XM_020103965.1
GO:0035270	endocrine system development	BP	10	20	0.00467449	0.0826704	XM_020079846.1;XM_020083740.1;XM_020088704.1;XM_020088705.1;XM_020088706.1;XM_020088707.1;XM_020097865.1;XM_020099789.1;XM_020107443.1;XM_020107759.1
GO:0046578	regulation of Ras protein signal transduction	BP	10	20	0.00467449	0.0826704	XM_020078925.1;XM_020078926.1;XM_020088366.1;XM_020108207.1;XM_020112464.1;XM_020112472.1;XM_020112479.1;XM_020112487.1;XM_020112492.1;XM_020112499.1
GO:0046486	glycerolipid metabolic process	BP	19	49	0.00467766	0.0826704	XM_020079016.1;XM_020079017.1;XM_020079586.1;XM_020079587.1;XM_020079588.1;XM_020084304.1;XM_020084307.1;XM_020088744.1;XM_020088745.1;XM_020088746.1;XM_020093302.1;XM_020099199.1;XM_020099200.1;XM_020099201.1;XM_020099220.1;XM_020099221.1;XM_020099584.1;XM_020099585.1;XM_020105089.1
GO:0048856	anatomical structure development	BP	317	1297	0.00477351	0.0832704	XM_020078440.1;XM_020078441.1;XM_020078442.1;XM_020078444.1;XM_020078599.1;XM_020078913.1;XM_020078925.1;XM_020078926.1;XM_020079105.1;XM_020079196.1;XM_020079610.1;XM_020079611.1;XM_020079846.1;XM_020080090.1;XM_020080139.1;XM_020080141.1;XM_020080142.1;XM_020080188.1;XM_020080189.1;XM_020080206.1;XM_020080237.1;XM_020080314.1;XM_020080315.1;XM_020080341.1;XM_020080402.1;XM_020080460.1;XM_020080…
GO:0045597	positive regulation of cell differentiation	BP	16	39	0.00480776	0.0832704	XM_020079846.1;XM_020084401.1;XM_020088939.1;XM_020093476.1;XM_020097935.1;XM_020098859.1;XM_020098860.1;XM_020098861.1;XM_020098862.1;XM_020098863.1;XM_020098864.1;XM_020098866.1;XM_020098867.1;XM_020099671.1;XM_020104357.1;XM_020104358.1
GO:0046914	transition metal ion binding	MF	243	948	0.00495422	0.0830784	XM_020078440.1;XM_020078441.1;XM_020078442.1;XM_020078444.1;XM_020078522.1;XM_020078702.1;XM_020079045.1;XM_020079272.1;XM_020079306.1;XM_020079417.1;XM_020079418.1;XM_020079419.1;XM_020079420.1;XM_020080233.1;XM_020080270.1;XM_020081158.1;XM_020081196.1;XM_020081259.1;XM_020081270.1;XM_020081280.1;XM_020081653.1;XM_020082106.1;XM_020082384.1;XM_020082386.1;XM_020082387.1;XM_020082874.1;XM_020082…
GO:0044267	cellular protein metabolic process	BP	432	1808	0.00531141	0.090754	XM_020078925.1;XM_020078926.1;XM_020079064.1;XM_020079065.1;XM_020079081.1;XM_020079248.1;XM_020079250.1;XM_020079362.1;XM_020079434.1;XM_020079442.1;XM_020079476.1;XM_020079922.1;XM_020079924.1;XM_020080008.1;XM_020080014.1;XM_020080015.1;XM_020080016.1;XM_020080017.1;XM_020080018.1;XM_020080019.1;XM_020080039.1;XM_020080090.1;XM_020080126.1;XM_020080127.1;XM_020080128.1;XM_020080129.1;XM_020080…
GO:0010605	negative regulation of macromolecule metabolic process	BP	37	115	0.00534463	0.090754	XM_020081377.1;XM_020081501.1;XM_020081503.1;XM_020081504.1;XM_020081505.1;XM_020083033.1;XM_020083242.1;XM_020083472.1;XM_020084509.1;XM_020085835.1;XM_020089900.1;XM_020090602.1;XM_020090839.1;XM_020090840.1;XM_020092861.1;XM_020092862.1;XM_020092863.1;XM_020092864.1;XM_020094382.1;XM_020095131.1;XM_020096747.1;XM_020096748.1;XM_020096835.1;XM_020096836.1;XM_020096837.1;XM_020096838.1;XM_020097…
GO:0005623	cell	CC	783	3547	0.00542667	0.0626075	XM_020078124.1;XM_020078440.1;XM_020078441.1;XM_020078442.1;XM_020078444.1;XM_020078447.1;XM_020078636.1;XM_020078851.1;XM_020078852.1;XM_020078860.1;XM_020078879.1;XM_020078896.1;XM_020078897.1;XM_020078924.1;XM_020078925.1;XM_020079081.1;XM_020079105.1;XM_020079248.1;XM_020079250.1;XM_020079362.1;XM_020079373.1;XM_020079382.1;XM_020079417.1;XM_020079418.1;XM_020079419.1;XM_020079420.1;XM_020079…
GO:0044464	cell part	CC	783	3547	0.00542667	0.0626075	XM_020078124.1;XM_020078440.1;XM_020078441.1;XM_020078442.1;XM_020078444.1;XM_020078447.1;XM_020078636.1;XM_020078851.1;XM_020078852.1;XM_020078860.1;XM_020078879.1;XM_020078896.1;XM_020078897.1;XM_020078924.1;XM_020078925.1;XM_020079081.1;XM_020079105.1;XM_020079248.1;XM_020079250.1;XM_020079362.1;XM_020079373.1;XM_020079382.1;XM_020079417.1;XM_020079418.1;XM_020079419.1;XM_020079420.1;XM_020079…
GO:0016301	kinase activity	MF	195	748	0.00545089	0.0880217	XM_020079197.1;XM_020079434.1;XM_020079922.1;XM_020079924.1;XM_020080008.1;XM_020080039.1;XM_020080090.1;XM_020080126.1;XM_020080127.1;XM_020080128.1;XM_020080129.1;XM_020080131.1;XM_020080132.1;XM_020080133.1;XM_020081046.1;XM_020081047.1;XM_020081048.1;XM_020081079.1;XM_020081080.1;XM_020081179.1;XM_020081180.1;XM_020081459.1;XM_020081460.1;XM_020081693.1;XM_020082075.1;XM_020082076.1;XM_020082…
GO:0016477	cell migration	BP	54	181	0.00553278	0.092575	XM_020079196.1;XM_020079846.1;XM_020080090.1;XM_020082406.1;XM_020083781.1;XM_020084401.1;XM_020085862.1;XM_020085863.1;XM_020085864.1;XM_020085865.1;XM_020087263.1;XM_020088274.1;XM_020088284.1;XM_020088704.1;XM_020088705.1;XM_020088706.1;XM_020088707.1;XM_020091086.1;XM_020091720.1;XM_020091721.1;XM_020091722.1;XM_020091723.1;XM_020091724.1;XM_020091725.1;XM_020091728.1;XM_020094119.1;XM_020094…
GO:0051252	regulation of RNA metabolic process	BP	104	384	0.00555878	0.092575	XM_020078773.1;XM_020078925.1;XM_020079105.1;XM_020080206.1;XM_020080887.1;XM_020081433.1;XM_020081501.1;XM_020081503.1;XM_020081504.1;XM_020081505.1;XM_020081845.1;XM_020081846.1;XM_020082257.1;XM_020083242.1;XM_020084247.1;XM_020084248.1;XM_020085125.1;XM_020085452.1;XM_020085754.1;XM_020085835.1;XM_020086547.1;XM_020086792.1;XM_020086793.1;XM_020088168.1;XM_020088274.1;XM_020088284.1;XM_020088…
GO:0048513	animal organ development	BP	157	607	0.00562875	0.0928476	XM_020078440.1;XM_020078441.1;XM_020078442.1;XM_020078444.1;XM_020078926.1;XM_020079105.1;XM_020079196.1;XM_020079610.1;XM_020079611.1;XM_020079846.1;XM_020080090.1;XM_020080188.1;XM_020080189.1;XM_020080206.1;XM_020080237.1;XM_020080402.1;XM_020080853.1;XM_020082509.1;XM_020083740.1;XM_020084074.1;XM_020084401.1;XM_020085532.1;XM_020085533.1;XM_020086345.1;XM_020086547.1;XM_020086754.1;XM_020086…
GO:0044291	cell-cell contact zone	CC	5	7	0.00571895	0.0626075	XM_020091290.1;XM_020098132.1;XM_020098133.1;XM_020098134.1;XM_020099671.1
GO:0051347	positive regulation of transferase activity	BP	17	43	0.00579866	0.0938624	XM_020088619.1;XM_020089688.1;XM_020090109.1;XM_020090110.1;XM_020096545.1;XM_020098859.1;XM_020098860.1;XM_020098861.1;XM_020098862.1;XM_020098863.1;XM_020098864.1;XM_020098867.1;XM_020103180.1;XM_020103183.1;XM_020103184.1;XM_020103185.1;XM_020112240.1
GO:0060485	mesenchyme development	BP	17	43	0.00579866	0.0938624	XM_020083740.1;XM_020091991.1;XM_020092778.1;XM_020092779.1;XM_020092780.1;XM_020093476.1;XM_020096929.1;XM_020096930.1;XM_020096931.1;XM_020096932.1;XM_020102294.1;XM_020102295.1;XM_020102296.1;XM_020102297.1;XM_020107873.1;XM_020107874.1;XM_020107876.1
GO:0006355	regulation of transcription, DNA-templated	BP	96	352	0.00610621	0.0970271	XM_020078773.1;XM_020078925.1;XM_020079105.1;XM_020080206.1;XM_020080887.1;XM_020081433.1;XM_020081845.1;XM_020081846.1;XM_020082257.1;XM_020083242.1;XM_020084247.1;XM_020084248.1;XM_020085125.1;XM_020085452.1;XM_020085754.1;XM_020085835.1;XM_020086547.1;XM_020086792.1;XM_020086793.1;XM_020088168.1;XM_020088274.1;XM_020088284.1;XM_020088704.1;XM_020088705.1;XM_020088706.1;XM_020088707.1;XM_020089…
GO:1903506	regulation of nucleic acid-templated transcription	BP	96	352	0.00610621	0.0970271	XM_020078773.1;XM_020078925.1;XM_020079105.1;XM_020080206.1;XM_020080887.1;XM_020081433.1;XM_020081845.1;XM_020081846.1;XM_020082257.1;XM_020083242.1;XM_020084247.1;XM_020084248.1;XM_020085125.1;XM_020085452.1;XM_020085754.1;XM_020085835.1;XM_020086547.1;XM_020086792.1;XM_020086793.1;XM_020088168.1;XM_020088274.1;XM_020088284.1;XM_020088704.1;XM_020088705.1;XM_020088706.1;XM_020088707.1;XM_020089…
GO:0090257	regulation of muscle system process	BP	12	27	0.0066203	0.100876	XM_020081938.1;XM_020083936.1;XM_020084523.1;XM_020092030.1;XM_020092034.1;XM_020098859.1;XM_020098860.1;XM_020098861.1;XM_020098862.1;XM_020098863.1;XM_020098864.1;XM_020098867.1
GO:0006497	protein lipidation	BP	5	7	0.00663967	0.100876	XM_020087238.1;XM_020087239.1;XM_020093850.1;XM_020094302.1;XM_020108153.1
GO:0030166	proteoglycan biosynthetic process	BP	5	7	0.00663967	0.100876	XM_020091335.1;XM_020092349.1;XM_020092358.1;XM_020092368.1;XM_020098695.1
GO:0042158	lipoprotein biosynthetic process	BP	5	7	0.00663967	0.100876	XM_020087238.1;XM_020087239.1;XM_020093850.1;XM_020094302.1;XM_020108153.1
GO:0060914	heart formation	BP	5	7	0.00663967	0.100876	XM_020088704.1;XM_020088705.1;XM_020088706.1;XM_020088707.1;XM_020111009.1
GO:0007632	visual behavior	BP	8	15	0.00693887	0.104505	XM_020078925.1;XM_020078926.1;XM_020087940.1;XM_020087941.1;XM_020089456.1;XM_020102352.1;XM_020102353.1;XM_020112112.1
GO:0051056	regulation of small GTPase mediated signal transduction	BP	10	21	0.00721711	0.107233	XM_020078925.1;XM_020078926.1;XM_020088366.1;XM_020108207.1;XM_020112464.1;XM_020112472.1;XM_020112479.1;XM_020112487.1;XM_020112492.1;XM_020112499.1
GO:0004540	ribonuclease activity	MF	7	12	0.00724366	0.112794	XM_020090602.1;XM_020091151.1;XM_020091152.1;XM_020095312.1;XM_020103298.1;XM_020103299.1;XM_020103300.1
GO:0090305	nucleic acid phosphodiester bond hydrolysis	BP	9	18	0.00724379	0.107233	XM_020089481.1;XM_020090602.1;XM_020091151.1;XM_020091152.1;XM_020095312.1;XM_020103298.1;XM_020103299.1;XM_020103300.1;XM_020108694.1
GO:0007154	cell communication	BP	439	1848	0.00748968	0.109933	XM_020078522.1;XM_020078700.1;XM_020078708.1;XM_020078716.1;XM_020078773.1;XM_020078925.1;XM_020078926.1;XM_020079016.1;XM_020079017.1;XM_020079032.1;XM_020079105.1;XM_020079196.1;XM_020079197.1;XM_020079417.1;XM_020079418.1;XM_020079419.1;XM_020079420.1;XM_020079434.1;XM_020079461.1;XM_020079583.1;XM_020079584.1;XM_020079842.1;XM_020079846.1;XM_020079919.1;XM_020080039.1;XM_020080090.1;XM_020080…
GO:0009953	dorsal/ventral pattern formation	BP	14	34	0.00783816	0.113516	XM_020078773.1;XM_020079196.1;XM_020088274.1;XM_020088284.1;XM_020089546.1;XM_020091062.1;XM_020091064.1;XM_020097578.1;XM_020097579.1;XM_020102516.1;XM_020102517.1;XM_020102518.1;XM_020102519.1;XM_020102520.1
GO:0009887	organ morphogenesis	BP	52	176	0.00786482	0.113516	XM_020078926.1;XM_020079105.1;XM_020080090.1;XM_020080188.1;XM_020080189.1;XM_020080237.1;XM_020080402.1;XM_020080853.1;XM_020083740.1;XM_020084074.1;XM_020087966.1;XM_020088704.1;XM_020088705.1;XM_020088706.1;XM_020088707.1;XM_020091086.1;XM_020091801.1;XM_020091802.1;XM_020091917.1;XM_020091918.1;XM_020092219.1;XM_020092778.1;XM_020092779.1;XM_020092780.1;XM_020093701.1;XM_020094119.1;XM_020094…
GO:0022610	biological adhesion	BP	61	212	0.00796012	0.113942	XM_020080052.1;XM_020080053.1;XM_020080054.1;XM_020080188.1;XM_020080189.1;XM_020080755.1;XM_020081632.1;XM_020082388.1;XM_020082389.1;XM_020082406.1;XM_020082477.1;XM_020083506.1;XM_020083781.1;XM_020085798.1;XM_020088813.1;XM_020089095.1;XM_020089097.1;XM_020089098.1;XM_020089099.1;XM_020089647.1;XM_020089699.1;XM_020089700.1;XM_020089739.1;XM_020091058.1;XM_020093814.1;XM_020093816.1;XM_020093…
GO:0005488	binding	MF	1439	6262	0.00803291	0.120771	XM_020078070.1;XM_020078124.1;XM_020078440.1;XM_020078441.1;XM_020078442.1;XM_020078444.1;XM_020078522.1;XM_020078636.1;XM_020078700.1;XM_020078702.1;XM_020078708.1;XM_020078716.1;XM_020078750.1;XM_020078781.1;XM_020078879.1;XM_020078913.1;XM_020078924.1;XM_020078925.1;XM_020078926.1;XM_020079016.1;XM_020079017.1;XM_020079032.1;XM_020079045.1;XM_020079105.1;XM_020079259.1;XM_020079272.1;XM_020079…
GO:0045859	regulation of protein kinase activity	BP	18	48	0.008694	0.120986	XM_020078925.1;XM_020088619.1;XM_020089688.1;XM_020090109.1;XM_020090110.1;XM_020096545.1;XM_020098859.1;XM_020098860.1;XM_020098861.1;XM_020098862.1;XM_020098863.1;XM_020098864.1;XM_020098867.1;XM_020103180.1;XM_020103183.1;XM_020103184.1;XM_020103185.1;XM_020112240.1
GO:0048646	anatomical structure formation involved in morphogenesis	BP	63	221	0.00880468	0.120986	XM_020079196.1;XM_020079846.1;XM_020080237.1;XM_020081459.1;XM_020081460.1;XM_020081632.1;XM_020082406.1;XM_020083740.1;XM_020084401.1;XM_020084554.1;XM_020087940.1;XM_020087941.1;XM_020088704.1;XM_020088705.1;XM_020088706.1;XM_020088707.1;XM_020089277.1;XM_020089393.1;XM_020092778.1;XM_020092779.1;XM_020092780.1;XM_020093954.1;XM_020094783.1;XM_020096929.1;XM_020096930.1;XM_020096931.1;XM_020096…
GO:0051716	cellular response to stimulus	BP	448	1893	0.00896869	0.120986	XM_020078522.1;XM_020078700.1;XM_020078708.1;XM_020078716.1;XM_020078773.1;XM_020078925.1;XM_020078926.1;XM_020079016.1;XM_020079017.1;XM_020079032.1;XM_020079105.1;XM_020079196.1;XM_020079197.1;XM_020079303.1;XM_020079417.1;XM_020079418.1;XM_020079419.1;XM_020079420.1;XM_020079434.1;XM_020079461.1;XM_020079583.1;XM_020079584.1;XM_020079842.1;XM_020079846.1;XM_020079919.1;XM_020080039.1;XM_020080…
GO:0009791	post-embryonic development	BP	4	5	0.00899786	0.120986	XM_020088704.1;XM_020088705.1;XM_020088706.1;XM_020088707.1
GO:0009886	post-embryonic morphogenesis	BP	4	5	0.00899786	0.120986	XM_020088704.1;XM_020088705.1;XM_020088706.1;XM_020088707.1
GO:0070922	small RNA loading onto RISC	BP	4	5	0.00899786	0.120986	XM_020096835.1;XM_020096836.1;XM_020096837.1;XM_020096838.1
GO:0023052	signaling	BP	430	1814	0.00944474	0.120986	XM_020078522.1;XM_020078700.1;XM_020078708.1;XM_020078716.1;XM_020078773.1;XM_020078925.1;XM_020078926.1;XM_020079016.1;XM_020079017.1;XM_020079032.1;XM_020079105.1;XM_020079196.1;XM_020079197.1;XM_020079417.1;XM_020079418.1;XM_020079419.1;XM_020079420.1;XM_020079434.1;XM_020079461.1;XM_020079583.1;XM_020079584.1;XM_020079842.1;XM_020079846.1;XM_020079919.1;XM_020080039.1;XM_020080090.1;XM_020080…
GO:0007492	endoderm development	BP	6	10	0.00944775	0.120986	XM_020102516.1;XM_020102517.1;XM_020102518.1;XM_020102519.1;XM_020102520.1;XM_020107759.1
GO:0071704	organic substance metabolic process	BP	1105	4887	0.00946717	0.120986	XM_020078124.1;XM_020078295.1;XM_020078321.1;XM_020078399.1;XM_020078400.1;XM_020078700.1;XM_020078708.1;XM_020078716.1;XM_020078773.1;XM_020078851.1;XM_020078852.1;XM_020078913.1;XM_020078924.1;XM_020078925.1;XM_020078926.1;XM_020079016.1;XM_020079017.1;XM_020079045.1;XM_020079049.1;XM_020079064.1;XM_020079065.1;XM_020079081.1;XM_020079105.1;XM_020079196.1;XM_020079248.1;XM_020079250.1;XM_020079…
GO:0006357	regulation of transcription from RNA polymerase II promoter	BP	37	119	0.009772	0.120986	XM_020078773.1;XM_020079105.1;XM_020080206.1;XM_020080887.1;XM_020086547.1;XM_020088704.1;XM_020088705.1;XM_020088706.1;XM_020088707.1;XM_020090288.1;XM_020091086.1;XM_020091516.1;XM_020091991.1;XM_020094382.1;XM_020097865.1;XM_020098859.1;XM_020098860.1;XM_020098861.1;XM_020098862.1;XM_020098863.1;XM_020098864.1;XM_020098866.1;XM_020098867.1;XM_020099789.1;XM_020099990.1;XM_020099991.1;XM_020105…
GO:0044700	single organism signaling	BP	429	1811	0.0099723	0.120986	XM_020078522.1;XM_020078700.1;XM_020078708.1;XM_020078716.1;XM_020078773.1;XM_020078925.1;XM_020078926.1;XM_020079016.1;XM_020079017.1;XM_020079032.1;XM_020079105.1;XM_020079196.1;XM_020079197.1;XM_020079417.1;XM_020079418.1;XM_020079419.1;XM_020079420.1;XM_020079434.1;XM_020079461.1;XM_020079583.1;XM_020079584.1;XM_020079842.1;XM_020079846.1;XM_020079919.1;XM_020080039.1;XM_020080090.1;XM_020080…
GO:0008417	fucosyltransferase activity	MF	4	5	0.0100246	0.14569	XM_020097719.1;XM_020097720.1;XM_020097721.1;XM_020097722.1
GO:0001501	skeletal system development	BP	11	25	0.0100711	0.120986	XM_020078926.1;XM_020079105.1;XM_020087966.1;XM_020089697.1;XM_020091062.1;XM_020091064.1;XM_020091917.1;XM_020091918.1;XM_020094382.1;XM_020096825.1;XM_020105081.1
GO:0016458	gene silencing	BP	11	25	0.0100711	0.120986	XM_020083242.1;XM_020085835.1;XM_020090602.1;XM_020092861.1;XM_020092862.1;XM_020092863.1;XM_020092864.1;XM_020096835.1;XM_020096836.1;XM_020096837.1;XM_020096838.1
GO:0007611	learning or memory	BP	3	3	0.0100769	0.120986	XM_020096545.1;XM_020111166.1;XM_020112112.1
GO:0008217	regulation of blood pressure	BP	3	3	0.0100769	0.120986	XM_020091363.1;XM_020091364.1;XM_020091365.1
GO:0046443	FAD metabolic process	BP	3	3	0.0100769	0.120986	XM_020092529.1;XM_020092530.1;XM_020092531.1
GO:0050890	cognition	BP	3	3	0.0100769	0.120986	XM_020096545.1;XM_020111166.1;XM_020112112.1
GO:0050918	positive chemotaxis	BP	3	3	0.0100769	0.120986	XM_020084401.1;XM_020097935.1;XM_020107759.1
GO:0050926	regulation of positive chemotaxis	BP	3	3	0.0100769	0.120986	XM_020084401.1;XM_020097935.1;XM_020107759.1
GO:0050927	positive regulation of positive chemotaxis	BP	3	3	0.0100769	0.120986	XM_020084401.1;XM_020097935.1;XM_020107759.1
GO:0072387	flavin adenine dinucleotide metabolic process	BP	3	3	0.0100769	0.120986	XM_020092529.1;XM_020092530.1;XM_020092531.1
GO:0090136	epithelial cell-cell adhesion	BP	3	3	0.0100769	0.120986	XM_020098266.1;XM_020098267.1;XM_020098268.1
GO:0006351	transcription, DNA-templated	BP	101	379	0.0101287	0.120986	XM_020078295.1;XM_020078773.1;XM_020078925.1;XM_020079105.1;XM_020080206.1;XM_020080887.1;XM_020081433.1;XM_020081573.1;XM_020081845.1;XM_020081846.1;XM_020082257.1;XM_020082493.1;XM_020083242.1;XM_020084247.1;XM_020084248.1;XM_020085125.1;XM_020085452.1;XM_020085754.1;XM_020085835.1;XM_020086547.1;XM_020086792.1;XM_020086793.1;XM_020088168.1;XM_020088274.1;XM_020088284.1;XM_020088704.1;XM_020088…
GO:0097659	nucleic acid-templated transcription	BP	101	379	0.0101287	0.120986	XM_020078295.1;XM_020078773.1;XM_020078925.1;XM_020079105.1;XM_020080206.1;XM_020080887.1;XM_020081433.1;XM_020081573.1;XM_020081845.1;XM_020081846.1;XM_020082257.1;XM_020082493.1;XM_020083242.1;XM_020084247.1;XM_020084248.1;XM_020085125.1;XM_020085452.1;XM_020085754.1;XM_020085835.1;XM_020086547.1;XM_020086792.1;XM_020086793.1;XM_020088168.1;XM_020088274.1;XM_020088284.1;XM_020088704.1;XM_020088…
GO:0031300	intrinsic component of organelle membrane	CC	14	36	0.0103602	0.107747	XM_020079248.1;XM_020079250.1;XM_020087149.1;XM_020087150.1;XM_020087151.1;XM_020087152.1;XM_020087153.1;XM_020087154.1;XM_020087155.1;XM_020088722.1;XM_020088788.1;XM_020088789.1;XM_020088790.1;XM_020103161.1
GO:0016803	ether hydrolase activity	MF	3	3	0.0109774	0.14964	XM_020091525.1;XM_020091526.1;XM_020091527.1
GO:1901363	heterocyclic compound binding	MF	756	3200	0.0109828	0.14964	XM_020078124.1;XM_020078440.1;XM_020078441.1;XM_020078442.1;XM_020078444.1;XM_020078636.1;XM_020078700.1;XM_020078702.1;XM_020078708.1;XM_020078716.1;XM_020078924.1;XM_020078925.1;XM_020078926.1;XM_020079016.1;XM_020079017.1;XM_020079032.1;XM_020079105.1;XM_020079272.1;XM_020079279.1;XM_020079319.1;XM_020079320.1;XM_020079321.1;XM_020079417.1;XM_020079418.1;XM_020079419.1;XM_020079420.1;XM_020079…
GO:0006304	DNA modification	BP	9	19	0.0111605	0.131497	XM_020083242.1;XM_020085835.1;XM_020096379.1;XM_020096381.1;XM_020107139.1;XM_020107140.1;XM_020107143.1;XM_020107144.1;XM_020107146.1
GO:0006305	DNA alkylation	BP	9	19	0.0111605	0.131497	XM_020083242.1;XM_020085835.1;XM_020096379.1;XM_020096381.1;XM_020107139.1;XM_020107140.1;XM_020107143.1;XM_020107144.1;XM_020107146.1
GO:0006366	transcription from RNA polymerase II promoter	BP	37	120	0.011259	0.13176	XM_020078773.1;XM_020079105.1;XM_020080206.1;XM_020080887.1;XM_020086547.1;XM_020088704.1;XM_020088705.1;XM_020088706.1;XM_020088707.1;XM_020090288.1;XM_020091086.1;XM_020091516.1;XM_020091991.1;XM_020094382.1;XM_020097865.1;XM_020098859.1;XM_020098860.1;XM_020098861.1;XM_020098862.1;XM_020098863.1;XM_020098864.1;XM_020098866.1;XM_020098867.1;XM_020099789.1;XM_020099990.1;XM_020099991.1;XM_020105…
GO:0070085	glycosylation	BP	13	32	0.0116579	0.135513	XM_020085182.1;XM_020086671.1;XM_020086672.1;XM_020089535.1;XM_020097716.1;XM_020097719.1;XM_020097720.1;XM_020097721.1;XM_020097722.1;XM_020098233.1;XM_020108484.1;XM_020108485.1;XM_020112597.1
GO:0035556	intracellular signal transduction	BP	105	398	0.0119849	0.138386	XM_020078925.1;XM_020078926.1;XM_020079016.1;XM_020079017.1;XM_020079842.1;XM_020080437.1;XM_020080446.1;XM_020080455.1;XM_020080463.1;XM_020080689.1;XM_020080724.1;XM_020080725.1;XM_020081196.1;XM_020081662.1;XM_020083189.1;XM_020083242.1;XM_020083545.1;XM_020083546.1;XM_020084483.1;XM_020085413.1;XM_020085421.1;XM_020085835.1;XM_020087032.1;XM_020087062.1;XM_020087420.1;XM_020088366.1;XM_020088…
GO:0051094	positive regulation of developmental process	BP	17	46	0.0124626	0.141392	XM_020079846.1;XM_020084401.1;XM_020088939.1;XM_020093476.1;XM_020097935.1;XM_020098859.1;XM_020098860.1;XM_020098861.1;XM_020098862.1;XM_020098863.1;XM_020098864.1;XM_020098866.1;XM_020098867.1;XM_020099671.1;XM_020104357.1;XM_020104358.1;XM_020111166.1
GO:0030097	hemopoiesis	BP	35	113	0.0124902	0.141392	XM_020078440.1;XM_020078441.1;XM_020078442.1;XM_020078444.1;XM_020080402.1;XM_020085532.1;XM_020085533.1;XM_020086345.1;XM_020086547.1;XM_020086792.1;XM_020086793.1;XM_020091917.1;XM_020091918.1;XM_020092778.1;XM_020092779.1;XM_020092780.1;XM_020094053.1;XM_020094129.1;XM_020094130.1;XM_020095454.1;XM_020095455.1;XM_020096683.1;XM_020096684.1;XM_020096685.1;XM_020096686.1;XM_020099108.1;XM_020101…
GO:0045595	regulation of cell differentiation	BP	35	113	0.0124902	0.141392	XM_020078925.1;XM_020078926.1;XM_020079105.1;XM_020079846.1;XM_020080460.1;XM_020084090.1;XM_020084091.1;XM_020084401.1;XM_020086547.1;XM_020086792.1;XM_020086793.1;XM_020088274.1;XM_020088284.1;XM_020088939.1;XM_020093476.1;XM_020095361.1;XM_020097935.1;XM_020098859.1;XM_020098860.1;XM_020098861.1;XM_020098862.1;XM_020098863.1;XM_020098864.1;XM_020098866.1;XM_020098867.1;XM_020099671.1;XM_020099…
GO:0010646	regulation of cell communication	BP	84	311	0.0127051	0.142891	XM_020078773.1;XM_020078925.1;XM_020078926.1;XM_020079196.1;XM_020079846.1;XM_020080139.1;XM_020080141.1;XM_020080142.1;XM_020080237.1;XM_020080689.1;XM_020081158.1;XM_020081196.1;XM_020081283.1;XM_020081331.1;XM_020081501.1;XM_020081503.1;XM_020081504.1;XM_020081505.1;XM_020081693.1;XM_020081856.1;XM_020082093.1;XM_020082406.1;XM_020084273.1;XM_020084274.1;XM_020086055.1;XM_020086056.1;XM_020086…
GO:0004527	exonuclease activity	MF	7	13	0.0127109	0.167938	XM_020092446.1;XM_020092456.1;XM_020092464.1;XM_020092472.1;XM_020092479.1;XM_020097484.1;XM_020108694.1
GO:0009892	negative regulation of metabolic process	BP	43	145	0.0137273	0.151947	XM_020081331.1;XM_020081377.1;XM_020081501.1;XM_020081503.1;XM_020081504.1;XM_020081505.1;XM_020083033.1;XM_020083242.1;XM_020083472.1;XM_020084509.1;XM_020084523.1;XM_020085835.1;XM_020089900.1;XM_020090602.1;XM_020090839.1;XM_020090840.1;XM_020092704.1;XM_020092861.1;XM_020092862.1;XM_020092863.1;XM_020092864.1;XM_020093276.1;XM_020094382.1;XM_020095131.1;XM_020096747.1;XM_020096748.1;XM_020096…
GO:0007155	cell adhesion	BP	46	157	0.0138983	0.151947	XM_020080188.1;XM_020080189.1;XM_020082406.1;XM_020082477.1;XM_020083506.1;XM_020083781.1;XM_020085798.1;XM_020088813.1;XM_020089095.1;XM_020089097.1;XM_020089098.1;XM_020089099.1;XM_020089699.1;XM_020089700.1;XM_020089739.1;XM_020091058.1;XM_020093814.1;XM_020093816.1;XM_020093817.1;XM_020093818.1;XM_020093819.1;XM_020093820.1;XM_020093821.1;XM_020093822.1;XM_020093823.1;XM_020098266.1;XM_020098…
GO:0016758	transferase activity, transferring hexosyl groups	MF	27	81	0.0139992	0.178494	XM_020080524.1;XM_020081327.1;XM_020081328.1;XM_020085182.1;XM_020086671.1;XM_020086672.1;XM_020089855.1;XM_020093557.1;XM_020094872.1;XM_020094873.1;XM_020094875.1;XM_020094876.1;XM_020096493.1;XM_020097719.1;XM_020097720.1;XM_020097721.1;XM_020097722.1;XM_020098233.1;XM_020098319.1;XM_020101188.1;XM_020103161.1;XM_020106199.1;XM_020106659.1;XM_020107083.1;XM_020107084.1;XM_020107437.1;XM_020112…
GO:0006650	glycerophospholipid metabolic process	BP	16	43	0.0140829	0.151947	XM_020079016.1;XM_020079017.1;XM_020084304.1;XM_020084307.1;XM_020088744.1;XM_020088745.1;XM_020088746.1;XM_020093302.1;XM_020099199.1;XM_020099200.1;XM_020099201.1;XM_020099220.1;XM_020099221.1;XM_020099584.1;XM_020099585.1;XM_020105089.1
GO:0007268	synaptic transmission	BP	11	26	0.0141111	0.151947	XM_020078925.1;XM_020078926.1;XM_020091418.1;XM_020098644.1;XM_020104747.1;XM_020105652.1;XM_020105659.1;XM_020107422.1;XM_020111071.1;XM_020111166.1;XM_020112112.1
GO:0099536	synaptic signaling	BP	11	26	0.0141111	0.151947	XM_020078925.1;XM_020078926.1;XM_020091418.1;XM_020098644.1;XM_020104747.1;XM_020105652.1;XM_020105659.1;XM_020107422.1;XM_020111071.1;XM_020111166.1;XM_020112112.1
GO:0099537	trans-synaptic signaling	BP	11	26	0.0141111	0.151947	XM_020078925.1;XM_020078926.1;XM_020091418.1;XM_020098644.1;XM_020104747.1;XM_020105652.1;XM_020105659.1;XM_020107422.1;XM_020111071.1;XM_020111166.1;XM_020112112.1
GO:0008283	cell proliferation	BP	34	110	0.0141244	0.151947	XM_020078925.1;XM_020078926.1;XM_020082406.1;XM_020084401.1;XM_020087587.1;XM_020087940.1;XM_020087941.1;XM_020088274.1;XM_020088284.1;XM_020089784.1;XM_020089785.1;XM_020092863.1;XM_020092864.1;XM_020093104.1;XM_020094881.1;XM_020097935.1;XM_020097950.1;XM_020098859.1;XM_020098860.1;XM_020098861.1;XM_020098862.1;XM_020098863.1;XM_020098864.1;XM_020098866.1;XM_020098867.1;XM_020099671.1;XM_020099…
GO:0016740	transferase activity	MF	409	1684	0.0143287	0.178494	XM_020078622.1;XM_020078798.1;XM_020078876.1;XM_020079016.1;XM_020079017.1;XM_020079197.1;XM_020079248.1;XM_020079250.1;XM_020079310.1;XM_020079311.1;XM_020079319.1;XM_020079320.1;XM_020079321.1;XM_020079434.1;XM_020079922.1;XM_020079924.1;XM_020080008.1;XM_020080027.1;XM_020080039.1;XM_020080090.1;XM_020080126.1;XM_020080127.1;XM_020080128.1;XM_020080129.1;XM_020080131.1;XM_020080132.1;XM_020080…
GO:0001837	epithelial to mesenchymal transition	BP	5	8	0.0145636	0.152873	XM_020091991.1;XM_020102294.1;XM_020102295.1;XM_020102296.1;XM_020102297.1
GO:0006338	chromatin remodeling	BP	5	8	0.0145636	0.152873	XM_020104455.1;XM_020104458.1;XM_020109783.1;XM_020109784.1;XM_020109785.1
GO:0008105	asymmetric protein localization	BP	5	8	0.0145636	0.152873	XM_020095755.1;XM_020095756.1;XM_020095757.1;XM_020095758.1;XM_020109065.1
GO:0048645	organ formation	BP	5	8	0.0145636	0.152873	XM_020088704.1;XM_020088705.1;XM_020088706.1;XM_020088707.1;XM_020111009.1
GO:0007165	signal transduction	BP	421	1786	0.0147083	0.153463	XM_020078522.1;XM_020078700.1;XM_020078708.1;XM_020078716.1;XM_020078773.1;XM_020078925.1;XM_020078926.1;XM_020079016.1;XM_020079017.1;XM_020079032.1;XM_020079105.1;XM_020079196.1;XM_020079197.1;XM_020079417.1;XM_020079418.1;XM_020079419.1;XM_020079420.1;XM_020079434.1;XM_020079461.1;XM_020079583.1;XM_020079584.1;XM_020079842.1;XM_020079846.1;XM_020079919.1;XM_020080039.1;XM_020080090.1;XM_020080…
GO:0030424	axon	CC	7	14	0.0147853	0.136376	XM_020090772.1;XM_020096545.1;XM_020096683.1;XM_020096684.1;XM_020096685.1;XM_020096686.1;XM_020096687.1
GO:0033267	axon part	CC	7	14	0.0147853	0.136376	XM_020090772.1;XM_020096545.1;XM_020096683.1;XM_020096684.1;XM_020096685.1;XM_020096686.1;XM_020096687.1
GO:0097458	neuron part	CC	15	41	0.0150801	0.136376	XM_020084810.1;XM_020084811.1;XM_020090772.1;XM_020096545.1;XM_020096683.1;XM_020096684.1;XM_020096685.1;XM_020096686.1;XM_020096687.1;XM_020103674.1;XM_020103675.1;XM_020104357.1;XM_020104358.1;XM_020111166.1;XM_020112112.1
GO:0044708	single-organism behavior	BP	10	23	0.0153415	0.159111	XM_020078925.1;XM_020078926.1;XM_020087940.1;XM_020087941.1;XM_020089456.1;XM_020096545.1;XM_020102352.1;XM_020102353.1;XM_020111166.1;XM_020112112.1
GO:0032502	developmental process	BP	354	1490	0.0163732	0.1688	XM_020078148.1;XM_020078440.1;XM_020078441.1;XM_020078442.1;XM_020078444.1;XM_020078599.1;XM_020078773.1;XM_020078913.1;XM_020078925.1;XM_020078926.1;XM_020079105.1;XM_020079196.1;XM_020079610.1;XM_020079611.1;XM_020079846.1;XM_020080090.1;XM_020080139.1;XM_020080141.1;XM_020080142.1;XM_020080188.1;XM_020080189.1;XM_020080206.1;XM_020080237.1;XM_020080314.1;XM_020080315.1;XM_020080341.1;XM_020080…
GO:0050804	modulation of synaptic transmission	BP	6	11	0.0170196	0.174426	XM_020078925.1;XM_020078926.1;XM_020091418.1;XM_020107422.1;XM_020111166.1;XM_020112112.1
GO:0016788	hydrolase activity, acting on ester bonds	MF	121	458	0.0170429	0.205246	XM_020078295.1;XM_020079064.1;XM_020079065.1;XM_020079476.1;XM_020079586.1;XM_020079587.1;XM_020079588.1;XM_020079600.1;XM_020079686.1;XM_020079914.1;XM_020079916.1;XM_020080157.1;XM_020080158.1;XM_020081283.1;XM_020081410.1;XM_020081478.1;XM_020081702.1;XM_020081759.1;XM_020081760.1;XM_020082958.1;XM_020083319.1;XM_020084934.1;XM_020085518.1;XM_020085633.1;XM_020086038.1;XM_020086039.1;XM_020086…
GO:0019219	regulation of nucleobase-containing compound metabolic process	BP	109	420	0.01721	0.175339	XM_020078773.1;XM_020078925.1;XM_020079105.1;XM_020080206.1;XM_020080887.1;XM_020081433.1;XM_020081501.1;XM_020081503.1;XM_020081504.1;XM_020081505.1;XM_020081845.1;XM_020081846.1;XM_020082257.1;XM_020083242.1;XM_020084247.1;XM_020084248.1;XM_020084523.1;XM_020085125.1;XM_020085452.1;XM_020085754.1;XM_020085835.1;XM_020086547.1;XM_020086792.1;XM_020086793.1;XM_020088168.1;XM_020088274.1;XM_020088…
GO:0090501	RNA phosphodiester bond hydrolysis	BP	8	17	0.0173333	0.175563	XM_020090602.1;XM_020091151.1;XM_020091152.1;XM_020095312.1;XM_020103298.1;XM_020103299.1;XM_020103300.1;XM_020108694.1
GO:0019838	growth factor binding	MF	11	26	0.0174177	0.205246	XM_020080090.1;XM_020083670.1;XM_020084320.1;XM_020088025.1;XM_020091216.1;XM_020091516.1;XM_020098255.1;XM_020105928.1;XM_020109255.1;XM_020111573.1;XM_020112031.1
GO:0032774	RNA biosynthetic process	BP	108	417	0.0187159	0.188464	XM_020078295.1;XM_020078773.1;XM_020078925.1;XM_020079105.1;XM_020080206.1;XM_020080887.1;XM_020081433.1;XM_020081501.1;XM_020081503.1;XM_020081504.1;XM_020081505.1;XM_020081573.1;XM_020081845.1;XM_020081846.1;XM_020082257.1;XM_020082493.1;XM_020083242.1;XM_020084247.1;XM_020084248.1;XM_020085125.1;XM_020085452.1;XM_020085754.1;XM_020085835.1;XM_020086547.1;XM_020086792.1;XM_020086793.1;XM_020088…
GO:0031252	cell leading edge	CC	9	21	0.0190484	0.162054	XM_020080052.1;XM_020080053.1;XM_020080054.1;XM_020099671.1;XM_020101522.1;XM_020103674.1;XM_020103675.1;XM_020108807.1;XM_020112112.1
GO:0044767	single-organism developmental process	BP	333	1401	0.019328	0.193504	XM_020078148.1;XM_020078440.1;XM_020078441.1;XM_020078442.1;XM_020078444.1;XM_020078773.1;XM_020078913.1;XM_020078925.1;XM_020078926.1;XM_020079105.1;XM_020079196.1;XM_020079610.1;XM_020079611.1;XM_020079846.1;XM_020080090.1;XM_020080139.1;XM_020080141.1;XM_020080142.1;XM_020080188.1;XM_020080189.1;XM_020080206.1;XM_020080237.1;XM_020080314.1;XM_020080315.1;XM_020080402.1;XM_020080460.1;XM_020080…
GO:0001595	angiotensin receptor activity	MF	6	11	0.0195586	0.218655	XM_020108139.1;XM_020108140.1;XM_020108141.1;XM_020108142.1;XM_020108143.1;XM_020108144.1
GO:0001871	pattern binding	MF	6	11	0.0195586	0.218655	XM_020087181.1;XM_020087182.1;XM_020090839.1;XM_020090840.1;XM_020099018.1;XM_020099019.1
GO:0044463	cell projection part	CC	13	35	0.0200866	0.162054	XM_020087940.1;XM_020087941.1;XM_020090772.1;XM_020096545.1;XM_020096683.1;XM_020096684.1;XM_020096685.1;XM_020096686.1;XM_020096687.1;XM_020098132.1;XM_020098133.1;XM_020098134.1;XM_020109172.1
GO:0004953	icosanoid receptor activity	MF	8	17	0.0205108	0.223567	XM_020083967.1;XM_020099108.1;XM_020108139.1;XM_020108140.1;XM_020108141.1;XM_020108142.1;XM_020108143.1;XM_020108144.1
GO:0030136	clathrin-coated vesicle	CC	8	18	0.0210359	0.162054	XM_020080439.1;XM_020080441.1;XM_020084269.1;XM_020084270.1;XM_020084271.1;XM_020091363.1;XM_020091364.1;XM_020091365.1
GO:0030665	clathrin-coated vesicle membrane	CC	8	18	0.0210359	0.162054	XM_020080439.1;XM_020080441.1;XM_020084269.1;XM_020084270.1;XM_020084271.1;XM_020091363.1;XM_020091364.1;XM_020091365.1
GO:0031047	gene silencing by RNA	BP	4	6	0.0223744	0.21894	XM_020096835.1;XM_020096836.1;XM_020096837.1;XM_020096838.1
GO:0040017	positive regulation of locomotion	BP	4	6	0.0223744	0.21894	XM_020084401.1;XM_020097935.1;XM_020098352.1;XM_020107759.1
GO:0043331	response to dsRNA	BP	4	6	0.0223744	0.21894	XM_020096835.1;XM_020096836.1;XM_020096837.1;XM_020096838.1
GO:1902105	regulation of leukocyte differentiation	BP	4	6	0.0223744	0.21894	XM_020086792.1;XM_020086793.1;XM_020108981.1;XM_020108984.1
GO:0010558	negative regulation of macromolecule biosynthetic process	BP	14	38	0.0229228	0.223047	XM_020081501.1;XM_020081503.1;XM_020081504.1;XM_020081505.1;XM_020083242.1;XM_020085835.1;XM_020090602.1;XM_020092863.1;XM_020092864.1;XM_020099469.1;XM_020099470.1;XM_020107279.1;XM_020107280.1;XM_020111166.1
GO:0019538	protein metabolic process	BP	511	2206	0.0243461	0.235572	XM_020078925.1;XM_020078926.1;XM_020079045.1;XM_020079064.1;XM_020079065.1;XM_020079081.1;XM_020079248.1;XM_020079250.1;XM_020079362.1;XM_020079434.1;XM_020079442.1;XM_020079476.1;XM_020079704.1;XM_020079922.1;XM_020079924.1;XM_020080008.1;XM_020080014.1;XM_020080015.1;XM_020080016.1;XM_020080017.1;XM_020080018.1;XM_020080019.1;XM_020080024.1;XM_020080025.1;XM_020080039.1;XM_020080090.1;XM_020080…
GO:0004470	malic enzyme activity	MF	4	6	0.0247802	0.257242	XM_020102731.1;XM_020102732.1;XM_020102733.1;XM_020102734.1
GO:0016620	oxidoreductase activity, acting on the aldehyde or oxo group of donors, NAD or NADP as acceptor	MF	4	6	0.0247802	0.257242	XM_020082660.1;XM_020082661.1;XM_020082662.1;XM_020082663.1
GO:0035162	embryonic hemopoiesis	BP	8	18	0.025405	0.244452	XM_020085532.1;XM_020085533.1;XM_020086547.1;XM_020101123.1;XM_020101124.1;XM_020101125.1;XM_020101126.1;XM_020101127.1
GO:0017076	purine nucleotide binding	MF	10	24	0.0257776	0.261373	XM_020079032.1;XM_020081108.1;XM_020081109.1;XM_020089038.1;XM_020089395.1;XM_020098038.1;XM_020098040.1;XM_020102164.1;XM_020102650.1;XM_020106937.1
GO:0002376	immune system process	BP	65	241	0.0266604	0.252019	XM_020078440.1;XM_020078441.1;XM_020078442.1;XM_020078444.1;XM_020078926.1;XM_020080402.1;XM_020080439.1;XM_020080441.1;XM_020080829.1;XM_020082493.1;XM_020084401.1;XM_020085532.1;XM_020085533.1;XM_020086345.1;XM_020086547.1;XM_020086792.1;XM_020086793.1;XM_020087073.1;XM_020087181.1;XM_020087182.1;XM_020087543.1;XM_020087629.1;XM_020088704.1;XM_020088705.1;XM_020088706.1;XM_020088707.1;XM_020089…
GO:0010948	negative regulation of cell cycle process	BP	5	9	0.0269922	0.252019	XM_020080206.1;XM_020086869.1;XM_020086871.1;XM_020086872.1;XM_020095131.1
GO:0042157	lipoprotein metabolic process	BP	5	9	0.0269922	0.252019	XM_020087238.1;XM_020087239.1;XM_020093850.1;XM_020094302.1;XM_020108153.1
GO:0061351	neural precursor cell proliferation	BP	5	9	0.0269922	0.252019	XM_020087587.1;XM_020088274.1;XM_020088284.1;XM_020099789.1;XM_020109184.1
GO:1901699	cellular response to nitrogen compound	BP	5	9	0.0269922	0.252019	XM_020090510.1;XM_020096835.1;XM_020096836.1;XM_020096837.1;XM_020096838.1
GO:0006560	proline metabolic process	BP	7	15	0.0270644	0.252019	XM_020082660.1;XM_020082661.1;XM_020082662.1;XM_020082663.1;XM_020084400.1;XM_020101867.1;XM_020101868.1
GO:0007423	sensory organ development	BP	35	119	0.027499	0.253342	XM_020079196.1;XM_020079846.1;XM_020080090.1;XM_020080188.1;XM_020080189.1;XM_020080206.1;XM_020080853.1;XM_020088274.1;XM_020088284.1;XM_020089456.1;XM_020090288.1;XM_020090612.1;XM_020090613.1;XM_020090614.1;XM_020090616.1;XM_020091062.1;XM_020091064.1;XM_020092219.1;XM_020094119.1;XM_020095755.1;XM_020095756.1;XM_020095757.1;XM_020095758.1;XM_020096828.1;XM_020098206.1;XM_020098286.1;XM_020100…
GO:0048568	embryonic organ development	BP	35	119	0.027499	0.253342	XM_020078926.1;XM_020079196.1;XM_020080237.1;XM_020080853.1;XM_020085532.1;XM_020085533.1;XM_020086547.1;XM_020087966.1;XM_020091086.1;XM_020091917.1;XM_020091918.1;XM_020092219.1;XM_020094382.1;XM_020096240.1;XM_020096825.1;XM_020097865.1;XM_020098859.1;XM_020098860.1;XM_020098861.1;XM_020098862.1;XM_020098863.1;XM_020098864.1;XM_020098866.1;XM_020098867.1;XM_020101123.1;XM_020101124.1;XM_020101…
GO:0044249	cellular biosynthetic process	BP	304	1282	0.0280079	0.256665	XM_020078295.1;XM_020078700.1;XM_020078708.1;XM_020078716.1;XM_020078773.1;XM_020078924.1;XM_020078925.1;XM_020079105.1;XM_020079417.1;XM_020079418.1;XM_020079419.1;XM_020079420.1;XM_020079453.1;XM_020079610.1;XM_020079611.1;XM_020079809.1;XM_020080014.1;XM_020080015.1;XM_020080016.1;XM_020080017.1;XM_020080018.1;XM_020080019.1;XM_020080206.1;XM_020080460.1;XM_020080555.1;XM_020080853.1;XM_020080…
GO:0007264	small GTPase mediated signal transduction	BP	14	39	0.0288407	0.262906	XM_020078925.1;XM_020078926.1;XM_020087420.1;XM_020088366.1;XM_020101522.1;XM_020105849.1;XM_020106937.1;XM_020108207.1;XM_020112464.1;XM_020112472.1;XM_020112479.1;XM_020112487.1;XM_020112492.1;XM_020112499.1
GO:0015020	glucuronosyltransferase activity	MF	5	9	0.0303667	0.300906	XM_020094872.1;XM_020094873.1;XM_020094875.1;XM_020094876.1;XM_020096493.1
GO:0048534	hematopoietic or lymphoid organ development	BP	42	148	0.0305021	0.276595	XM_020078440.1;XM_020078441.1;XM_020078442.1;XM_020078444.1;XM_020078926.1;XM_020080402.1;XM_020085532.1;XM_020085533.1;XM_020086345.1;XM_020086547.1;XM_020086792.1;XM_020086793.1;XM_020088704.1;XM_020088705.1;XM_020088706.1;XM_020088707.1;XM_020091799.1;XM_020091917.1;XM_020091918.1;XM_020092778.1;XM_020092779.1;XM_020092780.1;XM_020094053.1;XM_020094129.1;XM_020094130.1;XM_020095454.1;XM_020095…
GO:0031324	negative regulation of cellular metabolic process	BP	34	116	0.0309425	0.279127	XM_020081377.1;XM_020081501.1;XM_020081503.1;XM_020081504.1;XM_020081505.1;XM_020083033.1;XM_020083242.1;XM_020083472.1;XM_020084509.1;XM_020084523.1;XM_020085835.1;XM_020089900.1;XM_020090602.1;XM_020090839.1;XM_020090840.1;XM_020092704.1;XM_020092863.1;XM_020092864.1;XM_020094382.1;XM_020095131.1;XM_020096747.1;XM_020096748.1;XM_020097578.1;XM_020097579.1;XM_020099469.1;XM_020099470.1;XM_020099…
GO:0010556	regulation of macromolecule biosynthetic process	BP	111	438	0.0315322	0.282973	XM_020078773.1;XM_020078925.1;XM_020079105.1;XM_020080206.1;XM_020080887.1;XM_020081433.1;XM_020081501.1;XM_020081503.1;XM_020081504.1;XM_020081505.1;XM_020081845.1;XM_020081846.1;XM_020082257.1;XM_020083242.1;XM_020084247.1;XM_020084248.1;XM_020085125.1;XM_020085452.1;XM_020085754.1;XM_020085835.1;XM_020086547.1;XM_020086792.1;XM_020086793.1;XM_020088168.1;XM_020088274.1;XM_020088284.1;XM_020088…
GO:0001934	positive regulation of protein phosphorylation	BP	19	58	0.0323614	0.283356	XM_020088619.1;XM_020089688.1;XM_020090109.1;XM_020090110.1;XM_020096545.1;XM_020098859.1;XM_020098860.1;XM_020098861.1;XM_020098862.1;XM_020098863.1;XM_020098864.1;XM_020098867.1;XM_020103180.1;XM_020103183.1;XM_020103184.1;XM_020103185.1;XM_020105089.1;XM_020112112.1;XM_020112240.1
GO:0042327	positive regulation of phosphorylation	BP	19	58	0.0323614	0.283356	XM_020088619.1;XM_020089688.1;XM_020090109.1;XM_020090110.1;XM_020096545.1;XM_020098859.1;XM_020098860.1;XM_020098861.1;XM_020098862.1;XM_020098863.1;XM_020098864.1;XM_020098867.1;XM_020103180.1;XM_020103183.1;XM_020103184.1;XM_020103185.1;XM_020105089.1;XM_020112112.1;XM_020112240.1
GO:0042578	phosphoric ester hydrolase activity	MF	88	331	0.0324977	0.314867	XM_020079064.1;XM_020079065.1;XM_020079476.1;XM_020079586.1;XM_020079587.1;XM_020079588.1;XM_020079914.1;XM_020079916.1;XM_020080157.1;XM_020080158.1;XM_020081283.1;XM_020081410.1;XM_020081759.1;XM_020081760.1;XM_020083319.1;XM_020084934.1;XM_020085518.1;XM_020085633.1;XM_020086038.1;XM_020086039.1;XM_020086277.1;XM_020086796.1;XM_020086920.1;XM_020086922.1;XM_020087294.1;XM_020087615.1;XM_020087…
GO:0001708	cell fate specification	BP	13	36	0.0328927	0.283356	XM_020079846.1;XM_020082509.1;XM_020087966.1;XM_020096929.1;XM_020096930.1;XM_020096931.1;XM_020096932.1;XM_020102516.1;XM_020102517.1;XM_020102518.1;XM_020102519.1;XM_020102520.1;XM_020111578.1
GO:0045165	cell fate commitment	BP	16	47	0.0334787	0.283356	XM_020079196.1;XM_020079846.1;XM_020082509.1;XM_020087966.1;XM_020089277.1;XM_020093476.1;XM_020096929.1;XM_020096930.1;XM_020096931.1;XM_020096932.1;XM_020102516.1;XM_020102517.1;XM_020102518.1;XM_020102519.1;XM_020102520.1;XM_020111578.1
GO:0051172	negative regulation of nitrogen compound metabolic process	BP	16	47	0.0334787	0.283356	XM_020081501.1;XM_020081503.1;XM_020081504.1;XM_020081505.1;XM_020083242.1;XM_020084523.1;XM_020085835.1;XM_020090602.1;XM_020092704.1;XM_020092863.1;XM_020092864.1;XM_020099469.1;XM_020099470.1;XM_020107279.1;XM_020107280.1;XM_020111166.1
GO:0034314	Arp2/3 complex-mediated actin nucleation	BP	3	4	0.0337827	0.283356	XM_020079422.1;XM_020079423.1;XM_020101522.1
GO:0035883	enteroendocrine cell differentiation	BP	3	4	0.0337827	0.283356	XM_020086754.1;XM_020105068.1;XM_020105069.1
GO:0042350	GDP-L-fucose biosynthetic process	BP	3	4	0.0337827	0.283356	XM_020102576.1;XM_020102577.1;XM_020102825.1
GO:0042726	flavin-containing compound metabolic process	BP	3	4	0.0337827	0.283356	XM_020092529.1;XM_020092530.1;XM_020092531.1
GO:0043534	blood vessel endothelial cell migration	BP	3	4	0.0337827	0.283356	XM_020084401.1;XM_020094370.1;XM_020098352.1
GO:0046368	GDP-L-fucose metabolic process	BP	3	4	0.0337827	0.283356	XM_020102576.1;XM_020102577.1;XM_020102825.1
GO:0048168	regulation of neuronal synaptic plasticity	BP	3	4	0.0337827	0.283356	XM_020078925.1;XM_020078926.1;XM_020091418.1
GO:1901797	negative regulation of signal transduction by p53 class mediator	BP	3	4	0.0337827	0.283356	XM_020080689.1;XM_020095361.1;XM_020109061.1
GO:0002520	immune system development	BP	42	149	0.0338653	0.283356	XM_020078440.1;XM_020078441.1;XM_020078442.1;XM_020078444.1;XM_020078926.1;XM_020080402.1;XM_020085532.1;XM_020085533.1;XM_020086345.1;XM_020086547.1;XM_020086792.1;XM_020086793.1;XM_020088704.1;XM_020088705.1;XM_020088706.1;XM_020088707.1;XM_020091799.1;XM_020091917.1;XM_020091918.1;XM_020092778.1;XM_020092779.1;XM_020092780.1;XM_020094053.1;XM_020094129.1;XM_020094130.1;XM_020095454.1;XM_020095…
GO:0009987	cellular process	BP	1580	7152	0.0345692	0.287855	XM_020078134.1;XM_020078148.1;XM_020078295.1;XM_020078321.1;XM_020078399.1;XM_020078400.1;XM_020078440.1;XM_020078441.1;XM_020078442.1;XM_020078444.1;XM_020078522.1;XM_020078600.1;XM_020078648.1;XM_020078700.1;XM_020078708.1;XM_020078716.1;XM_020078773.1;XM_020078913.1;XM_020078924.1;XM_020078925.1;XM_020078926.1;XM_020079016.1;XM_020079017.1;XM_020079032.1;XM_020079064.1;XM_020079065.1;XM_020079…
GO:0001932	regulation of protein phosphorylation	BP	34	117	0.0348373	0.2887	XM_020078925.1;XM_020078926.1;XM_020079081.1;XM_020081196.1;XM_020083406.1;XM_020088619.1;XM_020089688.1;XM_020090109.1;XM_020090110.1;XM_020093831.1;XM_020093832.1;XM_020096545.1;XM_020097578.1;XM_020097579.1;XM_020098198.1;XM_020098859.1;XM_020098860.1;XM_020098861.1;XM_020098862.1;XM_020098863.1;XM_020098864.1;XM_020098867.1;XM_020102027.1;XM_020103180.1;XM_020103183.1;XM_020103184.1;XM_020103…
GO:0009890	negative regulation of biosynthetic process	BP	17	51	0.0353541	0.289781	XM_020081501.1;XM_020081503.1;XM_020081504.1;XM_020081505.1;XM_020083242.1;XM_020084523.1;XM_020085835.1;XM_020090602.1;XM_020092704.1;XM_020092863.1;XM_020092864.1;XM_020099469.1;XM_020099470.1;XM_020099719.1;XM_020107279.1;XM_020107280.1;XM_020111166.1
GO:0031327	negative regulation of cellular biosynthetic process	BP	17	51	0.0353541	0.289781	XM_020081501.1;XM_020081503.1;XM_020081504.1;XM_020081505.1;XM_020083242.1;XM_020084523.1;XM_020085835.1;XM_020090602.1;XM_020092704.1;XM_020092863.1;XM_020092864.1;XM_020099469.1;XM_020099470.1;XM_020099719.1;XM_020107279.1;XM_020107280.1;XM_020111166.1
GO:0009058	biosynthetic process	BP	311	1320	0.0357331	0.289781	XM_020078295.1;XM_020078700.1;XM_020078708.1;XM_020078716.1;XM_020078773.1;XM_020078924.1;XM_020078925.1;XM_020079049.1;XM_020079105.1;XM_020079417.1;XM_020079418.1;XM_020079419.1;XM_020079420.1;XM_020079453.1;XM_020079610.1;XM_020079611.1;XM_020079809.1;XM_020080014.1;XM_020080015.1;XM_020080016.1;XM_020080017.1;XM_020080018.1;XM_020080019.1;XM_020080206.1;XM_020080460.1;XM_020080555.1;XM_020080…
GO:0035051	cardiocyte differentiation	BP	8	19	0.0357646	0.289781	XM_020083740.1;XM_020087940.1;XM_020087941.1;XM_020088704.1;XM_020088705.1;XM_020088706.1;XM_020088707.1;XM_020094382.1
GO:0033993	response to lipid	BP	14	40	0.0358044	0.289781	XM_020078925.1;XM_020086034.1;XM_020098859.1;XM_020098860.1;XM_020098861.1;XM_020098862.1;XM_020098863.1;XM_020098864.1;XM_020098867.1;XM_020099671.1;XM_020101287.1;XM_020101288.1;XM_020103157.1;XM_020103530.1
GO:0016801	hydrolase activity, acting on ether bonds	MF	3	4	0.0365959	0.346865	XM_020091525.1;XM_020091526.1;XM_020091527.1
GO:0007265	Ras protein signal transduction	BP	12	33	0.0375414	0.301299	XM_020078925.1;XM_020078926.1;XM_020088366.1;XM_020101522.1;XM_020106937.1;XM_020108207.1;XM_020112464.1;XM_020112472.1;XM_020112479.1;XM_020112487.1;XM_020112492.1;XM_020112499.1
GO:1901576	organic substance biosynthetic process	BP	297	1259	0.0375754	0.301299	XM_020078295.1;XM_020078700.1;XM_020078708.1;XM_020078716.1;XM_020078773.1;XM_020078924.1;XM_020078925.1;XM_020079049.1;XM_020079105.1;XM_020079417.1;XM_020079418.1;XM_020079419.1;XM_020079420.1;XM_020079453.1;XM_020079610.1;XM_020079611.1;XM_020079809.1;XM_020080014.1;XM_020080015.1;XM_020080016.1;XM_020080017.1;XM_020080018.1;XM_020080019.1;XM_020080206.1;XM_020080460.1;XM_020080555.1;XM_020080…
GO:0050767	regulation of neurogenesis	BP	10	26	0.0379933	0.303246	XM_020080460.1;XM_020084401.1;XM_020088274.1;XM_020088284.1;XM_020095361.1;XM_020097935.1;XM_020099671.1;XM_020099789.1;XM_020111166.1;XM_020112112.1
GO:0016627	oxidoreductase activity, acting on the CH-CH group of donors	MF	9	22	0.0381567	0.353964	XM_020091720.1;XM_020091721.1;XM_020091722.1;XM_020091723.1;XM_020091724.1;XM_020091725.1;XM_020091728.1;XM_020094526.1;XM_020094528.1
GO:0043085	positive regulation of catalytic activity	BP	19	59	0.0383641	0.304801	XM_020078925.1;XM_020088619.1;XM_020089688.1;XM_020090109.1;XM_020090110.1;XM_020092165.1;XM_020096545.1;XM_020098859.1;XM_020098860.1;XM_020098861.1;XM_020098862.1;XM_020098863.1;XM_020098864.1;XM_020098867.1;XM_020103180.1;XM_020103183.1;XM_020103184.1;XM_020103185.1;XM_020112240.1
GO:0031399	regulation of protein modification process	BP	37	130	0.0386995	0.306062	XM_020078925.1;XM_020078926.1;XM_020079081.1;XM_020081196.1;XM_020081331.1;XM_020083406.1;XM_020088619.1;XM_020089688.1;XM_020090109.1;XM_020090110.1;XM_020093831.1;XM_020093832.1;XM_020094382.1;XM_020096545.1;XM_020097578.1;XM_020097579.1;XM_020098198.1;XM_020098859.1;XM_020098860.1;XM_020098861.1;XM_020098862.1;XM_020098863.1;XM_020098864.1;XM_020098867.1;XM_020102027.1;XM_020103180.1;XM_020103…
GO:0044237	cellular metabolic process	BP	890	3952	0.0392227	0.30879	XM_020078295.1;XM_020078321.1;XM_020078399.1;XM_020078400.1;XM_020078522.1;XM_020078700.1;XM_020078708.1;XM_020078716.1;XM_020078773.1;XM_020078913.1;XM_020078924.1;XM_020078925.1;XM_020078926.1;XM_020079016.1;XM_020079017.1;XM_020079064.1;XM_020079065.1;XM_020079081.1;XM_020079105.1;XM_020079197.1;XM_020079248.1;XM_020079250.1;XM_020079259.1;XM_020079279.1;XM_020079319.1;XM_020079320.1;XM_020079…
GO:0043005	neuron projection	CC	13	38	0.0397609	0.295366	XM_020090772.1;XM_020096545.1;XM_020096683.1;XM_020096684.1;XM_020096685.1;XM_020096686.1;XM_020096687.1;XM_020103674.1;XM_020103675.1;XM_020104357.1;XM_020104358.1;XM_020111166.1;XM_020112112.1
GO:0048731	system development	BP	215	898	0.0421832	0.313274	XM_020078440.1;XM_020078441.1;XM_020078442.1;XM_020078444.1;XM_020078913.1;XM_020078926.1;XM_020079105.1;XM_020079196.1;XM_020079610.1;XM_020079611.1;XM_020079846.1;XM_020080090.1;XM_020080188.1;XM_020080189.1;XM_020080206.1;XM_020080237.1;XM_020080402.1;XM_020080460.1;XM_020080724.1;XM_020080725.1;XM_020080853.1;XM_020081632.1;XM_020082406.1;XM_020082509.1;XM_020082605.1;XM_020082606.1;XM_020083…
GO:0031326	regulation of cellular biosynthetic process	BP	114	456	0.0423137	0.313274	XM_020078773.1;XM_020078925.1;XM_020079105.1;XM_020080206.1;XM_020080887.1;XM_020081433.1;XM_020081501.1;XM_020081503.1;XM_020081504.1;XM_020081505.1;XM_020081845.1;XM_020081846.1;XM_020082257.1;XM_020083242.1;XM_020084247.1;XM_020084248.1;XM_020084523.1;XM_020085125.1;XM_020085452.1;XM_020085754.1;XM_020085835.1;XM_020086547.1;XM_020086792.1;XM_020086793.1;XM_020088168.1;XM_020088274.1;XM_020088…
GO:0045216	cell-cell junction organization	BP	6	13	0.0425444	0.313274	XM_020091058.1;XM_020099671.1;XM_020103962.1;XM_020103963.1;XM_020103964.1;XM_020103965.1
GO:2000112	regulation of cellular macromolecule biosynthetic process	BP	104	413	0.0425886	0.313274	XM_020078773.1;XM_020078925.1;XM_020079105.1;XM_020080206.1;XM_020080887.1;XM_020081433.1;XM_020081845.1;XM_020081846.1;XM_020082257.1;XM_020083242.1;XM_020084247.1;XM_020084248.1;XM_020085125.1;XM_020085452.1;XM_020085754.1;XM_020085835.1;XM_020086547.1;XM_020086792.1;XM_020086793.1;XM_020088168.1;XM_020088274.1;XM_020088284.1;XM_020088704.1;XM_020088705.1;XM_020088706.1;XM_020088707.1;XM_020089…
GO:0006493	protein O-linked glycosylation	BP	4	7	0.0433539	0.313274	XM_020085182.1;XM_020086671.1;XM_020086672.1;XM_020112597.1
GO:0006595	polyamine metabolic process	BP	4	7	0.0433539	0.313274	XM_020085101.1;XM_020090763.1;XM_020091164.1;XM_020091165.1
GO:0048167	regulation of synaptic plasticity	BP	4	7	0.0433539	0.313274	XM_020078925.1;XM_020078926.1;XM_020091418.1;XM_020112112.1
GO:0060089	molecular transducer activity	MF	205	831	0.0434679	0.377952	XM_020078522.1;XM_020078907.1;XM_020078908.1;XM_020079032.1;XM_020079417.1;XM_020079418.1;XM_020079419.1;XM_020079420.1;XM_020079434.1;XM_020079919.1;XM_020080039.1;XM_020081021.1;XM_020081023.1;XM_020081072.1;XM_020081108.1;XM_020081109.1;XM_020081407.1;XM_020081459.1;XM_020081460.1;XM_020081592.1;XM_020081825.1;XM_020081938.1;XM_020082101.1;XM_020082102.1;XM_020082645.1;XM_020082749.1;XM_020082…
GO:0006222	UMP biosynthetic process	BP	5	10	0.0445367	0.313274	XM_020096321.1;XM_020096322.1;XM_020096323.1;XM_020096324.1;XM_020109199.1
GO:0046049	UMP metabolic process	BP	5	10	0.0445367	0.313274	XM_020096321.1;XM_020096322.1;XM_020096323.1;XM_020096324.1;XM_020109199.1
GO:1902532	negative regulation of intracellular signal transduction	BP	5	10	0.0445367	0.313274	XM_020080689.1;XM_020095361.1;XM_020097578.1;XM_020097579.1;XM_020109061.1
GO:0031323	regulation of cellular metabolic process	BP	162	666	0.0446031	0.313274	XM_020078773.1;XM_020078925.1;XM_020078926.1;XM_020079081.1;XM_020079105.1;XM_020080206.1;XM_020080887.1;XM_020081196.1;XM_020081331.1;XM_020081377.1;XM_020081433.1;XM_020081501.1;XM_020081503.1;XM_020081504.1;XM_020081505.1;XM_020081845.1;XM_020081846.1;XM_020082257.1;XM_020083033.1;XM_020083242.1;XM_020083406.1;XM_020083472.1;XM_020084247.1;XM_020084248.1;XM_020084509.1;XM_020084523.1;XM_020085…
GO:0080090	regulation of primary metabolic process	BP	156	640	0.0451741	0.313274	XM_020078773.1;XM_020078925.1;XM_020078926.1;XM_020079081.1;XM_020079105.1;XM_020080206.1;XM_020080887.1;XM_020081196.1;XM_020081331.1;XM_020081377.1;XM_020081433.1;XM_020081501.1;XM_020081503.1;XM_020081504.1;XM_020081505.1;XM_020081845.1;XM_020081846.1;XM_020082257.1;XM_020083033.1;XM_020083242.1;XM_020083406.1;XM_020083472.1;XM_020084247.1;XM_020084248.1;XM_020084509.1;XM_020084523.1;XM_020085…
GO:0015629	actin cytoskeleton	CC	23	78	0.0456929	0.327728	XM_020078636.1;XM_020079373.1;XM_020082480.1;XM_020082481.1;XM_020082482.1;XM_020082483.1;XM_020084090.1;XM_020084091.1;XM_020086083.1;XM_020086087.1;XM_020090772.1;XM_020096470.1;XM_020098261.1;XM_020098263.1;XM_020098835.1;XM_020108168.1;XM_020110410.1;XM_020110418.1;XM_020110425.1;XM_020110432.1;XM_020110440.1;XM_020110448.1;XM_020111908.1
GO:0000038	very long-chain fatty acid metabolic process	BP	2	2	0.0466703	0.313274	XM_020087669.1;XM_020087676.1
GO:0000338	protein deneddylation	BP	2	2	0.0466703	0.313274	XM_020099469.1;XM_020099470.1
GO:0002761	regulation of myeloid leukocyte differentiation	BP	2	2	0.0466703	0.313274	XM_020086792.1;XM_020086793.1
GO:0006020	inositol metabolic process	BP	2	2	0.0466703	0.313274	XM_020079382.1;XM_020098238.1
GO:0006888	ER to Golgi vesicle-mediated transport	BP	2	2	0.0466703	0.313274	XM_020107978.1;XM_020107979.1
GO:0006892	post-Golgi vesicle-mediated transport	BP	2	2	0.0466703	0.313274	XM_020091744.1;XM_020109065.1
GO:0007223	Wnt signaling pathway, calcium modulating pathway	BP	2	2	0.0466703	0.313274	XM_020081856.1;XM_020110063.1
GO:0007548	sex differentiation	BP	2	2	0.0466703	0.313274	XM_020099671.1;XM_020099789.1
GO:0007634	optokinetic behavior	BP	2	2	0.0466703	0.313274	XM_020102352.1;XM_020102353.1
GO:0008078	mesodermal cell migration	BP	2	2	0.0466703	0.313274	XM_020102681.1;XM_020102682.1
GO:0008406	gonad development	BP	2	2	0.0466703	0.313274	XM_020099671.1;XM_020099789.1
GO:0008591	regulation of Wnt signaling pathway, calcium modulating pathway	BP	2	2	0.0466703	0.313274	XM_020081856.1;XM_020110063.1
GO:0022615	protein to membrane docking	BP	2	2	0.0466703	0.313274	XM_020089449.1;XM_020089450.1
GO:0030497	fatty acid elongation	BP	2	2	0.0466703	0.313274	XM_020087669.1;XM_020087676.1
GO:0032873	negative regulation of stress-activated MAPK cascade	BP	2	2	0.0466703	0.313274	XM_020097578.1;XM_020097579.1
GO:0033627	cell adhesion mediated by integrin	BP	2	2	0.0466703	0.313274	XM_020104357.1;XM_020104358.1
GO:0045137	development of primary sexual characteristics	BP	2	2	0.0466703	0.313274	XM_020099671.1;XM_020099789.1
GO:0045773	positive regulation of axon extension	BP	2	2	0.0466703	0.313274	XM_020084401.1;XM_020097935.1
GO:0048262	determination of dorsal/ventral asymmetry	BP	2	2	0.0466703	0.313274	XM_020097578.1;XM_020097579.1
GO:0048263	determination of dorsal identity	BP	2	2	0.0466703	0.313274	XM_020097578.1;XM_020097579.1
GO:0048318	axial mesoderm development	BP	2	2	0.0466703	0.313274	XM_020088557.1;XM_020097865.1
GO:0048639	positive regulation of developmental growth	BP	2	2	0.0466703	0.313274	XM_020084401.1;XM_020097935.1
GO:0050772	positive regulation of axonogenesis	BP	2	2	0.0466703	0.313274	XM_020084401.1;XM_020097935.1
GO:0051899	membrane depolarization	BP	2	2	0.0466703	0.313274	XM_020091418.1;XM_020112112.1
GO:0070303	negative regulation of stress-activated protein kinase signaling cascade	BP	2	2	0.0466703	0.313274	XM_020097578.1;XM_020097579.1
GO:1902866	regulation of retina development in camera-type eye	BP	2	2	0.0466703	0.313274	XM_020088274.1;XM_020088284.1
GO:0048468	cell development	BP	81	316	0.0468465	0.313274	XM_020079105.1;XM_020079846.1;XM_020080460.1;XM_020082493.1;XM_020084174.1;XM_020084176.1;XM_020084401.1;XM_020085101.1;XM_020086547.1;XM_020087263.1;XM_020088274.1;XM_020088284.1;XM_020088939.1;XM_020089209.1;XM_020090612.1;XM_020090613.1;XM_020090614.1;XM_020090616.1;XM_020090911.1;XM_020091058.1;XM_020091062.1;XM_020091064.1;XM_020091750.1;XM_020091751.1;XM_020091991.1;XM_020093664.1;XM_020094…
GO:0048519	negative regulation of biological process	BP	88	346	0.0471263	0.313934	XM_020078925.1;XM_020078926.1;XM_020079105.1;XM_020079196.1;XM_020079373.1;XM_020079522.1;XM_020080090.1;XM_020080206.1;XM_020080237.1;XM_020080689.1;XM_020081158.1;XM_020081331.1;XM_020081377.1;XM_020081501.1;XM_020081503.1;XM_020081504.1;XM_020081505.1;XM_020081693.1;XM_020081856.1;XM_020083033.1;XM_020083242.1;XM_020083472.1;XM_020084273.1;XM_020084274.1;XM_020084401.1;XM_020084509.1;XM_020084…
GO:0006325	chromatin organization	BP	38	136	0.0473986	0.314538	XM_020081433.1;XM_020082459.1;XM_020083242.1;XM_020083618.1;XM_020083621.1;XM_020083951.1;XM_020084499.1;XM_020084928.1;XM_020085835.1;XM_020089565.1;XM_020089567.1;XM_020089784.1;XM_020089785.1;XM_020090126.1;XM_020090127.1;XM_020090128.1;XM_020090129.1;XM_020090803.1;XM_020092865.1;XM_020092866.1;XM_020092867.1;XM_020093104.1;XM_020094382.1;XM_020094633.1;XM_020094634.1;XM_020099894.1;XM_020099…
GO:0016615	malate dehydrogenase activity	MF	4	7	0.0477386	0.377952	XM_020102731.1;XM_020102732.1;XM_020102733.1;XM_020102734.1
GO:0046872	metal ion binding	MF	299	1240	0.0482637	0.377952	XM_020078440.1;XM_020078441.1;XM_020078442.1;XM_020078444.1;XM_020078522.1;XM_020078702.1;XM_020079045.1;XM_020079272.1;XM_020079279.1;XM_020079306.1;XM_020079417.1;XM_020079418.1;XM_020079419.1;XM_020079420.1;XM_020079743.1;XM_020080233.1;XM_020080237.1;XM_020080270.1;XM_020080636.1;XM_020080863.1;XM_020081158.1;XM_020081196.1;XM_020081259.1;XM_020081270.1;XM_020081280.1;XM_020081325.1;XM_020081…
GO:0019209	kinase activator activity	MF	6	13	0.0482985	0.377952	XM_020089688.1;XM_020103180.1;XM_020103183.1;XM_020103184.1;XM_020103185.1;XM_020112240.1
GO:0030295	protein kinase activator activity	MF	6	13	0.0482985	0.377952	XM_020089688.1;XM_020103180.1;XM_020103183.1;XM_020103184.1;XM_020103185.1;XM_020112240.1
GO:0098732	macromolecule deacylation	BP	8	20	0.0486294	0.321474	XM_020084928.1;XM_020090126.1;XM_020090127.1;XM_020090128.1;XM_020090129.1;XM_020104958.1;XM_020108484.1;XM_020108485.1
GO:0000702	oxidized base lesion DNA N-glycosylase activity	MF	2	2	0.0494112	0.377952	XM_020096401.1;XM_020096402.1
GO:0001221	transcription cofactor binding	MF	2	2	0.0494112	0.377952	XM_020088274.1;XM_020088284.1
GO:0005337	nucleoside transmembrane transporter activity	MF	2	2	0.0494112	0.377952	XM_020103467.1;XM_020103468.1
GO:0005520	insulin-like growth factor binding	MF	2	2	0.0494112	0.377952	XM_020105928.1;XM_020112031.1
GO:1901505	carbohydrate derivative transporter activity	MF	2	2	0.0494112	0.377952	XM_020103467.1;XM_020103468.1
GO:0050896	response to stimulus	BP	507	2213	0.0494291	0.325518	XM_020078522.1;XM_020078700.1;XM_020078708.1;XM_020078716.1;XM_020078773.1;XM_020078925.1;XM_020078926.1;XM_020079016.1;XM_020079017.1;XM_020079032.1;XM_020079105.1;XM_020079196.1;XM_020079197.1;XM_020079272.1;XM_020079303.1;XM_020079417.1;XM_020079418.1;XM_020079419.1;XM_020079420.1;XM_020079434.1;XM_020079461.1;XM_020079583.1;XM_020079584.1;XM_020079842.1;XM_020079846.1;XM_020079919.1;XM_020080…
GO:0090287	regulation of cellular response to growth factor stimulus	BP	13	38	0.0503716	0.330468	XM_020078773.1;XM_020081501.1;XM_020081503.1;XM_020081504.1;XM_020081505.1;XM_020091516.1;XM_020091991.1;XM_020105190.1;XM_020105192.1;XM_020105193.1;XM_020105195.1;XM_020105196.1;XM_020105198.1
GO:0048523	negative regulation of cellular process	BP	79	309	0.051771	0.338367	XM_020078925.1;XM_020078926.1;XM_020079105.1;XM_020079196.1;XM_020079373.1;XM_020079522.1;XM_020080090.1;XM_020080206.1;XM_020080237.1;XM_020080689.1;XM_020081158.1;XM_020081377.1;XM_020081501.1;XM_020081503.1;XM_020081504.1;XM_020081505.1;XM_020081693.1;XM_020081856.1;XM_020083033.1;XM_020083242.1;XM_020083472.1;XM_020084273.1;XM_020084274.1;XM_020084401.1;XM_020084509.1;XM_020084523.1;XM_020085…
GO:0009889	regulation of biosynthetic process	BP	114	460	0.0525765	0.34234	XM_020078773.1;XM_020078925.1;XM_020079105.1;XM_020080206.1;XM_020080887.1;XM_020081433.1;XM_020081501.1;XM_020081503.1;XM_020081504.1;XM_020081505.1;XM_020081845.1;XM_020081846.1;XM_020082257.1;XM_020083242.1;XM_020084247.1;XM_020084248.1;XM_020084523.1;XM_020085125.1;XM_020085452.1;XM_020085754.1;XM_020085835.1;XM_020086547.1;XM_020086792.1;XM_020086793.1;XM_020088168.1;XM_020088274.1;XM_020088…
GO:0031401	positive regulation of protein modification process	BP	20	65	0.0536794	0.348213	XM_020088619.1;XM_020089688.1;XM_020090109.1;XM_020090110.1;XM_020094382.1;XM_020096545.1;XM_020098859.1;XM_020098860.1;XM_020098861.1;XM_020098862.1;XM_020098863.1;XM_020098864.1;XM_020098867.1;XM_020103180.1;XM_020103183.1;XM_020103184.1;XM_020103185.1;XM_020105089.1;XM_020112112.1;XM_020112240.1
GO:0003779	actin binding	MF	17	52	0.0537098	0.40375	XM_020080052.1;XM_020080053.1;XM_020080054.1;XM_020084090.1;XM_020084091.1;XM_020089139.1;XM_020090960.1;XM_020099575.1;XM_020099671.1;XM_020101327.1;XM_020101328.1;XM_020103962.1;XM_020103963.1;XM_020103964.1;XM_020103965.1;XM_020107385.1;XM_020112649.1
GO:0009410	response to xenobiotic stimulus	BP	7	17	0.0547466	0.35227	XM_020084284.1;XM_020089200.1;XM_020090231.1;XM_020103157.1;XM_020103220.1;XM_020109114.1;XM_020109115.1
GO:0048017	inositol lipid-mediated signaling	BP	7	17	0.0547466	0.35227	XM_020079016.1;XM_020079017.1;XM_020088744.1;XM_020088745.1;XM_020088746.1;XM_020099220.1;XM_020099221.1
GO:0072358	cardiovascular system development	BP	42	154	0.0551184	0.35227	XM_020078440.1;XM_020078441.1;XM_020078442.1;XM_020078444.1;XM_020079105.1;XM_020080237.1;XM_020080853.1;XM_020081632.1;XM_020082406.1;XM_020083740.1;XM_020084401.1;XM_020084554.1;XM_020087940.1;XM_020087941.1;XM_020088704.1;XM_020088705.1;XM_020088706.1;XM_020088707.1;XM_020089546.1;XM_020091062.1;XM_020091064.1;XM_020091086.1;XM_020092778.1;XM_020092779.1;XM_020092780.1;XM_020094119.1;XM_020094…
GO:0072359	circulatory system development	BP	42	154	0.0551184	0.35227	XM_020078440.1;XM_020078441.1;XM_020078442.1;XM_020078444.1;XM_020079105.1;XM_020080237.1;XM_020080853.1;XM_020081632.1;XM_020082406.1;XM_020083740.1;XM_020084401.1;XM_020084554.1;XM_020087940.1;XM_020087941.1;XM_020088704.1;XM_020088705.1;XM_020088706.1;XM_020088707.1;XM_020089546.1;XM_020091062.1;XM_020091064.1;XM_020091086.1;XM_020092778.1;XM_020092779.1;XM_020092780.1;XM_020094119.1;XM_020094…
GO:1901137	carbohydrate derivative biosynthetic process	BP	40	146	0.0564461	0.359429	XM_020078700.1;XM_020078708.1;XM_020078716.1;XM_020080853.1;XM_020084523.1;XM_020085182.1;XM_020086671.1;XM_020086672.1;XM_020088186.1;XM_020089028.1;XM_020089029.1;XM_020089030.1;XM_020089535.1;XM_020091086.1;XM_020091335.1;XM_020092349.1;XM_020092358.1;XM_020092368.1;XM_020092704.1;XM_020096321.1;XM_020096322.1;XM_020096323.1;XM_020096324.1;XM_020097716.1;XM_020097719.1;XM_020097720.1;XM_020097…
GO:0019205	nucleobase-containing compound kinase activity	MF	8	20	0.0564785	0.417366	XM_020096321.1;XM_020096322.1;XM_020096323.1;XM_020096324.1;XM_020103578.1;XM_020103579.1;XM_020103580.1;XM_020109199.1
GO:0007267	cell-cell signaling	BP	18	58	0.0602122	0.382006	XM_020078925.1;XM_020078926.1;XM_020091363.1;XM_020091364.1;XM_020091365.1;XM_020091418.1;XM_020091970.1;XM_020093716.1;XM_020096545.1;XM_020098644.1;XM_020099789.1;XM_020104747.1;XM_020105652.1;XM_020105659.1;XM_020107422.1;XM_020111071.1;XM_020111166.1;XM_020112112.1
GO:0030522	intracellular receptor signaling pathway	BP	13	39	0.0611371	0.385438	XM_020086034.1;XM_020087011.1;XM_020087012.1;XM_020087013.1;XM_020087014.1;XM_020087037.1;XM_020087100.1;XM_020089489.1;XM_020103428.1;XM_020103429.1;XM_020103431.1;XM_020103432.1;XM_020103530.1
GO:0001754	eye photoreceptor cell differentiation	BP	6	14	0.0611983	0.385438	XM_020080188.1;XM_020080189.1;XM_020095755.1;XM_020095756.1;XM_020095757.1;XM_020095758.1
GO:0008047	enzyme activator activity	MF	13	38	0.0614776	0.446737	XM_020080853.1;XM_020089688.1;XM_020103180.1;XM_020103183.1;XM_020103184.1;XM_020103185.1;XM_020110410.1;XM_020110418.1;XM_020110425.1;XM_020110432.1;XM_020110440.1;XM_020110448.1;XM_020112240.1
GO:0006644	phospholipid metabolic process	BP	21	70	0.0624944	0.392175	XM_020079016.1;XM_020079017.1;XM_020082548.1;XM_020084304.1;XM_020084307.1;XM_020086196.1;XM_020088744.1;XM_020088745.1;XM_020088746.1;XM_020093302.1;XM_020094438.1;XM_020098238.1;XM_020099199.1;XM_020099200.1;XM_020099201.1;XM_020099220.1;XM_020099221.1;XM_020099584.1;XM_020099585.1;XM_020102550.1;XM_020105089.1
GO:0048592	eye morphogenesis	BP	8	21	0.0641522	0.399682	XM_020080188.1;XM_020080189.1;XM_020092219.1;XM_020095755.1;XM_020095756.1;XM_020095757.1;XM_020095758.1;XM_020110806.1
GO:0048705	skeletal system morphogenesis	BP	8	21	0.0641522	0.399682	XM_020078926.1;XM_020079105.1;XM_020087966.1;XM_020091917.1;XM_020091918.1;XM_020094382.1;XM_020096825.1;XM_020105081.1
GO:0005769	early endosome	CC	3	5	0.0651724	0.451862	XM_020094552.1;XM_020094553.1;XM_020105593.1
GO:0003012	muscle system process	BP	15	47	0.0658517	0.400184	XM_020081072.1;XM_020081938.1;XM_020083936.1;XM_020084523.1;XM_020092030.1;XM_020092034.1;XM_020093716.1;XM_020098859.1;XM_020098860.1;XM_020098861.1;XM_020098862.1;XM_020098863.1;XM_020098864.1;XM_020098867.1;XM_020111908.1
GO:0051171	regulation of nitrogen compound metabolic process	BP	115	469	0.0667429	0.400184	XM_020078773.1;XM_020078925.1;XM_020079105.1;XM_020080206.1;XM_020080887.1;XM_020081433.1;XM_020081501.1;XM_020081503.1;XM_020081504.1;XM_020081505.1;XM_020081845.1;XM_020081846.1;XM_020082257.1;XM_020083242.1;XM_020084247.1;XM_020084248.1;XM_020084523.1;XM_020085125.1;XM_020085452.1;XM_020085754.1;XM_020085835.1;XM_020086547.1;XM_020086792.1;XM_020086793.1;XM_020088168.1;XM_020088274.1;XM_020088…
GO:0006029	proteoglycan metabolic process	BP	5	11	0.0674676	0.400184	XM_020091335.1;XM_020092349.1;XM_020092358.1;XM_020092368.1;XM_020098695.1
GO:0006221	pyrimidine nucleotide biosynthetic process	BP	5	11	0.0674676	0.400184	XM_020096321.1;XM_020096322.1;XM_020096323.1;XM_020096324.1;XM_020109199.1
GO:0006241	CTP biosynthetic process	BP	5	11	0.0674676	0.400184	XM_020096321.1;XM_020096322.1;XM_020096323.1;XM_020096324.1;XM_020109199.1
GO:0009173	pyrimidine ribonucleoside monophosphate metabolic process	BP	5	11	0.0674676	0.400184	XM_020096321.1;XM_020096322.1;XM_020096323.1;XM_020096324.1;XM_020109199.1
GO:0009174	pyrimidine ribonucleoside monophosphate biosynthetic process	BP	5	11	0.0674676	0.400184	XM_020096321.1;XM_020096322.1;XM_020096323.1;XM_020096324.1;XM_020109199.1
GO:0009218	pyrimidine ribonucleotide metabolic process	BP	5	11	0.0674676	0.400184	XM_020096321.1;XM_020096322.1;XM_020096323.1;XM_020096324.1;XM_020109199.1
GO:0009220	pyrimidine ribonucleotide biosynthetic process	BP	5	11	0.0674676	0.400184	XM_020096321.1;XM_020096322.1;XM_020096323.1;XM_020096324.1;XM_020109199.1
GO:0030203	glycosaminoglycan metabolic process	BP	5	11	0.0674676	0.400184	XM_020091086.1;XM_020092349.1;XM_020092358.1;XM_020092368.1;XM_020098695.1
GO:0045786	negative regulation of cell cycle	BP	5	11	0.0674676	0.400184	XM_020080206.1;XM_020086869.1;XM_020086871.1;XM_020086872.1;XM_020095131.1
GO:0046036	CTP metabolic process	BP	5	11	0.0674676	0.400184	XM_020096321.1;XM_020096322.1;XM_020096323.1;XM_020096324.1;XM_020109199.1
GO:0046132	pyrimidine ribonucleoside biosynthetic process	BP	5	11	0.0674676	0.400184	XM_020096321.1;XM_020096322.1;XM_020096323.1;XM_020096324.1;XM_020109199.1
GO:0046134	pyrimidine nucleoside biosynthetic process	BP	5	11	0.0674676	0.400184	XM_020096321.1;XM_020096322.1;XM_020096323.1;XM_020096324.1;XM_020109199.1
GO:0016568	chromatin modification	BP	28	99	0.070073	0.408346	XM_020081433.1;XM_020082459.1;XM_020083618.1;XM_020083621.1;XM_020083951.1;XM_020084928.1;XM_020089565.1;XM_020089567.1;XM_020090126.1;XM_020090127.1;XM_020090128.1;XM_020090129.1;XM_020090803.1;XM_020092865.1;XM_020092866.1;XM_020092867.1;XM_020093104.1;XM_020094382.1;XM_020094633.1;XM_020094634.1;XM_020104178.1;XM_020104223.1;XM_020104455.1;XM_020104458.1;XM_020109783.1;XM_020109784.1;XM_020109…
GO:0001738	morphogenesis of a polarized epithelium	BP	3	5	0.0709599	0.408346	XM_020083740.1;XM_020109065.1;XM_020110063.1
GO:0002067	glandular epithelial cell differentiation	BP	3	5	0.0709599	0.408346	XM_020086754.1;XM_020105068.1;XM_020105069.1
GO:0007519	skeletal muscle tissue development	BP	3	5	0.0709599	0.408346	XM_020098206.1;XM_020099469.1;XM_020099470.1
GO:0048520	positive regulation of behavior	BP	3	5	0.0709599	0.408346	XM_020084401.1;XM_020097935.1;XM_020107759.1
GO:0048883	neuromast primordium migration	BP	3	5	0.0709599	0.408346	XM_020079846.1;XM_020084401.1;XM_020097935.1
GO:0050921	positive regulation of chemotaxis	BP	3	5	0.0709599	0.408346	XM_020084401.1;XM_020097935.1;XM_020107759.1
GO:0060538	skeletal muscle organ development	BP	3	5	0.0709599	0.408346	XM_020098206.1;XM_020099469.1;XM_020099470.1
GO:0042325	regulation of phosphorylation	BP	36	132	0.0714349	0.408346	XM_020078925.1;XM_020078926.1;XM_020079081.1;XM_020081196.1;XM_020083406.1;XM_020088619.1;XM_020089688.1;XM_020090109.1;XM_020090110.1;XM_020093831.1;XM_020093832.1;XM_020096545.1;XM_020097578.1;XM_020097579.1;XM_020098198.1;XM_020098859.1;XM_020098860.1;XM_020098861.1;XM_020098862.1;XM_020098863.1;XM_020098864.1;XM_020098867.1;XM_020101661.1;XM_020102027.1;XM_020103180.1;XM_020103183.1;XM_020103…
GO:0017148	negative regulation of translation	BP	4	8	0.0721443	0.408346	XM_020090602.1;XM_020092863.1;XM_020092864.1;XM_020111166.1
GO:0034249	negative regulation of cellular amide metabolic process	BP	4	8	0.0721443	0.408346	XM_020090602.1;XM_020092863.1;XM_020092864.1;XM_020111166.1
GO:1901796	regulation of signal transduction by p53 class mediator	BP	4	8	0.0721443	0.408346	XM_020080689.1;XM_020095361.1;XM_020104703.1;XM_020109061.1
GO:1902414	protein localization to cell junction	BP	4	8	0.0721443	0.408346	XM_020103962.1;XM_020103963.1;XM_020103964.1;XM_020103965.1
GO:1903706	regulation of hemopoiesis	BP	4	8	0.0721443	0.408346	XM_020086792.1;XM_020086793.1;XM_020108981.1;XM_020108984.1
GO:0035601	protein deacylation	BP	7	18	0.0734186	0.414205	XM_020084928.1;XM_020090126.1;XM_020090127.1;XM_020090128.1;XM_020090129.1;XM_020108484.1;XM_020108485.1
GO:0004857	enzyme inhibitor activity	MF	13	39	0.0741516	0.512822	XM_020080090.1;XM_020083472.1;XM_020084509.1;XM_020089900.1;XM_020090839.1;XM_020090840.1;XM_020093276.1;XM_020096747.1;XM_020096748.1;XM_020103600.1;XM_020103601.1;XM_020103602.1;XM_020104107.1
GO:0044255	cellular lipid metabolic process	BP	45	170	0.0745317	0.41912	XM_020079016.1;XM_020079017.1;XM_020079586.1;XM_020079587.1;XM_020079588.1;XM_020082548.1;XM_020084304.1;XM_020084307.1;XM_020086196.1;XM_020087149.1;XM_020087150.1;XM_020087151.1;XM_020087152.1;XM_020087153.1;XM_020087154.1;XM_020087155.1;XM_020087669.1;XM_020087676.1;XM_020088744.1;XM_020088745.1;XM_020088746.1;XM_020088788.1;XM_020088789.1;XM_020088790.1;XM_020093302.1;XM_020093828.1;XM_020093…
GO:0019206	nucleoside kinase activity	MF	5	11	0.0750164	0.512822	XM_020096321.1;XM_020096322.1;XM_020096323.1;XM_020096324.1;XM_020109199.1
GO:0005283	sodium:amino acid symporter activity	MF	3	5	0.0764529	0.512822	XM_020096390.1;XM_020096391.1;XM_020096875.1
GO:0005416	cation:amino acid symporter activity	MF	3	5	0.0764529	0.512822	XM_020096390.1;XM_020096391.1;XM_020096875.1
GO:0070566	adenylyltransferase activity	MF	3	5	0.0764529	0.512822	XM_020092529.1;XM_020092530.1;XM_020092531.1
GO:0051253	negative regulation of RNA metabolic process	BP	10	29	0.0769605	0.429986	XM_020081501.1;XM_020081503.1;XM_020081504.1;XM_020081505.1;XM_020083242.1;XM_020085835.1;XM_020099469.1;XM_020099470.1;XM_020107279.1;XM_020107280.1
GO:1902679	negative regulation of RNA biosynthetic process	BP	10	29	0.0769605	0.429986	XM_020081501.1;XM_020081503.1;XM_020081504.1;XM_020081505.1;XM_020083242.1;XM_020085835.1;XM_020099469.1;XM_020099470.1;XM_020107279.1;XM_020107280.1
GO:0048736	appendage development	BP	16	52	0.0787277	0.438445	XM_020079105.1;XM_020080139.1;XM_020080141.1;XM_020080142.1;XM_020083740.1;XM_020091917.1;XM_020091918.1;XM_020093476.1;XM_020098695.1;XM_020098750.1;XM_020098751.1;XM_020098752.1;XM_020104436.1;XM_020105820.1;XM_020108280.1;XM_020109061.1
GO:0005125	cytokine activity	MF	4	8	0.0789936	0.514048	XM_020080829.1;XM_020084401.1;XM_020095374.1;XM_020097935.1
GO:0019902	phosphatase binding	MF	4	8	0.0789936	0.514048	XM_020093276.1;XM_020104747.1;XM_020105849.1;XM_020111071.1
GO:0010562	positive regulation of phosphorus metabolic process	BP	19	64	0.0807945	0.44554	XM_020088619.1;XM_020089688.1;XM_020090109.1;XM_020090110.1;XM_020096545.1;XM_020098859.1;XM_020098860.1;XM_020098861.1;XM_020098862.1;XM_020098863.1;XM_020098864.1;XM_020098867.1;XM_020103180.1;XM_020103183.1;XM_020103184.1;XM_020103185.1;XM_020105089.1;XM_020112112.1;XM_020112240.1
GO:0045937	positive regulation of phosphate metabolic process	BP	19	64	0.0807945	0.44554	XM_020088619.1;XM_020089688.1;XM_020090109.1;XM_020090110.1;XM_020096545.1;XM_020098859.1;XM_020098860.1;XM_020098861.1;XM_020098862.1;XM_020098863.1;XM_020098864.1;XM_020098867.1;XM_020103180.1;XM_020103183.1;XM_020103184.1;XM_020103185.1;XM_020105089.1;XM_020112112.1;XM_020112240.1
GO:0007610	behavior	BP	20	68	0.0810025	0.44554	XM_020078925.1;XM_020078926.1;XM_020081072.1;XM_020084401.1;XM_020087940.1;XM_020087941.1;XM_020089456.1;XM_020093664.1;XM_020095361.1;XM_020096545.1;XM_020097935.1;XM_020101604.1;XM_020101605.1;XM_020102164.1;XM_020102352.1;XM_020102353.1;XM_020102542.1;XM_020107759.1;XM_020111166.1;XM_020112112.1
GO:0032269	negative regulation of cellular protein metabolic process	BP	21	72	0.0810306	0.44554	XM_020081377.1;XM_020083033.1;XM_020083472.1;XM_020084509.1;XM_020089900.1;XM_020090602.1;XM_020090839.1;XM_020090840.1;XM_020092863.1;XM_020092864.1;XM_020094382.1;XM_020095131.1;XM_020096747.1;XM_020096748.1;XM_020097578.1;XM_020097579.1;XM_020103600.1;XM_020103601.1;XM_020103602.1;XM_020104107.1;XM_020111166.1
GO:0009148	pyrimidine nucleoside triphosphate biosynthetic process	BP	8	22	0.0824133	0.446062	XM_020080853.1;XM_020096321.1;XM_020096322.1;XM_020096323.1;XM_020096324.1;XM_020103053.1;XM_020109199.1;XM_020110899.1
GO:0009208	pyrimidine ribonucleoside triphosphate metabolic process	BP	8	22	0.0824133	0.446062	XM_020080853.1;XM_020096321.1;XM_020096322.1;XM_020096323.1;XM_020096324.1;XM_020103053.1;XM_020109199.1;XM_020110899.1
GO:0009209	pyrimidine ribonucleoside triphosphate biosynthetic process	BP	8	22	0.0824133	0.446062	XM_020080853.1;XM_020096321.1;XM_020096322.1;XM_020096323.1;XM_020096324.1;XM_020103053.1;XM_020109199.1;XM_020110899.1
GO:0015914	phospholipid transport	BP	8	22	0.0824133	0.446062	XM_020081325.1;XM_020081326.1;XM_020103913.1;XM_020104207.1;XM_020104208.1;XM_020104209.1;XM_020104210.1;XM_020104259.1
GO:2000113	negative regulation of cellular macromolecule biosynthetic process	BP	8	22	0.0824133	0.446062	XM_020083242.1;XM_020085835.1;XM_020090602.1;XM_020092863.1;XM_020092864.1;XM_020107279.1;XM_020107280.1;XM_020111166.1
GO:0019213	deacetylase activity	MF	7	18	0.0835652	0.528035	XM_020084928.1;XM_020090126.1;XM_020090127.1;XM_020090128.1;XM_020090129.1;XM_020108484.1;XM_020108485.1
GO:0033558	protein deacetylase activity	MF	7	18	0.0835652	0.528035	XM_020084928.1;XM_020090126.1;XM_020090127.1;XM_020090128.1;XM_020090129.1;XM_020108484.1;XM_020108485.1
GO:0022604	regulation of cell morphogenesis	BP	13	41	0.0870015	0.467971	XM_020084401.1;XM_020087940.1;XM_020087941.1;XM_020090772.1;XM_020091058.1;XM_020095361.1;XM_020097935.1;XM_020098132.1;XM_020098133.1;XM_020098134.1;XM_020104357.1;XM_020104358.1;XM_020112112.1
GO:0040012	regulation of locomotion	BP	13	41	0.0870015	0.467971	XM_020079846.1;XM_020084401.1;XM_020091058.1;XM_020094119.1;XM_020095361.1;XM_020097935.1;XM_020098352.1;XM_020099671.1;XM_020101661.1;XM_020104574.1;XM_020106451.1;XM_020107759.1;XM_020108807.1
GO:0004518	nuclease activity	MF	18	59	0.0875594	0.54537	XM_020078295.1;XM_020079600.1;XM_020088450.1;XM_020090602.1;XM_020091151.1;XM_020091152.1;XM_020092446.1;XM_020092456.1;XM_020092464.1;XM_020092472.1;XM_020092479.1;XM_020095312.1;XM_020097484.1;XM_020103298.1;XM_020103299.1;XM_020103300.1;XM_020108244.1;XM_020108694.1
GO:0030510	regulation of BMP signaling pathway	BP	9	26	0.0890694	0.475037	XM_020078773.1;XM_020091516.1;XM_020091991.1;XM_020105190.1;XM_020105192.1;XM_020105193.1;XM_020105195.1;XM_020105196.1;XM_020105198.1
GO:0023057	negative regulation of signaling	BP	25	89	0.0891381	0.475037	XM_020079196.1;XM_020080237.1;XM_020080689.1;XM_020081158.1;XM_020081693.1;XM_020081856.1;XM_020084273.1;XM_020084274.1;XM_020086055.1;XM_020086056.1;XM_020089810.1;XM_020091418.1;XM_020091516.1;XM_020093679.1;XM_020095361.1;XM_020095657.1;XM_020095658.1;XM_020097578.1;XM_020097579.1;XM_020097657.1;XM_020097707.1;XM_020100774.1;XM_020102542.1;XM_020108897.1;XM_020109061.1
GO:1902531	regulation of intracellular signal transduction	BP	25	89	0.0891381	0.475037	XM_020078925.1;XM_020078926.1;XM_020080689.1;XM_020081196.1;XM_020088366.1;XM_020090141.1;XM_020090142.1;XM_020090144.1;XM_020090146.1;XM_020090147.1;XM_020095361.1;XM_020097578.1;XM_020097579.1;XM_020104703.1;XM_020105089.1;XM_020108207.1;XM_020109061.1;XM_020112112.1;XM_020112464.1;XM_020112472.1;XM_020112479.1;XM_020112487.1;XM_020112492.1;XM_020112499.1;XM_020113651.1
GO:0005548	phospholipid transporter activity	MF	8	22	0.0945708	0.580744	XM_020081325.1;XM_020081326.1;XM_020103913.1;XM_020104207.1;XM_020104208.1;XM_020104209.1;XM_020104210.1;XM_020104259.1
GO:0034703	cation channel complex	CC	27	101	0.0951798	0.63388	XM_020079072.1;XM_020079206.1;XM_020079207.1;XM_020079208.1;XM_020079210.1;XM_020079398.1;XM_020083527.1;XM_020089178.1;XM_020089469.1;XM_020090398.1;XM_020090404.1;XM_020094541.1;XM_020096385.1;XM_020096386.1;XM_020096387.1;XM_020098039.1;XM_020098048.1;XM_020098057.1;XM_020098067.1;XM_020098075.1;XM_020100010.1;XM_020100777.1;XM_020100778.1;XM_020100779.1;XM_020100780.1;XM_020100874.1;XM_020102…
GO:0071407	cellular response to organic cyclic compound	BP	7	19	0.0953834	0.499385	XM_020086034.1;XM_020096835.1;XM_020096836.1;XM_020096837.1;XM_020096838.1;XM_020099671.1;XM_020103530.1
GO:0006213	pyrimidine nucleoside metabolic process	BP	5	12	0.0957252	0.499385	XM_020096321.1;XM_020096322.1;XM_020096323.1;XM_020096324.1;XM_020109199.1
GO:0009129	pyrimidine nucleoside monophosphate metabolic process	BP	5	12	0.0957252	0.499385	XM_020096321.1;XM_020096322.1;XM_020096323.1;XM_020096324.1;XM_020109199.1
GO:0009130	pyrimidine nucleoside monophosphate biosynthetic process	BP	5	12	0.0957252	0.499385	XM_020096321.1;XM_020096322.1;XM_020096323.1;XM_020096324.1;XM_020109199.1
GO:0014904	myotube cell development	BP	5	12	0.0957252	0.499385	XM_020084174.1;XM_020084176.1;XM_020094382.1;XM_020104584.1;XM_020105470.1
GO:0046131	pyrimidine ribonucleoside metabolic process	BP	5	12	0.0957252	0.499385	XM_020096321.1;XM_020096322.1;XM_020096323.1;XM_020096324.1;XM_020109199.1
GO:0052646	alditol phosphate metabolic process	BP	5	12	0.0957252	0.499385	XM_020102093.1;XM_020102094.1;XM_020102095.1;XM_020102096.1;XM_020111550.1
GO:0030125	clathrin vesicle coat	CC	6	16	0.09752	0.63388	XM_020084269.1;XM_020084270.1;XM_020084271.1;XM_020091363.1;XM_020091364.1;XM_020091365.1
GO:0044270	cellular nitrogen compound catabolic process	BP	11	34	0.0976371	0.503744	XM_020080743.1;XM_020089481.1;XM_020092446.1;XM_020092456.1;XM_020092464.1;XM_020092472.1;XM_020092479.1;XM_020098792.1;XM_020100189.1;XM_020107465.1;XM_020111166.1
GO:0046700	heterocycle catabolic process	BP	11	34	0.0976371	0.503744	XM_020080743.1;XM_020089481.1;XM_020092446.1;XM_020092456.1;XM_020092464.1;XM_020092472.1;XM_020092479.1;XM_020098792.1;XM_020100189.1;XM_020107465.1;XM_020111166.1
GO:1901361	organic cyclic compound catabolic process	BP	11	34	0.0976371	0.503744	XM_020080743.1;XM_020089481.1;XM_020092446.1;XM_020092456.1;XM_020092464.1;XM_020092472.1;XM_020092479.1;XM_020098792.1;XM_020100189.1;XM_020107465.1;XM_020111166.1
GO:0016070	RNA metabolic process	BP	160	676	0.0977241	0.503744	XM_020078295.1;XM_020078773.1;XM_020078925.1;XM_020079105.1;XM_020079600.1;XM_020080014.1;XM_020080015.1;XM_020080016.1;XM_020080017.1;XM_020080018.1;XM_020080019.1;XM_020080206.1;XM_020080220.1;XM_020080221.1;XM_020080222.1;XM_020080256.1;XM_020080295.1;XM_020080887.1;XM_020081433.1;XM_020081501.1;XM_020081503.1;XM_020081504.1;XM_020081505.1;XM_020081573.1;XM_020081787.1;XM_020081845.1;XM_020081…
GO:0004872	receptor activity	MF	171	705	0.0984681	0.596279	XM_020078522.1;XM_020079417.1;XM_020079418.1;XM_020079419.1;XM_020079420.1;XM_020079434.1;XM_020079919.1;XM_020080039.1;XM_020081021.1;XM_020081023.1;XM_020081072.1;XM_020081407.1;XM_020081459.1;XM_020081460.1;XM_020081592.1;XM_020081825.1;XM_020081938.1;XM_020082101.1;XM_020082102.1;XM_020082645.1;XM_020082749.1;XM_020082772.1;XM_020082795.1;XM_020083021.1;XM_020083600.1;XM_020083936.1;XM_020083…
GO:0010648	negative regulation of cell communication	BP	25	90	0.0991373	0.509513	XM_020079196.1;XM_020080237.1;XM_020080689.1;XM_020081158.1;XM_020081693.1;XM_020081856.1;XM_020084273.1;XM_020084274.1;XM_020086055.1;XM_020086056.1;XM_020089810.1;XM_020091418.1;XM_020091516.1;XM_020093679.1;XM_020095361.1;XM_020095657.1;XM_020095658.1;XM_020097578.1;XM_020097579.1;XM_020097657.1;XM_020097707.1;XM_020100774.1;XM_020102542.1;XM_020108897.1;XM_020109061.1
GO:0070848	response to growth factor	BP	16	54	0.104611	0.518133	XM_020078773.1;XM_020079105.1;XM_020081501.1;XM_020081503.1;XM_020081504.1;XM_020081505.1;XM_020091086.1;XM_020091516.1;XM_020091991.1;XM_020097865.1;XM_020105190.1;XM_020105192.1;XM_020105193.1;XM_020105195.1;XM_020105196.1;XM_020105198.1
GO:0071363	cellular response to growth factor stimulus	BP	16	54	0.104611	0.518133	XM_020078773.1;XM_020079105.1;XM_020081501.1;XM_020081503.1;XM_020081504.1;XM_020081505.1;XM_020091086.1;XM_020091516.1;XM_020091991.1;XM_020097865.1;XM_020105190.1;XM_020105192.1;XM_020105193.1;XM_020105195.1;XM_020105196.1;XM_020105198.1
GO:0005539	glycosaminoglycan binding	MF	7	19	0.107932	0.644636	XM_020081632.1;XM_020083815.1;XM_020089900.1;XM_020097754.1;XM_020098274.1;XM_020098282.1;XM_020104107.1
GO:0001505	regulation of neurotransmitter levels	BP	4	9	0.108266	0.518133	XM_020092326.1;XM_020095884.1;XM_020096545.1;XM_020098644.1
GO:0050803	regulation of synapse structure or activity	BP	4	9	0.108266	0.518133	XM_020078925.1;XM_020078926.1;XM_020091418.1;XM_020112112.1
GO:0032403	protein complex binding	MF	10	30	0.109545	0.645428	XM_020079032.1;XM_020081108.1;XM_020081109.1;XM_020089038.1;XM_020089395.1;XM_020098038.1;XM_020098040.1;XM_020102164.1;XM_020102650.1;XM_020106937.1
GO:0051179	localization	BP	459	2029	0.113049	0.518133	XM_020078600.1;XM_020078637.1;XM_020078638.1;XM_020078860.1;XM_020078879.1;XM_020078896.1;XM_020078897.1;XM_020079049.1;XM_020079072.1;XM_020079196.1;XM_020079206.1;XM_020079207.1;XM_020079208.1;XM_020079210.1;XM_020079398.1;XM_020079846.1;XM_020080090.1;XM_020080122.1;XM_020080203.1;XM_020080204.1;XM_020080205.1;XM_020080237.1;XM_020080341.1;XM_020080428.1;XM_020080430.1;XM_020080437.1;XM_020080…
GO:0006812	cation transport	BP	109	454	0.113227	0.518133	XM_020079072.1;XM_020079206.1;XM_020079207.1;XM_020079208.1;XM_020079210.1;XM_020079398.1;XM_020080341.1;XM_020080878.1;XM_020081509.1;XM_020081566.1;XM_020081567.1;XM_020081602.1;XM_020082053.1;XM_020082718.1;XM_020083527.1;XM_020084533.1;XM_020085017.1;XM_020085026.1;XM_020085035.1;XM_020085043.1;XM_020085052.1;XM_020085060.1;XM_020085069.1;XM_020085423.1;XM_020085580.1;XM_020085704.1;XM_020087…
GO:0006468	protein phosphorylation	BP	63	253	0.113876	0.518133	XM_020078925.1;XM_020078926.1;XM_020079081.1;XM_020079434.1;XM_020080039.1;XM_020080090.1;XM_020080282.1;XM_020081079.1;XM_020081080.1;XM_020081196.1;XM_020081459.1;XM_020081460.1;XM_020083406.1;XM_020087137.1;XM_020088382.1;XM_020088619.1;XM_020089688.1;XM_020090109.1;XM_020090110.1;XM_020091591.1;XM_020093679.1;XM_020093831.1;XM_020093832.1;XM_020095908.1;XM_020095909.1;XM_020096545.1;XM_020097…
GO:0051248	negative regulation of protein metabolic process	BP	21	75	0.115104	0.518133	XM_020081377.1;XM_020083033.1;XM_020083472.1;XM_020084509.1;XM_020089900.1;XM_020090602.1;XM_020090839.1;XM_020090840.1;XM_020092863.1;XM_020092864.1;XM_020094382.1;XM_020095131.1;XM_020096747.1;XM_020096748.1;XM_020097578.1;XM_020097579.1;XM_020103600.1;XM_020103601.1;XM_020103602.1;XM_020104107.1;XM_020111166.1
GO:0019199	transmembrane receptor protein kinase activity	MF	20	69	0.115254	0.657209	XM_020079434.1;XM_020080039.1;XM_020081459.1;XM_020081460.1;XM_020086854.1;XM_020087263.1;XM_020089277.1;XM_020089616.1;XM_020089618.1;XM_020091591.1;XM_020098492.1;XM_020101418.1;XM_020102267.1;XM_020102407.1;XM_020107102.1;XM_020109175.1;XM_020110216.1;XM_020110572.1;XM_020110580.1;XM_020112704.1
GO:0046488	phosphatidylinositol metabolic process	BP	11	35	0.115851	0.518133	XM_020079016.1;XM_020079017.1;XM_020088744.1;XM_020088745.1;XM_020088746.1;XM_020093302.1;XM_020099199.1;XM_020099200.1;XM_020099201.1;XM_020099220.1;XM_020099221.1
GO:0045934	negative regulation of nucleobase-containing compound metabolic process	BP	12	39	0.11768	0.518133	XM_020081501.1;XM_020081503.1;XM_020081504.1;XM_020081505.1;XM_020083242.1;XM_020084523.1;XM_020085835.1;XM_020092704.1;XM_020099469.1;XM_020099470.1;XM_020107279.1;XM_020107280.1
GO:0015171	amino acid transmembrane transporter activity	MF	4	9	0.117895	0.657209	XM_020096390.1;XM_020096391.1;XM_020096875.1;XM_020100997.1
GO:0004675	transmembrane receptor protein serine/threonine kinase activity	MF	8	23	0.117979	0.657209	XM_020086854.1;XM_020089277.1;XM_020089616.1;XM_020089618.1;XM_020101418.1;XM_020102267.1;XM_020102407.1;XM_020112704.1
GO:0001707	mesoderm formation	BP	3	6	0.119546	0.518133	XM_020092778.1;XM_020092779.1;XM_020092780.1
GO:0001763	morphogenesis of a branching structure	BP	3	6	0.119546	0.518133	XM_020078925.1;XM_020078926.1;XM_020082509.1
GO:0002011	morphogenesis of an epithelial sheet	BP	3	6	0.119546	0.518133	XM_020089974.1;XM_020091058.1;XM_020095361.1
GO:0006638	neutral lipid metabolic process	BP	3	6	0.119546	0.518133	XM_020079586.1;XM_020079587.1;XM_020079588.1
GO:0006639	acylglycerol metabolic process	BP	3	6	0.119546	0.518133	XM_020079586.1;XM_020079587.1;XM_020079588.1
GO:0006641	triglyceride metabolic process	BP	3	6	0.119546	0.518133	XM_020079586.1;XM_020079587.1;XM_020079588.1
GO:0040033	negative regulation of translation, ncRNA-mediated	BP	3	6	0.119546	0.518133	XM_020090602.1;XM_020092863.1;XM_020092864.1
GO:0045974	regulation of translation, ncRNA-mediated	BP	3	6	0.119546	0.518133	XM_020090602.1;XM_020092863.1;XM_020092864.1
GO:0048332	mesoderm morphogenesis	BP	3	6	0.119546	0.518133	XM_020092778.1;XM_020092779.1;XM_020092780.1
GO:0048333	mesodermal cell differentiation	BP	3	6	0.119546	0.518133	XM_020092778.1;XM_020092779.1;XM_020092780.1
GO:0098542	defense response to other organism	BP	3	6	0.119546	0.518133	XM_020080439.1;XM_020080441.1;XM_020087073.1
GO:0000045	autophagosome assembly	BP	2	3	0.119857	0.518133	XM_020087940.1;XM_020087941.1
GO:0000122	negative regulation of transcription from RNA polymerase II promoter	BP	2	3	0.119857	0.518133	XM_020107279.1;XM_020107280.1
GO:0001838	embryonic epithelial tube formation	BP	2	3	0.119857	0.518133	XM_020083740.1;XM_020110063.1
GO:0002686	negative regulation of leukocyte migration	BP	2	3	0.119857	0.518133	XM_020084401.1;XM_020097935.1
GO:0002689	negative regulation of leukocyte chemotaxis	BP	2	3	0.119857	0.518133	XM_020084401.1;XM_020097935.1
GO:0002831	regulation of response to biotic stimulus	BP	2	3	0.119857	0.518133	XM_020080439.1;XM_020080441.1
GO:0006684	sphingomyelin metabolic process	BP	2	3	0.119857	0.518133	XM_020086196.1;XM_020094438.1
GO:0006940	regulation of smooth muscle contraction	BP	2	3	0.119857	0.518133	XM_020092030.1;XM_020092034.1
GO:0009615	response to virus	BP	2	3	0.119857	0.518133	XM_020080439.1;XM_020080441.1
GO:0010976	positive regulation of neuron projection development	BP	2	3	0.119857	0.518133	XM_020084401.1;XM_020097935.1
GO:0016236	macroautophagy	BP	2	3	0.119857	0.518133	XM_020087940.1;XM_020087941.1
GO:0016331	morphogenesis of embryonic epithelium	BP	2	3	0.119857	0.518133	XM_020083740.1;XM_020110063.1
GO:0016601	Rac protein signal transduction	BP	2	3	0.119857	0.518133	XM_020078925.1;XM_020078926.1
GO:0017004	cytochrome complex assembly	BP	2	3	0.119857	0.518133	XM_020099630.1;XM_020099631.1
GO:0017062	respiratory chain complex III assembly	BP	2	3	0.119857	0.518133	XM_020099630.1;XM_020099631.1
GO:0019827	stem cell population maintenance	BP	2	3	0.119857	0.518133	XM_020099789.1;XM_020109698.1
GO:0030307	positive regulation of cell growth	BP	2	3	0.119857	0.518133	XM_020084401.1;XM_020097935.1
GO:0030516	regulation of axon extension	BP	2	3	0.119857	0.518133	XM_020084401.1;XM_020097935.1
GO:0031346	positive regulation of cell projection organization	BP	2	3	0.119857	0.518133	XM_020084401.1;XM_020097935.1
GO:0031960	response to corticosteroid	BP	2	3	0.119857	0.518133	XM_020078925.1;XM_020103530.1
GO:0033336	caudal fin development	BP	2	3	0.119857	0.518133	XM_020091917.1;XM_020091918.1
GO:0035020	regulation of Rac protein signal transduction	BP	2	3	0.119857	0.518133	XM_020078925.1;XM_020078926.1
GO:0043488	regulation of mRNA stability	BP	2	3	0.119857	0.518133	XM_020111166.1;XM_020111172.1
GO:0045637	regulation of myeloid cell differentiation	BP	2	3	0.119857	0.518133	XM_020086792.1;XM_020086793.1
GO:0045666	positive regulation of neuron differentiation	BP	2	3	0.119857	0.518133	XM_020084401.1;XM_020097935.1
GO:0048521	negative regulation of behavior	BP	2	3	0.119857	0.518133	XM_020084401.1;XM_020097935.1
GO:0048608	reproductive structure development	BP	2	3	0.119857	0.518133	XM_020099671.1;XM_020099789.1
GO:0048754	branching morphogenesis of an epithelial tube	BP	2	3	0.119857	0.518133	XM_020078925.1;XM_020078926.1
GO:0050688	regulation of defense response to virus	BP	2	3	0.119857	0.518133	XM_020080439.1;XM_020080441.1
GO:0050768	negative regulation of neurogenesis	BP	2	3	0.119857	0.518133	XM_020099671.1;XM_020099789.1
GO:0050922	negative regulation of chemotaxis	BP	2	3	0.119857	0.518133	XM_020084401.1;XM_020097935.1
GO:0051607	defense response to virus	BP	2	3	0.119857	0.518133	XM_020080439.1;XM_020080441.1
GO:0051961	negative regulation of nervous system development	BP	2	3	0.119857	0.518133	XM_020099671.1;XM_020099789.1
GO:0060113	inner ear receptor cell differentiation	BP	2	3	0.119857	0.518133	XM_020079846.1;XM_020096828.1
GO:0060119	inner ear receptor cell development	BP	2	3	0.119857	0.518133	XM_020079846.1;XM_020096828.1
GO:0061138	morphogenesis of a branching epithelium	BP	2	3	0.119857	0.518133	XM_020078925.1;XM_020078926.1
GO:0061458	reproductive system development	BP	2	3	0.119857	0.518133	XM_020099671.1;XM_020099789.1
GO:0071623	negative regulation of granulocyte chemotaxis	BP	2	3	0.119857	0.518133	XM_020084401.1;XM_020097935.1
GO:0072175	epithelial tube formation	BP	2	3	0.119857	0.518133	XM_020083740.1;XM_020110063.1
GO:0098727	maintenance of cell number	BP	2	3	0.119857	0.518133	XM_020099789.1;XM_020109698.1
GO:2000050	regulation of non-canonical Wnt signaling pathway	BP	2	3	0.119857	0.518133	XM_020081856.1;XM_020110063.1
GO:2001251	negative regulation of chromosome organization	BP	2	3	0.119857	0.518133	XM_020094382.1;XM_020095131.1
GO:0035113	embryonic appendage morphogenesis	BP	7	20	0.120559	0.518133	XM_020079105.1;XM_020080139.1;XM_020080141.1;XM_020080142.1;XM_020083740.1;XM_020093476.1;XM_020098695.1
GO:0048704	embryonic skeletal system morphogenesis	BP	7	20	0.120559	0.518133	XM_020078926.1;XM_020087966.1;XM_020091917.1;XM_020091918.1;XM_020094382.1;XM_020096825.1;XM_020105081.1
GO:0048706	embryonic skeletal system development	BP	7	20	0.120559	0.518133	XM_020078926.1;XM_020087966.1;XM_020091917.1;XM_020091918.1;XM_020094382.1;XM_020096825.1;XM_020105081.1
GO:0009968	negative regulation of signal transduction	BP	24	88	0.123011	0.527363	XM_020079196.1;XM_020080237.1;XM_020080689.1;XM_020081158.1;XM_020081693.1;XM_020081856.1;XM_020084273.1;XM_020084274.1;XM_020086055.1;XM_020086056.1;XM_020089810.1;XM_020091516.1;XM_020093679.1;XM_020095361.1;XM_020095657.1;XM_020095658.1;XM_020097578.1;XM_020097579.1;XM_020097657.1;XM_020097707.1;XM_020100774.1;XM_020102542.1;XM_020108897.1;XM_020109061.1
GO:0044432	endoplasmic reticulum part	CC	6	17	0.1252	0.6654	XM_020082053.1;XM_020085704.1;XM_020093786.1;XM_020093787.1;XM_020098886.1;XM_020109065.1
GO:0004939	beta-adrenergic receptor activity	MF	2	3	0.126279	0.657209	XM_020081938.1;XM_020082772.1
GO:0016657	oxidoreductase activity, acting on NAD(P)H, nitrogenous group as acceptor	MF	2	3	0.126279	0.657209	XM_020095535.1;XM_020095536.1
GO:0016712	oxidoreductase activity, acting on paired donors, with incorporation or reduction of molecular oxygen, reduced flavin or flavoprotein as one donor, and incorporation of one atom of oxygen	MF	2	3	0.126279	0.657209	XM_020086813.1;XM_020086823.1
GO:0019104	DNA N-glycosylase activity	MF	2	3	0.126279	0.657209	XM_020096401.1;XM_020096402.1
GO:0090596	sensory organ morphogenesis	BP	8	24	0.127097	0.543535	XM_020080188.1;XM_020080189.1;XM_020092219.1;XM_020095755.1;XM_020095756.1;XM_020095757.1;XM_020095758.1;XM_020110806.1
GO:0008378	galactosyltransferase activity	MF	3	6	0.128126	0.657209	XM_020086671.1;XM_020086672.1;XM_020106199.1
GO:0019903	protein phosphatase binding	MF	3	6	0.128126	0.657209	XM_020093276.1;XM_020104747.1;XM_020111071.1
GO:0050839	cell adhesion molecule binding	MF	3	6	0.128126	0.657209	XM_020091290.1;XM_020099671.1;XM_020108807.1
GO:0090595	acetyl-CoA:L-lysine N6-acetyltransferase	MF	3	6	0.128126	0.657209	XM_020083618.1;XM_020083621.1;XM_020083951.1
GO:0006220	pyrimidine nucleotide metabolic process	BP	5	13	0.128963	0.548806	XM_020096321.1;XM_020096322.1;XM_020096323.1;XM_020096324.1;XM_020109199.1
GO:0043062	extracellular structure organization	BP	5	13	0.128963	0.548806	XM_020086557.1;XM_020092219.1;XM_020095523.1;XM_020098695.1;XM_020106287.1
GO:0032270	positive regulation of cellular protein metabolic process	BP	20	72	0.129773	0.550899	XM_020088619.1;XM_020089688.1;XM_020090109.1;XM_020090110.1;XM_020094382.1;XM_020096545.1;XM_020098859.1;XM_020098860.1;XM_020098861.1;XM_020098862.1;XM_020098863.1;XM_020098864.1;XM_020098867.1;XM_020103180.1;XM_020103183.1;XM_020103184.1;XM_020103185.1;XM_020105089.1;XM_020112112.1;XM_020112240.1
GO:0019220	regulation of phosphate metabolic process	BP	39	152	0.131462	0.555346	XM_020078925.1;XM_020078926.1;XM_020079081.1;XM_020081196.1;XM_020081331.1;XM_020083406.1;XM_020084523.1;XM_020088619.1;XM_020089688.1;XM_020090109.1;XM_020090110.1;XM_020092704.1;XM_020093831.1;XM_020093832.1;XM_020096545.1;XM_020097578.1;XM_020097579.1;XM_020098198.1;XM_020098859.1;XM_020098860.1;XM_020098861.1;XM_020098862.1;XM_020098863.1;XM_020098864.1;XM_020098867.1;XM_020101661.1;XM_020102…
GO:0051174	regulation of phosphorus metabolic process	BP	39	152	0.131462	0.555346	XM_020078925.1;XM_020078926.1;XM_020079081.1;XM_020081196.1;XM_020081331.1;XM_020083406.1;XM_020084523.1;XM_020088619.1;XM_020089688.1;XM_020090109.1;XM_020090110.1;XM_020092704.1;XM_020093831.1;XM_020093832.1;XM_020096545.1;XM_020097578.1;XM_020097579.1;XM_020098198.1;XM_020098859.1;XM_020098860.1;XM_020098861.1;XM_020098862.1;XM_020098863.1;XM_020098864.1;XM_020098867.1;XM_020101661.1;XM_020102…
GO:0030111	regulation of Wnt signaling pathway	BP	10	32	0.134192	0.565499	XM_020079196.1;XM_020080237.1;XM_020081856.1;XM_020086055.1;XM_020086056.1;XM_020087940.1;XM_020087941.1;XM_020090318.1;XM_020097707.1;XM_020110063.1
GO:0019439	aromatic compound catabolic process	BP	11	36	0.13585	0.566359	XM_020080743.1;XM_020089481.1;XM_020092446.1;XM_020092456.1;XM_020092464.1;XM_020092472.1;XM_020092479.1;XM_020098792.1;XM_020100189.1;XM_020107465.1;XM_020111166.1
GO:0033333	fin development	BP	11	36	0.13585	0.566359	XM_020091917.1;XM_020091918.1;XM_020093476.1;XM_020098695.1;XM_020098750.1;XM_020098751.1;XM_020098752.1;XM_020104436.1;XM_020105820.1;XM_020108280.1;XM_020109061.1
GO:0034702	ion channel complex	CC	30	118	0.136515	0.6654	XM_020079072.1;XM_020079206.1;XM_020079207.1;XM_020079208.1;XM_020079210.1;XM_020079398.1;XM_020083527.1;XM_020089178.1;XM_020089469.1;XM_020090398.1;XM_020090404.1;XM_020091418.1;XM_020094541.1;XM_020096385.1;XM_020096386.1;XM_020096387.1;XM_020098039.1;XM_020098048.1;XM_020098057.1;XM_020098067.1;XM_020098075.1;XM_020100010.1;XM_020100777.1;XM_020100778.1;XM_020100779.1;XM_020100780.1;XM_020100…
GO:0009416	response to light stimulus	BP	12	40	0.136685	0.566359	XM_020078925.1;XM_020078926.1;XM_020086866.1;XM_020087940.1;XM_020087941.1;XM_020089456.1;XM_020102352.1;XM_020102353.1;XM_020106851.1;XM_020106852.1;XM_020109172.1;XM_020112112.1
GO:0030509	BMP signaling pathway	BP	12	40	0.136685	0.566359	XM_020078773.1;XM_020079105.1;XM_020091086.1;XM_020091516.1;XM_020091991.1;XM_020097865.1;XM_020105190.1;XM_020105192.1;XM_020105193.1;XM_020105195.1;XM_020105196.1;XM_020105198.1
GO:0071772	response to BMP	BP	12	40	0.136685	0.566359	XM_020078773.1;XM_020079105.1;XM_020091086.1;XM_020091516.1;XM_020091991.1;XM_020097865.1;XM_020105190.1;XM_020105192.1;XM_020105193.1;XM_020105195.1;XM_020105196.1;XM_020105198.1
GO:0071773	cellular response to BMP stimulus	BP	12	40	0.136685	0.566359	XM_020078773.1;XM_020079105.1;XM_020091086.1;XM_020091516.1;XM_020091991.1;XM_020097865.1;XM_020105190.1;XM_020105192.1;XM_020105193.1;XM_020105195.1;XM_020105196.1;XM_020105198.1
GO:1901700	response to oxygen-containing compound	BP	12	40	0.136685	0.566359	XM_020090510.1;XM_020098859.1;XM_020098860.1;XM_020098861.1;XM_020098862.1;XM_020098863.1;XM_020098864.1;XM_020098867.1;XM_020103157.1;XM_020111101.1;XM_020111166.1;XM_020111908.1
GO:0031253	cell projection membrane	CC	4	10	0.137509	0.6654	XM_020098132.1;XM_020098133.1;XM_020098134.1;XM_020109172.1
GO:0031984	organelle subcompartment	CC	4	10	0.137509	0.6654	XM_020092165.1;XM_020104259.1;XM_020105593.1;XM_020109065.1
GO:0005875	microtubule associated complex	CC	20	75	0.139096	0.6654	XM_020078860.1;XM_020079895.1;XM_020079974.1;XM_020079975.1;XM_020079977.1;XM_020079978.1;XM_020080135.1;XM_020080136.1;XM_020080939.1;XM_020082041.1;XM_020086678.1;XM_020089458.1;XM_020089459.1;XM_020090872.1;XM_020097762.1;XM_020097763.1;XM_020098324.1;XM_020102300.1;XM_020108069.1;XM_020112906.1
GO:0034705	potassium channel complex	CC	20	75	0.139096	0.6654	XM_020079072.1;XM_020079206.1;XM_020079207.1;XM_020079208.1;XM_020079210.1;XM_020079398.1;XM_020089178.1;XM_020090398.1;XM_020090404.1;XM_020094541.1;XM_020096385.1;XM_020096386.1;XM_020096387.1;XM_020098039.1;XM_020098048.1;XM_020098057.1;XM_020098067.1;XM_020098075.1;XM_020100010.1;XM_020100874.1
GO:0016569	covalent chromatin modification	BP	22	81	0.139894	0.576895	XM_020081433.1;XM_020082459.1;XM_020083618.1;XM_020083621.1;XM_020083951.1;XM_020084928.1;XM_020089565.1;XM_020089567.1;XM_020090126.1;XM_020090127.1;XM_020090128.1;XM_020090129.1;XM_020090803.1;XM_020092865.1;XM_020092866.1;XM_020092867.1;XM_020093104.1;XM_020094382.1;XM_020094633.1;XM_020094634.1;XM_020104223.1;XM_020112112.1
GO:0016570	histone modification	BP	22	81	0.139894	0.576895	XM_020081433.1;XM_020082459.1;XM_020083618.1;XM_020083621.1;XM_020083951.1;XM_020084928.1;XM_020089565.1;XM_020089567.1;XM_020090126.1;XM_020090127.1;XM_020090128.1;XM_020090129.1;XM_020090803.1;XM_020092865.1;XM_020092866.1;XM_020092867.1;XM_020093104.1;XM_020094382.1;XM_020094633.1;XM_020094634.1;XM_020104223.1;XM_020112112.1
GO:0015399	primary active transmembrane transporter activity	MF	20	71	0.144075	0.72203	XM_020080538.1;XM_020082053.1;XM_020085704.1;XM_020087780.1;XM_020090216.1;XM_020090217.1;XM_020090218.1;XM_020090219.1;XM_020090220.1;XM_020090221.1;XM_020090222.1;XM_020090223.1;XM_020090225.1;XM_020090226.1;XM_020090227.1;XM_020092231.1;XM_020093786.1;XM_020093787.1;XM_020095144.1;XM_020113520.1
GO:0015405	P-P-bond-hydrolysis-driven transmembrane transporter activity	MF	20	71	0.144075	0.72203	XM_020080538.1;XM_020082053.1;XM_020085704.1;XM_020087780.1;XM_020090216.1;XM_020090217.1;XM_020090218.1;XM_020090219.1;XM_020090220.1;XM_020090221.1;XM_020090222.1;XM_020090223.1;XM_020090225.1;XM_020090226.1;XM_020090227.1;XM_020092231.1;XM_020093786.1;XM_020093787.1;XM_020095144.1;XM_020113520.1
GO:0051247	positive regulation of protein metabolic process	BP	20	73	0.1442	0.593241	XM_020088619.1;XM_020089688.1;XM_020090109.1;XM_020090110.1;XM_020094382.1;XM_020096545.1;XM_020098859.1;XM_020098860.1;XM_020098861.1;XM_020098862.1;XM_020098863.1;XM_020098864.1;XM_020098867.1;XM_020103180.1;XM_020103183.1;XM_020103184.1;XM_020103185.1;XM_020105089.1;XM_020112112.1;XM_020112240.1
GO:0016310	phosphorylation	BP	75	310	0.146248	0.59886	XM_020078925.1;XM_020078926.1;XM_020079081.1;XM_020079434.1;XM_020080039.1;XM_020080090.1;XM_020080282.1;XM_020081079.1;XM_020081080.1;XM_020081196.1;XM_020081459.1;XM_020081460.1;XM_020083406.1;XM_020085406.1;XM_020085407.1;XM_020086796.1;XM_020086920.1;XM_020086922.1;XM_020087137.1;XM_020088382.1;XM_020088619.1;XM_020088690.1;XM_020089688.1;XM_020090109.1;XM_020090110.1;XM_020091591.1;XM_020092…
GO:0051276	chromosome organization	BP	47	188	0.146781	0.59886	XM_020081433.1;XM_020082459.1;XM_020083242.1;XM_020083618.1;XM_020083621.1;XM_020083951.1;XM_020084499.1;XM_020084928.1;XM_020085766.1;XM_020085775.1;XM_020085835.1;XM_020089565.1;XM_020089567.1;XM_020089784.1;XM_020089785.1;XM_020090126.1;XM_020090127.1;XM_020090128.1;XM_020090129.1;XM_020090803.1;XM_020091942.1;XM_020092865.1;XM_020092866.1;XM_020092867.1;XM_020093104.1;XM_020093945.1;XM_020094…
GO:1902495	transmembrane transporter complex	CC	30	119	0.147755	0.6654	XM_020079072.1;XM_020079206.1;XM_020079207.1;XM_020079208.1;XM_020079210.1;XM_020079398.1;XM_020083527.1;XM_020089178.1;XM_020089469.1;XM_020090398.1;XM_020090404.1;XM_020091418.1;XM_020094541.1;XM_020096385.1;XM_020096386.1;XM_020096387.1;XM_020098039.1;XM_020098048.1;XM_020098057.1;XM_020098067.1;XM_020098075.1;XM_020100010.1;XM_020100777.1;XM_020100778.1;XM_020100779.1;XM_020100780.1;XM_020100…
GO:1990351	transporter complex	CC	30	119	0.147755	0.6654	XM_020079072.1;XM_020079206.1;XM_020079207.1;XM_020079208.1;XM_020079210.1;XM_020079398.1;XM_020083527.1;XM_020089178.1;XM_020089469.1;XM_020090398.1;XM_020090404.1;XM_020091418.1;XM_020094541.1;XM_020096385.1;XM_020096386.1;XM_020096387.1;XM_020098039.1;XM_020098048.1;XM_020098057.1;XM_020098067.1;XM_020098075.1;XM_020100010.1;XM_020100777.1;XM_020100778.1;XM_020100779.1;XM_020100780.1;XM_020100…
GO:0005267	potassium channel activity	MF	29	108	0.148332	0.729675	XM_020079072.1;XM_020079206.1;XM_020079207.1;XM_020079208.1;XM_020079210.1;XM_020079398.1;XM_020081509.1;XM_020085423.1;XM_020089178.1;XM_020090398.1;XM_020090404.1;XM_020094541.1;XM_020094850.1;XM_020096385.1;XM_020096386.1;XM_020096387.1;XM_020096683.1;XM_020096684.1;XM_020096685.1;XM_020096686.1;XM_020096687.1;XM_020098039.1;XM_020098048.1;XM_020098057.1;XM_020098067.1;XM_020098075.1;XM_020100…
GO:0006576	cellular biogenic amine metabolic process	BP	7	21	0.148762	0.59886	XM_020080743.1;XM_020085101.1;XM_020086196.1;XM_020090763.1;XM_020091164.1;XM_020091165.1;XM_020094438.1
GO:0009308	amine metabolic process	BP	7	21	0.148762	0.59886	XM_020080743.1;XM_020085101.1;XM_020086196.1;XM_020090763.1;XM_020091164.1;XM_020091165.1;XM_020094438.1
GO:0010631	epithelial cell migration	BP	7	21	0.148762	0.59886	XM_020084401.1;XM_020087263.1;XM_020094370.1;XM_020095293.1;XM_020098352.1;XM_020101661.1;XM_020108807.1
GO:0034329	cell junction assembly	BP	7	21	0.148762	0.59886	XM_020091058.1;XM_020091290.1;XM_020099671.1;XM_020103962.1;XM_020103963.1;XM_020103964.1;XM_020103965.1
GO:0044106	cellular amine metabolic process	BP	7	21	0.148762	0.59886	XM_020080743.1;XM_020085101.1;XM_020086196.1;XM_020090763.1;XM_020091164.1;XM_020091165.1;XM_020094438.1
GO:0090130	tissue migration	BP	7	21	0.148762	0.59886	XM_020084401.1;XM_020087263.1;XM_020094370.1;XM_020095293.1;XM_020098352.1;XM_020101661.1;XM_020108807.1
GO:0090132	epithelium migration	BP	7	21	0.148762	0.59886	XM_020084401.1;XM_020087263.1;XM_020094370.1;XM_020095293.1;XM_020098352.1;XM_020101661.1;XM_020108807.1
GO:0004871	signal transducer activity	MF	149	621	0.148947	0.729675	XM_020078522.1;XM_020079417.1;XM_020079418.1;XM_020079419.1;XM_020079420.1;XM_020079434.1;XM_020079919.1;XM_020079922.1;XM_020079924.1;XM_020080039.1;XM_020081021.1;XM_020081023.1;XM_020081072.1;XM_020081407.1;XM_020081459.1;XM_020081460.1;XM_020081592.1;XM_020081825.1;XM_020081938.1;XM_020082101.1;XM_020082102.1;XM_020082645.1;XM_020082749.1;XM_020082772.1;XM_020082795.1;XM_020083021.1;XM_020083…
GO:0050793	regulation of developmental process	BP	52	210	0.149858	0.59886	XM_020078925.1;XM_020078926.1;XM_020079105.1;XM_020079846.1;XM_020080460.1;XM_020084090.1;XM_020084091.1;XM_020084401.1;XM_020084554.1;XM_020086345.1;XM_020086547.1;XM_020086792.1;XM_020086793.1;XM_020087940.1;XM_020087941.1;XM_020088274.1;XM_020088284.1;XM_020088939.1;XM_020090772.1;XM_020091058.1;XM_020093476.1;XM_020094119.1;XM_020095361.1;XM_020096050.1;XM_020097754.1;XM_020097935.1;XM_020098…
GO:0007009	plasma membrane organization	BP	4	10	0.150752	0.59886	XM_020091744.1;XM_020096393.1;XM_020096395.1;XM_020096828.1
GO:0010770	positive regulation of cell morphogenesis involved in differentiation	BP	4	10	0.150752	0.59886	XM_020084401.1;XM_020097935.1;XM_020104357.1;XM_020104358.1
GO:0031123	RNA 3'-end processing	BP	4	10	0.150752	0.59886	XM_020082831.1;XM_020097632.1;XM_020097633.1;XM_020111166.1
GO:0050795	regulation of behavior	BP	4	10	0.150752	0.59886	XM_020084401.1;XM_020095361.1;XM_020097935.1;XM_020107759.1
GO:0050920	regulation of chemotaxis	BP	4	10	0.150752	0.59886	XM_020084401.1;XM_020095361.1;XM_020097935.1;XM_020107759.1
GO:0038023	signaling receptor activity	MF	139	578	0.151235	0.732647	XM_020078522.1;XM_020079417.1;XM_020079418.1;XM_020079419.1;XM_020079420.1;XM_020079434.1;XM_020079919.1;XM_020080039.1;XM_020081021.1;XM_020081023.1;XM_020081072.1;XM_020081407.1;XM_020081459.1;XM_020081460.1;XM_020081592.1;XM_020081825.1;XM_020081938.1;XM_020082101.1;XM_020082102.1;XM_020082645.1;XM_020082749.1;XM_020082772.1;XM_020082795.1;XM_020083021.1;XM_020083600.1;XM_020083936.1;XM_020083…
GO:0031090	organelle membrane	CC	71	303	0.151877	0.6654	XM_020079248.1;XM_020079250.1;XM_020080439.1;XM_020080441.1;XM_020080486.1;XM_020080553.1;XM_020080643.1;XM_020080887.1;XM_020081181.1;XM_020081652.1;XM_020082053.1;XM_020084144.1;XM_020084269.1;XM_020084270.1;XM_020084271.1;XM_020084385.1;XM_020084483.1;XM_020085113.1;XM_020085449.1;XM_020085523.1;XM_020085559.1;XM_020085704.1;XM_020086813.1;XM_020086823.1;XM_020087062.1;XM_020087138.1;XM_020087…
GO:0007187	G-protein coupled receptor signaling pathway, coupled to cyclic nucleotide second messenger	BP	8	25	0.153312	0.604867	XM_020079032.1;XM_020081938.1;XM_020082772.1;XM_020088143.1;XM_020089038.1;XM_020096545.1;XM_020102164.1;XM_020113163.1
GO:0009147	pyrimidine nucleoside triphosphate metabolic process	BP	8	25	0.153312	0.604867	XM_020080853.1;XM_020096321.1;XM_020096322.1;XM_020096323.1;XM_020096324.1;XM_020103053.1;XM_020109199.1;XM_020110899.1
GO:0015748	organophosphate ester transport	BP	8	25	0.153312	0.604867	XM_020081325.1;XM_020081326.1;XM_020103913.1;XM_020104207.1;XM_020104208.1;XM_020104209.1;XM_020104210.1;XM_020104259.1
GO:0007411	axon guidance	BP	15	53	0.153774	0.605311	XM_020084401.1;XM_020090612.1;XM_020090613.1;XM_020090614.1;XM_020090616.1;XM_020091062.1;XM_020091064.1;XM_020095361.1;XM_020097935.1;XM_020098695.1;XM_020102352.1;XM_020102353.1;XM_020106287.1;XM_020108807.1;XM_020112112.1
GO:0048585	negative regulation of response to stimulus	BP	26	99	0.156542	0.614808	XM_020079196.1;XM_020080237.1;XM_020080689.1;XM_020081158.1;XM_020081693.1;XM_020081856.1;XM_020084273.1;XM_020084274.1;XM_020084401.1;XM_020086055.1;XM_020086056.1;XM_020089810.1;XM_020091516.1;XM_020093679.1;XM_020095361.1;XM_020095657.1;XM_020095658.1;XM_020097578.1;XM_020097579.1;XM_020097657.1;XM_020097707.1;XM_020097935.1;XM_020100774.1;XM_020102542.1;XM_020108897.1;XM_020109061.1
GO:0007517	muscle organ development	BP	10	33	0.157213	0.615521	XM_020091801.1;XM_020091802.1;XM_020098132.1;XM_020098206.1;XM_020098737.1;XM_020099469.1;XM_020099470.1;XM_020105470.1;XM_020111009.1;XM_020111908.1
GO:0008194	UDP-glycosyltransferase activity	MF	13	44	0.161101	0.771869	XM_020080524.1;XM_020081532.1;XM_020081652.1;XM_020089621.1;XM_020091086.1;XM_020094872.1;XM_020094873.1;XM_020094875.1;XM_020094876.1;XM_020096493.1;XM_020096917.1;XM_020103161.1;XM_020106199.1
GO:0060589	nucleoside-triphosphatase regulator activity	MF	4	10	0.163286	0.773836	XM_020082381.1;XM_020082382.1;XM_020095657.1;XM_020095658.1
GO:0030286	dynein complex	CC	3	7	0.164151	0.6654	XM_020078860.1;XM_020079895.1;XM_020090872.1
GO:0090544	BAF-type complex	CC	3	7	0.164151	0.6654	XM_020081870.1;XM_020081871.1;XM_020081872.1
GO:0043549	regulation of kinase activity	BP	18	66	0.164896	0.615521	XM_020078925.1;XM_020088619.1;XM_020089688.1;XM_020090109.1;XM_020090110.1;XM_020096545.1;XM_020098859.1;XM_020098860.1;XM_020098861.1;XM_020098862.1;XM_020098863.1;XM_020098864.1;XM_020098867.1;XM_020103180.1;XM_020103183.1;XM_020103184.1;XM_020103185.1;XM_020112240.1
GO:0005515	protein binding	MF	257	1097	0.165175	0.77437	XM_020078750.1;XM_020078913.1;XM_020078925.1;XM_020078926.1;XM_020079032.1;XM_020079461.1;XM_020079719.1;XM_020079734.1;XM_020079767.1;XM_020079846.1;XM_020079974.1;XM_020079975.1;XM_020079977.1;XM_020079978.1;XM_020080052.1;XM_020080053.1;XM_020080054.1;XM_020080090.1;XM_020080135.1;XM_020080136.1;XM_020080148.1;XM_020080206.1;XM_020080460.1;XM_020080829.1;XM_020080853.1;XM_020080997.1;XM_020080…
GO:0006476	protein deacetylation	BP	5	14	0.16661	0.615521	XM_020084928.1;XM_020090126.1;XM_020090127.1;XM_020090128.1;XM_020090129.1
GO:0010975	regulation of neuron projection development	BP	5	14	0.16661	0.615521	XM_020084401.1;XM_020095361.1;XM_020097935.1;XM_020111166.1;XM_020112112.1
GO:0016575	histone deacetylation	BP	5	14	0.16661	0.615521	XM_020084928.1;XM_020090126.1;XM_020090127.1;XM_020090128.1;XM_020090129.1
GO:0018205	peptidyl-lysine modification	BP	5	14	0.16661	0.615521	XM_020081433.1;XM_020098109.1;XM_020098110.1;XM_020104088.1;XM_020108089.1
GO:0072528	pyrimidine-containing compound biosynthetic process	BP	5	14	0.16661	0.615521	XM_020096321.1;XM_020096322.1;XM_020096323.1;XM_020096324.1;XM_020109199.1
GO:0000904	cell morphogenesis involved in differentiation	BP	27	104	0.166788	0.615521	XM_020084401.1;XM_020090612.1;XM_020090613.1;XM_020090614.1;XM_020090616.1;XM_020091058.1;XM_020091062.1;XM_020091064.1;XM_020091991.1;XM_020095361.1;XM_020097935.1;XM_020098089.1;XM_020098090.1;XM_020098091.1;XM_020098695.1;XM_020102294.1;XM_020102295.1;XM_020102296.1;XM_020102297.1;XM_020102352.1;XM_020102353.1;XM_020104357.1;XM_020104358.1;XM_020106287.1;XM_020108807.1;XM_020109698.1;XM_020112…
GO:0044093	positive regulation of molecular function	BP	21	79	0.172324	0.615521	XM_020078925.1;XM_020088619.1;XM_020089688.1;XM_020090109.1;XM_020090110.1;XM_020092165.1;XM_020096545.1;XM_020098859.1;XM_020098860.1;XM_020098861.1;XM_020098862.1;XM_020098863.1;XM_020098864.1;XM_020098867.1;XM_020100546.1;XM_020103180.1;XM_020103183.1;XM_020103184.1;XM_020103185.1;XM_020104145.1;XM_020112240.1
GO:0046907	intracellular transport	BP	45	182	0.172911	0.615521	XM_020080237.1;XM_020080341.1;XM_020080439.1;XM_020080441.1;XM_020080455.1;XM_020080463.1;XM_020084144.1;XM_020084455.1;XM_020084456.1;XM_020085413.1;XM_020085421.1;XM_020085523.1;XM_020085559.1;XM_020088274.1;XM_020088284.1;XM_020088600.1;XM_020090714.1;XM_020090715.1;XM_020091333.1;XM_020091744.1;XM_020093220.1;XM_020093284.1;XM_020093499.1;XM_020094552.1;XM_020094553.1;XM_020095207.1;XM_020095…
GO:0044238	primary metabolic process	BP	828	3743	0.174139	0.615521	XM_020078295.1;XM_020078321.1;XM_020078700.1;XM_020078708.1;XM_020078716.1;XM_020078773.1;XM_020078798.1;XM_020078913.1;XM_020078925.1;XM_020078926.1;XM_020079016.1;XM_020079017.1;XM_020079045.1;XM_020079049.1;XM_020079064.1;XM_020079065.1;XM_020079081.1;XM_020079105.1;XM_020079121.1;XM_020079248.1;XM_020079250.1;XM_020079306.1;XM_020079362.1;XM_020079382.1;XM_020079434.1;XM_020079442.1;XM_020079…
GO:0030234	enzyme regulator activity	MF	40	156	0.174209	0.775477	XM_020079081.1;XM_020080090.1;XM_020080853.1;XM_020082381.1;XM_020082382.1;XM_020083406.1;XM_020083472.1;XM_020084509.1;XM_020089688.1;XM_020089900.1;XM_020090839.1;XM_020090840.1;XM_020091806.1;XM_020091808.1;XM_020092165.1;XM_020093276.1;XM_020093802.1;XM_020095657.1;XM_020095658.1;XM_020096747.1;XM_020096748.1;XM_020100286.1;XM_020102027.1;XM_020103180.1;XM_020103183.1;XM_020103184.1;XM_020103…
GO:0006022	aminoglycan metabolic process	BP	6	18	0.175172	0.615521	XM_020091086.1;XM_020091335.1;XM_020092349.1;XM_020092358.1;XM_020092368.1;XM_020098695.1
GO:0006561	proline biosynthetic process	BP	3	7	0.176689	0.615521	XM_020084400.1;XM_020101867.1;XM_020101868.1
GO:0015858	nucleoside transport	BP	3	7	0.176689	0.615521	XM_020103467.1;XM_020103468.1;XM_020109674.1
GO:0031124	mRNA 3'-end processing	BP	3	7	0.176689	0.615521	XM_020097632.1;XM_020097633.1;XM_020111166.1
GO:0032103	positive regulation of response to external stimulus	BP	3	7	0.176689	0.615521	XM_020084401.1;XM_020097935.1;XM_020107759.1
GO:1901264	carbohydrate derivative transport	BP	3	7	0.176689	0.615521	XM_020103467.1;XM_020103468.1;XM_020109674.1
GO:0005319	lipid transporter activity	MF	11	37	0.181761	0.775477	XM_020079049.1;XM_020081325.1;XM_020081326.1;XM_020085724.1;XM_020085725.1;XM_020103913.1;XM_020104207.1;XM_020104208.1;XM_020104209.1;XM_020104210.1;XM_020104259.1
GO:0016337	single organismal cell-cell adhesion	BP	8	26	0.181865	0.615521	XM_020091058.1;XM_020098266.1;XM_020098267.1;XM_020098268.1;XM_020099108.1;XM_020099671.1;XM_020108981.1;XM_020108984.1
GO:0035107	appendage morphogenesis	BP	8	26	0.181865	0.615521	XM_020079105.1;XM_020080139.1;XM_020080141.1;XM_020080142.1;XM_020083740.1;XM_020093476.1;XM_020098695.1;XM_020108280.1
GO:0000323	lytic vacuole	CC	4	11	0.18197	0.6654	XM_020082388.1;XM_020082389.1;XM_020087062.1;XM_020090911.1
GO:0051960	regulation of nervous system development	BP	10	34	0.182036	0.615521	XM_020080460.1;XM_020084401.1;XM_020088274.1;XM_020088284.1;XM_020095361.1;XM_020097935.1;XM_020099671.1;XM_020099789.1;XM_020111166.1;XM_020112112.1
GO:0004407	histone deacetylase activity	MF	5	14	0.182196	0.775477	XM_020084928.1;XM_020090126.1;XM_020090127.1;XM_020090128.1;XM_020090129.1
GO:0017136	NAD-dependent histone deacetylase activity	MF	5	14	0.182196	0.775477	XM_020084928.1;XM_020090126.1;XM_020090127.1;XM_020090128.1;XM_020090129.1
GO:0034979	NAD-dependent protein deacetylase activity	MF	5	14	0.182196	0.775477	XM_020084928.1;XM_020090126.1;XM_020090127.1;XM_020090128.1;XM_020090129.1
GO:0034655	nucleobase-containing compound catabolic process	BP	9	30	0.182464	0.615521	XM_020089481.1;XM_020092446.1;XM_020092456.1;XM_020092464.1;XM_020092472.1;XM_020092479.1;XM_020098792.1;XM_020107465.1;XM_020111166.1
GO:0032268	regulation of cellular protein metabolic process	BP	58	240	0.184415	0.615521	XM_020078925.1;XM_020078926.1;XM_020079081.1;XM_020081196.1;XM_020081331.1;XM_020081377.1;XM_020083033.1;XM_020083406.1;XM_020083472.1;XM_020084509.1;XM_020088619.1;XM_020089688.1;XM_020089900.1;XM_020090109.1;XM_020090110.1;XM_020090602.1;XM_020090839.1;XM_020090840.1;XM_020092863.1;XM_020092864.1;XM_020093831.1;XM_020093832.1;XM_020094382.1;XM_020095131.1;XM_020096545.1;XM_020096747.1;XM_020096…
GO:0034654	nucleobase-containing compound biosynthetic process	BP	136	587	0.184809	0.615521	XM_020078295.1;XM_020078700.1;XM_020078708.1;XM_020078716.1;XM_020078773.1;XM_020078925.1;XM_020079105.1;XM_020080206.1;XM_020080853.1;XM_020080887.1;XM_020081433.1;XM_020081501.1;XM_020081503.1;XM_020081504.1;XM_020081505.1;XM_020081573.1;XM_020081845.1;XM_020081846.1;XM_020082257.1;XM_020082493.1;XM_020083242.1;XM_020084247.1;XM_020084248.1;XM_020084523.1;XM_020084552.1;XM_020084560.1;XM_020084…
GO:0008236	serine-type peptidase activity	MF	3	7	0.188416	0.775477	XM_020091017.1;XM_020091018.1;XM_020097742.1
GO:0017171	serine hydrolase activity	MF	3	7	0.188416	0.775477	XM_020091017.1;XM_020091018.1;XM_020097742.1
GO:0090092	regulation of transmembrane receptor protein serine/threonine kinase signaling pathway	BP	16	59	0.189266	0.615521	XM_020078773.1;XM_020081501.1;XM_020081503.1;XM_020081504.1;XM_020081505.1;XM_020091062.1;XM_020091064.1;XM_020091516.1;XM_020091991.1;XM_020093679.1;XM_020105190.1;XM_020105192.1;XM_020105193.1;XM_020105195.1;XM_020105196.1;XM_020105198.1
GO:0005913	cell-cell adherens junction	CC	2	4	0.19508	0.6654	XM_020091290.1;XM_020099671.1
GO:0030425	dendrite	CC	2	4	0.19508	0.6654	XM_020096545.1;XM_020111166.1
GO:0030990	intraciliary transport particle	CC	2	4	0.19508	0.6654	XM_020087940.1;XM_020087941.1
GO:0036477	somatodendritic compartment	CC	2	4	0.19508	0.6654	XM_020096545.1;XM_020111166.1
GO:0048522	positive regulation of cellular process	BP	50	206	0.195537	0.615521	XM_020078925.1;XM_020079105.1;XM_020079196.1;XM_020079422.1;XM_020079423.1;XM_020079846.1;XM_020080139.1;XM_020080141.1;XM_020080142.1;XM_020082406.1;XM_020084401.1;XM_020086799.1;XM_020088619.1;XM_020088939.1;XM_020089688.1;XM_020090109.1;XM_020090110.1;XM_020090318.1;XM_020091418.1;XM_020093476.1;XM_020093945.1;XM_020094382.1;XM_020096545.1;XM_020097935.1;XM_020098352.1;XM_020098377.1;XM_020098…
GO:0009314	response to radiation	BP	14	51	0.196111	0.615521	XM_020078925.1;XM_020078926.1;XM_020086866.1;XM_020087940.1;XM_020087941.1;XM_020089456.1;XM_020102352.1;XM_020102353.1;XM_020105849.1;XM_020106851.1;XM_020106852.1;XM_020109172.1;XM_020111101.1;XM_020112112.1
GO:0045861	negative regulation of proteolysis	BP	14	51	0.196111	0.615521	XM_020081377.1;XM_020083033.1;XM_020083472.1;XM_020084509.1;XM_020089900.1;XM_020090839.1;XM_020090840.1;XM_020095131.1;XM_020096747.1;XM_020096748.1;XM_020103600.1;XM_020103601.1;XM_020103602.1;XM_020104107.1
GO:0010721	negative regulation of cell development	BP	4	11	0.198344	0.615521	XM_020099671.1;XM_020099789.1;XM_020108385.1;XM_020108386.1
GO:0033044	regulation of chromosome organization	BP	4	11	0.198344	0.615521	XM_020093945.1;XM_020094382.1;XM_020095131.1;XM_020104223.1
GO:0042995	cell projection	CC	23	92	0.198489	0.6654	XM_020079594.1;XM_020087940.1;XM_020087941.1;XM_020090772.1;XM_020091290.1;XM_020096545.1;XM_020096683.1;XM_020096684.1;XM_020096685.1;XM_020096686.1;XM_020096687.1;XM_020098132.1;XM_020098133.1;XM_020098134.1;XM_020099671.1;XM_020103674.1;XM_020103675.1;XM_020104357.1;XM_020104358.1;XM_020109065.1;XM_020109172.1;XM_020111166.1;XM_020112112.1
GO:0007186	G-protein coupled receptor signaling pathway	BP	54	224	0.199957	0.615521	XM_020079032.1;XM_020079197.1;XM_020081072.1;XM_020081592.1;XM_020081693.1;XM_020081856.1;XM_020081938.1;XM_020082101.1;XM_020082102.1;XM_020082381.1;XM_020082382.1;XM_020082645.1;XM_020082772.1;XM_020083021.1;XM_020083600.1;XM_020083936.1;XM_020084050.1;XM_020084273.1;XM_020084274.1;XM_020084523.1;XM_020084668.1;XM_020084675.1;XM_020086384.1;XM_020088001.1;XM_020088002.1;XM_020088143.1;XM_020089…
GO:0009792	embryo development ending in birth or egg hatching	BP	12	43	0.20269	0.615521	XM_020078926.1;XM_020081693.1;XM_020087966.1;XM_020088557.1;XM_020091917.1;XM_020091918.1;XM_020094382.1;XM_020096825.1;XM_020098109.1;XM_020098110.1;XM_020105081.1;XM_020110063.1
GO:0001944	vasculature development	BP	25	98	0.203915	0.615521	XM_020078440.1;XM_020078441.1;XM_020078442.1;XM_020078444.1;XM_020081632.1;XM_020082406.1;XM_020084401.1;XM_020084554.1;XM_020089546.1;XM_020091062.1;XM_020091064.1;XM_020092778.1;XM_020092779.1;XM_020092780.1;XM_020095976.1;XM_020097754.1;XM_020098266.1;XM_020098267.1;XM_020098268.1;XM_020098274.1;XM_020098282.1;XM_020102403.1;XM_020107102.1;XM_020108807.1;XM_020109698.1
GO:0001653	peptide receptor activity	MF	23	87	0.204455	0.775477	XM_020081592.1;XM_020082101.1;XM_020082102.1;XM_020082645.1;XM_020083021.1;XM_020084668.1;XM_020084675.1;XM_020087373.1;XM_020089599.1;XM_020089661.1;XM_020090510.1;XM_020093564.1;XM_020095448.1;XM_020101000.1;XM_020101784.1;XM_020101785.1;XM_020101786.1;XM_020108139.1;XM_020108140.1;XM_020108141.1;XM_020108142.1;XM_020108143.1;XM_020108144.1
GO:0008528	G-protein coupled peptide receptor activity	MF	23	87	0.204455	0.775477	XM_020081592.1;XM_020082101.1;XM_020082102.1;XM_020082645.1;XM_020083021.1;XM_020084668.1;XM_020084675.1;XM_020087373.1;XM_020089599.1;XM_020089661.1;XM_020090510.1;XM_020093564.1;XM_020095448.1;XM_020101000.1;XM_020101784.1;XM_020101785.1;XM_020101786.1;XM_020108139.1;XM_020108140.1;XM_020108141.1;XM_020108142.1;XM_020108143.1;XM_020108144.1
GO:0004930	G-protein coupled receptor activity	MF	53	214	0.205168	0.775477	XM_020081072.1;XM_020081407.1;XM_020081592.1;XM_020081938.1;XM_020082101.1;XM_020082102.1;XM_020082645.1;XM_020082772.1;XM_020083021.1;XM_020083600.1;XM_020083936.1;XM_020083967.1;XM_020084523.1;XM_020084668.1;XM_020084675.1;XM_020086384.1;XM_020087373.1;XM_020088001.1;XM_020088002.1;XM_020088143.1;XM_020089599.1;XM_020089661.1;XM_020090510.1;XM_020090787.1;XM_020090788.1;XM_020090789.1;XM_020090…
GO:0003015	heart process	BP	11	39	0.205741	0.615521	XM_020082772.1;XM_020083740.1;XM_020084247.1;XM_020084248.1;XM_020090141.1;XM_020090142.1;XM_020090144.1;XM_020090146.1;XM_020090147.1;XM_020093701.1;XM_020111908.1
GO:0002088	lens development in camera-type eye	BP	2	4	0.205932	0.615521	XM_020088274.1;XM_020088284.1
GO:0006939	smooth muscle contraction	BP	2	4	0.205932	0.615521	XM_020092030.1;XM_020092034.1
GO:0007270	neuron-neuron synaptic transmission	BP	2	4	0.205932	0.615521	XM_020091418.1;XM_020112112.1
GO:0007589	body fluid secretion	BP	2	4	0.205932	0.615521	XM_020092030.1;XM_020092034.1
GO:0016358	dendrite development	BP	2	4	0.205932	0.615521	XM_020111166.1;XM_020112112.1
GO:0034110	regulation of homotypic cell-cell adhesion	BP	2	4	0.205932	0.615521	XM_020108981.1;XM_020108984.1
GO:0035148	tube formation	BP	2	4	0.205932	0.615521	XM_020083740.1;XM_020110063.1
GO:0043112	receptor metabolic process	BP	2	4	0.205932	0.615521	XM_020091058.1;XM_020092646.1
GO:0045580	regulation of T cell differentiation	BP	2	4	0.205932	0.615521	XM_020108981.1;XM_020108984.1
GO:0045619	regulation of lymphocyte differentiation	BP	2	4	0.205932	0.615521	XM_020108981.1;XM_020108984.1
GO:0050769	positive regulation of neurogenesis	BP	2	4	0.205932	0.615521	XM_020084401.1;XM_020097935.1
GO:0050773	regulation of dendrite development	BP	2	4	0.205932	0.615521	XM_020111166.1;XM_020112112.1
GO:0050863	regulation of T cell activation	BP	2	4	0.205932	0.615521	XM_020108981.1;XM_020108984.1
GO:0051962	positive regulation of nervous system development	BP	2	4	0.205932	0.615521	XM_020084401.1;XM_020097935.1
GO:0060856	establishment of blood-brain barrier	BP	2	4	0.205932	0.615521	XM_020091750.1;XM_020091751.1
GO:1903037	regulation of leukocyte cell-cell adhesion	BP	2	4	0.205932	0.615521	XM_020108981.1;XM_020108984.1
GO:0048644	muscle organ morphogenesis	BP	5	15	0.207938	0.615521	XM_020091801.1;XM_020091802.1;XM_020098132.1;XM_020111009.1;XM_020111908.1
GO:0060415	muscle tissue morphogenesis	BP	5	15	0.207938	0.615521	XM_020091801.1;XM_020091802.1;XM_020098132.1;XM_020111009.1;XM_020111908.1
GO:0000315	organellar large ribosomal subunit	CC	1	1	0.209224	0.6654	XM_020082958.1
GO:0005942	phosphatidylinositol 3-kinase complex	CC	1	1	0.209224	0.6654	XM_020094362.1
GO:0008328	ionotropic glutamate receptor complex	CC	1	1	0.209224	0.6654	XM_020091418.1
GO:0019897	extrinsic component of plasma membrane	CC	1	1	0.209224	0.6654	XM_020078925.1
GO:0030139	endocytic vesicle	CC	1	1	0.209224	0.6654	XM_020109065.1
GO:0030666	endocytic vesicle membrane	CC	1	1	0.209224	0.6654	XM_020109065.1
GO:0035032	phosphatidylinositol 3-kinase complex, class III	CC	1	1	0.209224	0.6654	XM_020094362.1
GO:0042734	presynaptic membrane	CC	1	1	0.209224	0.6654	XM_020096545.1
GO:0043189	H4/H2A histone acetyltransferase complex	CC	1	1	0.209224	0.6654	XM_020081433.1
GO:0060170	ciliary membrane	CC	1	1	0.209224	0.6654	XM_020109172.1
GO:0098793	presynapse	CC	1	1	0.209224	0.6654	XM_020096545.1
GO:0098797	plasma membrane protein complex	CC	1	1	0.209224	0.6654	XM_020091418.1
GO:0098802	plasma membrane receptor complex	CC	1	1	0.209224	0.6654	XM_020091418.1
GO:1902562	H4 histone acetyltransferase complex	CC	1	1	0.209224	0.6654	XM_020081433.1
GO:0010564	regulation of cell cycle process	BP	9	31	0.210843	0.615521	XM_020080206.1;XM_020086869.1;XM_020086871.1;XM_020086872.1;XM_020088274.1;XM_020088284.1;XM_020089739.1;XM_020095131.1;XM_020112112.1
GO:0044428	nuclear part	CC	38	160	0.212093	0.6654	XM_020081433.1;XM_020081573.1;XM_020081870.1;XM_020081871.1;XM_020081872.1;XM_020083242.1;XM_020085835.1;XM_020089672.1;XM_020090377.1;XM_020090792.1;XM_020090794.1;XM_020090795.1;XM_020090796.1;XM_020090797.1;XM_020090798.1;XM_020090799.1;XM_020090800.1;XM_020090801.1;XM_020090802.1;XM_020093461.1;XM_020098109.1;XM_020098110.1;XM_020098859.1;XM_020098860.1;XM_020098861.1;XM_020098862.1;XM_020098…
GO:0014706	striated muscle tissue development	BP	8	27	0.212503	0.615521	XM_020084174.1;XM_020084176.1;XM_020098206.1;XM_020099469.1;XM_020099470.1;XM_020105470.1;XM_020111009.1;XM_020112112.1
GO:0000902	cell morphogenesis	BP	46	190	0.212632	0.615521	XM_020082509.1;XM_020084401.1;XM_020087263.1;XM_020087940.1;XM_020087941.1;XM_020090612.1;XM_020090613.1;XM_020090614.1;XM_020090616.1;XM_020090772.1;XM_020090911.1;XM_020091058.1;XM_020091062.1;XM_020091064.1;XM_020091991.1;XM_020093937.1;XM_020094382.1;XM_020095361.1;XM_020097935.1;XM_020098089.1;XM_020098090.1;XM_020098091.1;XM_020098132.1;XM_020098133.1;XM_020098134.1;XM_020098695.1;XM_020101…
GO:0016021	integral component of membrane	CC	65	283	0.212963	0.6654	XM_020079045.1;XM_020079072.1;XM_020079206.1;XM_020079207.1;XM_020079208.1;XM_020079210.1;XM_020079398.1;XM_020079434.1;XM_020080039.1;XM_020081072.1;XM_020083527.1;XM_020086378.1;XM_020086384.1;XM_020087780.1;XM_020088143.1;XM_020089178.1;XM_020089469.1;XM_020090398.1;XM_020090404.1;XM_020091086.1;XM_020091195.1;XM_020091418.1;XM_020091591.1;XM_020092030.1;XM_020092034.1;XM_020093716.1;XM_020094…
GO:1901362	organic cyclic compound biosynthetic process	BP	143	623	0.21311	0.615521	XM_020078295.1;XM_020078700.1;XM_020078708.1;XM_020078716.1;XM_020078773.1;XM_020078925.1;XM_020079049.1;XM_020079105.1;XM_020080206.1;XM_020080853.1;XM_020080887.1;XM_020081433.1;XM_020081501.1;XM_020081503.1;XM_020081504.1;XM_020081505.1;XM_020081573.1;XM_020081845.1;XM_020081846.1;XM_020082257.1;XM_020082493.1;XM_020083242.1;XM_020084247.1;XM_020084248.1;XM_020084400.1;XM_020084523.1;XM_020084…
GO:0050794	regulation of cellular process	BP	613	2767	0.213704	0.615521	XM_020078522.1;XM_020078700.1;XM_020078708.1;XM_020078716.1;XM_020078773.1;XM_020078913.1;XM_020078925.1;XM_020078926.1;XM_020079016.1;XM_020079017.1;XM_020079032.1;XM_020079081.1;XM_020079105.1;XM_020079196.1;XM_020079197.1;XM_020079373.1;XM_020079417.1;XM_020079418.1;XM_020079419.1;XM_020079420.1;XM_020079422.1;XM_020079423.1;XM_020079434.1;XM_020079461.1;XM_020079522.1;XM_020079583.1;XM_020079…
GO:0030001	metal ion transport	BP	74	314	0.214119	0.615521	XM_020079072.1;XM_020079206.1;XM_020079207.1;XM_020079208.1;XM_020079210.1;XM_020079398.1;XM_020080341.1;XM_020080878.1;XM_020081509.1;XM_020082053.1;XM_020082718.1;XM_020083527.1;XM_020085423.1;XM_020085704.1;XM_020088610.1;XM_020089178.1;XM_020089469.1;XM_020090398.1;XM_020090404.1;XM_020091375.1;XM_020091376.1;XM_020092123.1;XM_020092601.1;XM_020093786.1;XM_020093787.1;XM_020094053.1;XM_020094…
GO:0000030	mannosyltransferase activity	MF	2	4	0.215962	0.775477	XM_020085182.1;XM_020112597.1
GO:0004312	fatty acid synthase activity	MF	2	4	0.215962	0.775477	XM_020087669.1;XM_020087676.1
GO:0048531	beta-1,3-galactosyltransferase activity	MF	2	4	0.215962	0.775477	XM_020086671.1;XM_020086672.1
GO:0000098	sulfur amino acid catabolic process	BP	1	1	0.216072	0.615521	XM_020108095.1
GO:0000737	DNA catabolic process, endonucleolytic	BP	1	1	0.216072	0.615521	XM_020089481.1
GO:0001570	vasculogenesis	BP	1	1	0.216072	0.615521	XM_020095976.1
GO:0001960	negative regulation of cytokine-mediated signaling pathway	BP	1	1	0.216072	0.615521	XM_020081158.1
GO:0003318	cell migration to the midline involved in heart development	BP	1	1	0.216072	0.615521	XM_020094119.1
GO:0006353	DNA-templated transcription, termination	BP	1	1	0.216072	0.615521	XM_020081573.1
GO:0006379	mRNA cleavage	BP	1	1	0.216072	0.615521	XM_020090602.1
GO:0006547	histidine metabolic process	BP	1	1	0.216072	0.615521	XM_020079547.1
GO:0006775	fat-soluble vitamin metabolic process	BP	1	1	0.216072	0.615521	XM_020088722.1
GO:0006787	porphyrin-containing compound catabolic process	BP	1	1	0.216072	0.615521	XM_020100189.1
GO:0006851	mitochondrial calcium ion transport	BP	1	1	0.216072	0.615521	XM_020102377.1
GO:0006893	Golgi to plasma membrane transport	BP	1	1	0.216072	0.615521	XM_020091744.1
GO:0007229	integrin-mediated signaling pathway	BP	1	1	0.216072	0.615521	XM_020099671.1
GO:0007386	compartment pattern specification	BP	1	1	0.216072	0.615521	XM_020093664.1
GO:0007612	learning	BP	1	1	0.216072	0.615521	XM_020112112.1
GO:0007613	memory	BP	1	1	0.216072	0.615521	XM_020111166.1
GO:0008360	regulation of cell shape	BP	1	1	0.216072	0.615521	XM_020090772.1
GO:0008585	female gonad development	BP	1	1	0.216072	0.615521	XM_020099671.1
GO:0009233	menaquinone metabolic process	BP	1	1	0.216072	0.615521	XM_020088722.1
GO:0009895	negative regulation of catabolic process	BP	1	1	0.216072	0.615521	XM_020095131.1
GO:0010595	positive regulation of endothelial cell migration	BP	1	1	0.216072	0.615521	XM_020098352.1
GO:0010634	positive regulation of epithelial cell migration	BP	1	1	0.216072	0.615521	XM_020098352.1
GO:0014014	negative regulation of gliogenesis	BP	1	1	0.216072	0.615521	XM_020099789.1
GO:0016573	histone acetylation	BP	1	1	0.216072	0.615521	XM_020081433.1
GO:0030104	water homeostasis	BP	1	1	0.216072	0.615521	XM_020091058.1
GO:0030326	embryonic limb morphogenesis	BP	1	1	0.216072	0.615521	XM_020079105.1
GO:0031330	negative regulation of cellular catabolic process	BP	1	1	0.216072	0.615521	XM_020095131.1
GO:0031440	regulation of mRNA 3'-end processing	BP	1	1	0.216072	0.615521	XM_020111166.1
GO:0031442	positive regulation of mRNA 3'-end processing	BP	1	1	0.216072	0.615521	XM_020111166.1
GO:0031532	actin cytoskeleton reorganization	BP	1	1	0.216072	0.615521	XM_020112112.1
GO:0031577	spindle checkpoint	BP	1	1	0.216072	0.615521	XM_020095131.1
GO:0032387	negative regulation of intracellular transport	BP	1	1	0.216072	0.615521	XM_020112112.1
GO:0032434	regulation of proteasomal ubiquitin-dependent protein catabolic process	BP	1	1	0.216072	0.615521	XM_020095131.1
GO:0032435	negative regulation of proteasomal ubiquitin-dependent protein catabolic process	BP	1	1	0.216072	0.615521	XM_020095131.1
GO:0032770	positive regulation of monooxygenase activity	BP	1	1	0.216072	0.615521	XM_020078925.1
GO:0033015	tetrapyrrole catabolic process	BP	1	1	0.216072	0.615521	XM_020100189.1
GO:0033046	negative regulation of sister chromatid segregation	BP	1	1	0.216072	0.615521	XM_020095131.1
GO:0033048	negative regulation of mitotic sister chromatid segregation	BP	1	1	0.216072	0.615521	XM_020095131.1
GO:0033561	regulation of water loss via skin	BP	1	1	0.216072	0.615521	XM_020091058.1
GO:0034341	response to interferon-gamma	BP	1	1	0.216072	0.615521	XM_020111172.1
GO:0035264	multicellular organism growth	BP	1	1	0.216072	0.615521	XM_020099789.1
GO:0035411	catenin import into nucleus	BP	1	1	0.216072	0.615521	XM_020080237.1
GO:0035412	regulation of catenin import into nucleus	BP	1	1	0.216072	0.615521	XM_020080237.1
GO:0035561	regulation of chromatin binding	BP	1	1	0.216072	0.615521	XM_020112959.1
GO:0035675	neuromast hair cell development	BP	1	1	0.216072	0.615521	XM_020094119.1
GO:0036230	granulocyte activation	BP	1	1	0.216072	0.615521	XM_020089599.1
GO:0040014	regulation of multicellular organism growth	BP	1	1	0.216072	0.615521	XM_020099789.1
GO:0042177	negative regulation of protein catabolic process	BP	1	1	0.216072	0.615521	XM_020095131.1
GO:0042362	fat-soluble vitamin biosynthetic process	BP	1	1	0.216072	0.615521	XM_020088722.1
GO:0042501	serine phosphorylation of STAT protein	BP	1	1	0.216072	0.615521	XM_020112112.1
GO:0042996	regulation of Golgi to plasma membrane protein transport	BP	1	1	0.216072	0.615521	XM_020091744.1
GO:0043001	Golgi to plasma membrane protein transport	BP	1	1	0.216072	0.615521	XM_020091744.1
GO:0043489	RNA stabilization	BP	1	1	0.216072	0.615521	XM_020111172.1
GO:0043536	positive regulation of blood vessel endothelial cell migration	BP	1	1	0.216072	0.615521	XM_020098352.1
GO:0044273	sulfur compound catabolic process	BP	1	1	0.216072	0.615521	XM_020108095.1
GO:0045686	negative regulation of glial cell differentiation	BP	1	1	0.216072	0.615521	XM_020099789.1
GO:0045839	negative regulation of mitotic nuclear division	BP	1	1	0.216072	0.615521	XM_020095131.1
GO:0045841	negative regulation of mitotic metaphase/anaphase transition	BP	1	1	0.216072	0.615521	XM_020095131.1
GO:0045900	negative regulation of translational elongation	BP	1	1	0.216072	0.615521	XM_020111166.1
GO:0046341	CDP-diacylglycerol metabolic process	BP	1	1	0.216072	0.615521	XM_020105089.1
GO:0046545	development of primary female sexual characteristics	BP	1	1	0.216072	0.615521	XM_020099671.1
GO:0046660	female sex differentiation	BP	1	1	0.216072	0.615521	XM_020099671.1
GO:0046823	negative regulation of nucleocytoplasmic transport	BP	1	1	0.216072	0.615521	XM_020112112.1
GO:0048255	mRNA stabilization	BP	1	1	0.216072	0.615521	XM_020111172.1
GO:0048813	dendrite morphogenesis	BP	1	1	0.216072	0.615521	XM_020112112.1
GO:0048814	regulation of dendrite morphogenesis	BP	1	1	0.216072	0.615521	XM_020112112.1
GO:0048935	peripheral nervous system neuron development	BP	1	1	0.216072	0.615521	XM_020094119.1
GO:0050685	positive regulation of mRNA processing	BP	1	1	0.216072	0.615521	XM_020111166.1
GO:0050779	RNA destabilization	BP	1	1	0.216072	0.615521	XM_020111166.1
GO:0050805	negative regulation of synaptic transmission	BP	1	1	0.216072	0.615521	XM_020091418.1
GO:0050891	multicellular organismal water homeostasis	BP	1	1	0.216072	0.615521	XM_020091058.1
GO:0051187	cofactor catabolic process	BP	1	1	0.216072	0.615521	XM_020100189.1
GO:0051353	positive regulation of oxidoreductase activity	BP	1	1	0.216072	0.615521	XM_020078925.1
GO:0051782	negative regulation of cell division	BP	1	1	0.216072	0.615521	XM_020095131.1
GO:0051784	negative regulation of nuclear division	BP	1	1	0.216072	0.615521	XM_020095131.1
GO:0051985	negative regulation of chromosome segregation	BP	1	1	0.216072	0.615521	XM_020095131.1
GO:0052803	imidazole-containing compound metabolic process	BP	1	1	0.216072	0.615521	XM_020079547.1
GO:0060078	regulation of postsynaptic membrane potential	BP	1	1	0.216072	0.615521	XM_020091418.1
GO:0060348	bone development	BP	1	1	0.216072	0.615521	XM_020079105.1
GO:0060349	bone morphogenesis	BP	1	1	0.216072	0.615521	XM_020079105.1
GO:0060612	adipose tissue development	BP	1	1	0.216072	0.615521	XM_020099789.1
GO:0060761	negative regulation of response to cytokine stimulus	BP	1	1	0.216072	0.615521	XM_020081158.1
GO:0061013	regulation of mRNA catabolic process	BP	1	1	0.216072	0.615521	XM_020111166.1
GO:0061014	positive regulation of mRNA catabolic process	BP	1	1	0.216072	0.615521	XM_020111166.1
GO:0061157	mRNA destabilization	BP	1	1	0.216072	0.615521	XM_020111166.1
GO:0061448	connective tissue development	BP	1	1	0.216072	0.615521	XM_020099789.1
GO:0071174	mitotic spindle checkpoint	BP	1	1	0.216072	0.615521	XM_020095131.1
GO:0071907	determination of digestive tract left/right asymmetry	BP	1	1	0.216072	0.615521	XM_020083740.1
GO:0072599	establishment of protein localization to endoplasmic reticulum	BP	1	1	0.216072	0.615521	XM_020109065.1
GO:0072659	protein localization to plasma membrane	BP	1	1	0.216072	0.615521	XM_020091744.1
GO:0090002	establishment of protein localization to plasma membrane	BP	1	1	0.216072	0.615521	XM_020091744.1
GO:0090003	regulation of establishment of protein localization to plasma membrane	BP	1	1	0.216072	0.615521	XM_020091744.1
GO:0090231	regulation of spindle checkpoint	BP	1	1	0.216072	0.615521	XM_020095131.1
GO:0097534	lymphoid lineage cell migration	BP	1	1	0.216072	0.615521	XM_020084401.1
GO:1901799	negative regulation of proteasomal protein catabolic process	BP	1	1	0.216072	0.615521	XM_020095131.1
GO:1901976	regulation of cell cycle checkpoint	BP	1	1	0.216072	0.615521	XM_020095131.1
GO:1901988	negative regulation of cell cycle phase transition	BP	1	1	0.216072	0.615521	XM_020095131.1
GO:1901991	negative regulation of mitotic cell cycle phase transition	BP	1	1	0.216072	0.615521	XM_020095131.1
GO:1902100	negative regulation of metaphase/anaphase transition of cell cycle	BP	1	1	0.216072	0.615521	XM_020095131.1
GO:1902803	regulation of synaptic vesicle transport	BP	1	1	0.216072	0.615521	XM_020112112.1
GO:1903051	negative regulation of proteolysis involved in cellular protein catabolic process	BP	1	1	0.216072	0.615521	XM_020095131.1
GO:1903076	regulation of protein localization to plasma membrane	BP	1	1	0.216072	0.615521	XM_020091744.1
GO:1903313	positive regulation of mRNA metabolic process	BP	1	1	0.216072	0.615521	XM_020111166.1
GO:1903363	negative regulation of cellular protein catabolic process	BP	1	1	0.216072	0.615521	XM_020095131.1
GO:1903504	regulation of mitotic spindle checkpoint	BP	1	1	0.216072	0.615521	XM_020095131.1
GO:1903650	negative regulation of cytoplasmic transport	BP	1	1	0.216072	0.615521	XM_020112112.1
GO:1903729	regulation of plasma membrane organization	BP	1	1	0.216072	0.615521	XM_020091744.1
GO:1904375	regulation of protein localization to cell periphery	BP	1	1	0.216072	0.615521	XM_020091744.1
GO:1990778	protein localization to cell periphery	BP	1	1	0.216072	0.615521	XM_020091744.1
GO:2000816	negative regulation of mitotic sister chromatid separation	BP	1	1	0.216072	0.615521	XM_020095131.1
GO:0051338	regulation of transferase activity	BP	18	69	0.220029	0.625765	XM_020078925.1;XM_020088619.1;XM_020089688.1;XM_020090109.1;XM_020090110.1;XM_020096545.1;XM_020098859.1;XM_020098860.1;XM_020098861.1;XM_020098862.1;XM_020098863.1;XM_020098864.1;XM_020098867.1;XM_020103180.1;XM_020103183.1;XM_020103184.1;XM_020103185.1;XM_020112240.1
GO:0003727	single-stranded RNA binding	MF	1	1	0.222327	0.775477	XM_020111172.1
GO:0003730	mRNA 3'-UTR binding	MF	1	1	0.222327	0.775477	XM_020111166.1
GO:0004731	purine-nucleoside phosphorylase activity	MF	1	1	0.222327	0.775477	XM_020101188.1
GO:0004970	ionotropic glutamate receptor activity	MF	1	1	0.222327	0.775477	XM_020091418.1
GO:0005165	neurotrophin receptor binding	MF	1	1	0.222327	0.775477	XM_020105849.1
GO:0005167	neurotrophin TRK receptor binding	MF	1	1	0.222327	0.775477	XM_020105849.1
GO:0008066	glutamate receptor activity	MF	1	1	0.222327	0.775477	XM_020091418.1
GO:0008409	5'-3' exonuclease activity	MF	1	1	0.222327	0.775477	XM_020108694.1
GO:0016641	oxidoreductase activity, acting on the CH-NH2 group of donors, oxygen as acceptor	MF	1	1	0.222327	0.775477	XM_020087226.1
GO:0016841	ammonia-lyase activity	MF	1	1	0.222327	0.775477	XM_020079547.1
GO:0019534	toxin transporter activity	MF	1	1	0.222327	0.775477	XM_020105974.1
GO:0019783	ubiquitin-like protein-specific protease activity	MF	1	1	0.222327	0.775477	XM_020111318.1
GO:0030371	translation repressor activity	MF	1	1	0.222327	0.775477	XM_020111166.1
GO:0030545	receptor regulator activity	MF	1	1	0.222327	0.775477	XM_020112112.1
GO:0030546	receptor activator activity	MF	1	1	0.222327	0.775477	XM_020112112.1
GO:0036459	thiol-dependent ubiquitinyl hydrolase activity	MF	1	1	0.222327	0.775477	XM_020111318.1
GO:0070325	lipoprotein particle receptor binding	MF	1	1	0.222327	0.775477	XM_020083815.1
GO:0070717	poly-purine tract binding	MF	1	1	0.222327	0.775477	XM_020111172.1
GO:0101005	ubiquitinyl hydrolase activity	MF	1	1	0.222327	0.775477	XM_020111318.1
GO:0061061	muscle structure development	BP	21	82	0.223468	0.634502	XM_020078925.1;XM_020078926.1;XM_020081693.1;XM_020084174.1;XM_020084176.1;XM_020084401.1;XM_020091801.1;XM_020091802.1;XM_020093476.1;XM_020094382.1;XM_020097935.1;XM_020098132.1;XM_020098206.1;XM_020098737.1;XM_020099469.1;XM_020099470.1;XM_020104584.1;XM_020105470.1;XM_020110063.1;XM_020111009.1;XM_020111908.1
GO:2000026	regulation of multicellular organismal development	BP	24	95	0.225118	0.638141	XM_020080460.1;XM_020084090.1;XM_020084091.1;XM_020084401.1;XM_020084554.1;XM_020086792.1;XM_020086793.1;XM_020088274.1;XM_020088284.1;XM_020094119.1;XM_020095361.1;XM_020096050.1;XM_020097754.1;XM_020097935.1;XM_020098274.1;XM_020098282.1;XM_020099671.1;XM_020099789.1;XM_020102403.1;XM_020108807.1;XM_020108981.1;XM_020108984.1;XM_020111166.1;XM_020112112.1
GO:0019888	protein phosphatase regulator activity	MF	5	15	0.226197	0.782714	XM_020091806.1;XM_020091808.1;XM_020093276.1;XM_020093802.1;XM_020100286.1
GO:0005783	endoplasmic reticulum	CC	6	20	0.226698	0.6654	XM_020082053.1;XM_020085704.1;XM_020093786.1;XM_020093787.1;XM_020098886.1;XM_020109065.1
GO:0030118	clathrin coat	CC	6	20	0.226698	0.6654	XM_020084269.1;XM_020084270.1;XM_020084271.1;XM_020091363.1;XM_020091364.1;XM_020091365.1
GO:0005774	vacuolar membrane	CC	5	16	0.229988	0.6654	XM_020080439.1;XM_020080441.1;XM_020087062.1;XM_020090911.1;XM_020109019.1
GO:0044437	vacuolar part	CC	5	16	0.229988	0.6654	XM_020080439.1;XM_020080441.1;XM_020087062.1;XM_020090911.1;XM_020109019.1
GO:0005789	endoplasmic reticulum membrane	CC	4	12	0.230331	0.6654	XM_020082053.1;XM_020085704.1;XM_020093786.1;XM_020093787.1
GO:0042175	nuclear outer membrane-endoplasmic reticulum membrane network	CC	4	12	0.230331	0.6654	XM_020082053.1;XM_020085704.1;XM_020093786.1;XM_020093787.1
GO:0044441	ciliary part	CC	4	12	0.230331	0.6654	XM_020087940.1;XM_020087941.1;XM_020090772.1;XM_020109172.1
GO:0048729	tissue morphogenesis	BP	29	117	0.230494	0.652312	XM_020078925.1;XM_020078926.1;XM_020079105.1;XM_020080237.1;XM_020080853.1;XM_020083740.1;XM_020089974.1;XM_020091058.1;XM_020091086.1;XM_020091290.1;XM_020091801.1;XM_020091802.1;XM_020092778.1;XM_020092779.1;XM_020092780.1;XM_020094119.1;XM_020094599.1;XM_020094600.1;XM_020095361.1;XM_020097865.1;XM_020098132.1;XM_020104574.1;XM_020104833.1;XM_020106451.1;XM_020107036.1;XM_020109065.1;XM_020110…
GO:0015079	potassium ion transmembrane transporter activity	MF	29	114	0.234289	0.80433	XM_020079072.1;XM_020079206.1;XM_020079207.1;XM_020079208.1;XM_020079210.1;XM_020079398.1;XM_020081509.1;XM_020085423.1;XM_020089178.1;XM_020090398.1;XM_020090404.1;XM_020094541.1;XM_020094850.1;XM_020096385.1;XM_020096386.1;XM_020096387.1;XM_020096683.1;XM_020096684.1;XM_020096685.1;XM_020096686.1;XM_020096687.1;XM_020098039.1;XM_020098048.1;XM_020098057.1;XM_020098067.1;XM_020098075.1;XM_020100…
GO:0051246	regulation of protein metabolic process	BP	58	245	0.234597	0.662842	XM_020078925.1;XM_020078926.1;XM_020079081.1;XM_020081196.1;XM_020081331.1;XM_020081377.1;XM_020083033.1;XM_020083406.1;XM_020083472.1;XM_020084509.1;XM_020088619.1;XM_020089688.1;XM_020089900.1;XM_020090109.1;XM_020090110.1;XM_020090602.1;XM_020090839.1;XM_020090840.1;XM_020092863.1;XM_020092864.1;XM_020093831.1;XM_020093832.1;XM_020094382.1;XM_020095131.1;XM_020096545.1;XM_020096747.1;XM_020096…
GO:0098805	whole membrane	CC	38	162	0.237403	0.674501	XM_020078925.1;XM_020080439.1;XM_020080441.1;XM_020084030.1;XM_020084038.1;XM_020084269.1;XM_020084270.1;XM_020084271.1;XM_020085017.1;XM_020085026.1;XM_020085035.1;XM_020085043.1;XM_020085052.1;XM_020085060.1;XM_020085069.1;XM_020087062.1;XM_020090911.1;XM_020091363.1;XM_020091364.1;XM_020091365.1;XM_020091418.1;XM_020092030.1;XM_020092034.1;XM_020095523.1;XM_020096545.1;XM_020098132.1;XM_020098…
GO:0007418	ventral midline development	BP	3	8	0.239416	0.673163	XM_020097976.1;XM_020107759.1;XM_020109184.1
GO:0030198	extracellular matrix organization	BP	3	8	0.239416	0.673163	XM_020086557.1;XM_020092219.1;XM_020095523.1
GO:0050770	regulation of axonogenesis	BP	3	8	0.239416	0.673163	XM_020084401.1;XM_020095361.1;XM_020097935.1
GO:0030662	coated vesicle membrane	CC	9	33	0.239967	0.674501	XM_020080439.1;XM_020080441.1;XM_020084269.1;XM_020084270.1;XM_020084271.1;XM_020091363.1;XM_020091364.1;XM_020091365.1;XM_020095523.1
GO:0043009	chordate embryonic development	BP	9	32	0.240836	0.676059	XM_020078926.1;XM_020087966.1;XM_020088557.1;XM_020091917.1;XM_020091918.1;XM_020094382.1;XM_020096825.1;XM_020105081.1;XM_020110063.1
GO:0016192	vesicle-mediated transport	BP	45	188	0.241291	0.67624	XM_020078879.1;XM_020080439.1;XM_020080441.1;XM_020080455.1;XM_020080463.1;XM_020086836.1;XM_020087181.1;XM_020087182.1;XM_020087373.1;XM_020087984.1;XM_020087985.1;XM_020088314.1;XM_020088315.1;XM_020088451.1;XM_020088452.1;XM_020088453.1;XM_020088454.1;XM_020088456.1;XM_020089284.1;XM_020089285.1;XM_020090839.1;XM_020090840.1;XM_020091017.1;XM_020091018.1;XM_020091744.1;XM_020091970.1;XM_020092…
GO:0001568	blood vessel development	BP	21	83	0.241897	0.676843	XM_020078440.1;XM_020078441.1;XM_020078442.1;XM_020078444.1;XM_020081632.1;XM_020082406.1;XM_020084401.1;XM_020084554.1;XM_020089546.1;XM_020091062.1;XM_020091064.1;XM_020092778.1;XM_020092779.1;XM_020092780.1;XM_020095976.1;XM_020097754.1;XM_020098274.1;XM_020098282.1;XM_020102403.1;XM_020107102.1;XM_020108807.1
GO:0048589	developmental growth	BP	23	92	0.248234	0.693453	XM_020080090.1;XM_020080314.1;XM_020080315.1;XM_020084401.1;XM_020089277.1;XM_020091917.1;XM_020091918.1;XM_020097935.1;XM_020098695.1;XM_020099789.1;XM_020101604.1;XM_020101605.1;XM_020102294.1;XM_020102295.1;XM_020102296.1;XM_020102297.1;XM_020103078.1;XM_020104145.1;XM_020105820.1;XM_020107036.1;XM_020110063.1;XM_020111009.1;XM_020112112.1
GO:0009225	nucleotide-sugar metabolic process	BP	4	12	0.249653	0.695174	XM_020089528.1;XM_020102576.1;XM_020102577.1;XM_020102825.1
GO:0051647	nucleus localization	BP	4	12	0.249653	0.695174	XM_020095755.1;XM_020095756.1;XM_020095757.1;XM_020095758.1
GO:0006739	NADP metabolic process	BP	6	20	0.251186	0.697202	XM_020078321.1;XM_020099551.1;XM_020101629.1;XM_020113217.1;XM_020113222.1;XM_020113231.1
GO:0043542	endothelial cell migration	BP	6	20	0.251186	0.697202	XM_020084401.1;XM_020087263.1;XM_020094370.1;XM_020098352.1;XM_020101661.1;XM_020108807.1
GO:0003401	axis elongation	BP	5	16	0.252127	0.697579	XM_020102294.1;XM_020102295.1;XM_020102296.1;XM_020102297.1;XM_020107036.1
GO:0010256	endomembrane system organization	BP	5	16	0.252127	0.697579	XM_020091744.1;XM_020096393.1;XM_020096395.1;XM_020096828.1;XM_020109065.1
GO:0070647	protein modification by small protein conjugation or removal	BP	38	158	0.253078	0.699092	XM_020079442.1;XM_020081787.1;XM_020083190.1;XM_020083191.1;XM_020083192.1;XM_020083193.1;XM_020085048.1;XM_020085049.1;XM_020087700.1;XM_020088538.1;XM_020092238.1;XM_020095033.1;XM_020095039.1;XM_020095040.1;XM_020095042.1;XM_020098875.1;XM_020099469.1;XM_020099470.1;XM_020099995.1;XM_020100050.1;XM_020100288.1;XM_020101148.1;XM_020102276.1;XM_020102277.1;XM_020104713.1;XM_020104714.1;XM_020104…
GO:0003729	mRNA binding	MF	3	8	0.254069	0.852108	XM_020103674.1;XM_020103675.1;XM_020111166.1
GO:0005343	organic acid:sodium symporter activity	MF	3	8	0.254069	0.852108	XM_020096390.1;XM_020096391.1;XM_020096875.1
GO:0030674	protein binding, bridging	MF	3	8	0.254069	0.852108	XM_020100782.1;XM_020105518.1;XM_020113651.1
GO:0007167	enzyme linked receptor protein signaling pathway	BP	56	238	0.255368	0.704295	XM_020078773.1;XM_020079105.1;XM_020079434.1;XM_020079461.1;XM_020079846.1;XM_020080039.1;XM_020080090.1;XM_020080282.1;XM_020081459.1;XM_020081460.1;XM_020081501.1;XM_020081503.1;XM_020081504.1;XM_020081505.1;XM_020086854.1;XM_020087137.1;XM_020087263.1;XM_020089277.1;XM_020089345.1;XM_020089546.1;XM_020089616.1;XM_020089618.1;XM_020091062.1;XM_020091064.1;XM_020091086.1;XM_020091516.1;XM_020091…
GO:0005773	vacuole	CC	7	25	0.256596	0.702263	XM_020080439.1;XM_020080441.1;XM_020082388.1;XM_020082389.1;XM_020087062.1;XM_020090911.1;XM_020109019.1
GO:0034704	calcium channel complex	CC	7	25	0.256596	0.702263	XM_020083527.1;XM_020089469.1;XM_020100777.1;XM_020100778.1;XM_020100779.1;XM_020100780.1;XM_020102625.1
GO:0019438	aromatic compound biosynthetic process	BP	138	607	0.257767	0.709782	XM_020078295.1;XM_020078700.1;XM_020078708.1;XM_020078716.1;XM_020078773.1;XM_020078925.1;XM_020079105.1;XM_020080206.1;XM_020080853.1;XM_020080887.1;XM_020081433.1;XM_020081501.1;XM_020081503.1;XM_020081504.1;XM_020081505.1;XM_020081573.1;XM_020081845.1;XM_020081846.1;XM_020082257.1;XM_020082493.1;XM_020083242.1;XM_020084247.1;XM_020084248.1;XM_020084523.1;XM_020084552.1;XM_020084560.1;XM_020084…
GO:0014070	response to organic cyclic compound	BP	11	41	0.259322	0.7118	XM_020078925.1;XM_020086034.1;XM_020096835.1;XM_020096836.1;XM_020096837.1;XM_020096838.1;XM_020099671.1;XM_020101287.1;XM_020101288.1;XM_020103530.1;XM_020112112.1
GO:0060560	developmental growth involved in morphogenesis	BP	11	41	0.259322	0.7118	XM_020084401.1;XM_020097935.1;XM_020101604.1;XM_020101605.1;XM_020102294.1;XM_020102295.1;XM_020102296.1;XM_020102297.1;XM_020107036.1;XM_020110063.1;XM_020112112.1
GO:0018130	heterocycle biosynthetic process	BP	141	621	0.26079	0.714695	XM_020078295.1;XM_020078700.1;XM_020078708.1;XM_020078716.1;XM_020078773.1;XM_020078925.1;XM_020079105.1;XM_020080206.1;XM_020080853.1;XM_020080887.1;XM_020081433.1;XM_020081501.1;XM_020081503.1;XM_020081504.1;XM_020081505.1;XM_020081573.1;XM_020081845.1;XM_020081846.1;XM_020082257.1;XM_020082493.1;XM_020083242.1;XM_020084247.1;XM_020084248.1;XM_020084400.1;XM_020084523.1;XM_020084552.1;XM_020084…
GO:0005634	nucleus	CC	38	164	0.264031	0.713226	XM_020081433.1;XM_020081573.1;XM_020081870.1;XM_020081871.1;XM_020081872.1;XM_020083242.1;XM_020085835.1;XM_020089672.1;XM_020090377.1;XM_020090792.1;XM_020090794.1;XM_020090795.1;XM_020090796.1;XM_020090797.1;XM_020090798.1;XM_020090799.1;XM_020090800.1;XM_020090801.1;XM_020090802.1;XM_020093461.1;XM_020098109.1;XM_020098110.1;XM_020098859.1;XM_020098860.1;XM_020098861.1;XM_020098862.1;XM_020098…
GO:0004935	adrenergic receptor activity	MF	4	12	0.267673	0.874786	XM_020081938.1;XM_020082772.1;XM_020083936.1;XM_020084523.1
GO:0016769	transferase activity, transferring nitrogenous groups	MF	4	12	0.267673	0.874786	XM_020083372.1;XM_020083373.1;XM_020095454.1;XM_020095455.1
GO:0022843	voltage-gated cation channel activity	MF	4	12	0.267673	0.874786	XM_020083527.1;XM_020085423.1;XM_020094850.1;XM_020106587.1
GO:0004702	receptor signaling protein serine/threonine kinase activity	MF	9	32	0.269259	0.874786	XM_020079922.1;XM_020079924.1;XM_020083069.1;XM_020086874.1;XM_020088619.1;XM_020090109.1;XM_020090110.1;XM_020090323.1;XM_020092138.1
GO:0008188	neuropeptide receptor activity	MF	8	28	0.271767	0.874786	XM_020082101.1;XM_020082102.1;XM_020083021.1;XM_020093564.1;XM_020095448.1;XM_020101784.1;XM_020101785.1;XM_020101786.1
GO:0004866	endopeptidase inhibitor activity	MF	5	16	0.272869	0.874786	XM_020080090.1;XM_020083472.1;XM_020089900.1;XM_020096747.1;XM_020096748.1
GO:0044446	intracellular organelle part	CC	131	597	0.275173	0.73238	XM_020078860.1;XM_020079248.1;XM_020079250.1;XM_020079895.1;XM_020079974.1;XM_020079975.1;XM_020079977.1;XM_020079978.1;XM_020080135.1;XM_020080136.1;XM_020080439.1;XM_020080441.1;XM_020080643.1;XM_020080939.1;XM_020081433.1;XM_020081573.1;XM_020081602.1;XM_020081652.1;XM_020081870.1;XM_020081871.1;XM_020081872.1;XM_020082041.1;XM_020082053.1;XM_020082958.1;XM_020083242.1;XM_020084269.1;XM_020084…
GO:0044763	single-organism cellular process	BP	993	4537	0.276932	0.757734	XM_020078134.1;XM_020078321.1;XM_020078399.1;XM_020078400.1;XM_020078440.1;XM_020078441.1;XM_020078442.1;XM_020078444.1;XM_020078522.1;XM_020078600.1;XM_020078648.1;XM_020078700.1;XM_020078708.1;XM_020078716.1;XM_020078773.1;XM_020078925.1;XM_020078926.1;XM_020079016.1;XM_020079017.1;XM_020079032.1;XM_020079072.1;XM_020079105.1;XM_020079196.1;XM_020079197.1;XM_020079198.1;XM_020079206.1;XM_020079…
GO:0060537	muscle tissue development	BP	8	29	0.278847	0.76177	XM_020084174.1;XM_020084176.1;XM_020098206.1;XM_020099469.1;XM_020099470.1;XM_020105470.1;XM_020111009.1;XM_020112112.1
GO:0006418	tRNA aminoacylation for protein translation	BP	12	46	0.279925	0.762312	XM_020080014.1;XM_020080015.1;XM_020080016.1;XM_020080017.1;XM_020080018.1;XM_020080019.1;XM_020085204.1;XM_020085213.1;XM_020089393.1;XM_020090732.1;XM_020096902.1;XM_020111943.1
GO:0016055	Wnt signaling pathway	BP	12	46	0.279925	0.762312	XM_020079196.1;XM_020080237.1;XM_020081856.1;XM_020086055.1;XM_020086056.1;XM_020087940.1;XM_020087941.1;XM_020090318.1;XM_020091290.1;XM_020097707.1;XM_020102910.1;XM_020110063.1
GO:0007178	transmembrane receptor protein serine/threonine kinase signaling pathway	BP	21	85	0.280536	0.762777	XM_020078773.1;XM_020079105.1;XM_020081501.1;XM_020081503.1;XM_020081504.1;XM_020081505.1;XM_020089345.1;XM_020091062.1;XM_020091064.1;XM_020091086.1;XM_020091516.1;XM_020091991.1;XM_020093679.1;XM_020097865.1;XM_020102910.1;XM_020105190.1;XM_020105192.1;XM_020105193.1;XM_020105195.1;XM_020105196.1;XM_020105198.1
GO:0031513	nonmotile primary cilium	CC	2	5	0.281685	0.73238	XM_020087940.1;XM_020087941.1
GO:1990204	oxidoreductase complex	CC	2	5	0.281685	0.73238	XM_020095535.1;XM_020095536.1
GO:0044422	organelle part	CC	158	726	0.291493	0.742153	XM_020078860.1;XM_020079248.1;XM_020079250.1;XM_020079895.1;XM_020079974.1;XM_020079975.1;XM_020079977.1;XM_020079978.1;XM_020080135.1;XM_020080136.1;XM_020080439.1;XM_020080441.1;XM_020080486.1;XM_020080553.1;XM_020080643.1;XM_020080887.1;XM_020080939.1;XM_020081181.1;XM_020081433.1;XM_020081573.1;XM_020081602.1;XM_020081652.1;XM_020081870.1;XM_020081871.1;XM_020081872.1;XM_020082041.1;XM_020082…
GO:0050790	regulation of catalytic activity	BP	74	322	0.291623	0.780191	XM_020078925.1;XM_020080853.1;XM_020080959.1;XM_020080997.1;XM_020080998.1;XM_020081309.1;XM_020081331.1;XM_020081377.1;XM_020082470.1;XM_020082595.1;XM_020082596.1;XM_020082597.1;XM_020083033.1;XM_020083472.1;XM_020084043.1;XM_020084044.1;XM_020084123.1;XM_020084133.1;XM_020084143.1;XM_020084156.1;XM_020084509.1;XM_020084577.1;XM_020084578.1;XM_020088077.1;XM_020088619.1;XM_020089345.1;XM_020089…
GO:0048193	Golgi vesicle transport	BP	6	21	0.292156	0.780191	XM_020080439.1;XM_020080441.1;XM_020091744.1;XM_020107978.1;XM_020107979.1;XM_020109065.1
GO:0005768	endosome	CC	7	26	0.292579	0.742153	XM_020087062.1;XM_020090911.1;XM_020094552.1;XM_020094553.1;XM_020105593.1;XM_020109065.1;XM_020110579.1
GO:0002683	negative regulation of immune system process	BP	2	5	0.295913	0.780191	XM_020084401.1;XM_020097935.1
GO:0002697	regulation of immune effector process	BP	2	5	0.295913	0.780191	XM_020080439.1;XM_020080441.1
GO:0006413	translational initiation	BP	2	5	0.295913	0.780191	XM_020090602.1;XM_020096817.1
GO:0006446	regulation of translational initiation	BP	2	5	0.295913	0.780191	XM_020090602.1;XM_020096817.1
GO:0007193	adenylate cyclase-inhibiting G-protein coupled receptor signaling pathway	BP	2	5	0.295913	0.780191	XM_020088143.1;XM_020096545.1
GO:0009581	detection of external stimulus	BP	2	5	0.295913	0.780191	XM_020108153.1;XM_020109172.1
GO:0009582	detection of abiotic stimulus	BP	2	5	0.295913	0.780191	XM_020108153.1;XM_020109172.1
GO:0009636	response to toxic substance	BP	2	5	0.295913	0.780191	XM_020079272.1;XM_020103157.1
GO:0031056	regulation of histone modification	BP	2	5	0.295913	0.780191	XM_020094382.1;XM_020104223.1
GO:0035567	non-canonical Wnt signaling pathway	BP	2	5	0.295913	0.780191	XM_020081856.1;XM_020110063.1
GO:0043409	negative regulation of MAPK cascade	BP	2	5	0.295913	0.780191	XM_020097578.1;XM_020097579.1
GO:0043900	regulation of multi-organism process	BP	2	5	0.295913	0.780191	XM_020080439.1;XM_020080441.1
GO:0045927	positive regulation of growth	BP	2	5	0.295913	0.780191	XM_020084401.1;XM_020097935.1
GO:0048675	axon extension	BP	2	5	0.295913	0.780191	XM_020084401.1;XM_020097935.1
GO:0050905	neuromuscular process	BP	2	5	0.295913	0.780191	XM_020104357.1;XM_020104358.1
GO:1902275	regulation of chromatin organization	BP	2	5	0.295913	0.780191	XM_020094382.1;XM_020104223.1
GO:1903308	regulation of chromatin modification	BP	2	5	0.295913	0.780191	XM_020094382.1;XM_020104223.1
GO:0051270	regulation of cellular component movement	BP	10	38	0.29595	0.780191	XM_020079846.1;XM_020084401.1;XM_020094119.1;XM_020095361.1;XM_020097935.1;XM_020098352.1;XM_020101661.1;XM_020104574.1;XM_020106451.1;XM_020108807.1
GO:0035150	regulation of tube size	BP	5	17	0.298325	0.780511	XM_020081072.1;XM_020084668.1;XM_020084675.1;XM_020093716.1;XM_020108807.1
GO:0043648	dicarboxylic acid metabolic process	BP	5	17	0.298325	0.780511	XM_020079547.1;XM_020102731.1;XM_020102732.1;XM_020102733.1;XM_020102734.1
GO:0050658	RNA transport	BP	5	17	0.298325	0.780511	XM_020103674.1;XM_020103675.1;XM_020103851.1;XM_020103934.1;XM_020104013.1
GO:0050880	regulation of blood vessel size	BP	5	17	0.298325	0.780511	XM_020081072.1;XM_020084668.1;XM_020084675.1;XM_020093716.1;XM_020108807.1
GO:0051236	establishment of RNA localization	BP	5	17	0.298325	0.780511	XM_020103674.1;XM_020103675.1;XM_020103851.1;XM_020103934.1;XM_020104013.1
GO:0006629	lipid metabolic process	BP	56	242	0.302222	0.789515	XM_020079016.1;XM_020079017.1;XM_020079049.1;XM_020079586.1;XM_020079587.1;XM_020079588.1;XM_020080353.1;XM_020082548.1;XM_020084304.1;XM_020084307.1;XM_020086196.1;XM_020087149.1;XM_020087150.1;XM_020087151.1;XM_020087152.1;XM_020087153.1;XM_020087154.1;XM_020087155.1;XM_020087669.1;XM_020087676.1;XM_020088003.1;XM_020088744.1;XM_020088745.1;XM_020088746.1;XM_020088788.1;XM_020088789.1;XM_020088…
GO:0098590	plasma membrane region	CC	23	98	0.30257	0.756876	XM_020084030.1;XM_020084038.1;XM_020085017.1;XM_020085026.1;XM_020085035.1;XM_020085043.1;XM_020085052.1;XM_020085060.1;XM_020085069.1;XM_020091418.1;XM_020092030.1;XM_020092034.1;XM_020096545.1;XM_020098132.1;XM_020098133.1;XM_020098134.1;XM_020099413.1;XM_020102250.1;XM_020104220.1;XM_020105652.1;XM_020105659.1;XM_020109172.1;XM_020112112.1
GO:0045892	negative regulation of transcription, DNA-templated	BP	4	13	0.303292	0.789603	XM_020083242.1;XM_020085835.1;XM_020107279.1;XM_020107280.1
GO:1903507	negative regulation of nucleic acid-templated transcription	BP	4	13	0.303292	0.789603	XM_020083242.1;XM_020085835.1;XM_020107279.1;XM_020107280.1
GO:0006405	RNA export from nucleus	BP	3	9	0.304991	0.789603	XM_020103851.1;XM_020103934.1;XM_020104013.1
GO:0009226	nucleotide-sugar biosynthetic process	BP	3	9	0.304991	0.789603	XM_020102576.1;XM_020102577.1;XM_020102825.1
GO:0040013	negative regulation of locomotion	BP	3	9	0.304991	0.789603	XM_020084401.1;XM_020097935.1;XM_020099671.1
GO:0051168	nuclear export	BP	3	9	0.304991	0.789603	XM_020103851.1;XM_020103934.1;XM_020104013.1
GO:0030135	coated vesicle	CC	11	44	0.305661	0.756876	XM_020080439.1;XM_020080441.1;XM_020084269.1;XM_020084270.1;XM_020084271.1;XM_020091363.1;XM_020091364.1;XM_020091365.1;XM_020091970.1;XM_020095523.1;XM_020105593.1
GO:0030162	regulation of proteolysis	BP	15	60	0.306671	0.792768	XM_020081377.1;XM_020083033.1;XM_020083472.1;XM_020084509.1;XM_020089900.1;XM_020090839.1;XM_020090840.1;XM_020095131.1;XM_020096747.1;XM_020096748.1;XM_020103600.1;XM_020103601.1;XM_020103602.1;XM_020104107.1;XM_020112112.1
GO:0031099	regeneration	BP	12	47	0.307514	0.793763	XM_020080090.1;XM_020080314.1;XM_020080315.1;XM_020084401.1;XM_020089277.1;XM_020091917.1;XM_020091918.1;XM_020097935.1;XM_020099671.1;XM_020104145.1;XM_020105820.1;XM_020111009.1
GO:0046873	metal ion transmembrane transporter activity	MF	40	166	0.308171	0.906193	XM_020079072.1;XM_020079206.1;XM_020079207.1;XM_020079208.1;XM_020079210.1;XM_020079398.1;XM_020081509.1;XM_020083527.1;XM_020085423.1;XM_020089178.1;XM_020090398.1;XM_020090404.1;XM_020092123.1;XM_020092601.1;XM_020094541.1;XM_020094850.1;XM_020096385.1;XM_020096386.1;XM_020096387.1;XM_020096390.1;XM_020096391.1;XM_020096468.1;XM_020096683.1;XM_020096684.1;XM_020096685.1;XM_020096686.1;XM_020096…
GO:0003747	translation release factor activity	MF	2	5	0.308968	0.906193	XM_020082958.1;XM_020087528.1
GO:0005402	cation:sugar symporter activity	MF	2	5	0.308968	0.906193	XM_020112684.1;XM_020112685.1
GO:0008079	translation termination factor activity	MF	2	5	0.308968	0.906193	XM_020082958.1;XM_020087528.1
GO:0016706	oxidoreductase activity, acting on paired donors, with incorporation or reduction of molecular oxygen, 2-oxoglutarate as one donor, and incorporation of one atom each of oxygen into both donors	MF	2	5	0.308968	0.906193	XM_020108506.1;XM_020108507.1
GO:0016799	hydrolase activity, hydrolyzing N-glycosyl compounds	MF	2	5	0.308968	0.906193	XM_020096401.1;XM_020096402.1
GO:0043539	protein serine/threonine kinase activator activity	MF	2	5	0.308968	0.906193	XM_020089688.1;XM_020112240.1
GO:0052689	carboxylic ester hydrolase activity	MF	2	5	0.308968	0.906193	XM_020082958.1;XM_020101629.1
GO:0070815	peptidyl-lysine 5-dioxygenase activity	MF	2	5	0.308968	0.906193	XM_020108506.1;XM_020108507.1
GO:0098589	membrane region	CC	24	103	0.31074	0.7604	XM_020078925.1;XM_020084030.1;XM_020084038.1;XM_020085017.1;XM_020085026.1;XM_020085035.1;XM_020085043.1;XM_020085052.1;XM_020085060.1;XM_020085069.1;XM_020091418.1;XM_020092030.1;XM_020092034.1;XM_020096545.1;XM_020098132.1;XM_020098133.1;XM_020098134.1;XM_020099413.1;XM_020102250.1;XM_020104220.1;XM_020105652.1;XM_020105659.1;XM_020109172.1;XM_020112112.1
GO:0004714	transmembrane receptor protein tyrosine kinase activity	MF	12	46	0.316359	0.906193	XM_020079434.1;XM_020080039.1;XM_020081459.1;XM_020081460.1;XM_020087263.1;XM_020091591.1;XM_020098492.1;XM_020107102.1;XM_020109175.1;XM_020110216.1;XM_020110572.1;XM_020110580.1
GO:0042246	tissue regeneration	BP	11	43	0.316956	0.816915	XM_020080090.1;XM_020080314.1;XM_020080315.1;XM_020084401.1;XM_020089277.1;XM_020091917.1;XM_020091918.1;XM_020097935.1;XM_020104145.1;XM_020105820.1;XM_020111009.1
GO:0044430	cytoskeletal part	CC	35	154	0.318564	0.77048	XM_020078860.1;XM_020079895.1;XM_020079974.1;XM_020079975.1;XM_020079977.1;XM_020079978.1;XM_020080135.1;XM_020080136.1;XM_020080939.1;XM_020082041.1;XM_020085652.1;XM_020086678.1;XM_020086900.1;XM_020087062.1;XM_020087940.1;XM_020087941.1;XM_020088296.1;XM_020088297.1;XM_020088298.1;XM_020089458.1;XM_020089459.1;XM_020090772.1;XM_020090872.1;XM_020097762.1;XM_020097763.1;XM_020098324.1;XM_020100…
GO:0051239	regulation of multicellular organismal process	BP	45	194	0.320118	0.823841	XM_020079105.1;XM_020080460.1;XM_020081158.1;XM_020081938.1;XM_020082772.1;XM_020083936.1;XM_020084090.1;XM_020084091.1;XM_020084401.1;XM_020084523.1;XM_020084554.1;XM_020086792.1;XM_020086793.1;XM_020088274.1;XM_020088284.1;XM_020092030.1;XM_020092034.1;XM_020092644.1;XM_020092652.1;XM_020094119.1;XM_020095361.1;XM_020096050.1;XM_020097754.1;XM_020097935.1;XM_020098274.1;XM_020098282.1;XM_020098…
GO:0098772	molecular function regulator	MF	46	193	0.320856	0.906193	XM_020079081.1;XM_020080090.1;XM_020080853.1;XM_020082381.1;XM_020082382.1;XM_020083406.1;XM_020083472.1;XM_020084509.1;XM_020089345.1;XM_020089688.1;XM_020089900.1;XM_020090839.1;XM_020090840.1;XM_020091806.1;XM_020091808.1;XM_020092165.1;XM_020092601.1;XM_020093276.1;XM_020093802.1;XM_020095657.1;XM_020095658.1;XM_020096747.1;XM_020096748.1;XM_020100286.1;XM_020100714.1;XM_020100716.1;XM_020102…
GO:0019208	phosphatase regulator activity	MF	5	17	0.321273	0.906193	XM_020091806.1;XM_020091808.1;XM_020093276.1;XM_020093802.1;XM_020100286.1
GO:0030414	peptidase inhibitor activity	MF	5	17	0.321273	0.906193	XM_020080090.1;XM_020083472.1;XM_020089900.1;XM_020096747.1;XM_020096748.1
GO:0061135	endopeptidase regulator activity	MF	5	17	0.321273	0.906193	XM_020080090.1;XM_020083472.1;XM_020089900.1;XM_020096747.1;XM_020096748.1
GO:0005242	inward rectifier potassium channel activity	MF	3	9	0.322156	0.906193	XM_020085423.1;XM_020094850.1;XM_020106587.1
GO:0005249	voltage-gated potassium channel activity	MF	3	9	0.322156	0.906193	XM_020085423.1;XM_020094850.1;XM_020106587.1
GO:0015370	solute:sodium symporter activity	MF	3	9	0.322156	0.906193	XM_020096390.1;XM_020096391.1;XM_020096875.1
GO:0051213	dioxygenase activity	MF	3	9	0.322156	0.906193	XM_020087426.1;XM_020108506.1;XM_020108507.1
GO:0060090	binding, bridging	MF	3	9	0.322156	0.906193	XM_020100782.1;XM_020105518.1;XM_020113651.1
GO:0034330	cell junction organization	BP	7	26	0.323753	0.826287	XM_020091058.1;XM_020091290.1;XM_020099671.1;XM_020103962.1;XM_020103963.1;XM_020103964.1;XM_020103965.1
GO:0034728	nucleosome organization	BP	7	26	0.323753	0.826287	XM_020083242.1;XM_020085835.1;XM_020099894.1;XM_020099895.1;XM_020099896.1;XM_020102189.1;XM_020102190.1
GO:0071824	protein-DNA complex subunit organization	BP	7	26	0.323753	0.826287	XM_020083242.1;XM_020085835.1;XM_020099894.1;XM_020099895.1;XM_020099896.1;XM_020102189.1;XM_020102190.1
GO:0043087	regulation of GTPase activity	BP	46	199	0.327126	0.826287	XM_020080853.1;XM_020080959.1;XM_020080997.1;XM_020080998.1;XM_020081309.1;XM_020082470.1;XM_020082595.1;XM_020082596.1;XM_020082597.1;XM_020084043.1;XM_020084044.1;XM_020084123.1;XM_020084133.1;XM_020084143.1;XM_020084156.1;XM_020084577.1;XM_020084578.1;XM_020088077.1;XM_020089345.1;XM_020090847.1;XM_020090848.1;XM_020093057.1;XM_020093338.1;XM_020093339.1;XM_020093341.1;XM_020093954.1;XM_020094…
GO:0000975	regulatory region DNA binding	MF	10	38	0.329828	0.912603	XM_020079105.1;XM_020080887.1;XM_020083242.1;XM_020085835.1;XM_020088704.1;XM_020088705.1;XM_020088706.1;XM_020088707.1;XM_020107978.1;XM_020107979.1
GO:0001067	regulatory region nucleic acid binding	MF	10	38	0.329828	0.912603	XM_020079105.1;XM_020080887.1;XM_020083242.1;XM_020085835.1;XM_020088704.1;XM_020088705.1;XM_020088706.1;XM_020088707.1;XM_020107978.1;XM_020107979.1
GO:0003774	motor activity	MF	14	55	0.330714	0.912603	XM_020079974.1;XM_020079975.1;XM_020079977.1;XM_020079978.1;XM_020080135.1;XM_020080136.1;XM_020086678.1;XM_020089458.1;XM_020089459.1;XM_020097762.1;XM_020097763.1;XM_020098324.1;XM_020102300.1;XM_020108069.1
GO:0048514	blood vessel morphogenesis	BP	15	61	0.331554	0.826287	XM_020078440.1;XM_020078441.1;XM_020078442.1;XM_020078444.1;XM_020081632.1;XM_020082406.1;XM_020084401.1;XM_020084554.1;XM_020095976.1;XM_020097754.1;XM_020098274.1;XM_020098282.1;XM_020102403.1;XM_020107102.1;XM_020108807.1
GO:0005681	spliceosomal complex	CC	4	14	0.333784	0.793246	XM_020081573.1;XM_020090377.1;XM_020107465.1;XM_020111172.1
GO:0003018	vascular process in circulatory system	BP	6	22	0.334317	0.826287	XM_020081072.1;XM_020084668.1;XM_020084675.1;XM_020089546.1;XM_020093716.1;XM_020108807.1
GO:0030838	positive regulation of actin filament polymerization	BP	6	22	0.334317	0.826287	XM_020079422.1;XM_020079423.1;XM_020086799.1;XM_020098377.1;XM_020101522.1;XM_020112658.1
GO:0031334	positive regulation of protein complex assembly	BP	6	22	0.334317	0.826287	XM_020079422.1;XM_020079423.1;XM_020086799.1;XM_020098377.1;XM_020101522.1;XM_020112658.1
GO:0032273	positive regulation of protein polymerization	BP	6	22	0.334317	0.826287	XM_020079422.1;XM_020079423.1;XM_020086799.1;XM_020098377.1;XM_020101522.1;XM_020112658.1
GO:0045010	actin nucleation	BP	6	22	0.334317	0.826287	XM_020079422.1;XM_020079423.1;XM_020086799.1;XM_020098377.1;XM_020101522.1;XM_020112658.1
GO:0007507	heart development	BP	17	70	0.336078	0.826287	XM_020079105.1;XM_020080237.1;XM_020080853.1;XM_020083740.1;XM_020087940.1;XM_020087941.1;XM_020088704.1;XM_020088705.1;XM_020088706.1;XM_020088707.1;XM_020091086.1;XM_020094119.1;XM_020094382.1;XM_020094783.1;XM_020097865.1;XM_020106451.1;XM_020111009.1
GO:0030117	membrane coat	CC	18	77	0.339418	0.793246	XM_020080439.1;XM_020080441.1;XM_020084162.1;XM_020084269.1;XM_020084270.1;XM_020084271.1;XM_020084328.1;XM_020085908.1;XM_020085909.1;XM_020085910.1;XM_020091363.1;XM_020091364.1;XM_020091365.1;XM_020095523.1;XM_020098743.1;XM_020098744.1;XM_020108468.1;XM_020108477.1
GO:0048475	coated membrane	CC	18	77	0.339418	0.793246	XM_020080439.1;XM_020080441.1;XM_020084162.1;XM_020084269.1;XM_020084270.1;XM_020084271.1;XM_020084328.1;XM_020085908.1;XM_020085909.1;XM_020085910.1;XM_020091363.1;XM_020091364.1;XM_020091365.1;XM_020095523.1;XM_020098743.1;XM_020098744.1;XM_020108468.1;XM_020108477.1
GO:0010604	positive regulation of macromolecule metabolic process	BP	23	97	0.34406	0.826287	XM_020078925.1;XM_020088619.1;XM_020089688.1;XM_020090109.1;XM_020090110.1;XM_020093945.1;XM_020094382.1;XM_020096545.1;XM_020098859.1;XM_020098860.1;XM_020098861.1;XM_020098862.1;XM_020098863.1;XM_020098864.1;XM_020098867.1;XM_020103180.1;XM_020103183.1;XM_020103184.1;XM_020103185.1;XM_020105089.1;XM_020111166.1;XM_020112112.1;XM_020112240.1
GO:0006403	RNA localization	BP	5	18	0.345691	0.826287	XM_020103674.1;XM_020103675.1;XM_020103851.1;XM_020103934.1;XM_020104013.1
GO:0006937	regulation of muscle contraction	BP	5	18	0.345691	0.826287	XM_020081938.1;XM_020083936.1;XM_020084523.1;XM_020092030.1;XM_020092034.1
GO:0042074	cell migration involved in gastrulation	BP	5	18	0.345691	0.826287	XM_020091086.1;XM_020102294.1;XM_020102295.1;XM_020102296.1;XM_020102297.1
GO:0050657	nucleic acid transport	BP	5	18	0.345691	0.826287	XM_020103674.1;XM_020103675.1;XM_020103851.1;XM_020103934.1;XM_020104013.1
GO:0016791	phosphatase activity	MF	46	195	0.349521	0.921341	XM_020079064.1;XM_020079065.1;XM_020079476.1;XM_020079586.1;XM_020079587.1;XM_020079588.1;XM_020080157.1;XM_020080158.1;XM_020081283.1;XM_020084934.1;XM_020085633.1;XM_020086038.1;XM_020086039.1;XM_020086277.1;XM_020086796.1;XM_020086920.1;XM_020086922.1;XM_020090055.1;XM_020092685.1;XM_020092686.1;XM_020093356.1;XM_020093400.1;XM_020093401.1;XM_020093402.1;XM_020093403.1;XM_020094599.1;XM_020094…
GO:0046530	photoreceptor cell differentiation	BP	8	31	0.349739	0.826287	XM_020080188.1;XM_020080189.1;XM_020080853.1;XM_020085101.1;XM_020095755.1;XM_020095756.1;XM_020095757.1;XM_020095758.1
GO:0030099	myeloid cell differentiation	BP	13	53	0.35276	0.826287	XM_020078440.1;XM_020078441.1;XM_020078442.1;XM_020078444.1;XM_020080402.1;XM_020086345.1;XM_020086547.1;XM_020086792.1;XM_020086793.1;XM_020094129.1;XM_020094130.1;XM_020104223.1;XM_020112692.1
GO:0051130	positive regulation of cellular component organization	BP	13	53	0.35276	0.826287	XM_020079422.1;XM_020079423.1;XM_020084401.1;XM_020086799.1;XM_020093945.1;XM_020094382.1;XM_020097935.1;XM_020098377.1;XM_020101522.1;XM_020104357.1;XM_020104358.1;XM_020112112.1;XM_020112658.1
GO:0016409	palmitoyltransferase activity	MF	11	43	0.353908	0.921341	XM_020081259.1;XM_020081270.1;XM_020081280.1;XM_020085455.1;XM_020085463.1;XM_020085665.1;XM_020093850.1;XM_020095590.1;XM_020095591.1;XM_020095592.1;XM_020095593.1
GO:0051641	cellular localization	BP	63	278	0.355399	0.826287	XM_020080237.1;XM_020080341.1;XM_020080439.1;XM_020080441.1;XM_020080455.1;XM_020080463.1;XM_020082106.1;XM_020084144.1;XM_020084455.1;XM_020084456.1;XM_020085413.1;XM_020085421.1;XM_020085523.1;XM_020085559.1;XM_020087940.1;XM_020087941.1;XM_020088274.1;XM_020088284.1;XM_020088600.1;XM_020090714.1;XM_020090715.1;XM_020090911.1;XM_020091333.1;XM_020091744.1;XM_020092165.1;XM_020093220.1;XM_020093…
GO:0001503	ossification	BP	4	14	0.357965	0.826287	XM_020079105.1;XM_020098695.1;XM_020105820.1;XM_020111172.1
GO:0002573	myeloid leukocyte differentiation	BP	4	14	0.357965	0.826287	XM_020080402.1;XM_020086547.1;XM_020086792.1;XM_020086793.1
GO:0007179	transforming growth factor beta receptor signaling pathway	BP	4	14	0.357965	0.826287	XM_020081501.1;XM_020081503.1;XM_020081504.1;XM_020081505.1
GO:0007188	adenylate cyclase-modulating G-protein coupled receptor signaling pathway	BP	4	14	0.357965	0.826287	XM_020081938.1;XM_020082772.1;XM_020088143.1;XM_020096545.1
GO:0017015	regulation of transforming growth factor beta receptor signaling pathway	BP	4	14	0.357965	0.826287	XM_020081501.1;XM_020081503.1;XM_020081504.1;XM_020081505.1
GO:0031016	pancreas development	BP	4	14	0.357965	0.826287	XM_020086754.1;XM_020102542.1;XM_020105068.1;XM_020105069.1
GO:0071559	response to transforming growth factor beta	BP	4	14	0.357965	0.826287	XM_020081501.1;XM_020081503.1;XM_020081504.1;XM_020081505.1
GO:0071560	cellular response to transforming growth factor beta stimulus	BP	4	14	0.357965	0.826287	XM_020081501.1;XM_020081503.1;XM_020081504.1;XM_020081505.1
GO:1903844	regulation of cellular response to transforming growth factor beta stimulus	BP	4	14	0.357965	0.826287	XM_020081501.1;XM_020081503.1;XM_020081504.1;XM_020081505.1
GO:0004536	deoxyribonuclease activity	MF	6	22	0.361376	0.921341	XM_020078295.1;XM_020092446.1;XM_020092456.1;XM_020092464.1;XM_020092472.1;XM_020092479.1
GO:0016811	hydrolase activity, acting on carbon-nitrogen (but not peptide) bonds, in linear amides	MF	6	22	0.361376	0.921341	XM_020084928.1;XM_020090126.1;XM_020090127.1;XM_020090128.1;XM_020090129.1;XM_020103078.1
GO:0019887	protein kinase regulator activity	MF	10	39	0.362638	0.921341	XM_020079081.1;XM_020083406.1;XM_020089688.1;XM_020102027.1;XM_020103180.1;XM_020103183.1;XM_020103184.1;XM_020103185.1;XM_020108162.1;XM_020112240.1
GO:0003013	circulatory system process	BP	25	107	0.364936	0.826287	XM_020081072.1;XM_020081938.1;XM_020082772.1;XM_020083740.1;XM_020083936.1;XM_020084247.1;XM_020084248.1;XM_020084523.1;XM_020084668.1;XM_020084675.1;XM_020089546.1;XM_020090141.1;XM_020090142.1;XM_020090144.1;XM_020090146.1;XM_020090147.1;XM_020091363.1;XM_020091364.1;XM_020091365.1;XM_020093701.1;XM_020093716.1;XM_020102164.1;XM_020107102.1;XM_020108807.1;XM_020111908.1
GO:0000786	nucleosome	CC	2	6	0.367308	0.839561	XM_020083242.1;XM_020085835.1
GO:0044815	DNA packaging complex	CC	2	6	0.367308	0.839561	XM_020083242.1;XM_020085835.1
GO:0008289	lipid binding	MF	30	126	0.36771	0.921341	XM_020078879.1;XM_020079016.1;XM_020079017.1;XM_020080154.1;XM_020085724.1;XM_020085725.1;XM_020085862.1;XM_020085863.1;XM_020085864.1;XM_020085865.1;XM_020086034.1;XM_020091556.1;XM_020091970.1;XM_020092644.1;XM_020092652.1;XM_020092704.1;XM_020093499.1;XM_020094552.1;XM_020094553.1;XM_020097729.1;XM_020099578.1;XM_020103223.1;XM_020103224.1;XM_020103530.1;XM_020105593.1;XM_020106021.1;XM_020107…
GO:0061134	peptidase regulator activity	MF	5	18	0.370505	0.921341	XM_020080090.1;XM_020083472.1;XM_020089900.1;XM_020096747.1;XM_020096748.1
GO:0016482	cytoplasmic transport	BP	16	67	0.370813	0.826287	XM_020080237.1;XM_020080341.1;XM_020085413.1;XM_020085421.1;XM_020091744.1;XM_020093284.1;XM_020094552.1;XM_020094553.1;XM_020095523.1;XM_020097067.1;XM_020103851.1;XM_020103934.1;XM_020104013.1;XM_020107978.1;XM_020107979.1;XM_020112112.1
GO:0009084	glutamine family amino acid biosynthetic process	BP	3	10	0.371093	0.826287	XM_020084400.1;XM_020101867.1;XM_020101868.1
GO:2000145	regulation of cell motility	BP	9	36	0.371758	0.826287	XM_020079846.1;XM_020084401.1;XM_020094119.1;XM_020097935.1;XM_020098352.1;XM_020101661.1;XM_020104574.1;XM_020106451.1;XM_020108807.1
GO:0097367	carbohydrate derivative binding	MF	419	1859	0.37221	0.921341	XM_020078636.1;XM_020078925.1;XM_020078926.1;XM_020079016.1;XM_020079017.1;XM_020079032.1;XM_020079319.1;XM_020079320.1;XM_020079321.1;XM_020079434.1;XM_020079842.1;XM_020079922.1;XM_020079924.1;XM_020079974.1;XM_020079975.1;XM_020079977.1;XM_020079978.1;XM_020080008.1;XM_020080014.1;XM_020080015.1;XM_020080016.1;XM_020080017.1;XM_020080018.1;XM_020080019.1;XM_020080039.1;XM_020080090.1;XM_020080…
GO:0022603	regulation of anatomical structure morphogenesis	BP	20	85	0.373621	0.826287	XM_020084401.1;XM_020084554.1;XM_020086345.1;XM_020087940.1;XM_020087941.1;XM_020090772.1;XM_020091058.1;XM_020095361.1;XM_020097754.1;XM_020097935.1;XM_020098132.1;XM_020098133.1;XM_020098134.1;XM_020098274.1;XM_020098282.1;XM_020102403.1;XM_020104357.1;XM_020104358.1;XM_020108807.1;XM_020112112.1
GO:0032432	actin filament bundle	CC	1	2	0.3747	0.847147	XM_020090772.1
GO:0004812	aminoacyl-tRNA ligase activity	MF	12	48	0.375547	0.921341	XM_020080014.1;XM_020080015.1;XM_020080016.1;XM_020080017.1;XM_020080018.1;XM_020080019.1;XM_020085204.1;XM_020085213.1;XM_020089393.1;XM_020090732.1;XM_020096902.1;XM_020111943.1
GO:0001558	regulation of cell growth	BP	6	23	0.377097	0.826287	XM_020083242.1;XM_020084401.1;XM_020085835.1;XM_020097935.1;XM_020104574.1;XM_020112112.1
GO:1901698	response to nitrogen compound	BP	6	23	0.377097	0.826287	XM_020090510.1;XM_020096835.1;XM_020096836.1;XM_020096837.1;XM_020096838.1;XM_020111166.1
GO:0008277	regulation of G-protein coupled receptor protein signaling pathway	BP	11	45	0.377125	0.826287	XM_020081693.1;XM_020081856.1;XM_020084273.1;XM_020084274.1;XM_020089810.1;XM_020095657.1;XM_020095658.1;XM_020097657.1;XM_020100774.1;XM_020102542.1;XM_020109172.1
GO:0016651	oxidoreductase activity, acting on NAD(P)H	MF	4	14	0.380191	0.921341	XM_020079272.1;XM_020082086.1;XM_020095535.1;XM_020095536.1
GO:0006869	lipid transport	BP	13	54	0.380448	0.826287	XM_020079049.1;XM_020081325.1;XM_020081326.1;XM_020082522.1;XM_020085724.1;XM_020085725.1;XM_020103913.1;XM_020104207.1;XM_020104208.1;XM_020104209.1;XM_020104210.1;XM_020104259.1;XM_020112803.1
GO:0010876	lipid localization	BP	13	54	0.380448	0.826287	XM_020079049.1;XM_020081325.1;XM_020081326.1;XM_020082522.1;XM_020085724.1;XM_020085725.1;XM_020103913.1;XM_020104207.1;XM_020104208.1;XM_020104209.1;XM_020104210.1;XM_020104259.1;XM_020112803.1
GO:0097485	neuron projection guidance	BP	17	72	0.383779	0.826287	XM_020084401.1;XM_020087263.1;XM_020090612.1;XM_020090613.1;XM_020090614.1;XM_020090616.1;XM_020091062.1;XM_020091064.1;XM_020094382.1;XM_020095361.1;XM_020097935.1;XM_020098695.1;XM_020102352.1;XM_020102353.1;XM_020106287.1;XM_020108807.1;XM_020112112.1
GO:0001935	endothelial cell proliferation	BP	2	6	0.384097	0.826287	XM_020082406.1;XM_020108807.1
GO:0006633	fatty acid biosynthetic process	BP	2	6	0.384097	0.826287	XM_020087669.1;XM_020087676.1
GO:0006694	steroid biosynthetic process	BP	2	6	0.384097	0.826287	XM_020079049.1;XM_020094812.1
GO:0007093	mitotic cell cycle checkpoint	BP	2	6	0.384097	0.826287	XM_020080206.1;XM_020095131.1
GO:0007259	JAK-STAT cascade	BP	2	6	0.384097	0.826287	XM_020112112.1;XM_020113651.1
GO:0007338	single fertilization	BP	2	6	0.384097	0.826287	XM_020099584.1;XM_020099585.1
GO:0008361	regulation of cell size	BP	2	6	0.384097	0.826287	XM_020084401.1;XM_020097935.1
GO:0009566	fertilization	BP	2	6	0.384097	0.826287	XM_020099584.1;XM_020099585.1
GO:0009620	response to fungus	BP	2	6	0.384097	0.826287	XM_020088101.1;XM_020111851.1
GO:0030856	regulation of epithelial cell differentiation	BP	2	6	0.384097	0.826287	XM_020084090.1;XM_020084091.1
GO:0042439	ethanolamine-containing compound metabolic process	BP	2	6	0.384097	0.826287	XM_020086196.1;XM_020094438.1
GO:0045930	negative regulation of mitotic cell cycle	BP	2	6	0.384097	0.826287	XM_020080206.1;XM_020095131.1
GO:0046425	regulation of JAK-STAT cascade	BP	2	6	0.384097	0.826287	XM_020112112.1;XM_020113651.1
GO:0048048	embryonic eye morphogenesis	BP	2	6	0.384097	0.826287	XM_020092219.1;XM_020110806.1
GO:0061387	regulation of extent of cell growth	BP	2	6	0.384097	0.826287	XM_020084401.1;XM_020097935.1
GO:0072330	monocarboxylic acid biosynthetic process	BP	2	6	0.384097	0.826287	XM_020087669.1;XM_020087676.1
GO:0097696	STAT cascade	BP	2	6	0.384097	0.826287	XM_020112112.1;XM_020113651.1
GO:1904892	regulation of STAT cascade	BP	2	6	0.384097	0.826287	XM_020112112.1;XM_020113651.1
GO:2001252	positive regulation of chromosome organization	BP	2	6	0.384097	0.826287	XM_020093945.1;XM_020094382.1
GO:0000291	nuclear-transcribed mRNA catabolic process, exonucleolytic	BP	1	2	0.385474	0.826287	XM_020107465.1
GO:0001508	action potential	BP	1	2	0.385474	0.826287	XM_020091418.1
GO:0001539	cilium or flagellum-dependent cell motility	BP	1	2	0.385474	0.826287	XM_020106451.1
GO:0001764	neuron migration	BP	1	2	0.385474	0.826287	XM_020110063.1
GO:0001840	neural plate development	BP	1	2	0.385474	0.826287	XM_020110063.1
GO:0001919	regulation of receptor recycling	BP	1	2	0.385474	0.826287	XM_020091058.1
GO:0001959	regulation of cytokine-mediated signaling pathway	BP	1	2	0.385474	0.826287	XM_020081158.1
GO:0002274	myeloid leukocyte activation	BP	1	2	0.385474	0.826287	XM_020089599.1
GO:0003352	regulation of cilium movement	BP	1	2	0.385474	0.826287	XM_020106451.1
GO:0006475	internal protein amino acid acetylation	BP	1	2	0.385474	0.826287	XM_020081433.1
GO:0006498	N-terminal protein lipidation	BP	1	2	0.385474	0.826287	XM_020094302.1
GO:0006836	neurotransmitter transport	BP	1	2	0.385474	0.826287	XM_020098644.1
GO:0006898	receptor-mediated endocytosis	BP	1	2	0.385474	0.826287	XM_020105849.1
GO:0007091	metaphase/anaphase transition of mitotic cell cycle	BP	1	2	0.385474	0.826287	XM_020095131.1
GO:0007269	neurotransmitter secretion	BP	1	2	0.385474	0.826287	XM_020098644.1
GO:0007602	phototransduction	BP	1	2	0.385474	0.826287	XM_020109172.1
GO:0009110	vitamin biosynthetic process	BP	1	2	0.385474	0.826287	XM_020088722.1
GO:0009224	CMP biosynthetic process	BP	1	2	0.385474	0.826287	XM_020109199.1
GO:0009880	embryonic pattern specification	BP	1	2	0.385474	0.826287	XM_020093476.1
GO:0010171	body morphogenesis	BP	1	2	0.385474	0.826287	XM_020090621.1
GO:0010506	regulation of autophagy	BP	1	2	0.385474	0.826287	XM_020090377.1
GO:0010965	regulation of mitotic sister chromatid separation	BP	1	2	0.385474	0.826287	XM_020095131.1
GO:0014013	regulation of gliogenesis	BP	1	2	0.385474	0.826287	XM_020099789.1
GO:0015893	drug transport	BP	1	2	0.385474	0.826287	XM_020105974.1
GO:0018105	peptidyl-serine phosphorylation	BP	1	2	0.385474	0.826287	XM_020112112.1
GO:0018209	peptidyl-serine modification	BP	1	2	0.385474	0.826287	XM_020112112.1
GO:0018393	internal peptidyl-lysine acetylation	BP	1	2	0.385474	0.826287	XM_020081433.1
GO:0018394	peptidyl-lysine acetylation	BP	1	2	0.385474	0.826287	XM_020081433.1
GO:0021546	rhombomere development	BP	1	2	0.385474	0.826287	XM_020079846.1
GO:0030071	regulation of mitotic metaphase/anaphase transition	BP	1	2	0.385474	0.826287	XM_020095131.1
GO:0031057	negative regulation of histone modification	BP	1	2	0.385474	0.826287	XM_020094382.1
GO:0031058	positive regulation of histone modification	BP	1	2	0.385474	0.826287	XM_020094382.1
GO:0031060	regulation of histone methylation	BP	1	2	0.385474	0.826287	XM_020104223.1
GO:0031331	positive regulation of cellular catabolic process	BP	1	2	0.385474	0.826287	XM_020111166.1
GO:0032768	regulation of monooxygenase activity	BP	1	2	0.385474	0.826287	XM_020078925.1
GO:0032926	negative regulation of activin receptor signaling pathway	BP	1	2	0.385474	0.826287	XM_020093679.1
GO:0033045	regulation of sister chromatid segregation	BP	1	2	0.385474	0.826287	XM_020095131.1
GO:0033047	regulation of mitotic sister chromatid segregation	BP	1	2	0.385474	0.826287	XM_020095131.1
GO:0035108	limb morphogenesis	BP	1	2	0.385474	0.826287	XM_020079105.1
GO:0035725	sodium ion transmembrane transport	BP	1	2	0.385474	0.826287	XM_020103220.1
GO:0038034	signal transduction in absence of ligand	BP	1	2	0.385474	0.826287	XM_020099671.1
GO:0042822	pyridoxal phosphate metabolic process	BP	1	2	0.385474	0.826287	XM_020089630.1
GO:0042823	pyridoxal phosphate biosynthetic process	BP	1	2	0.385474	0.826287	XM_020089630.1
GO:0043535	regulation of blood vessel endothelial cell migration	BP	1	2	0.385474	0.826287	XM_020098352.1
GO:0044784	metaphase/anaphase transition of cell cycle	BP	1	2	0.385474	0.826287	XM_020095131.1
GO:0045685	regulation of glial cell differentiation	BP	1	2	0.385474	0.826287	XM_020099789.1
GO:0046035	CMP metabolic process	BP	1	2	0.385474	0.826287	XM_020109199.1
GO:0046184	aldehyde biosynthetic process	BP	1	2	0.385474	0.826287	XM_020089630.1
GO:0046677	response to antibiotic	BP	1	2	0.385474	0.826287	XM_020103157.1
GO:0048859	formation of anatomical boundary	BP	1	2	0.385474	0.826287	XM_020109698.1
GO:0050974	detection of mechanical stimulus involved in sensory perception	BP	1	2	0.385474	0.826287	XM_020108153.1
GO:0050982	detection of mechanical stimulus	BP	1	2	0.385474	0.826287	XM_020108153.1
GO:0051304	chromosome separation	BP	1	2	0.385474	0.826287	XM_020095131.1
GO:0051306	mitotic sister chromatid separation	BP	1	2	0.385474	0.826287	XM_020095131.1
GO:0051341	regulation of oxidoreductase activity	BP	1	2	0.385474	0.826287	XM_020078925.1
GO:0051384	response to glucocorticoid	BP	1	2	0.385474	0.826287	XM_020103530.1
GO:0051703	intraspecies interaction between organisms	BP	1	2	0.385474	0.826287	XM_020078925.1
GO:0060122	inner ear receptor stereocilium organization	BP	1	2	0.385474	0.826287	XM_020096828.1
GO:0060173	limb development	BP	1	2	0.385474	0.826287	XM_020079105.1
GO:0060285	cilium-dependent cell motility	BP	1	2	0.385474	0.826287	XM_020106451.1
GO:0060294	cilium movement involved in cell motility	BP	1	2	0.385474	0.826287	XM_020106451.1
GO:0060295	regulation of cilium movement involved in cell motility	BP	1	2	0.385474	0.826287	XM_020106451.1
GO:0060632	regulation of microtubule-based movement	BP	1	2	0.385474	0.826287	XM_020106451.1
GO:0060759	regulation of response to cytokine stimulus	BP	1	2	0.385474	0.826287	XM_020081158.1
GO:0061136	regulation of proteasomal protein catabolic process	BP	1	2	0.385474	0.826287	XM_020095131.1
GO:0061640	cytoskeleton-dependent cytokinesis	BP	1	2	0.385474	0.826287	XM_020079594.1
GO:0090101	negative regulation of transmembrane receptor protein serine/threonine kinase signaling pathway	BP	1	2	0.385474	0.826287	XM_020093679.1
GO:0097191	extrinsic apoptotic signaling pathway	BP	1	2	0.385474	0.826287	XM_020099671.1
GO:0097192	extrinsic apoptotic signaling pathway in absence of ligand	BP	1	2	0.385474	0.826287	XM_020099671.1
GO:0099531	presynaptic process involved in synaptic transmission	BP	1	2	0.385474	0.826287	XM_020098644.1
GO:1901617	organic hydroxy compound biosynthetic process	BP	1	2	0.385474	0.826287	XM_020089630.1
GO:1902019	regulation of cilium-dependent cell motility	BP	1	2	0.385474	0.826287	XM_020106451.1
GO:1902099	regulation of metaphase/anaphase transition of cell cycle	BP	1	2	0.385474	0.826287	XM_020095131.1
GO:1902667	regulation of axon guidance	BP	1	2	0.385474	0.826287	XM_020095361.1
GO:1903309	negative regulation of chromatin modification	BP	1	2	0.385474	0.826287	XM_020094382.1
GO:1903310	positive regulation of chromatin modification	BP	1	2	0.385474	0.826287	XM_020094382.1
GO:0015931	nucleobase-containing compound transport	BP	8	32	0.38604	0.826479	XM_020103467.1;XM_020103468.1;XM_020103674.1;XM_020103675.1;XM_020103851.1;XM_020103934.1;XM_020104013.1;XM_020109674.1
GO:0010008	endosome membrane	CC	4	15	0.38658	0.855412	XM_020087062.1;XM_020090911.1;XM_020109065.1;XM_020110579.1
GO:0044440	endosomal part	CC	4	15	0.38658	0.855412	XM_020087062.1;XM_020090911.1;XM_020109065.1;XM_020110579.1
GO:0016776	phosphotransferase activity, phosphate group as acceptor	MF	3	10	0.390243	0.921341	XM_020080853.1;XM_020103053.1;XM_020110899.1
GO:0016868	intramolecular transferase activity, phosphotransferases	MF	3	10	0.390243	0.921341	XM_020078399.1;XM_020078400.1;XM_020089155.1
GO:0045125	bioactive lipid receptor activity	MF	3	10	0.390243	0.921341	XM_020081407.1;XM_020094119.1;XM_020112133.1
GO:0009064	glutamine family amino acid metabolic process	BP	10	41	0.390841	0.834694	XM_020079547.1;XM_020082660.1;XM_020082661.1;XM_020082662.1;XM_020082663.1;XM_020084400.1;XM_020096305.1;XM_020101867.1;XM_020101868.1;XM_020107286.1
GO:0051640	organelle localization	BP	10	41	0.390841	0.834694	XM_020082106.1;XM_020087940.1;XM_020087941.1;XM_020090911.1;XM_020095755.1;XM_020095756.1;XM_020095757.1;XM_020095758.1;XM_020104436.1;XM_020112112.1
GO:0005261	cation channel activity	MF	39	167	0.392418	0.921341	XM_020079072.1;XM_020079206.1;XM_020079207.1;XM_020079208.1;XM_020079210.1;XM_020079398.1;XM_020081509.1;XM_020083527.1;XM_020085423.1;XM_020089178.1;XM_020090398.1;XM_020090404.1;XM_020092123.1;XM_020092601.1;XM_020094541.1;XM_020094850.1;XM_020096385.1;XM_020096386.1;XM_020096387.1;XM_020096468.1;XM_020096683.1;XM_020096684.1;XM_020096685.1;XM_020096686.1;XM_020096687.1;XM_020098039.1;XM_020098…
GO:0034097	response to cytokine	BP	5	19	0.393438	0.836317	XM_020081158.1;XM_020087373.1;XM_020089599.1;XM_020089661.1;XM_020111172.1
GO:0045664	regulation of neuron differentiation	BP	5	19	0.393438	0.836317	XM_020084401.1;XM_020095361.1;XM_020097935.1;XM_020111166.1;XM_020112112.1
GO:0043038	amino acid activation	BP	12	50	0.393532	0.836317	XM_020080014.1;XM_020080015.1;XM_020080016.1;XM_020080017.1;XM_020080018.1;XM_020080019.1;XM_020085204.1;XM_020085213.1;XM_020089393.1;XM_020090732.1;XM_020096902.1;XM_020111943.1
GO:0043039	tRNA aminoacylation	BP	12	50	0.393532	0.836317	XM_020080014.1;XM_020080015.1;XM_020080016.1;XM_020080017.1;XM_020080018.1;XM_020080019.1;XM_020085204.1;XM_020085213.1;XM_020089393.1;XM_020090732.1;XM_020096902.1;XM_020111943.1
GO:0004114	3',5'-cyclic-nucleotide phosphodiesterase activity	MF	1	2	0.395243	0.921341	XM_020109172.1
GO:0015926	glucosidase activity	MF	1	2	0.395243	0.921341	XM_020101319.1
GO:0016722	oxidoreductase activity, oxidizing metal ions	MF	1	2	0.395243	0.921341	XM_020079272.1
GO:0016723	oxidoreductase activity, oxidizing metal ions, NAD or NADP as acceptor	MF	1	2	0.395243	0.921341	XM_020079272.1
GO:0016744	transferase activity, transferring aldehyde or ketonic groups	MF	1	2	0.395243	0.921341	XM_020099551.1
GO:0016846	carbon-sulfur lyase activity	MF	1	2	0.395243	0.921341	XM_020106432.1
GO:0019955	cytokine binding	MF	1	2	0.395243	0.921341	XM_020087373.1
GO:0035250	UDP-galactosyltransferase activity	MF	1	2	0.395243	0.921341	XM_020106199.1
GO:0045182	translation regulator activity	MF	1	2	0.395243	0.921341	XM_020111166.1
GO:0070567	cytidylyltransferase activity	MF	1	2	0.395243	0.921341	XM_020105089.1
GO:0001883	purine nucleoside binding	MF	411	1828	0.397832	0.921341	XM_020078636.1;XM_020078925.1;XM_020078926.1;XM_020079016.1;XM_020079017.1;XM_020079032.1;XM_020079319.1;XM_020079320.1;XM_020079321.1;XM_020079434.1;XM_020079842.1;XM_020079922.1;XM_020079924.1;XM_020079974.1;XM_020079975.1;XM_020079977.1;XM_020079978.1;XM_020080008.1;XM_020080014.1;XM_020080015.1;XM_020080016.1;XM_020080017.1;XM_020080018.1;XM_020080019.1;XM_020080039.1;XM_020080090.1;XM_020080…
GO:0032549	ribonucleoside binding	MF	411	1828	0.397832	0.921341	XM_020078636.1;XM_020078925.1;XM_020078926.1;XM_020079016.1;XM_020079017.1;XM_020079032.1;XM_020079319.1;XM_020079320.1;XM_020079321.1;XM_020079434.1;XM_020079842.1;XM_020079922.1;XM_020079924.1;XM_020079974.1;XM_020079975.1;XM_020079977.1;XM_020079978.1;XM_020080008.1;XM_020080014.1;XM_020080015.1;XM_020080016.1;XM_020080017.1;XM_020080018.1;XM_020080019.1;XM_020080039.1;XM_020080090.1;XM_020080…
GO:0032550	purine ribonucleoside binding	MF	411	1828	0.397832	0.921341	XM_020078636.1;XM_020078925.1;XM_020078926.1;XM_020079016.1;XM_020079017.1;XM_020079032.1;XM_020079319.1;XM_020079320.1;XM_020079321.1;XM_020079434.1;XM_020079842.1;XM_020079922.1;XM_020079924.1;XM_020079974.1;XM_020079975.1;XM_020079977.1;XM_020079978.1;XM_020080008.1;XM_020080014.1;XM_020080015.1;XM_020080016.1;XM_020080017.1;XM_020080018.1;XM_020080019.1;XM_020080039.1;XM_020080090.1;XM_020080…
GO:0004521	endoribonuclease activity	MF	2	6	0.399389	0.921341	XM_020090602.1;XM_020095312.1
GO:0008373	sialyltransferase activity	MF	2	6	0.399389	0.921341	XM_020090038.1;XM_020090039.1
GO:0016634	oxidoreductase activity, acting on the CH-CH group of donors, oxygen as acceptor	MF	2	6	0.399389	0.921341	XM_020094526.1;XM_020094528.1
GO:0016891	endoribonuclease activity, producing 5'-phosphomonoesters	MF	2	6	0.399389	0.921341	XM_020090602.1;XM_020095312.1
GO:0006643	membrane lipid metabolic process	BP	7	28	0.401941	0.85314	XM_020086196.1;XM_020093828.1;XM_020093837.1;XM_020094438.1;XM_020099719.1;XM_020100997.1;XM_020103564.1
GO:0016875	ligase activity, forming carbon-oxygen bonds	MF	12	49	0.405639	0.923101	XM_020080014.1;XM_020080015.1;XM_020080016.1;XM_020080017.1;XM_020080018.1;XM_020080019.1;XM_020085204.1;XM_020085213.1;XM_020089393.1;XM_020090732.1;XM_020096902.1;XM_020111943.1
GO:0016876	ligase activity, forming aminoacyl-tRNA and related compounds	MF	12	49	0.405639	0.923101	XM_020080014.1;XM_020080015.1;XM_020080016.1;XM_020080017.1;XM_020080018.1;XM_020080019.1;XM_020085204.1;XM_020085213.1;XM_020089393.1;XM_020090732.1;XM_020096902.1;XM_020111943.1
GO:0005057	receptor signaling protein activity	MF	9	36	0.407248	0.923101	XM_020079922.1;XM_020079924.1;XM_020083069.1;XM_020086874.1;XM_020088619.1;XM_020090109.1;XM_020090110.1;XM_020090323.1;XM_020092138.1
GO:0015711	organic anion transport	BP	19	82	0.407277	0.863407	XM_020080827.1;XM_020081325.1;XM_020081326.1;XM_020083501.1;XM_020086967.1;XM_020092449.1;XM_020096123.1;XM_020096390.1;XM_020096391.1;XM_020096875.1;XM_020100997.1;XM_020103913.1;XM_020104207.1;XM_020104208.1;XM_020104209.1;XM_020104210.1;XM_020104259.1;XM_020105674.1;XM_020105974.1
GO:0001882	nucleoside binding	MF	411	1830	0.40862	0.923101	XM_020078636.1;XM_020078925.1;XM_020078926.1;XM_020079016.1;XM_020079017.1;XM_020079032.1;XM_020079319.1;XM_020079320.1;XM_020079321.1;XM_020079434.1;XM_020079842.1;XM_020079922.1;XM_020079924.1;XM_020079974.1;XM_020079975.1;XM_020079977.1;XM_020079978.1;XM_020080008.1;XM_020080014.1;XM_020080015.1;XM_020080016.1;XM_020080017.1;XM_020080018.1;XM_020080019.1;XM_020080039.1;XM_020080090.1;XM_020080…
GO:0005856	cytoskeleton	CC	66	306	0.41102	0.886116	XM_020078636.1;XM_020078860.1;XM_020079373.1;XM_020079895.1;XM_020079974.1;XM_020079975.1;XM_020079977.1;XM_020079978.1;XM_020080135.1;XM_020080136.1;XM_020080939.1;XM_020082041.1;XM_020082480.1;XM_020082481.1;XM_020082482.1;XM_020082483.1;XM_020084090.1;XM_020084091.1;XM_020085652.1;XM_020086083.1;XM_020086087.1;XM_020086678.1;XM_020086799.1;XM_020086900.1;XM_020087062.1;XM_020087940.1;XM_020087…
GO:0030659	cytoplasmic vesicle membrane	CC	10	43	0.411376	0.886116	XM_020080439.1;XM_020080441.1;XM_020084269.1;XM_020084270.1;XM_020084271.1;XM_020091363.1;XM_020091364.1;XM_020091365.1;XM_020095523.1;XM_020109065.1
GO:0048699	generation of neurons	BP	46	205	0.412365	0.870263	XM_020079846.1;XM_020080188.1;XM_020080189.1;XM_020080460.1;XM_020080724.1;XM_020080725.1;XM_020080853.1;XM_020084401.1;XM_020085101.1;XM_020085125.1;XM_020087263.1;XM_020088274.1;XM_020088284.1;XM_020090612.1;XM_020090613.1;XM_020090614.1;XM_020090616.1;XM_020090911.1;XM_020091062.1;XM_020091064.1;XM_020094119.1;XM_020094382.1;XM_020095361.1;XM_020095755.1;XM_020095756.1;XM_020095757.1;XM_020095…
GO:0006865	amino acid transport	BP	4	15	0.412521	0.870263	XM_020096390.1;XM_020096391.1;XM_020096875.1;XM_020100997.1
GO:0007163	establishment or maintenance of cell polarity	BP	4	15	0.412521	0.870263	XM_020104574.1;XM_020108897.1;XM_020109065.1;XM_020110063.1
GO:0048638	regulation of developmental growth	BP	4	15	0.412521	0.870263	XM_020084401.1;XM_020097935.1;XM_020098695.1;XM_020099789.1
GO:0070603	SWI/SNF superfamily-type complex	CC	3	11	0.413237	0.886116	XM_020081870.1;XM_020081871.1;XM_020081872.1
GO:0031325	positive regulation of cellular metabolic process	BP	24	105	0.414954	0.874331	XM_020078925.1;XM_020088619.1;XM_020089688.1;XM_020090109.1;XM_020090110.1;XM_020093945.1;XM_020094382.1;XM_020096545.1;XM_020098859.1;XM_020098860.1;XM_020098861.1;XM_020098862.1;XM_020098863.1;XM_020098864.1;XM_020098867.1;XM_020103180.1;XM_020103183.1;XM_020103184.1;XM_020103185.1;XM_020105089.1;XM_020105849.1;XM_020111166.1;XM_020112112.1;XM_020112240.1
GO:0006935	chemotaxis	BP	20	87	0.417998	0.879674	XM_020080829.1;XM_020084401.1;XM_020087263.1;XM_020090612.1;XM_020090613.1;XM_020090614.1;XM_020090616.1;XM_020091062.1;XM_020091064.1;XM_020094382.1;XM_020095361.1;XM_020095374.1;XM_020097935.1;XM_020098695.1;XM_020102352.1;XM_020102353.1;XM_020106287.1;XM_020107759.1;XM_020108807.1;XM_020112112.1
GO:0044212	transcription regulatory region DNA binding	MF	5	19	0.419737	0.943328	XM_020080887.1;XM_020083242.1;XM_020085835.1;XM_020107978.1;XM_020107979.1
GO:0010769	regulation of cell morphogenesis involved in differentiation	BP	6	24	0.419954	0.881179	XM_020084401.1;XM_020095361.1;XM_020097935.1;XM_020104357.1;XM_020104358.1;XM_020112112.1
GO:0032101	regulation of response to external stimulus	BP	6	24	0.419954	0.881179	XM_020080439.1;XM_020080441.1;XM_020084401.1;XM_020095361.1;XM_020097935.1;XM_020107759.1
GO:0044057	regulation of system process	BP	16	69	0.420748	0.881179	XM_020081938.1;XM_020082772.1;XM_020083936.1;XM_020084523.1;XM_020092030.1;XM_020092034.1;XM_020098859.1;XM_020098860.1;XM_020098861.1;XM_020098862.1;XM_020098863.1;XM_020098864.1;XM_020098867.1;XM_020102164.1;XM_020107102.1;XM_020108807.1
GO:0090066	regulation of anatomical structure size	BP	16	69	0.420748	0.881179	XM_020079373.1;XM_020079422.1;XM_020079423.1;XM_020081072.1;XM_020084401.1;XM_020084668.1;XM_020084675.1;XM_020086799.1;XM_020093716.1;XM_020096470.1;XM_020097935.1;XM_020098377.1;XM_020101522.1;XM_020105849.1;XM_020108807.1;XM_020112658.1
GO:0033036	macromolecule localization	BP	110	499	0.42208	0.882129	XM_020078637.1;XM_020078638.1;XM_020079049.1;XM_020080122.1;XM_020080237.1;XM_020080437.1;XM_020080438.1;XM_020080439.1;XM_020080441.1;XM_020080446.1;XM_020080455.1;XM_020080463.1;XM_020081325.1;XM_020081326.1;XM_020082522.1;XM_020083545.1;XM_020083546.1;XM_020084162.1;XM_020084269.1;XM_020084270.1;XM_020084271.1;XM_020084328.1;XM_020084455.1;XM_020084456.1;XM_020085413.1;XM_020085421.1;XM_020085…
GO:0040008	regulation of growth	BP	8	33	0.42247	0.882129	XM_020083242.1;XM_020084401.1;XM_020085835.1;XM_020097935.1;XM_020098695.1;XM_020099789.1;XM_020104574.1;XM_020112112.1
GO:0003007	heart morphogenesis	BP	12	51	0.422729	0.882129	XM_020079105.1;XM_020080237.1;XM_020080853.1;XM_020083740.1;XM_020088704.1;XM_020088705.1;XM_020088706.1;XM_020088707.1;XM_020091086.1;XM_020097865.1;XM_020106451.1;XM_020111009.1
GO:0044265	cellular macromolecule catabolic process	BP	34	151	0.42402	0.883757	XM_020080976.1;XM_020080977.1;XM_020080978.1;XM_020080979.1;XM_020084375.1;XM_020088538.1;XM_020089140.1;XM_020089141.1;XM_020089481.1;XM_020092446.1;XM_020092456.1;XM_020092464.1;XM_020092472.1;XM_020092479.1;XM_020093302.1;XM_020093768.1;XM_020095131.1;XM_020098164.1;XM_020098165.1;XM_020098517.1;XM_020098518.1;XM_020098792.1;XM_020100946.1;XM_020100947.1;XM_020100948.1;XM_020100949.1;XM_020101…
GO:0046906	tetrapyrrole binding	MF	18	76	0.424063	0.948161	XM_020078700.1;XM_020078702.1;XM_020078708.1;XM_020078716.1;XM_020080743.1;XM_020084810.1;XM_020084811.1;XM_020085073.1;XM_020085074.1;XM_020086813.1;XM_020086823.1;XM_020088186.1;XM_020095805.1;XM_020101216.1;XM_020104071.1;XM_020105916.1;XM_020105918.1;XM_020109645.1
GO:0051336	regulation of hydrolase activity	BP	56	252	0.430046	0.895239	XM_020080853.1;XM_020080959.1;XM_020080997.1;XM_020080998.1;XM_020081309.1;XM_020081331.1;XM_020081377.1;XM_020082470.1;XM_020082595.1;XM_020082596.1;XM_020082597.1;XM_020083033.1;XM_020083472.1;XM_020084043.1;XM_020084044.1;XM_020084123.1;XM_020084133.1;XM_020084143.1;XM_020084156.1;XM_020084509.1;XM_020084577.1;XM_020084578.1;XM_020088077.1;XM_020089345.1;XM_020089900.1;XM_020090847.1;XM_020090…
GO:0005912	adherens junction	CC	12	53	0.432047	0.888597	XM_020078925.1;XM_020078926.1;XM_020080052.1;XM_020080053.1;XM_020080054.1;XM_020091290.1;XM_020098132.1;XM_020098133.1;XM_020098134.1;XM_020099671.1;XM_020109065.1;XM_020111908.1
GO:0070161	anchoring junction	CC	12	53	0.432047	0.888597	XM_020078925.1;XM_020078926.1;XM_020080052.1;XM_020080053.1;XM_020080054.1;XM_020091290.1;XM_020098132.1;XM_020098133.1;XM_020098134.1;XM_020099671.1;XM_020109065.1;XM_020111908.1
GO:0046983	protein dimerization activity	MF	24	103	0.434818	0.965371	XM_020078913.1;XM_020083242.1;XM_020085835.1;XM_020086020.1;XM_020087783.1;XM_020090231.1;XM_020090792.1;XM_020090794.1;XM_020090795.1;XM_020090796.1;XM_020090797.1;XM_020090798.1;XM_020090799.1;XM_020090800.1;XM_020090801.1;XM_020090802.1;XM_020096835.1;XM_020096836.1;XM_020096837.1;XM_020096838.1;XM_020100033.1;XM_020100034.1;XM_020100110.1;XM_020111550.1
GO:0002065	columnar/cuboidal epithelial cell differentiation	BP	3	11	0.435875	0.899803	XM_020086754.1;XM_020105068.1;XM_020105069.1
GO:0006188	IMP biosynthetic process	BP	3	11	0.435875	0.899803	XM_020089028.1;XM_020089029.1;XM_020089030.1
GO:0006914	autophagy	BP	3	11	0.435875	0.899803	XM_020087940.1;XM_020087941.1;XM_020090377.1
GO:0010594	regulation of endothelial cell migration	BP	3	11	0.435875	0.899803	XM_020098352.1;XM_020101661.1;XM_020108807.1
GO:0010632	regulation of epithelial cell migration	BP	3	11	0.435875	0.899803	XM_020098352.1;XM_020101661.1;XM_020108807.1
GO:0031023	microtubule organizing center organization	BP	3	11	0.435875	0.899803	XM_020080939.1;XM_020105629.1;XM_020105630.1
GO:0046040	IMP metabolic process	BP	3	11	0.435875	0.899803	XM_020089028.1;XM_020089029.1;XM_020089030.1
GO:0015036	disulfide oxidoreductase activity	MF	4	15	0.436188	0.965371	XM_020090195.1;XM_020090197.1;XM_020090198.1;XM_020091799.1
GO:0042330	taxis	BP	20	88	0.440326	0.905768	XM_020080829.1;XM_020084401.1;XM_020087263.1;XM_020090612.1;XM_020090613.1;XM_020090614.1;XM_020090616.1;XM_020091062.1;XM_020091064.1;XM_020094382.1;XM_020095361.1;XM_020095374.1;XM_020097935.1;XM_020098695.1;XM_020102352.1;XM_020102353.1;XM_020106287.1;XM_020107759.1;XM_020108807.1;XM_020112112.1
GO:0014902	myotube differentiation	BP	5	20	0.440856	0.905768	XM_020084174.1;XM_020084176.1;XM_020094382.1;XM_020104584.1;XM_020105470.1
GO:0043066	negative regulation of apoptotic process	BP	5	20	0.440856	0.905768	XM_020078925.1;XM_020078926.1;XM_020080090.1;XM_020091418.1;XM_020112112.1
GO:0043069	negative regulation of programmed cell death	BP	5	20	0.440856	0.905768	XM_020078925.1;XM_020078926.1;XM_020080090.1;XM_020091418.1;XM_020112112.1
GO:0098796	membrane protein complex	CC	53	247	0.4423	0.888597	XM_020079072.1;XM_020079206.1;XM_020079207.1;XM_020079208.1;XM_020079210.1;XM_020079398.1;XM_020080439.1;XM_020080441.1;XM_020080538.1;XM_020081566.1;XM_020081567.1;XM_020083527.1;XM_020084162.1;XM_020084269.1;XM_020084270.1;XM_020084271.1;XM_020084328.1;XM_020085908.1;XM_020085909.1;XM_020085910.1;XM_020089178.1;XM_020089469.1;XM_020090398.1;XM_020090404.1;XM_020091363.1;XM_020091364.1;XM_020091…
GO:0008227	G-protein coupled amine receptor activity	MF	9	37	0.442481	0.974352	XM_020081072.1;XM_020081938.1;XM_020082772.1;XM_020083936.1;XM_020084523.1;XM_020092030.1;XM_020092034.1;XM_020093716.1;XM_020102250.1
GO:1902582	single-organism intracellular transport	BP	25	111	0.444011	0.91117	XM_020080237.1;XM_020080341.1;XM_020080439.1;XM_020080441.1;XM_020080455.1;XM_020080463.1;XM_020084144.1;XM_020085523.1;XM_020085559.1;XM_020088600.1;XM_020091744.1;XM_020093220.1;XM_020093499.1;XM_020095207.1;XM_020101113.1;XM_020101114.1;XM_020101287.1;XM_020101288.1;XM_020102377.1;XM_020106204.1;XM_020107978.1;XM_020107979.1;XM_020109065.1;XM_020110579.1;XM_020112112.1
GO:0044271	cellular nitrogen compound biosynthetic process	BP	162	741	0.445794	0.913747	XM_020078295.1;XM_020078700.1;XM_020078708.1;XM_020078716.1;XM_020078773.1;XM_020078925.1;XM_020079105.1;XM_020080014.1;XM_020080015.1;XM_020080016.1;XM_020080017.1;XM_020080018.1;XM_020080019.1;XM_020080206.1;XM_020080853.1;XM_020080887.1;XM_020081433.1;XM_020081501.1;XM_020081503.1;XM_020081504.1;XM_020081505.1;XM_020081573.1;XM_020081709.1;XM_020081717.1;XM_020081845.1;XM_020081846.1;XM_020082…
GO:0022008	neurogenesis	BP	47	212	0.447534	0.916228	XM_020079846.1;XM_020080188.1;XM_020080189.1;XM_020080460.1;XM_020080724.1;XM_020080725.1;XM_020080853.1;XM_020084401.1;XM_020085101.1;XM_020085125.1;XM_020087263.1;XM_020087966.1;XM_020088274.1;XM_020088284.1;XM_020090612.1;XM_020090613.1;XM_020090614.1;XM_020090616.1;XM_020090911.1;XM_020091062.1;XM_020091064.1;XM_020094119.1;XM_020094382.1;XM_020095361.1;XM_020095755.1;XM_020095756.1;XM_020095…
GO:0000118	histone deacetylase complex	CC	2	7	0.44857	0.888597	XM_020105629.1;XM_020105630.1
GO:0008023	transcription elongation factor complex	CC	2	7	0.44857	0.888597	XM_020107036.1;XM_020107280.1
GO:0032993	protein-DNA complex	CC	2	7	0.44857	0.888597	XM_020083242.1;XM_020085835.1
GO:0072372	primary cilium	CC	2	7	0.44857	0.888597	XM_020087940.1;XM_020087941.1
GO:0098687	chromosomal region	CC	2	7	0.44857	0.888597	XM_020090772.1;XM_020110732.1
GO:0001525	angiogenesis	BP	10	43	0.45522	0.923456	XM_020081632.1;XM_020082406.1;XM_020084401.1;XM_020084554.1;XM_020097754.1;XM_020098274.1;XM_020098282.1;XM_020102403.1;XM_020107102.1;XM_020108807.1
GO:0004620	phospholipase activity	MF	3	11	0.456436	0.995031	XM_020094438.1;XM_020099584.1;XM_020099585.1
GO:0016298	lipase activity	MF	3	11	0.456436	0.995031	XM_020094438.1;XM_020099584.1;XM_020099585.1
GO:0030334	regulation of cell migration	BP	8	34	0.458722	0.923456	XM_020079846.1;XM_020084401.1;XM_020094119.1;XM_020097935.1;XM_020098352.1;XM_020101661.1;XM_020104574.1;XM_020108807.1
GO:0000375	RNA splicing, via transesterification reactions	BP	6	25	0.462397	0.923456	XM_020081573.1;XM_020085528.1;XM_020085529.1;XM_020085531.1;XM_020090377.1;XM_020107465.1
GO:0000377	RNA splicing, via transesterification reactions with bulged adenosine as nucleophile	BP	6	25	0.462397	0.923456	XM_020081573.1;XM_020085528.1;XM_020085529.1;XM_020085531.1;XM_020090377.1;XM_020107465.1
GO:0022618	ribonucleoprotein complex assembly	BP	6	25	0.462397	0.923456	XM_020081573.1;XM_020090377.1;XM_020096835.1;XM_020096836.1;XM_020096837.1;XM_020096838.1
GO:0031344	regulation of cell projection organization	BP	6	25	0.462397	0.923456	XM_020084401.1;XM_020095361.1;XM_020097935.1;XM_020101522.1;XM_020111166.1;XM_020112112.1
GO:0045765	regulation of angiogenesis	BP	6	25	0.462397	0.923456	XM_020084554.1;XM_020097754.1;XM_020098274.1;XM_020098282.1;XM_020102403.1;XM_020108807.1
GO:0048588	developmental cell growth	BP	6	25	0.462397	0.923456	XM_020084401.1;XM_020097935.1;XM_020101604.1;XM_020101605.1;XM_020103078.1;XM_020112112.1
GO:0071826	ribonucleoprotein complex subunit organization	BP	6	25	0.462397	0.923456	XM_020081573.1;XM_020090377.1;XM_020096835.1;XM_020096836.1;XM_020096837.1;XM_020096838.1
GO:1901342	regulation of vasculature development	BP	6	25	0.462397	0.923456	XM_020084554.1;XM_020097754.1;XM_020098274.1;XM_020098282.1;XM_020102403.1;XM_020108807.1
GO:0010001	glial cell differentiation	BP	4	16	0.465985	0.923456	XM_020079846.1;XM_020087966.1;XM_020099789.1;XM_020112112.1
GO:1903649	regulation of cytoplasmic transport	BP	4	16	0.465985	0.923456	XM_020080237.1;XM_020080341.1;XM_020091744.1;XM_020112112.1
GO:0019637	organophosphate metabolic process	BP	68	310	0.466152	0.923456	XM_020078321.1;XM_020078700.1;XM_020078708.1;XM_020078716.1;XM_020079016.1;XM_020079017.1;XM_020080853.1;XM_020082548.1;XM_020084304.1;XM_020084307.1;XM_020084523.1;XM_020084552.1;XM_020084560.1;XM_020084569.1;XM_020086196.1;XM_020088186.1;XM_020088744.1;XM_020088745.1;XM_020088746.1;XM_020089028.1;XM_020089029.1;XM_020089030.1;XM_020089144.1;XM_020089630.1;XM_020092529.1;XM_020092530.1;XM_020092…
GO:0001676	long-chain fatty acid metabolic process	BP	2	7	0.46706	0.923456	XM_020087669.1;XM_020087676.1
GO:0002685	regulation of leukocyte migration	BP	2	7	0.46706	0.923456	XM_020084401.1;XM_020097935.1
GO:0002688	regulation of leukocyte chemotaxis	BP	2	7	0.46706	0.923456	XM_020084401.1;XM_020097935.1
GO:0006306	DNA methylation	BP	2	7	0.46706	0.923456	XM_020083242.1;XM_020085835.1
GO:0006323	DNA packaging	BP	2	7	0.46706	0.923456	XM_020083242.1;XM_020085835.1
GO:0006334	nucleosome assembly	BP	2	7	0.46706	0.923456	XM_020083242.1;XM_020085835.1
GO:0006342	chromatin silencing	BP	2	7	0.46706	0.923456	XM_020083242.1;XM_020085835.1
GO:0022407	regulation of cell-cell adhesion	BP	2	7	0.46706	0.923456	XM_020108981.1;XM_020108984.1
GO:0023061	signal release	BP	2	7	0.46706	0.923456	XM_020098644.1;XM_020099789.1
GO:0030010	establishment of cell polarity	BP	2	7	0.46706	0.923456	XM_020108897.1;XM_020109065.1
GO:0031497	chromatin assembly	BP	2	7	0.46706	0.923456	XM_020083242.1;XM_020085835.1
GO:0033157	regulation of intracellular protein transport	BP	2	7	0.46706	0.923456	XM_020080237.1;XM_020091744.1
GO:0044728	DNA methylation or demethylation	BP	2	7	0.46706	0.923456	XM_020083242.1;XM_020085835.1
GO:0045814	negative regulation of gene expression, epigenetic	BP	2	7	0.46706	0.923456	XM_020083242.1;XM_020085835.1
GO:0048839	inner ear development	BP	2	7	0.46706	0.923456	XM_020079846.1;XM_020096828.1
GO:0065004	protein-DNA complex assembly	BP	2	7	0.46706	0.923456	XM_020083242.1;XM_020085835.1
GO:0071622	regulation of granulocyte chemotaxis	BP	2	7	0.46706	0.923456	XM_020084401.1;XM_020097935.1
GO:0015301	anion:anion antiporter activity	MF	5	20	0.468239	1	XM_020087309.1;XM_020094129.1;XM_020094130.1;XM_020105674.1;XM_020105974.1
GO:0007409	axonogenesis	BP	16	71	0.470868	0.928864	XM_020084401.1;XM_020090612.1;XM_020090613.1;XM_020090614.1;XM_020090616.1;XM_020091062.1;XM_020091064.1;XM_020095361.1;XM_020097935.1;XM_020098695.1;XM_020102352.1;XM_020102353.1;XM_020106287.1;XM_020108807.1;XM_020109698.1;XM_020112112.1
GO:0048667	cell morphogenesis involved in neuron differentiation	BP	16	71	0.470868	0.928864	XM_020084401.1;XM_020090612.1;XM_020090613.1;XM_020090614.1;XM_020090616.1;XM_020091062.1;XM_020091064.1;XM_020095361.1;XM_020097935.1;XM_020098695.1;XM_020102352.1;XM_020102353.1;XM_020106287.1;XM_020108807.1;XM_020109698.1;XM_020112112.1
GO:0090304	nucleic acid metabolic process	BP	201	925	0.476256	0.938425	XM_020078295.1;XM_020078773.1;XM_020078925.1;XM_020079105.1;XM_020079600.1;XM_020080014.1;XM_020080015.1;XM_020080016.1;XM_020080017.1;XM_020080018.1;XM_020080019.1;XM_020080206.1;XM_020080220.1;XM_020080221.1;XM_020080222.1;XM_020080256.1;XM_020080295.1;XM_020080479.1;XM_020080887.1;XM_020081433.1;XM_020081501.1;XM_020081503.1;XM_020081504.1;XM_020081505.1;XM_020081573.1;XM_020081787.1;XM_020081…
GO:0030120	vesicle coat	CC	7	31	0.480225	0.89879	XM_020084269.1;XM_020084270.1;XM_020084271.1;XM_020091363.1;XM_020091364.1;XM_020091365.1;XM_020095523.1
GO:0097060	synaptic membrane	CC	19	88	0.480734	0.89879	XM_020084030.1;XM_020084038.1;XM_020085017.1;XM_020085026.1;XM_020085035.1;XM_020085043.1;XM_020085052.1;XM_020085060.1;XM_020085069.1;XM_020091418.1;XM_020092030.1;XM_020092034.1;XM_020096545.1;XM_020099413.1;XM_020102250.1;XM_020104220.1;XM_020105652.1;XM_020105659.1;XM_020112112.1
GO:0005924	cell-substrate adherens junction	CC	11	50	0.481158	0.89879	XM_020078925.1;XM_020078926.1;XM_020080052.1;XM_020080053.1;XM_020080054.1;XM_020098132.1;XM_020098133.1;XM_020098134.1;XM_020099671.1;XM_020109065.1;XM_020111908.1
GO:0030055	cell-substrate junction	CC	11	50	0.481158	0.89879	XM_020078925.1;XM_020078926.1;XM_020080052.1;XM_020080053.1;XM_020080054.1;XM_020098132.1;XM_020098133.1;XM_020098134.1;XM_020099671.1;XM_020109065.1;XM_020111908.1
GO:0051649	establishment of localization in cell	BP	48	219	0.482068	0.942748	XM_020080237.1;XM_020080341.1;XM_020080439.1;XM_020080441.1;XM_020080455.1;XM_020080463.1;XM_020084144.1;XM_020084455.1;XM_020084456.1;XM_020085413.1;XM_020085421.1;XM_020085523.1;XM_020085559.1;XM_020088274.1;XM_020088284.1;XM_020088600.1;XM_020090714.1;XM_020090715.1;XM_020091333.1;XM_020091744.1;XM_020093220.1;XM_020093284.1;XM_020093499.1;XM_020094552.1;XM_020094553.1;XM_020095207.1;XM_020095…
GO:0004448	isocitrate dehydrogenase activity	MF	2	7	0.483778	1	XM_020079279.1;XM_020086909.1
GO:0004936	alpha-adrenergic receptor activity	MF	2	7	0.483778	1	XM_020083936.1;XM_020084523.1
GO:0015932	nucleobase-containing compound transmembrane transporter activity	MF	2	7	0.483778	1	XM_020103467.1;XM_020103468.1
GO:0031490	chromatin DNA binding	MF	2	7	0.483778	1	XM_020083242.1;XM_020085835.1
GO:0046912	transferase activity, transferring acyl groups, acyl groups converted into alkyl on transfer	MF	2	7	0.483778	1	XM_020112293.1;XM_020112294.1
GO:0015631	tubulin binding	MF	19	83	0.485361	1	XM_020079974.1;XM_020079975.1;XM_020079977.1;XM_020079978.1;XM_020080135.1;XM_020080136.1;XM_020086678.1;XM_020087062.1;XM_020089458.1;XM_020089459.1;XM_020091363.1;XM_020091364.1;XM_020091365.1;XM_020097762.1;XM_020097763.1;XM_020098324.1;XM_020100730.1;XM_020102300.1;XM_020108069.1
GO:0045744	negative regulation of G-protein coupled receptor protein signaling pathway	BP	10	44	0.487101	0.942748	XM_020081693.1;XM_020081856.1;XM_020084273.1;XM_020084274.1;XM_020089810.1;XM_020095657.1;XM_020095658.1;XM_020097657.1;XM_020100774.1;XM_020102542.1
GO:0006397	mRNA processing	BP	5	21	0.487325	0.942748	XM_020079600.1;XM_020081573.1;XM_020097632.1;XM_020097633.1;XM_020111166.1
GO:0060548	negative regulation of cell death	BP	5	21	0.487325	0.942748	XM_020078925.1;XM_020078926.1;XM_020080090.1;XM_020091418.1;XM_020112112.1
GO:0006974	cellular response to DNA damage stimulus	BP	18	81	0.490044	0.942748	XM_020080206.1;XM_020087905.1;XM_020087906.1;XM_020087907.1;XM_020087908.1;XM_020088450.1;XM_020092446.1;XM_020092456.1;XM_020092464.1;XM_020092472.1;XM_020092479.1;XM_020093040.1;XM_020093041.1;XM_020093042.1;XM_020093751.1;XM_020096401.1;XM_020096402.1;XM_020106685.1
GO:0022804	active transmembrane transporter activity	MF	45	200	0.49153	1	XM_020080538.1;XM_020080827.1;XM_020082053.1;XM_020082718.1;XM_020085704.1;XM_020086378.1;XM_020086419.1;XM_020086978.1;XM_020087309.1;XM_020087780.1;XM_020089085.1;XM_020090216.1;XM_020090217.1;XM_020090218.1;XM_020090219.1;XM_020090220.1;XM_020090221.1;XM_020090222.1;XM_020090223.1;XM_020090225.1;XM_020090226.1;XM_020090227.1;XM_020091195.1;XM_020092231.1;XM_020093786.1;XM_020093787.1;XM_020094…
GO:0042692	muscle cell differentiation	BP	13	58	0.492019	0.942748	XM_020078925.1;XM_020078926.1;XM_020081693.1;XM_020084174.1;XM_020084176.1;XM_020084401.1;XM_020093476.1;XM_020094382.1;XM_020097935.1;XM_020104584.1;XM_020105470.1;XM_020110063.1;XM_020111908.1
GO:1902494	catalytic complex	CC	17	79	0.492598	0.89879	XM_020078860.1;XM_020079442.1;XM_020079895.1;XM_020081433.1;XM_020081573.1;XM_020090377.1;XM_020090872.1;XM_020091808.1;XM_020092238.1;XM_020094362.1;XM_020095173.1;XM_020095174.1;XM_020095535.1;XM_020095536.1;XM_020097233.1;XM_020105629.1;XM_020105630.1
GO:0002009	morphogenesis of an epithelium	BP	21	95	0.493333	0.942748	XM_020078925.1;XM_020078926.1;XM_020080237.1;XM_020080853.1;XM_020083740.1;XM_020089974.1;XM_020091058.1;XM_020091086.1;XM_020091290.1;XM_020094119.1;XM_020094599.1;XM_020094600.1;XM_020095361.1;XM_020097865.1;XM_020104574.1;XM_020104833.1;XM_020106451.1;XM_020107036.1;XM_020109065.1;XM_020110063.1;XM_020111009.1
GO:0000989	transcription factor activity, transcription factor binding	MF	12	52	0.495755	1	XM_020080206.1;XM_020083951.1;XM_020088274.1;XM_020088284.1;XM_020094633.1;XM_020094634.1;XM_020099469.1;XM_020099470.1;XM_020102341.1;XM_020108096.1;XM_020108097.1;XM_020108098.1
GO:0009124	nucleoside monophosphate biosynthetic process	BP	11	49	0.498939	0.942748	XM_020084552.1;XM_020084560.1;XM_020084569.1;XM_020089028.1;XM_020089029.1;XM_020089030.1;XM_020096321.1;XM_020096322.1;XM_020096323.1;XM_020096324.1;XM_020109199.1
GO:0042060	wound healing	BP	11	49	0.498939	0.942748	XM_020080090.1;XM_020080314.1;XM_020080315.1;XM_020084401.1;XM_020089277.1;XM_020091917.1;XM_020091918.1;XM_020097935.1;XM_020104145.1;XM_020105820.1;XM_020111009.1
GO:0051726	regulation of cell cycle	BP	11	49	0.498939	0.942748	XM_020080206.1;XM_020086869.1;XM_020086871.1;XM_020086872.1;XM_020088274.1;XM_020088284.1;XM_020089739.1;XM_020090561.1;XM_020095131.1;XM_020099789.1;XM_020112112.1
GO:0005929	cilium	CC	5	22	0.500695	0.89879	XM_020087940.1;XM_020087941.1;XM_020090772.1;XM_020109065.1;XM_020109172.1
GO:0051495	positive regulation of cytoskeleton organization	BP	6	26	0.50399	0.942748	XM_020079422.1;XM_020079423.1;XM_020086799.1;XM_020098377.1;XM_020101522.1;XM_020112658.1
GO:0000123	histone acetyltransferase complex	CC	1	3	0.505569	0.89879	XM_020081433.1
GO:0000313	organellar ribosome	CC	1	3	0.505569	0.89879	XM_020082958.1
GO:0000775	chromosome, centromeric region	CC	1	3	0.505569	0.89879	XM_020090772.1
GO:0000776	kinetochore	CC	1	3	0.505569	0.89879	XM_020090772.1
GO:0031248	protein acetyltransferase complex	CC	1	3	0.505569	0.89879	XM_020081433.1
GO:1902493	acetyltransferase complex	CC	1	3	0.505569	0.89879	XM_020081433.1
GO:0010647	positive regulation of cell communication	BP	9	40	0.507247	0.942748	XM_020079196.1;XM_020079846.1;XM_020080139.1;XM_020080141.1;XM_020080142.1;XM_020090318.1;XM_020091418.1;XM_020098695.1;XM_020105089.1
GO:0016049	cell growth	BP	9	40	0.507247	0.942748	XM_020083242.1;XM_020084401.1;XM_020085835.1;XM_020097935.1;XM_020101604.1;XM_020101605.1;XM_020103078.1;XM_020104574.1;XM_020112112.1
GO:0044283	small molecule biosynthetic process	BP	9	40	0.507247	0.942748	XM_020084400.1;XM_020087669.1;XM_020087676.1;XM_020088722.1;XM_020098406.1;XM_020099209.1;XM_020101188.1;XM_020101867.1;XM_020101868.1
GO:0012506	vesicle membrane	CC	11	51	0.510154	0.899255	XM_020080439.1;XM_020080441.1;XM_020084269.1;XM_020084270.1;XM_020084271.1;XM_020087138.1;XM_020091363.1;XM_020091364.1;XM_020091365.1;XM_020095523.1;XM_020109065.1
GO:0032970	regulation of actin filament-based process	BP	15	68	0.511617	0.942748	XM_020079373.1;XM_020079422.1;XM_020079423.1;XM_020086799.1;XM_020095529.1;XM_020095538.1;XM_020095547.1;XM_020095556.1;XM_020096470.1;XM_020098377.1;XM_020101522.1;XM_020105518.1;XM_020105849.1;XM_020106937.1;XM_020112658.1
GO:0006810	transport	BP	311	1440	0.515882	0.942748	XM_020078637.1;XM_020078638.1;XM_020078879.1;XM_020079049.1;XM_020079072.1;XM_020079206.1;XM_020079207.1;XM_020079208.1;XM_020079210.1;XM_020079398.1;XM_020080122.1;XM_020080203.1;XM_020080204.1;XM_020080205.1;XM_020080237.1;XM_020080341.1;XM_020080428.1;XM_020080430.1;XM_020080438.1;XM_020080439.1;XM_020080441.1;XM_020080455.1;XM_020080463.1;XM_020080827.1;XM_020080878.1;XM_020081325.1;XM_020081…
GO:0003006	developmental process involved in reproduction	BP	4	17	0.517573	0.942748	XM_020092704.1;XM_020099671.1;XM_020099789.1;XM_020104145.1
GO:0006665	sphingolipid metabolic process	BP	4	17	0.517573	0.942748	XM_020086196.1;XM_020094438.1;XM_020099719.1;XM_020103564.1
GO:0019221	cytokine-mediated signaling pathway	BP	4	17	0.517573	0.942748	XM_020081158.1;XM_020087373.1;XM_020089599.1;XM_020089661.1
GO:0042063	gliogenesis	BP	4	17	0.517573	0.942748	XM_020079846.1;XM_020087966.1;XM_020099789.1;XM_020112112.1
GO:0071345	cellular response to cytokine stimulus	BP	4	17	0.517573	0.942748	XM_020081158.1;XM_020087373.1;XM_020089599.1;XM_020089661.1
GO:0072527	pyrimidine-containing compound metabolic process	BP	7	31	0.517766	0.942748	XM_020096321.1;XM_020096322.1;XM_020096323.1;XM_020096324.1;XM_020097291.1;XM_020097292.1;XM_020109199.1
GO:0000302	response to reactive oxygen species	BP	1	3	0.518282	0.942748	XM_020111101.1
GO:0001649	osteoblast differentiation	BP	1	3	0.518282	0.942748	XM_020079105.1
GO:0001881	receptor recycling	BP	1	3	0.518282	0.942748	XM_020091058.1
GO:0002791	regulation of peptide secretion	BP	1	3	0.518282	0.942748	XM_020099789.1
GO:0003171	atrioventricular valve development	BP	1	3	0.518282	0.942748	XM_020091086.1
GO:0006081	cellular aldehyde metabolic process	BP	1	3	0.518282	0.942748	XM_020089630.1
GO:0006487	protein N-linked glycosylation	BP	1	3	0.518282	0.942748	XM_020089535.1
GO:0006536	glutamate metabolic process	BP	1	3	0.518282	0.942748	XM_020079547.1
GO:0006569	tryptophan catabolic process	BP	1	3	0.518282	0.942748	XM_020080743.1
GO:0007623	circadian rhythm	BP	1	3	0.518282	0.942748	XM_020086866.1
GO:0009074	aromatic amino acid family catabolic process	BP	1	3	0.518282	0.942748	XM_020080743.1
GO:0009310	amine catabolic process	BP	1	3	0.518282	0.942748	XM_020080743.1
GO:0009583	detection of light stimulus	BP	1	3	0.518282	0.942748	XM_020109172.1
GO:0010591	regulation of lamellipodium assembly	BP	1	3	0.518282	0.942748	XM_020101522.1
GO:0010921	regulation of phosphatase activity	BP	1	3	0.518282	0.942748	XM_020081331.1
GO:0015807	L-amino acid transport	BP	1	3	0.518282	0.942748	XM_020100997.1
GO:0017156	calcium ion regulated exocytosis	BP	1	3	0.518282	0.942748	XM_020112112.1
GO:0017158	regulation of calcium ion-dependent exocytosis	BP	1	3	0.518282	0.942748	XM_020112112.1
GO:0019748	secondary metabolic process	BP	1	3	0.518282	0.942748	XM_020092165.1
GO:0030032	lamellipodium assembly	BP	1	3	0.518282	0.942748	XM_020101522.1
GO:0030335	positive regulation of cell migration	BP	1	3	0.518282	0.942748	XM_020098352.1
GO:0031214	biomineral tissue development	BP	1	3	0.518282	0.942748	XM_020087137.1
GO:0035282	segmentation	BP	1	3	0.518282	0.942748	XM_020079196.1
GO:0035303	regulation of dephosphorylation	BP	1	3	0.518282	0.942748	XM_020081331.1
GO:0035304	regulation of protein dephosphorylation	BP	1	3	0.518282	0.942748	XM_020081331.1
GO:0042176	regulation of protein catabolic process	BP	1	3	0.518282	0.942748	XM_020095131.1
GO:0042311	vasodilation	BP	1	3	0.518282	0.942748	XM_020108807.1
GO:0042312	regulation of vasodilation	BP	1	3	0.518282	0.942748	XM_020108807.1
GO:0042402	cellular biogenic amine catabolic process	BP	1	3	0.518282	0.942748	XM_020080743.1
GO:0042436	indole-containing compound catabolic process	BP	1	3	0.518282	0.942748	XM_020080743.1
GO:0042742	defense response to bacterium	BP	1	3	0.518282	0.942748	XM_020087073.1
GO:0045055	regulated exocytosis	BP	1	3	0.518282	0.942748	XM_020112112.1
GO:0045852	pH elevation	BP	1	3	0.518282	0.942748	XM_020089085.1
GO:0046218	indolalkylamine catabolic process	BP	1	3	0.518282	0.942748	XM_020080743.1
GO:0046883	regulation of hormone secretion	BP	1	3	0.518282	0.942748	XM_020099789.1
GO:0051149	positive regulation of muscle cell differentiation	BP	1	3	0.518282	0.942748	XM_020093476.1
GO:0051272	positive regulation of cellular component movement	BP	1	3	0.518282	0.942748	XM_020098352.1
GO:0060026	convergent extension	BP	1	3	0.518282	0.942748	XM_020107036.1
GO:0060795	cell fate commitment involved in formation of primary germ layer	BP	1	3	0.518282	0.942748	XM_020079196.1
GO:0060972	left/right pattern formation	BP	1	3	0.518282	0.942748	XM_020080237.1
GO:0061687	detoxification of inorganic compound	BP	1	3	0.518282	0.942748	XM_020079272.1
GO:0090087	regulation of peptide transport	BP	1	3	0.518282	0.942748	XM_020099789.1
GO:0090276	regulation of peptide hormone secretion	BP	1	3	0.518282	0.942748	XM_020099789.1
GO:0097581	lamellipodium organization	BP	1	3	0.518282	0.942748	XM_020101522.1
GO:0098754	detoxification	BP	1	3	0.518282	0.942748	XM_020079272.1
GO:1902743	regulation of lamellipodium organization	BP	1	3	0.518282	0.942748	XM_020101522.1
GO:1903050	regulation of proteolysis involved in cellular protein catabolic process	BP	1	3	0.518282	0.942748	XM_020095131.1
GO:1903305	regulation of regulated secretory pathway	BP	1	3	0.518282	0.942748	XM_020112112.1
GO:1903362	regulation of cellular protein catabolic process	BP	1	3	0.518282	0.942748	XM_020095131.1
GO:2000147	positive regulation of cell motility	BP	1	3	0.518282	0.942748	XM_020098352.1
GO:0002682	regulation of immune system process	BP	10	45	0.518523	0.942748	XM_020080439.1;XM_020080441.1;XM_020084401.1;XM_020086792.1;XM_020086793.1;XM_020097935.1;XM_020100289.1;XM_020100290.1;XM_020108981.1;XM_020108984.1
GO:0006470	protein dephosphorylation	BP	30	138	0.518729	0.942748	XM_020079064.1;XM_020079065.1;XM_020081331.1;XM_020085518.1;XM_020085633.1;XM_020086277.1;XM_020089648.1;XM_020090055.1;XM_020090573.1;XM_020090574.1;XM_020092685.1;XM_020092686.1;XM_020093875.1;XM_020093876.1;XM_020093877.1;XM_020098089.1;XM_020098090.1;XM_020098091.1;XM_020099000.1;XM_020100900.1;XM_020100901.1;XM_020100902.1;XM_020102009.1;XM_020102010.1;XM_020104728.1;XM_020108807.1;XM_020109…
GO:0070735	protein-glycine ligase activity	MF	3	12	0.519357	1	XM_020099995.1;XM_020104740.1;XM_020104741.1
GO:0070739	protein-glutamic acid ligase activity	MF	3	12	0.519357	1	XM_020099995.1;XM_020104740.1;XM_020104741.1
GO:1901135	carbohydrate derivative metabolic process	BP	47	217	0.519741	0.943102	XM_020078700.1;XM_020078708.1;XM_020078716.1;XM_020080853.1;XM_020084523.1;XM_020085182.1;XM_020086671.1;XM_020086672.1;XM_020088186.1;XM_020089028.1;XM_020089029.1;XM_020089030.1;XM_020089144.1;XM_020089528.1;XM_020089535.1;XM_020091086.1;XM_020091335.1;XM_020092349.1;XM_020092358.1;XM_020092368.1;XM_020092704.1;XM_020096321.1;XM_020096322.1;XM_020096323.1;XM_020096324.1;XM_020097716.1;XM_020097…
GO:0044699	single-organism process	BP	1321	6116	0.520013	0.943102	XM_020078134.1;XM_020078148.1;XM_020078321.1;XM_020078399.1;XM_020078400.1;XM_020078440.1;XM_020078441.1;XM_020078442.1;XM_020078444.1;XM_020078460.1;XM_020078522.1;XM_020078600.1;XM_020078648.1;XM_020078700.1;XM_020078702.1;XM_020078708.1;XM_020078716.1;XM_020078773.1;XM_020078902.1;XM_020078903.1;XM_020078904.1;XM_020078905.1;XM_020078906.1;XM_020078907.1;XM_020078908.1;XM_020078913.1;XM_020078…
GO:0034708	methyltransferase complex	CC	2	8	0.523549	0.910416	XM_020081573.1;XM_020090377.1
GO:0006508	proteolysis	BP	48	222	0.524815	0.950815	XM_020080976.1;XM_020080977.1;XM_020080978.1;XM_020080979.1;XM_020081377.1;XM_020083033.1;XM_020083472.1;XM_020084375.1;XM_020084509.1;XM_020084742.1;XM_020087204.1;XM_020088538.1;XM_020089140.1;XM_020089141.1;XM_020089900.1;XM_020090839.1;XM_020090840.1;XM_020093302.1;XM_020093768.1;XM_020095131.1;XM_020096747.1;XM_020096748.1;XM_020096803.1;XM_020098164.1;XM_020098165.1;XM_020098517.1;XM_020098…
GO:0008213	protein alkylation	BP	11	50	0.528669	0.955458	XM_020081573.1;XM_020082459.1;XM_020089511.1;XM_020089565.1;XM_020089567.1;XM_020092865.1;XM_020092866.1;XM_020092867.1;XM_020101247.1;XM_020103611.1;XM_020104223.1
GO:0009123	nucleoside monophosphate metabolic process	BP	11	50	0.528669	0.955458	XM_020084552.1;XM_020084560.1;XM_020084569.1;XM_020089028.1;XM_020089029.1;XM_020089030.1;XM_020096321.1;XM_020096322.1;XM_020096323.1;XM_020096324.1;XM_020109199.1
GO:0006479	protein methylation	BP	8	36	0.529584	0.955458	XM_020082459.1;XM_020089511.1;XM_020089565.1;XM_020089567.1;XM_020092865.1;XM_020092866.1;XM_020092867.1;XM_020104223.1
GO:0006936	muscle contraction	BP	8	36	0.529584	0.955458	XM_020081072.1;XM_020081938.1;XM_020083936.1;XM_020084523.1;XM_020092030.1;XM_020092034.1;XM_020093716.1;XM_020111908.1
GO:0004896	cytokine receptor activity	MF	1	3	0.529725	1	XM_020089599.1
GO:0004950	chemokine receptor activity	MF	1	3	0.529725	1	XM_020089599.1
GO:0005245	voltage-gated calcium channel activity	MF	1	3	0.529725	1	XM_020083527.1
GO:0008252	nucleotidase activity	MF	1	3	0.529725	1	XM_020093356.1
GO:0008746	NAD(P)+ transhydrogenase activity	MF	1	3	0.529725	1	XM_020082086.1
GO:0015179	L-amino acid transmembrane transporter activity	MF	1	3	0.529725	1	XM_020100997.1
GO:0016652	oxidoreductase activity, acting on NAD(P)H, NAD(P) as acceptor	MF	1	3	0.529725	1	XM_020082086.1
GO:0016812	hydrolase activity, acting on carbon-nitrogen (but not peptide) bonds, in cyclic amides	MF	1	3	0.529725	1	XM_020098719.1
GO:0017022	myosin binding	MF	1	3	0.529725	1	XM_020109065.1
GO:0017048	Rho GTPase binding	MF	1	3	0.529725	1	XM_020101522.1
GO:0019212	phosphatase inhibitor activity	MF	1	3	0.529725	1	XM_020093276.1
GO:0042393	histone binding	MF	1	3	0.529725	1	XM_020093104.1
GO:0061630	ubiquitin protein ligase activity	MF	1	3	0.529725	1	XM_020088538.1
GO:0061659	ubiquitin-like protein ligase activity	MF	1	3	0.529725	1	XM_020088538.1
GO:0015081	sodium ion transmembrane transporter activity	MF	8	35	0.530503	1	XM_020092601.1;XM_020096390.1;XM_020096391.1;XM_020096468.1;XM_020096875.1;XM_020105674.1;XM_020108510.1;XM_020108525.1
GO:0016747	transferase activity, transferring acyl groups other than amino-acyl groups	MF	19	85	0.532009	1	XM_020080486.1;XM_020081259.1;XM_020081270.1;XM_020081280.1;XM_020083618.1;XM_020083621.1;XM_020083951.1;XM_020085455.1;XM_020085463.1;XM_020085665.1;XM_020087669.1;XM_020087676.1;XM_020090803.1;XM_020093850.1;XM_020095590.1;XM_020095591.1;XM_020095592.1;XM_020095593.1;XM_020104884.1
GO:0005882	intermediate filament	CC	3	13	0.532066	0.910416	XM_020086900.1;XM_020101001.1;XM_020101002.1
GO:0045111	intermediate filament cytoskeleton	CC	3	13	0.532066	0.910416	XM_020086900.1;XM_020101001.1;XM_020101002.1
GO:0021700	developmental maturation	BP	5	22	0.532327	0.958044	XM_020088274.1;XM_020088284.1;XM_020089209.1;XM_020092646.1;XM_020094053.1
GO:1990138	neuron projection extension	BP	5	22	0.532327	0.958044	XM_020084401.1;XM_020097935.1;XM_020101604.1;XM_020101605.1;XM_020112112.1
GO:0065009	regulation of molecular function	BP	78	362	0.532677	0.958044	XM_020078925.1;XM_020080853.1;XM_020080959.1;XM_020080997.1;XM_020080998.1;XM_020081309.1;XM_020081331.1;XM_020081377.1;XM_020082470.1;XM_020082595.1;XM_020082596.1;XM_020082597.1;XM_020083033.1;XM_020083472.1;XM_020084043.1;XM_020084044.1;XM_020084123.1;XM_020084133.1;XM_020084143.1;XM_020084156.1;XM_020084509.1;XM_020084577.1;XM_020084578.1;XM_020088077.1;XM_020088619.1;XM_020089345.1;XM_020089…
GO:0044433	cytoplasmic vesicle part	CC	10	47	0.533994	0.910416	XM_020080439.1;XM_020080441.1;XM_020084269.1;XM_020084270.1;XM_020084271.1;XM_020091363.1;XM_020091364.1;XM_020091365.1;XM_020095523.1;XM_020109065.1
GO:0032446	protein modification by small protein conjugation	BP	33	153	0.53686	0.963497	XM_020079442.1;XM_020081787.1;XM_020083190.1;XM_020083191.1;XM_020083192.1;XM_020083193.1;XM_020085048.1;XM_020085049.1;XM_020087700.1;XM_020088538.1;XM_020092238.1;XM_020095033.1;XM_020095039.1;XM_020095040.1;XM_020095042.1;XM_020098875.1;XM_020099995.1;XM_020100288.1;XM_020102276.1;XM_020102277.1;XM_020104713.1;XM_020104714.1;XM_020104715.1;XM_020104716.1;XM_020104740.1;XM_020104741.1;XM_020108…
GO:0030041	actin filament polymerization	BP	9	41	0.539986	0.963497	XM_020079373.1;XM_020079422.1;XM_020079423.1;XM_020086799.1;XM_020096470.1;XM_020098377.1;XM_020101522.1;XM_020105849.1;XM_020112658.1
GO:0030833	regulation of actin filament polymerization	BP	9	41	0.539986	0.963497	XM_020079373.1;XM_020079422.1;XM_020079423.1;XM_020086799.1;XM_020096470.1;XM_020098377.1;XM_020101522.1;XM_020105849.1;XM_020112658.1
GO:0032271	regulation of protein polymerization	BP	9	41	0.539986	0.963497	XM_020079373.1;XM_020079422.1;XM_020079423.1;XM_020086799.1;XM_020096470.1;XM_020098377.1;XM_020101522.1;XM_020105849.1;XM_020112658.1
GO:0005244	voltage-gated ion channel activity	MF	4	17	0.542737	1	XM_020083527.1;XM_020085423.1;XM_020094850.1;XM_020106587.1
GO:0005272	sodium channel activity	MF	4	17	0.542737	1	XM_020092601.1;XM_020096468.1;XM_020108510.1;XM_020108525.1
GO:0022832	voltage-gated channel activity	MF	4	17	0.542737	1	XM_020083527.1;XM_020085423.1;XM_020094850.1;XM_020106587.1
GO:0000097	sulfur amino acid biosynthetic process	BP	2	8	0.542941	0.963497	XM_020099209.1;XM_020101188.1
GO:0019751	polyol metabolic process	BP	2	8	0.542941	0.963497	XM_020079382.1;XM_020098238.1
GO:0030336	negative regulation of cell migration	BP	2	8	0.542941	0.963497	XM_020084401.1;XM_020097935.1
GO:0040029	regulation of gene expression, epigenetic	BP	2	8	0.542941	0.963497	XM_020083242.1;XM_020085835.1
GO:0050818	regulation of coagulation	BP	2	8	0.542941	0.963497	XM_020092644.1;XM_020092652.1
GO:0051271	negative regulation of cellular component movement	BP	2	8	0.542941	0.963497	XM_020084401.1;XM_020097935.1
GO:0070997	neuron death	BP	2	8	0.542941	0.963497	XM_020106563.1;XM_020112112.1
GO:1903827	regulation of cellular protein localization	BP	2	8	0.542941	0.963497	XM_020080237.1;XM_020091744.1
GO:2000146	negative regulation of cell motility	BP	2	8	0.542941	0.963497	XM_020084401.1;XM_020097935.1
GO:0015031	protein transport	BP	52	242	0.54406	0.963664	XM_020078637.1;XM_020078638.1;XM_020080122.1;XM_020080237.1;XM_020080438.1;XM_020080439.1;XM_020080441.1;XM_020084162.1;XM_020084269.1;XM_020084270.1;XM_020084271.1;XM_020084328.1;XM_020084455.1;XM_020084456.1;XM_020085413.1;XM_020085421.1;XM_020085908.1;XM_020085909.1;XM_020085910.1;XM_020087796.1;XM_020087940.1;XM_020087941.1;XM_020088274.1;XM_020088284.1;XM_020088314.1;XM_020088315.1;XM_020090…
GO:0044089	positive regulation of cellular component biogenesis	BP	6	27	0.544361	0.963664	XM_020079422.1;XM_020079423.1;XM_020086799.1;XM_020098377.1;XM_020101522.1;XM_020112658.1
GO:0061564	axon development	BP	16	74	0.544704	0.963664	XM_020084401.1;XM_020090612.1;XM_020090613.1;XM_020090614.1;XM_020090616.1;XM_020091062.1;XM_020091064.1;XM_020095361.1;XM_020097935.1;XM_020098695.1;XM_020102352.1;XM_020102353.1;XM_020106287.1;XM_020108807.1;XM_020109698.1;XM_020112112.1
GO:0071702	organic substance transport	BP	87	405	0.545275	0.963691	XM_020078637.1;XM_020078638.1;XM_020079049.1;XM_020080122.1;XM_020080237.1;XM_020080438.1;XM_020080439.1;XM_020080441.1;XM_020080827.1;XM_020081325.1;XM_020081326.1;XM_020082522.1;XM_020083501.1;XM_020084162.1;XM_020084269.1;XM_020084270.1;XM_020084271.1;XM_020084328.1;XM_020084455.1;XM_020084456.1;XM_020085413.1;XM_020085421.1;XM_020085724.1;XM_020085725.1;XM_020085908.1;XM_020085909.1;XM_020085…
GO:0000988	transcription factor activity, protein binding	MF	12	54	0.554078	1	XM_020080206.1;XM_020083951.1;XM_020088274.1;XM_020088284.1;XM_020094633.1;XM_020094634.1;XM_020099469.1;XM_020099470.1;XM_020102341.1;XM_020108096.1;XM_020108097.1;XM_020108098.1
GO:0030098	lymphocyte differentiation	BP	3	13	0.556346	0.969407	XM_020099108.1;XM_020108981.1;XM_020108984.1
GO:0030217	T cell differentiation	BP	3	13	0.556346	0.969407	XM_020099108.1;XM_020108981.1;XM_020108984.1
GO:0031329	regulation of cellular catabolic process	BP	3	13	0.556346	0.969407	XM_020090377.1;XM_020095131.1;XM_020111166.1
GO:0031400	negative regulation of protein modification process	BP	3	13	0.556346	0.969407	XM_020094382.1;XM_020097578.1;XM_020097579.1
GO:0032872	regulation of stress-activated MAPK cascade	BP	3	13	0.556346	0.969407	XM_020081196.1;XM_020097578.1;XM_020097579.1
GO:0033334	fin morphogenesis	BP	3	13	0.556346	0.969407	XM_020093476.1;XM_020098695.1;XM_020108280.1
GO:0042110	T cell activation	BP	3	13	0.556346	0.969407	XM_020099108.1;XM_020108981.1;XM_020108984.1
GO:0042490	mechanoreceptor differentiation	BP	3	13	0.556346	0.969407	XM_020079846.1;XM_020094119.1;XM_020096828.1
GO:0048232	male gamete generation	BP	3	13	0.556346	0.969407	XM_020081936.1;XM_020081939.1;XM_020099789.1
GO:0051240	positive regulation of multicellular organismal process	BP	3	13	0.556346	0.969407	XM_020084401.1;XM_020097935.1;XM_020098352.1
GO:0055067	monovalent inorganic cation homeostasis	BP	3	13	0.556346	0.969407	XM_020082718.1;XM_020089085.1;XM_020103220.1
GO:0070302	regulation of stress-activated protein kinase signaling cascade	BP	3	13	0.556346	0.969407	XM_020081196.1;XM_020097578.1;XM_020097579.1
GO:0070489	T cell aggregation	BP	3	13	0.556346	0.969407	XM_020099108.1;XM_020108981.1;XM_020108984.1
GO:0071593	lymphocyte aggregation	BP	3	13	0.556346	0.969407	XM_020099108.1;XM_020108981.1;XM_020108984.1
GO:0005543	phospholipid binding	MF	17	77	0.557861	1	XM_020078879.1;XM_020079016.1;XM_020079017.1;XM_020091970.1;XM_020092644.1;XM_020092652.1;XM_020093499.1;XM_020094552.1;XM_020094553.1;XM_020099578.1;XM_020103223.1;XM_020103224.1;XM_020105593.1;XM_020107177.1;XM_020107178.1;XM_020107532.1;XM_020107541.1
GO:0044459	plasma membrane part	CC	29	140	0.558486	0.944432	XM_020078447.1;XM_020078925.1;XM_020084030.1;XM_020084038.1;XM_020085017.1;XM_020085026.1;XM_020085035.1;XM_020085043.1;XM_020085052.1;XM_020085060.1;XM_020085069.1;XM_020091058.1;XM_020091418.1;XM_020092030.1;XM_020092034.1;XM_020096545.1;XM_020097653.1;XM_020098132.1;XM_020098133.1;XM_020098134.1;XM_020099413.1;XM_020102250.1;XM_020104220.1;XM_020105652.1;XM_020105659.1;XM_020107759.1;XM_020107…
GO:0015645	fatty acid ligase activity	MF	2	8	0.560347	1	XM_020079049.1;XM_020082522.1
GO:1901981	phosphatidylinositol phosphate binding	MF	2	8	0.560347	1	XM_020093499.1;XM_020105593.1
GO:0004721	phosphoprotein phosphatase activity	MF	31	141	0.561602	1	XM_020079064.1;XM_020079065.1;XM_020079476.1;XM_020080157.1;XM_020080158.1;XM_020084934.1;XM_020085633.1;XM_020086038.1;XM_020086039.1;XM_020086277.1;XM_020090055.1;XM_020093400.1;XM_020093401.1;XM_020093402.1;XM_020093403.1;XM_020098089.1;XM_020098090.1;XM_020098091.1;XM_020099000.1;XM_020100900.1;XM_020100901.1;XM_020100902.1;XM_020102009.1;XM_020102010.1;XM_020108807.1;XM_020109653.1;XM_020110…
GO:0009893	positive regulation of metabolic process	BP	25	117	0.561892	0.978087	XM_020078925.1;XM_020088619.1;XM_020089688.1;XM_020090109.1;XM_020090110.1;XM_020092165.1;XM_020093945.1;XM_020094382.1;XM_020096545.1;XM_020098859.1;XM_020098860.1;XM_020098861.1;XM_020098862.1;XM_020098863.1;XM_020098864.1;XM_020098867.1;XM_020103180.1;XM_020103183.1;XM_020103184.1;XM_020103185.1;XM_020105089.1;XM_020105849.1;XM_020111166.1;XM_020112112.1;XM_020112240.1
GO:0009967	positive regulation of signal transduction	BP	8	37	0.563716	0.978312	XM_020079196.1;XM_020079846.1;XM_020080139.1;XM_020080141.1;XM_020080142.1;XM_020090318.1;XM_020098695.1;XM_020105089.1
GO:0010466	negative regulation of peptidase activity	BP	8	37	0.563716	0.978312	XM_020081377.1;XM_020083033.1;XM_020083472.1;XM_020084509.1;XM_020089900.1;XM_020096747.1;XM_020096748.1;XM_020104107.1
GO:0023056	positive regulation of signaling	BP	8	37	0.563716	0.978312	XM_020079196.1;XM_020079846.1;XM_020080139.1;XM_020080141.1;XM_020080142.1;XM_020090318.1;XM_020098695.1;XM_020105089.1
GO:0032147	activation of protein kinase activity	BP	4	18	0.566682	0.980773	XM_020088619.1;XM_020090109.1;XM_020090110.1;XM_020096545.1
GO:0048469	cell maturation	BP	4	18	0.566682	0.980773	XM_020088274.1;XM_020088284.1;XM_020089209.1;XM_020094053.1
GO:0071705	nitrogen compound transport	BP	16	75	0.568609	0.980773	XM_020084533.1;XM_020096390.1;XM_020096391.1;XM_020096875.1;XM_020097676.1;XM_020099789.1;XM_020100997.1;XM_020103467.1;XM_020103468.1;XM_020103674.1;XM_020103675.1;XM_020103851.1;XM_020103934.1;XM_020104013.1;XM_020104494.1;XM_020109674.1
GO:0048518	positive regulation of biological process	BP	52	244	0.570853	0.980773	XM_020078925.1;XM_020079105.1;XM_020079196.1;XM_020079422.1;XM_020079423.1;XM_020079846.1;XM_020080139.1;XM_020080141.1;XM_020080142.1;XM_020082406.1;XM_020084401.1;XM_020086799.1;XM_020088619.1;XM_020088939.1;XM_020089688.1;XM_020090109.1;XM_020090110.1;XM_020090318.1;XM_020091418.1;XM_020092165.1;XM_020093476.1;XM_020093945.1;XM_020094382.1;XM_020096545.1;XM_020097935.1;XM_020098352.1;XM_020098…
GO:0050878	regulation of body fluid levels	BP	9	42	0.571873	0.980773	XM_020081592.1;XM_020082645.1;XM_020083242.1;XM_020085835.1;XM_020091058.1;XM_020092030.1;XM_020092034.1;XM_020101000.1;XM_020112112.1
GO:0051258	protein polymerization	BP	9	42	0.571873	0.980773	XM_020079373.1;XM_020079422.1;XM_020079423.1;XM_020086799.1;XM_020096470.1;XM_020098377.1;XM_020101522.1;XM_020105849.1;XM_020112658.1
GO:0008104	protein localization	BP	92	431	0.573219	0.980773	XM_020078637.1;XM_020078638.1;XM_020080122.1;XM_020080237.1;XM_020080437.1;XM_020080438.1;XM_020080439.1;XM_020080441.1;XM_020080446.1;XM_020080455.1;XM_020080463.1;XM_020083545.1;XM_020083546.1;XM_020084162.1;XM_020084269.1;XM_020084270.1;XM_020084271.1;XM_020084328.1;XM_020084455.1;XM_020084456.1;XM_020085413.1;XM_020085421.1;XM_020085908.1;XM_020085909.1;XM_020085910.1;XM_020086837.1;XM_020087…
GO:0004713	protein tyrosine kinase activity	MF	28	128	0.573865	1	XM_020079434.1;XM_020080039.1;XM_020080090.1;XM_020081079.1;XM_020081080.1;XM_020081459.1;XM_020081460.1;XM_020087137.1;XM_020087263.1;XM_020088382.1;XM_020091591.1;XM_020095908.1;XM_020095909.1;XM_020098198.1;XM_020098266.1;XM_020098267.1;XM_020098268.1;XM_020098352.1;XM_020098492.1;XM_020100289.1;XM_020100290.1;XM_020107102.1;XM_020109030.1;XM_020109038.1;XM_020109175.1;XM_020110216.1;XM_020110…
GO:0015630	microtubule cytoskeleton	CC	35	170	0.57424	0.951647	XM_020078860.1;XM_020079895.1;XM_020079974.1;XM_020079975.1;XM_020079977.1;XM_020079978.1;XM_020080135.1;XM_020080136.1;XM_020080939.1;XM_020082041.1;XM_020085652.1;XM_020086678.1;XM_020087062.1;XM_020087940.1;XM_020087941.1;XM_020088296.1;XM_020088297.1;XM_020088298.1;XM_020088736.1;XM_020088737.1;XM_020089458.1;XM_020089459.1;XM_020090772.1;XM_020090872.1;XM_020093444.1;XM_020093445.1;XM_020094…
GO:0032989	cellular component morphogenesis	BP	53	249	0.575106	0.980773	XM_020080853.1;XM_020082509.1;XM_020084401.1;XM_020087263.1;XM_020087940.1;XM_020087941.1;XM_020090612.1;XM_020090613.1;XM_020090614.1;XM_020090616.1;XM_020090772.1;XM_020090911.1;XM_020091058.1;XM_020091062.1;XM_020091064.1;XM_020091991.1;XM_020093937.1;XM_020094382.1;XM_020095361.1;XM_020097935.1;XM_020098089.1;XM_020098090.1;XM_020098091.1;XM_020098132.1;XM_020098133.1;XM_020098134.1;XM_020098…
GO:0006913	nucleocytoplasmic transport	BP	5	23	0.575447	0.980773	XM_020080237.1;XM_020103851.1;XM_020103934.1;XM_020104013.1;XM_020112112.1
GO:0043408	regulation of MAPK cascade	BP	5	23	0.575447	0.980773	XM_020078925.1;XM_020081196.1;XM_020097578.1;XM_020097579.1;XM_020105089.1
GO:0051169	nuclear transport	BP	5	23	0.575447	0.980773	XM_020080237.1;XM_020103851.1;XM_020103934.1;XM_020104013.1;XM_020112112.1
GO:1901607	alpha-amino acid biosynthetic process	BP	5	23	0.575447	0.980773	XM_020084400.1;XM_020098406.1;XM_020101188.1;XM_020101867.1;XM_020101868.1
GO:0008152	metabolic process	BP	1293	6000	0.576976	0.980773	XM_020078124.1;XM_020078295.1;XM_020078321.1;XM_020078399.1;XM_020078400.1;XM_020078460.1;XM_020078522.1;XM_020078700.1;XM_020078702.1;XM_020078708.1;XM_020078716.1;XM_020078773.1;XM_020078798.1;XM_020078851.1;XM_020078852.1;XM_020078913.1;XM_020078924.1;XM_020078925.1;XM_020078926.1;XM_020079016.1;XM_020079017.1;XM_020079045.1;XM_020079049.1;XM_020079064.1;XM_020079065.1;XM_020079081.1;XM_020079…
GO:0005262	calcium channel activity	MF	3	13	0.578078	1	XM_020083527.1;XM_020092123.1;XM_020102625.1
GO:0015085	calcium ion transmembrane transporter activity	MF	3	13	0.578078	1	XM_020083527.1;XM_020092123.1;XM_020102625.1
GO:0072509	divalent inorganic cation transmembrane transporter activity	MF	3	13	0.578078	1	XM_020083527.1;XM_020092123.1;XM_020102625.1
GO:0008652	cellular amino acid biosynthetic process	BP	6	28	0.583203	0.980773	XM_020084400.1;XM_020098406.1;XM_020099209.1;XM_020101188.1;XM_020101867.1;XM_020101868.1
GO:0044297	cell body	CC	4	19	0.584681	0.951647	XM_020091418.1;XM_020104357.1;XM_020104358.1;XM_020112112.1
GO:0030532	small nuclear ribonucleoprotein complex	CC	3	14	0.586144	0.951647	XM_020081573.1;XM_020090377.1;XM_020093461.1
GO:0097525	spliceosomal snRNP complex	CC	3	14	0.586144	0.951647	XM_020081573.1;XM_020090377.1;XM_020093461.1
GO:0009611	response to wounding	BP	11	52	0.586212	0.980773	XM_020080090.1;XM_020080314.1;XM_020080315.1;XM_020084401.1;XM_020089277.1;XM_020091917.1;XM_020091918.1;XM_020097935.1;XM_020104145.1;XM_020105820.1;XM_020111009.1
GO:0032535	regulation of cellular component size	BP	11	52	0.586212	0.980773	XM_020079373.1;XM_020079422.1;XM_020079423.1;XM_020084401.1;XM_020086799.1;XM_020096470.1;XM_020097935.1;XM_020098377.1;XM_020101522.1;XM_020105849.1;XM_020112658.1
GO:0044456	synapse part	CC	19	93	0.588157	0.951647	XM_020084030.1;XM_020084038.1;XM_020085017.1;XM_020085026.1;XM_020085035.1;XM_020085043.1;XM_020085052.1;XM_020085060.1;XM_020085069.1;XM_020091418.1;XM_020092030.1;XM_020092034.1;XM_020096545.1;XM_020099413.1;XM_020102250.1;XM_020104220.1;XM_020105652.1;XM_020105659.1;XM_020112112.1
GO:1990234	transferase complex	CC	9	44	0.590204	0.951647	XM_020079442.1;XM_020081433.1;XM_020081573.1;XM_020090377.1;XM_020092238.1;XM_020094362.1;XM_020095173.1;XM_020095174.1;XM_020097233.1
GO:0016571	histone methylation	BP	7	33	0.590236	0.980773	XM_020082459.1;XM_020089565.1;XM_020089567.1;XM_020092865.1;XM_020092866.1;XM_020092867.1;XM_020104223.1
GO:0008094	DNA-dependent ATPase activity	MF	4	18	0.591946	1	XM_020090612.1;XM_020090613.1;XM_020090614.1;XM_020090616.1
GO:0070851	growth factor receptor binding	MF	4	18	0.591946	1	XM_020079461.1;XM_020079846.1;XM_020092091.1;XM_020105849.1
GO:0008514	organic anion transmembrane transporter activity	MF	13	60	0.592554	1	XM_020079754.1;XM_020080022.1;XM_020083501.1;XM_020088825.1;XM_020090766.1;XM_020090767.1;XM_020096390.1;XM_020096391.1;XM_020096875.1;XM_020100997.1;XM_020102957.1;XM_020102966.1;XM_020105974.1
GO:0016053	organic acid biosynthetic process	BP	8	38	0.596716	0.980773	XM_020084400.1;XM_020087669.1;XM_020087676.1;XM_020098406.1;XM_020099209.1;XM_020101188.1;XM_020101867.1;XM_020101868.1
GO:0046394	carboxylic acid biosynthetic process	BP	8	38	0.596716	0.980773	XM_020084400.1;XM_020087669.1;XM_020087676.1;XM_020098406.1;XM_020099209.1;XM_020101188.1;XM_020101867.1;XM_020101868.1
GO:0051346	negative regulation of hydrolase activity	BP	8	38	0.596716	0.980773	XM_020081377.1;XM_020083033.1;XM_020083472.1;XM_020084509.1;XM_020089900.1;XM_020096747.1;XM_020096748.1;XM_020104107.1
GO:0005884	actin filament	CC	1	4	0.609066	0.974506	XM_020111908.1
GO:0003712	transcription cofactor activity	MF	9	42	0.609989	1	XM_020080206.1;XM_020083951.1;XM_020088274.1;XM_020088284.1;XM_020094633.1;XM_020094634.1;XM_020099469.1;XM_020099470.1;XM_020102341.1
GO:0007033	vacuole organization	BP	3	14	0.610449	0.980773	XM_020087940.1;XM_020087941.1;XM_020105593.1
GO:0007159	leukocyte cell-cell adhesion	BP	3	14	0.610449	0.980773	XM_020099108.1;XM_020108981.1;XM_020108984.1
GO:0009132	nucleoside diphosphate metabolic process	BP	3	14	0.610449	0.980773	XM_020080853.1;XM_020103053.1;XM_020110899.1
GO:0022406	membrane docking	BP	3	14	0.610449	0.980773	XM_020089449.1;XM_020089450.1;XM_020107530.1
GO:0034109	homotypic cell-cell adhesion	BP	3	14	0.610449	0.980773	XM_020099108.1;XM_020108981.1;XM_020108984.1
GO:0048511	rhythmic process	BP	3	14	0.610449	0.980773	XM_020082493.1;XM_020086866.1;XM_020093716.1
GO:0070486	leukocyte aggregation	BP	3	14	0.610449	0.980773	XM_020099108.1;XM_020108981.1;XM_020108984.1
GO:1901565	organonitrogen compound catabolic process	BP	3	14	0.610449	0.980773	XM_020080743.1;XM_020100189.1;XM_020108095.1
GO:0000075	cell cycle checkpoint	BP	2	9	0.610926	0.980773	XM_020080206.1;XM_020095131.1
GO:0001709	cell fate determination	BP	2	9	0.610926	0.980773	XM_020089277.1;XM_020093476.1
GO:0002478	antigen processing and presentation of exogenous peptide antigen	BP	2	9	0.610926	0.980773	XM_020080439.1;XM_020080441.1
GO:0006333	chromatin assembly or disassembly	BP	2	9	0.610926	0.980773	XM_020083242.1;XM_020085835.1
GO:0009063	cellular amino acid catabolic process	BP	2	9	0.610926	0.980773	XM_020080743.1;XM_020108095.1
GO:0015696	ammonium transport	BP	2	9	0.610926	0.980773	XM_020084533.1;XM_020097676.1
GO:0015833	peptide transport	BP	2	9	0.610926	0.980773	XM_020099789.1;XM_020104494.1
GO:0019884	antigen processing and presentation of exogenous antigen	BP	2	9	0.610926	0.980773	XM_020080439.1;XM_020080441.1
GO:0030800	negative regulation of cyclic nucleotide metabolic process	BP	2	9	0.610926	0.980773	XM_020084523.1;XM_020092704.1
GO:0030803	negative regulation of cyclic nucleotide biosynthetic process	BP	2	9	0.610926	0.980773	XM_020084523.1;XM_020092704.1
GO:0030809	negative regulation of nucleotide biosynthetic process	BP	2	9	0.610926	0.980773	XM_020084523.1;XM_020092704.1
GO:0030815	negative regulation of cAMP metabolic process	BP	2	9	0.610926	0.980773	XM_020084523.1;XM_020092704.1
GO:0030818	negative regulation of cAMP biosynthetic process	BP	2	9	0.610926	0.980773	XM_020084523.1;XM_020092704.1
GO:0032102	negative regulation of response to external stimulus	BP	2	9	0.610926	0.980773	XM_020084401.1;XM_020097935.1
GO:0033338	medial fin development	BP	2	9	0.610926	0.980773	XM_020091917.1;XM_020091918.1
GO:0045980	negative regulation of nucleotide metabolic process	BP	2	9	0.610926	0.980773	XM_020084523.1;XM_020092704.1
GO:0097164	ammonium ion metabolic process	BP	2	9	0.610926	0.980773	XM_020086196.1;XM_020094438.1
GO:1900372	negative regulation of purine nucleotide biosynthetic process	BP	2	9	0.610926	0.980773	XM_020084523.1;XM_020092704.1
GO:1900543	negative regulation of purine nucleotide metabolic process	BP	2	9	0.610926	0.980773	XM_020084523.1;XM_020092704.1
GO:0000209	protein polyubiquitination	BP	4	19	0.61288	0.980773	XM_020104713.1;XM_020104714.1;XM_020104715.1;XM_020104716.1
GO:0009798	axis specification	BP	4	19	0.61288	0.980773	XM_020088274.1;XM_020088284.1;XM_020100774.1;XM_020104574.1
GO:0010639	negative regulation of organelle organization	BP	4	19	0.61288	0.980773	XM_020079373.1;XM_020094382.1;XM_020095131.1;XM_020096470.1
GO:0060627	regulation of vesicle-mediated transport	BP	4	19	0.61288	0.980773	XM_020088314.1;XM_020088315.1;XM_020091744.1;XM_020112112.1
GO:0072331	signal transduction by p53 class mediator	BP	4	19	0.61288	0.980773	XM_020080689.1;XM_020095361.1;XM_020104703.1;XM_020109061.1
GO:0099516	ion antiporter activity	MF	6	28	0.614185	1	XM_020082718.1;XM_020087309.1;XM_020094129.1;XM_020094130.1;XM_020105674.1;XM_020105974.1
GO:0006886	intracellular protein transport	BP	16	77	0.614911	0.980773	XM_020080237.1;XM_020084455.1;XM_020084456.1;XM_020088274.1;XM_020088284.1;XM_020090714.1;XM_020090715.1;XM_020091333.1;XM_020091744.1;XM_020093220.1;XM_020097589.1;XM_020100591.1;XM_020101113.1;XM_020101114.1;XM_020108824.1;XM_020109065.1
GO:0030119	AP-type membrane coat adaptor complex	CC	9	45	0.61941	0.98349	XM_020084162.1;XM_020084328.1;XM_020085908.1;XM_020085909.1;XM_020085910.1;XM_020098743.1;XM_020098744.1;XM_020108468.1;XM_020108477.1
GO:0007017	microtubule-based process	BP	26	125	0.62232	0.980773	XM_020079895.1;XM_020079974.1;XM_020079975.1;XM_020079977.1;XM_020079978.1;XM_020080135.1;XM_020080136.1;XM_020080939.1;XM_020086678.1;XM_020089458.1;XM_020089459.1;XM_020090872.1;XM_020094785.1;XM_020095755.1;XM_020095756.1;XM_020095757.1;XM_020095758.1;XM_020097762.1;XM_020097763.1;XM_020098324.1;XM_020100730.1;XM_020102300.1;XM_020105629.1;XM_020105630.1;XM_020106451.1;XM_020108069.1
GO:0000086	G2/M transition of mitotic cell cycle	BP	1	4	0.622398	0.980773	XM_020080206.1
GO:0000460	maturation of 5.8S rRNA	BP	1	4	0.622398	0.980773	XM_020106115.1
GO:0003170	heart valve development	BP	1	4	0.622398	0.980773	XM_020091086.1
GO:0006473	protein acetylation	BP	1	4	0.622398	0.980773	XM_020081433.1
GO:0006544	glycine metabolic process	BP	1	4	0.622398	0.980773	XM_020093701.1
GO:0006555	methionine metabolic process	BP	1	4	0.622398	0.980773	XM_020101188.1
GO:0006826	iron ion transport	BP	1	4	0.622398	0.980773	XM_020094053.1
GO:0006885	regulation of pH	BP	1	4	0.622398	0.980773	XM_020089085.1
GO:0009086	methionine biosynthetic process	BP	1	4	0.622398	0.980773	XM_020101188.1
GO:0009896	positive regulation of catabolic process	BP	1	4	0.622398	0.980773	XM_020111166.1
GO:0010212	response to ionizing radiation	BP	1	4	0.622398	0.980773	XM_020105849.1
GO:0010389	regulation of G2/M transition of mitotic cell cycle	BP	1	4	0.622398	0.980773	XM_020080206.1
GO:0010517	regulation of phospholipase activity	BP	1	4	0.622398	0.980773	XM_020092165.1
GO:0010518	positive regulation of phospholipase activity	BP	1	4	0.622398	0.980773	XM_020092165.1
GO:0021533	cell differentiation in hindbrain	BP	1	4	0.622398	0.980773	XM_020087966.1
GO:0021603	cranial nerve formation	BP	1	4	0.622398	0.980773	XM_020112112.1
GO:0021780	glial cell fate specification	BP	1	4	0.622398	0.980773	XM_020087966.1
GO:0021781	glial cell fate commitment	BP	1	4	0.622398	0.980773	XM_020087966.1
GO:0021915	neural tube development	BP	1	4	0.622398	0.980773	XM_020088557.1
GO:0030048	actin filament-based movement	BP	1	4	0.622398	0.980773	XM_020111908.1
GO:0031102	neuron projection regeneration	BP	1	4	0.622398	0.980773	XM_020099671.1
GO:0031365	N-terminal protein amino acid modification	BP	1	4	0.622398	0.980773	XM_020094302.1
GO:0031958	corticosteroid receptor signaling pathway	BP	1	4	0.622398	0.980773	XM_020103530.1
GO:0032204	regulation of telomere maintenance	BP	1	4	0.622398	0.980773	XM_020093945.1
GO:0032206	positive regulation of telomere maintenance	BP	1	4	0.622398	0.980773	XM_020093945.1
GO:0032846	positive regulation of homeostatic process	BP	1	4	0.622398	0.980773	XM_020093945.1
GO:0033275	actin-myosin filament sliding	BP	1	4	0.622398	0.980773	XM_020111908.1
GO:0042493	response to drug	BP	1	4	0.622398	0.980773	XM_020105974.1
GO:0043102	amino acid salvage	BP	1	4	0.622398	0.980773	XM_020101188.1
GO:0043200	response to amino acid	BP	1	4	0.622398	0.980773	XM_020111166.1
GO:0043405	regulation of MAP kinase activity	BP	1	4	0.622398	0.980773	XM_020078925.1
GO:0043543	protein acylation	BP	1	4	0.622398	0.980773	XM_020081433.1
GO:0044839	cell cycle G2/M phase transition	BP	1	4	0.622398	0.980773	XM_020080206.1
GO:0050684	regulation of mRNA processing	BP	1	4	0.622398	0.980773	XM_020111166.1
GO:0051054	positive regulation of DNA metabolic process	BP	1	4	0.622398	0.980773	XM_020093945.1
GO:0051084	'de novo' posttranslational protein folding	BP	1	4	0.622398	0.980773	XM_020110395.1
GO:0055008	cardiac muscle tissue morphogenesis	BP	1	4	0.622398	0.980773	XM_020111009.1
GO:0060191	regulation of lipase activity	BP	1	4	0.622398	0.980773	XM_020092165.1
GO:0060193	positive regulation of lipase activity	BP	1	4	0.622398	0.980773	XM_020092165.1
GO:0070252	actin-mediated cell contraction	BP	1	4	0.622398	0.980773	XM_020111908.1
GO:0070972	protein localization to endoplasmic reticulum	BP	1	4	0.622398	0.980773	XM_020109065.1
GO:0071265	L-methionine biosynthetic process	BP	1	4	0.622398	0.980773	XM_020101188.1
GO:0071267	L-methionine salvage	BP	1	4	0.622398	0.980773	XM_020101188.1
GO:1901661	quinone metabolic process	BP	1	4	0.622398	0.980773	XM_020088722.1
GO:1902749	regulation of cell cycle G2/M phase transition	BP	1	4	0.622398	0.980773	XM_020080206.1
GO:1903311	regulation of mRNA metabolic process	BP	1	4	0.622398	0.980773	XM_020111166.1
GO:0007169	transmembrane receptor protein tyrosine kinase signaling pathway	BP	22	106	0.62284	0.980773	XM_020079434.1;XM_020079461.1;XM_020079846.1;XM_020080039.1;XM_020080090.1;XM_020081459.1;XM_020081460.1;XM_020087263.1;XM_020091591.1;XM_020092091.1;XM_020098492.1;XM_020098695.1;XM_020099671.1;XM_020100289.1;XM_020100290.1;XM_020105849.1;XM_020107102.1;XM_020109172.1;XM_020109175.1;XM_020110216.1;XM_020110572.1;XM_020110580.1
GO:0034220	ion transmembrane transport	BP	52	248	0.622893	0.980773	XM_020079072.1;XM_020079206.1;XM_020079207.1;XM_020079208.1;XM_020079210.1;XM_020079398.1;XM_020081509.1;XM_020081566.1;XM_020081567.1;XM_020083527.1;XM_020085423.1;XM_020088610.1;XM_020089178.1;XM_020090398.1;XM_020090404.1;XM_020092123.1;XM_020094541.1;XM_020094850.1;XM_020094883.1;XM_020094884.1;XM_020095165.1;XM_020095166.1;XM_020095167.1;XM_020095168.1;XM_020095169.1;XM_020095171.1;XM_020096…
GO:0002521	leukocyte differentiation	BP	7	34	0.624333	0.982147	XM_020080402.1;XM_020086547.1;XM_020086792.1;XM_020086793.1;XM_020099108.1;XM_020108981.1;XM_020108984.1
GO:0000149	SNARE binding	MF	2	9	0.628402	1	XM_020079719.1;XM_020084370.1
GO:0000977	RNA polymerase II regulatory region sequence-specific DNA binding	MF	2	9	0.628402	1	XM_020083242.1;XM_020085835.1
GO:0001012	RNA polymerase II regulatory region DNA binding	MF	2	9	0.628402	1	XM_020083242.1;XM_020085835.1
GO:0004954	prostanoid receptor activity	MF	2	9	0.628402	1	XM_020083967.1;XM_020099108.1
GO:0004955	prostaglandin receptor activity	MF	2	9	0.628402	1	XM_020083967.1;XM_020099108.1
GO:0008146	sulfotransferase activity	MF	2	9	0.628402	1	XM_020081116.1;XM_020112423.1
GO:0022829	wide pore channel activity	MF	2	9	0.628402	1	XM_020091917.1;XM_020091918.1
GO:0010638	positive regulation of organelle organization	BP	8	39	0.628426	0.986795	XM_020079422.1;XM_020079423.1;XM_020086799.1;XM_020093945.1;XM_020094382.1;XM_020098377.1;XM_020101522.1;XM_020112658.1
GO:0034470	ncRNA processing	BP	8	39	0.628426	0.986795	XM_020081787.1;XM_020090602.1;XM_020094483.1;XM_020096835.1;XM_020096836.1;XM_020096837.1;XM_020096838.1;XM_020106115.1
GO:0031981	nuclear lumen	CC	21	105	0.631185	0.987116	XM_020081433.1;XM_020081573.1;XM_020083242.1;XM_020085835.1;XM_020089672.1;XM_020090377.1;XM_020098109.1;XM_020098110.1;XM_020098859.1;XM_020098860.1;XM_020098861.1;XM_020098862.1;XM_020098863.1;XM_020098864.1;XM_020098867.1;XM_020105470.1;XM_020105629.1;XM_020105630.1;XM_020106115.1;XM_020107036.1;XM_020107280.1
GO:0070013	intracellular organelle lumen	CC	21	105	0.631185	0.987116	XM_020081433.1;XM_020081573.1;XM_020083242.1;XM_020085835.1;XM_020089672.1;XM_020090377.1;XM_020098109.1;XM_020098110.1;XM_020098859.1;XM_020098860.1;XM_020098861.1;XM_020098862.1;XM_020098863.1;XM_020098864.1;XM_020098867.1;XM_020105470.1;XM_020105629.1;XM_020105630.1;XM_020106115.1;XM_020107036.1;XM_020107280.1
GO:0008080	N-acetyltransferase activity	MF	3	14	0.632048	1	XM_020083618.1;XM_020083621.1;XM_020083951.1
GO:0016709	oxidoreductase activity, acting on paired donors, with incorporation or reduction of molecular oxygen, NAD(P)H as one donor, and incorporation of one atom of oxygen	MF	3	14	0.632048	1	XM_020080553.1;XM_020081181.1;XM_020088722.1
GO:0016881	acid-amino acid ligase activity	MF	3	14	0.632048	1	XM_020099995.1;XM_020104740.1;XM_020104741.1
GO:0008172	S-methyltransferase activity	MF	1	4	0.634313	1	XM_020099209.1
GO:0008320	protein transmembrane transporter activity	MF	1	4	0.634313	1	XM_020096955.1
GO:0008565	protein transporter activity	MF	1	4	0.634313	1	XM_020096955.1
GO:0009055	electron carrier activity	MF	1	4	0.634313	1	XM_020088787.1
GO:0016702	oxidoreductase activity, acting on single donors with incorporation of molecular oxygen, incorporation of two atoms of oxygen	MF	1	4	0.634313	1	XM_020087426.1
GO:0016813	hydrolase activity, acting on carbon-nitrogen (but not peptide) bonds, in linear amidines	MF	1	4	0.634313	1	XM_020107286.1
GO:0030276	clathrin binding	MF	1	4	0.634313	1	XM_020097166.1
GO:0034483	heparan sulfate sulfotransferase activity	MF	1	4	0.634313	1	XM_020081116.1
GO:1902936	phosphatidylinositol bisphosphate binding	MF	1	4	0.634313	1	XM_020105593.1
GO:0044723	single-organism carbohydrate metabolic process	BP	21	102	0.637709	1	XM_020079306.1;XM_020079382.1;XM_020085182.1;XM_020086671.1;XM_020086672.1;XM_020086796.1;XM_020086920.1;XM_020086922.1;XM_020089535.1;XM_020097716.1;XM_020097719.1;XM_020097720.1;XM_020097721.1;XM_020097722.1;XM_020098233.1;XM_020098238.1;XM_020101319.1;XM_020101629.1;XM_020108484.1;XM_020108485.1;XM_020112597.1
GO:0015293	symporter activity	MF	5	24	0.644277	1	XM_020096390.1;XM_020096391.1;XM_020096875.1;XM_020112684.1;XM_020112685.1
GO:0015294	solute:cation symporter activity	MF	5	24	0.644277	1	XM_020096390.1;XM_020096391.1;XM_020096875.1;XM_020112684.1;XM_020112685.1
GO:0035295	tube development	BP	18	88	0.645364	1	XM_020078925.1;XM_020078926.1;XM_020080090.1;XM_020080237.1;XM_020080853.1;XM_020083740.1;XM_020084074.1;XM_020084090.1;XM_020084091.1;XM_020088557.1;XM_020089102.1;XM_020091086.1;XM_020094119.1;XM_020097865.1;XM_020106451.1;XM_020110063.1;XM_020111009.1;XM_020111099.1
GO:0055085	transmembrane transport	BP	52	250	0.647939	1	XM_020079072.1;XM_020079206.1;XM_020079207.1;XM_020079208.1;XM_020079210.1;XM_020079398.1;XM_020081509.1;XM_020081566.1;XM_020081567.1;XM_020083527.1;XM_020085423.1;XM_020088610.1;XM_020089178.1;XM_020090398.1;XM_020090404.1;XM_020092123.1;XM_020094541.1;XM_020094850.1;XM_020094883.1;XM_020094884.1;XM_020095165.1;XM_020095166.1;XM_020095167.1;XM_020095168.1;XM_020095169.1;XM_020095171.1;XM_020096…
GO:0008092	cytoskeletal protein binding	MF	42	197	0.649795	1	XM_020079974.1;XM_020079975.1;XM_020079977.1;XM_020079978.1;XM_020080052.1;XM_020080053.1;XM_020080054.1;XM_020080135.1;XM_020080136.1;XM_020080853.1;XM_020084090.1;XM_020084091.1;XM_020086678.1;XM_020087062.1;XM_020089139.1;XM_020089458.1;XM_020089459.1;XM_020090960.1;XM_020091363.1;XM_020091364.1;XM_020091365.1;XM_020097762.1;XM_020097763.1;XM_020098324.1;XM_020099575.1;XM_020099671.1;XM_020100…
GO:0019898	extrinsic component of membrane	CC	2	10	0.651603	1	XM_020078925.1;XM_020094362.1
GO:0016311	dephosphorylation	BP	30	146	0.654955	1	XM_020079064.1;XM_020079065.1;XM_020081331.1;XM_020085518.1;XM_020085633.1;XM_020086277.1;XM_020089648.1;XM_020090055.1;XM_020090573.1;XM_020090574.1;XM_020092685.1;XM_020092686.1;XM_020093875.1;XM_020093876.1;XM_020093877.1;XM_020098089.1;XM_020098090.1;XM_020098091.1;XM_020099000.1;XM_020100900.1;XM_020100901.1;XM_020100902.1;XM_020102009.1;XM_020102010.1;XM_020104728.1;XM_020108807.1;XM_020109…
GO:0045596	negative regulation of cell differentiation	BP	6	30	0.655383	1	XM_020088274.1;XM_020088284.1;XM_020099671.1;XM_020099789.1;XM_020108385.1;XM_020108386.1
GO:0048545	response to steroid hormone	BP	6	30	0.655383	1	XM_020078925.1;XM_020086034.1;XM_020099671.1;XM_020101287.1;XM_020101288.1;XM_020103530.1
GO:0051093	negative regulation of developmental process	BP	6	30	0.655383	1	XM_020088274.1;XM_020088284.1;XM_020099671.1;XM_020099789.1;XM_020108385.1;XM_020108386.1
GO:0055002	striated muscle cell development	BP	6	30	0.655383	1	XM_020084174.1;XM_020084176.1;XM_020094382.1;XM_020104584.1;XM_020105470.1;XM_020111908.1
GO:0008610	lipid biosynthetic process	BP	4	20	0.655886	1	XM_020079049.1;XM_020087669.1;XM_020087676.1;XM_020094812.1
GO:0010563	negative regulation of phosphorus metabolic process	BP	4	20	0.655886	1	XM_020084523.1;XM_020092704.1;XM_020097578.1;XM_020097579.1
GO:0045321	leukocyte activation	BP	4	20	0.655886	1	XM_020089599.1;XM_020099108.1;XM_020108981.1;XM_020108984.1
GO:0045936	negative regulation of phosphate metabolic process	BP	4	20	0.655886	1	XM_020084523.1;XM_020092704.1;XM_020097578.1;XM_020097579.1
GO:0009607	response to biotic stimulus	BP	7	35	0.656788	1	XM_020080439.1;XM_020080441.1;XM_020087073.1;XM_020088101.1;XM_020088286.1;XM_020104710.1;XM_020111851.1
GO:0021510	spinal cord development	BP	7	35	0.656788	1	XM_020080090.1;XM_020086754.1;XM_020097976.1;XM_020105068.1;XM_020105069.1;XM_020108981.1;XM_020108984.1
GO:0021515	cell differentiation in spinal cord	BP	7	35	0.656788	1	XM_020080090.1;XM_020086754.1;XM_020097976.1;XM_020105068.1;XM_020105069.1;XM_020108981.1;XM_020108984.1
GO:0043207	response to external biotic stimulus	BP	7	35	0.656788	1	XM_020080439.1;XM_020080441.1;XM_020087073.1;XM_020088101.1;XM_020088286.1;XM_020104710.1;XM_020111851.1
GO:0051707	response to other organism	BP	7	35	0.656788	1	XM_020080439.1;XM_020080441.1;XM_020087073.1;XM_020088101.1;XM_020088286.1;XM_020104710.1;XM_020111851.1
GO:0009628	response to abiotic stimulus	BP	16	79	0.658796	1	XM_020078925.1;XM_020078926.1;XM_020086866.1;XM_020087940.1;XM_020087941.1;XM_020089456.1;XM_020102352.1;XM_020102353.1;XM_020103220.1;XM_020105849.1;XM_020106851.1;XM_020106852.1;XM_020108153.1;XM_020109172.1;XM_020111101.1;XM_020112112.1
GO:0030178	negative regulation of Wnt signaling pathway	BP	3	15	0.659931	1	XM_020079196.1;XM_020080237.1;XM_020097707.1
GO:0043254	regulation of protein complex assembly	BP	9	45	0.660983	1	XM_020079373.1;XM_020079422.1;XM_020079423.1;XM_020086799.1;XM_020096470.1;XM_020098377.1;XM_020101522.1;XM_020105849.1;XM_020112658.1
GO:0030182	neuron differentiation	BP	41	199	0.663309	1	XM_020079846.1;XM_020080188.1;XM_020080189.1;XM_020080724.1;XM_020080725.1;XM_020080853.1;XM_020084401.1;XM_020085101.1;XM_020085125.1;XM_020087263.1;XM_020090612.1;XM_020090613.1;XM_020090614.1;XM_020090616.1;XM_020090911.1;XM_020091062.1;XM_020091064.1;XM_020094119.1;XM_020094382.1;XM_020095361.1;XM_020095755.1;XM_020095756.1;XM_020095757.1;XM_020095758.1;XM_020096828.1;XM_020097935.1;XM_020098…
GO:0043233	organelle lumen	CC	21	107	0.667843	1	XM_020081433.1;XM_020081573.1;XM_020083242.1;XM_020085835.1;XM_020089672.1;XM_020090377.1;XM_020098109.1;XM_020098110.1;XM_020098859.1;XM_020098860.1;XM_020098861.1;XM_020098862.1;XM_020098863.1;XM_020098864.1;XM_020098867.1;XM_020105470.1;XM_020105629.1;XM_020105630.1;XM_020106115.1;XM_020107036.1;XM_020107280.1
GO:0031175	neuron projection development	BP	25	123	0.670479	1	XM_020084401.1;XM_020087263.1;XM_020090612.1;XM_020090613.1;XM_020090614.1;XM_020090616.1;XM_020090911.1;XM_020091062.1;XM_020091064.1;XM_020094382.1;XM_020095361.1;XM_020097935.1;XM_020098695.1;XM_020099671.1;XM_020101604.1;XM_020101605.1;XM_020101980.1;XM_020102352.1;XM_020102353.1;XM_020106287.1;XM_020108807.1;XM_020109065.1;XM_020109698.1;XM_020111166.1;XM_020112112.1
GO:0002694	regulation of leukocyte activation	BP	2	10	0.670885	1	XM_020108981.1;XM_020108984.1
GO:0003303	BMP signaling pathway involved in heart jogging	BP	2	10	0.670885	1	XM_020091086.1;XM_020097865.1
GO:0030595	leukocyte chemotaxis	BP	2	10	0.670885	1	XM_020084401.1;XM_020097935.1
GO:0042391	regulation of membrane potential	BP	2	10	0.670885	1	XM_020091418.1;XM_020112112.1
GO:0043101	purine-containing compound salvage	BP	2	10	0.670885	1	XM_020101188.1;XM_020104129.1
GO:0043487	regulation of RNA stability	BP	2	10	0.670885	1	XM_020111166.1;XM_020111172.1
GO:0046822	regulation of nucleocytoplasmic transport	BP	2	10	0.670885	1	XM_020080237.1;XM_020112112.1
GO:0050865	regulation of cell activation	BP	2	10	0.670885	1	XM_020108981.1;XM_020108984.1
GO:0051249	regulation of lymphocyte activation	BP	2	10	0.670885	1	XM_020108981.1;XM_020108984.1
GO:0060326	cell chemotaxis	BP	2	10	0.670885	1	XM_020084401.1;XM_020097935.1
GO:0061312	BMP signaling pathway involved in heart development	BP	2	10	0.670885	1	XM_020091086.1;XM_020097865.1
GO:0071621	granulocyte chemotaxis	BP	2	10	0.670885	1	XM_020084401.1;XM_020097935.1
GO:0097529	myeloid leukocyte migration	BP	2	10	0.670885	1	XM_020084401.1;XM_020097935.1
GO:0097530	granulocyte migration	BP	2	10	0.670885	1	XM_020084401.1;XM_020097935.1
GO:1901213	regulation of transcription from RNA polymerase II promoter involved in heart development	BP	2	10	0.670885	1	XM_020091086.1;XM_020097865.1
GO:1901987	regulation of cell cycle phase transition	BP	2	10	0.670885	1	XM_020080206.1;XM_020095131.1
GO:1901990	regulation of mitotic cell cycle phase transition	BP	2	10	0.670885	1	XM_020080206.1;XM_020095131.1
GO:1904019	epithelial cell apoptotic process	BP	2	10	0.670885	1	XM_020088274.1;XM_020088284.1
GO:0000280	nuclear division	BP	13	65	0.671457	1	XM_020078148.1;XM_020087062.1;XM_020088296.1;XM_020088297.1;XM_020088298.1;XM_020088736.1;XM_020088737.1;XM_020090772.1;XM_020093276.1;XM_020095131.1;XM_020100730.1;XM_020105144.1;XM_020112711.1
GO:0005886	plasma membrane	CC	31	157	0.674359	1	XM_020078447.1;XM_020078925.1;XM_020084030.1;XM_020084038.1;XM_020085017.1;XM_020085026.1;XM_020085035.1;XM_020085043.1;XM_020085052.1;XM_020085060.1;XM_020085069.1;XM_020090772.1;XM_020091058.1;XM_020091418.1;XM_020092030.1;XM_020092034.1;XM_020096545.1;XM_020097653.1;XM_020098132.1;XM_020098133.1;XM_020098134.1;XM_020099413.1;XM_020102250.1;XM_020104220.1;XM_020104677.1;XM_020105652.1;XM_020105…
GO:0016746	transferase activity, transferring acyl groups	MF	21	101	0.674649	1	XM_020080486.1;XM_020081259.1;XM_020081270.1;XM_020081280.1;XM_020083618.1;XM_020083621.1;XM_020083951.1;XM_020085455.1;XM_020085463.1;XM_020085665.1;XM_020087669.1;XM_020087676.1;XM_020090803.1;XM_020093850.1;XM_020095590.1;XM_020095591.1;XM_020095592.1;XM_020095593.1;XM_020104884.1;XM_020112293.1;XM_020112294.1
GO:0035091	phosphatidylinositol binding	MF	3	15	0.681012	1	XM_020091970.1;XM_020093499.1;XM_020105593.1
GO:0042981	regulation of apoptotic process	BP	24	119	0.684257	1	XM_020078925.1;XM_020078926.1;XM_020079105.1;XM_020079846.1;XM_020080090.1;XM_020082327.1;XM_020086547.1;XM_020086869.1;XM_020086871.1;XM_020086872.1;XM_020091418.1;XM_020093040.1;XM_020093041.1;XM_020093042.1;XM_020093104.1;XM_020096545.1;XM_020099671.1;XM_020102377.1;XM_020103157.1;XM_020104180.1;XM_020104703.1;XM_020106563.1;XM_020111908.1;XM_020112112.1
GO:0015297	antiporter activity	MF	6	30	0.685154	1	XM_020082718.1;XM_020087309.1;XM_020094129.1;XM_020094130.1;XM_020105674.1;XM_020105974.1
GO:0044877	macromolecular complex binding	MF	12	59	0.686357	1	XM_020079032.1;XM_020081108.1;XM_020081109.1;XM_020083242.1;XM_020085835.1;XM_020089038.1;XM_020089395.1;XM_020098038.1;XM_020098040.1;XM_020102164.1;XM_020102650.1;XM_020106937.1
GO:0046943	carboxylic acid transmembrane transporter activity	MF	12	59	0.686357	1	XM_020079754.1;XM_020080022.1;XM_020083501.1;XM_020088825.1;XM_020090766.1;XM_020090767.1;XM_020096390.1;XM_020096391.1;XM_020096875.1;XM_020100997.1;XM_020102957.1;XM_020102966.1
GO:0019941	modification-dependent protein catabolic process	BP	25	124	0.687159	1	XM_020080976.1;XM_020080977.1;XM_020080978.1;XM_020080979.1;XM_020084375.1;XM_020088538.1;XM_020089140.1;XM_020089141.1;XM_020093302.1;XM_020093768.1;XM_020095131.1;XM_020098164.1;XM_020098165.1;XM_020098517.1;XM_020098518.1;XM_020100946.1;XM_020100947.1;XM_020100948.1;XM_020100949.1;XM_020101148.1;XM_020101852.1;XM_020101853.1;XM_020103959.1;XM_020107494.1;XM_020111318.1
GO:0043632	modification-dependent macromolecule catabolic process	BP	25	124	0.687159	1	XM_020080976.1;XM_020080977.1;XM_020080978.1;XM_020080979.1;XM_020084375.1;XM_020088538.1;XM_020089140.1;XM_020089141.1;XM_020093302.1;XM_020093768.1;XM_020095131.1;XM_020098164.1;XM_020098165.1;XM_020098517.1;XM_020098518.1;XM_020100946.1;XM_020100947.1;XM_020100948.1;XM_020100949.1;XM_020101148.1;XM_020101852.1;XM_020101853.1;XM_020103959.1;XM_020107494.1;XM_020111318.1
GO:0016071	mRNA metabolic process	BP	7	36	0.687492	1	XM_020079600.1;XM_020081573.1;XM_020090602.1;XM_020097632.1;XM_020097633.1;XM_020107465.1;XM_020111166.1
GO:0009142	nucleoside triphosphate biosynthetic process	BP	8	41	0.687506	1	XM_020080853.1;XM_020096321.1;XM_020096322.1;XM_020096323.1;XM_020096324.1;XM_020103053.1;XM_020109199.1;XM_020110899.1
GO:0009199	ribonucleoside triphosphate metabolic process	BP	8	41	0.687506	1	XM_020080853.1;XM_020096321.1;XM_020096322.1;XM_020096323.1;XM_020096324.1;XM_020103053.1;XM_020109199.1;XM_020110899.1
GO:0009201	ribonucleoside triphosphate biosynthetic process	BP	8	41	0.687506	1	XM_020080853.1;XM_020096321.1;XM_020096322.1;XM_020096323.1;XM_020096324.1;XM_020103053.1;XM_020109199.1;XM_020110899.1
GO:0043086	negative regulation of catalytic activity	BP	8	41	0.687506	1	XM_020081377.1;XM_020083033.1;XM_020083472.1;XM_020084509.1;XM_020089900.1;XM_020096747.1;XM_020096748.1;XM_020104107.1
GO:0016701	oxidoreductase activity, acting on single donors with incorporation of molecular oxygen	MF	2	10	0.687942	1	XM_020079382.1;XM_020087426.1
GO:0016765	transferase activity, transferring alkyl or aryl (other than methyl) groups	MF	2	10	0.687942	1	XM_020088722.1;XM_020101023.1
GO:0051119	sugar transmembrane transporter activity	MF	2	10	0.687942	1	XM_020112684.1;XM_020112685.1
GO:0008064	regulation of actin polymerization or depolymerization	BP	9	46	0.688145	1	XM_020079373.1;XM_020079422.1;XM_020079423.1;XM_020086799.1;XM_020096470.1;XM_020098377.1;XM_020101522.1;XM_020105849.1;XM_020112658.1
GO:0030832	regulation of actin filament length	BP	9	46	0.688145	1	XM_020079373.1;XM_020079422.1;XM_020079423.1;XM_020086799.1;XM_020096470.1;XM_020098377.1;XM_020101522.1;XM_020105849.1;XM_020112658.1
GO:0051146	striated muscle cell differentiation	BP	9	46	0.688145	1	XM_020084174.1;XM_020084176.1;XM_020084401.1;XM_020094382.1;XM_020097935.1;XM_020104584.1;XM_020105470.1;XM_020110063.1;XM_020111908.1
GO:0055001	muscle cell development	BP	6	31	0.688411	1	XM_020084174.1;XM_020084176.1;XM_020094382.1;XM_020104584.1;XM_020105470.1;XM_020111908.1
GO:0016903	oxidoreductase activity, acting on the aldehyde or oxo group of donors	MF	7	35	0.688841	1	XM_020079259.1;XM_020082660.1;XM_020082661.1;XM_020082662.1;XM_020082663.1;XM_020093681.1;XM_020098908.1
GO:0009605	response to external stimulus	BP	31	153	0.688872	1	XM_020080439.1;XM_020080441.1;XM_020080829.1;XM_020084401.1;XM_020087073.1;XM_020087263.1;XM_020088101.1;XM_020088286.1;XM_020090612.1;XM_020090613.1;XM_020090614.1;XM_020090616.1;XM_020090663.1;XM_020091062.1;XM_020091064.1;XM_020094382.1;XM_020095361.1;XM_020095374.1;XM_020097935.1;XM_020098695.1;XM_020102352.1;XM_020102353.1;XM_020104710.1;XM_020106287.1;XM_020107759.1;XM_020108153.1;XM_020108…
GO:0051128	regulation of cellular component organization	BP	31	153	0.688872	1	XM_020079373.1;XM_020079422.1;XM_020079423.1;XM_020083242.1;XM_020084401.1;XM_020085835.1;XM_020086799.1;XM_020087940.1;XM_020087941.1;XM_020090772.1;XM_020091058.1;XM_020091744.1;XM_020093945.1;XM_020094382.1;XM_020095131.1;XM_020095361.1;XM_020096470.1;XM_020097935.1;XM_020098132.1;XM_020098133.1;XM_020098134.1;XM_020098377.1;XM_020101522.1;XM_020104223.1;XM_020104357.1;XM_020104358.1;XM_020104…
GO:0042127	regulation of cell proliferation	BP	11	56	0.690604	1	XM_020078925.1;XM_020078926.1;XM_020088274.1;XM_020088284.1;XM_020092863.1;XM_020092864.1;XM_020094881.1;XM_020099789.1;XM_020101522.1;XM_020104703.1;XM_020108807.1
GO:0048584	positive regulation of response to stimulus	BP	11	56	0.690604	1	XM_020079196.1;XM_020079846.1;XM_020080139.1;XM_020080141.1;XM_020080142.1;XM_020084401.1;XM_020090318.1;XM_020097935.1;XM_020098695.1;XM_020105089.1;XM_020107759.1
GO:0034518	RNA cap binding complex	CC	1	5	0.690911	1	XM_020090602.1
GO:0043235	receptor complex	CC	1	5	0.690911	1	XM_020091418.1
GO:0061695	transferase complex, transferring phosphorus-containing groups	CC	1	5	0.690911	1	XM_020094362.1
GO:0043234	protein complex	CC	182	895	0.693771	1	XM_020078559.1;XM_020078637.1;XM_020078638.1;XM_020078860.1;XM_020078924.1;XM_020079072.1;XM_020079206.1;XM_020079207.1;XM_020079208.1;XM_020079210.1;XM_020079398.1;XM_020079442.1;XM_020079895.1;XM_020079974.1;XM_020079975.1;XM_020079977.1;XM_020079978.1;XM_020080122.1;XM_020080135.1;XM_020080136.1;XM_020080206.1;XM_020080438.1;XM_020080439.1;XM_020080441.1;XM_020080538.1;XM_020080669.1;XM_020080…
GO:0048285	organelle fission	BP	13	66	0.693979	1	XM_020078148.1;XM_020087062.1;XM_020088296.1;XM_020088297.1;XM_020088298.1;XM_020088736.1;XM_020088737.1;XM_020090772.1;XM_020093276.1;XM_020095131.1;XM_020100730.1;XM_020105144.1;XM_020112711.1
GO:0000151	ubiquitin ligase complex	CC	5	27	0.694866	1	XM_020079442.1;XM_020092238.1;XM_020095173.1;XM_020095174.1;XM_020097233.1
GO:0044449	contractile fiber part	CC	5	27	0.694866	1	XM_020096470.1;XM_020098132.1;XM_020098133.1;XM_020098134.1;XM_020111908.1
GO:0006396	RNA processing	BP	28	139	0.695548	1	XM_020079600.1;XM_020080220.1;XM_020080221.1;XM_020080222.1;XM_020080295.1;XM_020081573.1;XM_020081787.1;XM_020082831.1;XM_020084629.1;XM_020085528.1;XM_020085529.1;XM_020085531.1;XM_020090377.1;XM_020090602.1;XM_020093255.1;XM_020093461.1;XM_020094483.1;XM_020096835.1;XM_020096836.1;XM_020096837.1;XM_020096838.1;XM_020097632.1;XM_020097633.1;XM_020101848.1;XM_020106115.1;XM_020107465.1;XM_020111…
GO:0021545	cranial nerve development	BP	4	21	0.695548	1	XM_020095361.1;XM_020102352.1;XM_020102353.1;XM_020112112.1
GO:0032386	regulation of intracellular transport	BP	4	21	0.695548	1	XM_020080237.1;XM_020080341.1;XM_020091744.1;XM_020112112.1
GO:0048882	lateral line development	BP	4	21	0.695548	1	XM_020079846.1;XM_020084401.1;XM_020094119.1;XM_020097935.1
GO:0045184	establishment of protein localization	BP	52	254	0.695658	1	XM_020078637.1;XM_020078638.1;XM_020080122.1;XM_020080237.1;XM_020080438.1;XM_020080439.1;XM_020080441.1;XM_020084162.1;XM_020084269.1;XM_020084270.1;XM_020084271.1;XM_020084328.1;XM_020084455.1;XM_020084456.1;XM_020085413.1;XM_020085421.1;XM_020085908.1;XM_020085909.1;XM_020085910.1;XM_020087796.1;XM_020087940.1;XM_020087941.1;XM_020088274.1;XM_020088284.1;XM_020088314.1;XM_020088315.1;XM_020090…
GO:0008015	blood circulation	BP	14	71	0.695867	1	XM_020081072.1;XM_020081938.1;XM_020082772.1;XM_020083936.1;XM_020084523.1;XM_020084668.1;XM_020084675.1;XM_020091363.1;XM_020091364.1;XM_020091365.1;XM_020093716.1;XM_020102164.1;XM_020107102.1;XM_020108807.1
GO:0009057	macromolecule catabolic process	BP	35	173	0.69996	1	XM_020080976.1;XM_020080977.1;XM_020080978.1;XM_020080979.1;XM_020084375.1;XM_020088538.1;XM_020089140.1;XM_020089141.1;XM_020089481.1;XM_020092446.1;XM_020092456.1;XM_020092464.1;XM_020092472.1;XM_020092479.1;XM_020093302.1;XM_020093768.1;XM_020095131.1;XM_020098164.1;XM_020098165.1;XM_020098517.1;XM_020098518.1;XM_020098792.1;XM_020100946.1;XM_020100947.1;XM_020100948.1;XM_020100949.1;XM_020101…
GO:0043067	regulation of programmed cell death	BP	24	120	0.70086	1	XM_020078925.1;XM_020078926.1;XM_020079105.1;XM_020079846.1;XM_020080090.1;XM_020082327.1;XM_020086547.1;XM_020086869.1;XM_020086871.1;XM_020086872.1;XM_020091418.1;XM_020093040.1;XM_020093041.1;XM_020093042.1;XM_020093104.1;XM_020096545.1;XM_020099671.1;XM_020102377.1;XM_020103157.1;XM_020104180.1;XM_020104703.1;XM_020106563.1;XM_020111908.1;XM_020112112.1
GO:0046483	heterocycle metabolic process	BP	264	1253	0.700907	1	XM_020078295.1;XM_020078321.1;XM_020078700.1;XM_020078708.1;XM_020078716.1;XM_020078773.1;XM_020078925.1;XM_020079105.1;XM_020079547.1;XM_020079600.1;XM_020080014.1;XM_020080015.1;XM_020080016.1;XM_020080017.1;XM_020080018.1;XM_020080019.1;XM_020080206.1;XM_020080220.1;XM_020080221.1;XM_020080222.1;XM_020080256.1;XM_020080295.1;XM_020080479.1;XM_020080743.1;XM_020080853.1;XM_020080887.1;XM_020081…
GO:0000723	telomere maintenance	BP	1	5	0.70402	1	XM_020093945.1
GO:0001936	regulation of endothelial cell proliferation	BP	1	5	0.70402	1	XM_020108807.1
GO:0002790	peptide secretion	BP	1	5	0.70402	1	XM_020099789.1
GO:0003341	cilium movement	BP	1	5	0.70402	1	XM_020106451.1
GO:0006839	mitochondrial transport	BP	1	5	0.70402	1	XM_020102377.1
GO:0007029	endoplasmic reticulum organization	BP	1	5	0.70402	1	XM_020109065.1
GO:0007204	positive regulation of cytosolic calcium ion concentration	BP	1	5	0.70402	1	XM_020080341.1
GO:0007224	smoothened signaling pathway	BP	1	5	0.70402	1	XM_020099671.1
GO:0008589	regulation of smoothened signaling pathway	BP	1	5	0.70402	1	XM_020099671.1
GO:0009396	folic acid-containing compound biosynthetic process	BP	1	5	0.70402	1	XM_020098406.1
GO:0009612	response to mechanical stimulus	BP	1	5	0.70402	1	XM_020108153.1
GO:0009914	hormone transport	BP	1	5	0.70402	1	XM_020099789.1
GO:0010522	regulation of calcium ion transport into cytosol	BP	1	5	0.70402	1	XM_020080341.1
GO:0018065	protein-cofactor linkage	BP	1	5	0.70402	1	XM_020113977.1
GO:0021543	pallium development	BP	1	5	0.70402	1	XM_020112112.1
GO:0021548	pons development	BP	1	5	0.70402	1	XM_020079846.1
GO:0021602	cranial nerve morphogenesis	BP	1	5	0.70402	1	XM_020112112.1
GO:0022037	metencephalon development	BP	1	5	0.70402	1	XM_020079846.1
GO:0030072	peptide hormone secretion	BP	1	5	0.70402	1	XM_020099789.1
GO:0030851	granulocyte differentiation	BP	1	5	0.70402	1	XM_020080402.1
GO:0030908	protein splicing	BP	1	5	0.70402	1	XM_020087204.1
GO:0032200	telomere organization	BP	1	5	0.70402	1	XM_020093945.1
GO:0042398	cellular modified amino acid biosynthetic process	BP	1	5	0.70402	1	XM_020098406.1
GO:0042476	odontogenesis	BP	1	5	0.70402	1	XM_020099671.1
GO:0042559	pteridine-containing compound biosynthetic process	BP	1	5	0.70402	1	XM_020098406.1
GO:0044773	mitotic DNA damage checkpoint	BP	1	5	0.70402	1	XM_020080206.1
GO:0044774	mitotic DNA integrity checkpoint	BP	1	5	0.70402	1	XM_020080206.1
GO:0046879	hormone secretion	BP	1	5	0.70402	1	XM_020099789.1
GO:0048565	digestive tract development	BP	1	5	0.70402	1	XM_020083740.1
GO:0051905	establishment of pigment granule localization	BP	1	5	0.70402	1	XM_020104436.1
GO:0055123	digestive system development	BP	1	5	0.70402	1	XM_020083740.1
GO:0060401	cytosolic calcium ion transport	BP	1	5	0.70402	1	XM_020080341.1
GO:0060402	calcium ion transport into cytosol	BP	1	5	0.70402	1	XM_020080341.1
GO:0071375	cellular response to peptide hormone stimulus	BP	1	5	0.70402	1	XM_020090510.1
GO:0071417	cellular response to organonitrogen compound	BP	1	5	0.70402	1	XM_020090510.1
GO:1901606	alpha-amino acid catabolic process	BP	1	5	0.70402	1	XM_020080743.1
GO:1901653	cellular response to peptide	BP	1	5	0.70402	1	XM_020090510.1
GO:0051052	regulation of DNA metabolic process	BP	3	16	0.704688	1	XM_020090561.1;XM_020093945.1;XM_020104710.1
GO:0070838	divalent metal ion transport	BP	21	106	0.710514	1	XM_020080341.1;XM_020082053.1;XM_020083527.1;XM_020085704.1;XM_020089469.1;XM_020091375.1;XM_020091376.1;XM_020092123.1;XM_020093786.1;XM_020093787.1;XM_020095267.1;XM_020095277.1;XM_020095286.1;XM_020095294.1;XM_020100777.1;XM_020100778.1;XM_020100779.1;XM_020100780.1;XM_020102377.1;XM_020102625.1;XM_020102974.1
GO:0072511	divalent inorganic cation transport	BP	21	106	0.710514	1	XM_020080341.1;XM_020082053.1;XM_020083527.1;XM_020085704.1;XM_020089469.1;XM_020091375.1;XM_020091376.1;XM_020092123.1;XM_020093786.1;XM_020093787.1;XM_020095267.1;XM_020095277.1;XM_020095286.1;XM_020095294.1;XM_020100777.1;XM_020100778.1;XM_020100779.1;XM_020100780.1;XM_020102377.1;XM_020102625.1;XM_020102974.1
GO:0060562	epithelial tube morphogenesis	BP	10	52	0.713746	1	XM_020078925.1;XM_020078926.1;XM_020080237.1;XM_020080853.1;XM_020083740.1;XM_020091086.1;XM_020097865.1;XM_020106451.1;XM_020110063.1;XM_020111009.1
GO:0009108	coenzyme biosynthetic process	BP	9	47	0.713919	1	XM_020088011.1;XM_020089630.1;XM_020092529.1;XM_020092530.1;XM_020092531.1;XM_020098230.1;XM_020098406.1;XM_020099111.1;XM_020101023.1
GO:0035239	tube morphogenesis	BP	11	57	0.714031	1	XM_020078925.1;XM_020078926.1;XM_020080090.1;XM_020080237.1;XM_020080853.1;XM_020083740.1;XM_020091086.1;XM_020097865.1;XM_020106451.1;XM_020110063.1;XM_020111009.1
GO:0048812	neuron projection morphogenesis	BP	23	116	0.714817	1	XM_020084401.1;XM_020087263.1;XM_020090612.1;XM_020090613.1;XM_020090614.1;XM_020090616.1;XM_020090911.1;XM_020091062.1;XM_020091064.1;XM_020094382.1;XM_020095361.1;XM_020097935.1;XM_020098695.1;XM_020101604.1;XM_020101605.1;XM_020101980.1;XM_020102352.1;XM_020102353.1;XM_020106287.1;XM_020108807.1;XM_020109065.1;XM_020109698.1;XM_020112112.1
GO:0003916	DNA topoisomerase activity	MF	1	5	0.715649	1	XM_020102401.1
GO:0004725	protein tyrosine phosphatase activity	MF	1	5	0.715649	1	XM_020108807.1
GO:0015923	mannosidase activity	MF	1	5	0.715649	1	XM_020079306.1
GO:0015925	galactosidase activity	MF	1	5	0.715649	1	XM_020095302.1
GO:0016500	protein-hormone receptor activity	MF	1	5	0.715649	1	XM_020083600.1
GO:0016854	racemase and epimerase activity	MF	1	5	0.715649	1	XM_020099526.1
GO:0005694	chromosome	CC	6	33	0.717072	1	XM_020083242.1;XM_020083570.1;XM_020085835.1;XM_020090772.1;XM_020099789.1;XM_020110732.1
GO:0007015	actin filament organization	BP	15	77	0.717906	1	XM_020079373.1;XM_020079422.1;XM_020079423.1;XM_020086799.1;XM_020090814.1;XM_020090819.1;XM_020090820.1;XM_020090821.1;XM_020096470.1;XM_020098377.1;XM_020101522.1;XM_020105849.1;XM_020106937.1;XM_020111908.1;XM_020112658.1
GO:0018193	peptidyl-amino acid modification	BP	6	32	0.719279	1	XM_020081433.1;XM_020098109.1;XM_020098110.1;XM_020104088.1;XM_020108089.1;XM_020112112.1
GO:0048562	embryonic organ morphogenesis	BP	16	82	0.719285	1	XM_020078926.1;XM_020080237.1;XM_020080853.1;XM_020087966.1;XM_020091086.1;XM_020091917.1;XM_020091918.1;XM_020092219.1;XM_020094382.1;XM_020096825.1;XM_020097865.1;XM_020105081.1;XM_020106451.1;XM_020110063.1;XM_020110806.1;XM_020111009.1
GO:0006139	nucleobase-containing compound metabolic process	BP	250	1191	0.720456	1	XM_020078295.1;XM_020078321.1;XM_020078700.1;XM_020078708.1;XM_020078716.1;XM_020078773.1;XM_020078925.1;XM_020079105.1;XM_020079600.1;XM_020080014.1;XM_020080015.1;XM_020080016.1;XM_020080017.1;XM_020080018.1;XM_020080019.1;XM_020080206.1;XM_020080220.1;XM_020080221.1;XM_020080222.1;XM_020080256.1;XM_020080295.1;XM_020080479.1;XM_020080853.1;XM_020080887.1;XM_020081433.1;XM_020081501.1;XM_020081…
GO:0051234	establishment of localization	BP	358	1697	0.722565	1	XM_020078600.1;XM_020078637.1;XM_020078638.1;XM_020078860.1;XM_020078879.1;XM_020078896.1;XM_020078897.1;XM_020079049.1;XM_020079072.1;XM_020079206.1;XM_020079207.1;XM_020079208.1;XM_020079210.1;XM_020079398.1;XM_020080122.1;XM_020080203.1;XM_020080204.1;XM_020080205.1;XM_020080237.1;XM_020080341.1;XM_020080428.1;XM_020080430.1;XM_020080438.1;XM_020080439.1;XM_020080441.1;XM_020080455.1;XM_020080…
GO:0000910	cytokinesis	BP	2	11	0.723109	1	XM_020079594.1;XM_020089739.1
GO:0001933	negative regulation of protein phosphorylation	BP	2	11	0.723109	1	XM_020097578.1;XM_020097579.1
GO:0003146	heart jogging	BP	2	11	0.723109	1	XM_020091086.1;XM_020097865.1
GO:0006901	vesicle coating	BP	2	11	0.723109	1	XM_020091970.1;XM_020097166.1
GO:0030902	hindbrain development	BP	2	11	0.723109	1	XM_020079846.1;XM_020087966.1
GO:0032400	melanosome localization	BP	2	11	0.723109	1	XM_020082106.1;XM_020104436.1
GO:0042326	negative regulation of phosphorylation	BP	2	11	0.723109	1	XM_020097578.1;XM_020097579.1
GO:0044272	sulfur compound biosynthetic process	BP	2	11	0.723109	1	XM_020099209.1;XM_020101188.1
GO:0051650	establishment of vesicle localization	BP	2	11	0.723109	1	XM_020104436.1;XM_020112112.1
GO:0051875	pigment granule localization	BP	2	11	0.723109	1	XM_020082106.1;XM_020104436.1
GO:0061371	determination of heart left/right asymmetry	BP	2	11	0.723109	1	XM_020091086.1;XM_020097865.1
GO:0097285	cell-type specific apoptotic process	BP	2	11	0.723109	1	XM_020088274.1;XM_020088284.1
GO:0071103	DNA conformation change	BP	5	27	0.724056	1	XM_020083242.1;XM_020085835.1;XM_020091942.1;XM_020106685.1;XM_020111851.1
GO:0001637	G-protein coupled chemoattractant receptor activity	MF	3	16	0.724947	1	XM_020087373.1;XM_020089599.1;XM_020089661.1
GO:0005227	calcium activated cation channel activity	MF	3	16	0.724947	1	XM_020081509.1;XM_020103291.1;XM_020103296.1
GO:0016638	oxidoreductase activity, acting on the CH-NH2 group of donors	MF	3	16	0.724947	1	XM_020086836.1;XM_020087226.1;XM_020098157.1
GO:0022839	ion gated channel activity	MF	3	16	0.724947	1	XM_020081509.1;XM_020103291.1;XM_020103296.1
GO:0022890	inorganic cation transmembrane transporter activity	MF	48	231	0.728741	1	XM_020079072.1;XM_020079206.1;XM_020079207.1;XM_020079208.1;XM_020079210.1;XM_020079398.1;XM_020080538.1;XM_020081509.1;XM_020081566.1;XM_020081567.1;XM_020082718.1;XM_020083527.1;XM_020085423.1;XM_020087255.1;XM_020089178.1;XM_020090398.1;XM_020090404.1;XM_020092123.1;XM_020092601.1;XM_020094541.1;XM_020094850.1;XM_020096385.1;XM_020096386.1;XM_020096387.1;XM_020096390.1;XM_020096391.1;XM_020096…
GO:0030030	cell projection organization	BP	36	180	0.7289	1	XM_020082509.1;XM_020084401.1;XM_020087263.1;XM_020090612.1;XM_020090613.1;XM_020090614.1;XM_020090616.1;XM_020090772.1;XM_020090911.1;XM_020091062.1;XM_020091064.1;XM_020093937.1;XM_020094382.1;XM_020095361.1;XM_020096828.1;XM_020097935.1;XM_020098695.1;XM_020099671.1;XM_020101522.1;XM_020101604.1;XM_020101605.1;XM_020101980.1;XM_020102352.1;XM_020102353.1;XM_020104357.1;XM_020104358.1;XM_020104…
GO:0016020	membrane	CC	626	3037	0.731692	1	XM_020078052.1;XM_020078134.1;XM_020078295.1;XM_020078447.1;XM_020078522.1;XM_020078639.1;XM_020078925.1;XM_020079045.1;XM_020079049.1;XM_020079072.1;XM_020079198.1;XM_020079206.1;XM_020079207.1;XM_020079208.1;XM_020079210.1;XM_020079248.1;XM_020079250.1;XM_020079303.1;XM_020079398.1;XM_020079434.1;XM_020079583.1;XM_020079584.1;XM_020079594.1;XM_020079648.1;XM_020079658.1;XM_020079746.1;XM_020079…
GO:0070925	organelle assembly	BP	4	22	0.731819	1	XM_020087940.1;XM_020087941.1;XM_020104436.1;XM_020111908.1
GO:1901575	organic substance catabolic process	BP	38	190	0.733168	1	XM_020080743.1;XM_020080976.1;XM_020080977.1;XM_020080978.1;XM_020080979.1;XM_020084375.1;XM_020088538.1;XM_020089140.1;XM_020089141.1;XM_020089481.1;XM_020092446.1;XM_020092456.1;XM_020092464.1;XM_020092472.1;XM_020092479.1;XM_020093302.1;XM_020093768.1;XM_020095131.1;XM_020098164.1;XM_020098165.1;XM_020098517.1;XM_020098518.1;XM_020098792.1;XM_020100189.1;XM_020100946.1;XM_020100947.1;XM_020100…
GO:0044248	cellular catabolic process	BP	39	195	0.735262	1	XM_020080743.1;XM_020080976.1;XM_020080977.1;XM_020080978.1;XM_020080979.1;XM_020084375.1;XM_020088538.1;XM_020089140.1;XM_020089141.1;XM_020089481.1;XM_020090377.1;XM_020092446.1;XM_020092456.1;XM_020092464.1;XM_020092472.1;XM_020092479.1;XM_020093302.1;XM_020093768.1;XM_020095131.1;XM_020098164.1;XM_020098165.1;XM_020098517.1;XM_020098518.1;XM_020098792.1;XM_020100189.1;XM_020100946.1;XM_020100…
GO:0045202	synapse	CC	19	101	0.737346	1	XM_020084030.1;XM_020084038.1;XM_020085017.1;XM_020085026.1;XM_020085035.1;XM_020085043.1;XM_020085052.1;XM_020085060.1;XM_020085069.1;XM_020091418.1;XM_020092030.1;XM_020092034.1;XM_020096545.1;XM_020099413.1;XM_020102250.1;XM_020104220.1;XM_020105652.1;XM_020105659.1;XM_020112112.1
GO:0003682	chromatin binding	MF	2	11	0.739388	1	XM_020083242.1;XM_020085835.1
GO:0005126	cytokine receptor binding	MF	2	11	0.739388	1	XM_020105626.1;XM_020105849.1
GO:0016893	endonuclease activity, active with either ribo- or deoxyribonucleic acids and producing 5'-phosphomonoesters	MF	2	11	0.739388	1	XM_020090602.1;XM_020095312.1
GO:0015077	monovalent inorganic cation transmembrane transporter activity	MF	42	204	0.741289	1	XM_020079072.1;XM_020079206.1;XM_020079207.1;XM_020079208.1;XM_020079210.1;XM_020079398.1;XM_020080538.1;XM_020081509.1;XM_020081566.1;XM_020081567.1;XM_020082718.1;XM_020085423.1;XM_020089178.1;XM_020090398.1;XM_020090404.1;XM_020092601.1;XM_020094541.1;XM_020094850.1;XM_020096385.1;XM_020096386.1;XM_020096387.1;XM_020096390.1;XM_020096391.1;XM_020096468.1;XM_020096683.1;XM_020096684.1;XM_020096…
GO:0032990	cell part morphogenesis	BP	29	147	0.741455	1	XM_020082509.1;XM_020084401.1;XM_020087263.1;XM_020090612.1;XM_020090613.1;XM_020090614.1;XM_020090616.1;XM_020090772.1;XM_020090911.1;XM_020091062.1;XM_020091064.1;XM_020093937.1;XM_020094382.1;XM_020095361.1;XM_020097935.1;XM_020098695.1;XM_020101604.1;XM_020101605.1;XM_020101980.1;XM_020102352.1;XM_020102353.1;XM_020104436.1;XM_020106287.1;XM_020106451.1;XM_020108807.1;XM_020109065.1;XM_020109…
GO:0048858	cell projection morphogenesis	BP	29	147	0.741455	1	XM_020082509.1;XM_020084401.1;XM_020087263.1;XM_020090612.1;XM_020090613.1;XM_020090614.1;XM_020090616.1;XM_020090772.1;XM_020090911.1;XM_020091062.1;XM_020091064.1;XM_020093937.1;XM_020094382.1;XM_020095361.1;XM_020097935.1;XM_020098695.1;XM_020101604.1;XM_020101605.1;XM_020101980.1;XM_020102352.1;XM_020102353.1;XM_020104436.1;XM_020106287.1;XM_020106451.1;XM_020108807.1;XM_020109065.1;XM_020109…
GO:0000096	sulfur amino acid metabolic process	BP	3	17	0.744784	1	XM_020099209.1;XM_020101188.1;XM_020108095.1
GO:0006101	citrate metabolic process	BP	3	17	0.744784	1	XM_020079259.1;XM_020079279.1;XM_020086909.1
GO:0015669	gas transport	BP	3	17	0.744784	1	XM_020084810.1;XM_020084811.1;XM_020103220.1
GO:0051648	vesicle localization	BP	3	17	0.744784	1	XM_020082106.1;XM_020104436.1;XM_020112112.1
GO:0010941	regulation of cell death	BP	24	123	0.74758	1	XM_020078925.1;XM_020078926.1;XM_020079105.1;XM_020079846.1;XM_020080090.1;XM_020082327.1;XM_020086547.1;XM_020086869.1;XM_020086871.1;XM_020086872.1;XM_020091418.1;XM_020093040.1;XM_020093041.1;XM_020093042.1;XM_020093104.1;XM_020096545.1;XM_020099671.1;XM_020102377.1;XM_020103157.1;XM_020104180.1;XM_020104703.1;XM_020106563.1;XM_020111908.1;XM_020112112.1
GO:0044257	cellular protein catabolic process	BP	25	128	0.74902	1	XM_020080976.1;XM_020080977.1;XM_020080978.1;XM_020080979.1;XM_020084375.1;XM_020088538.1;XM_020089140.1;XM_020089141.1;XM_020093302.1;XM_020093768.1;XM_020095131.1;XM_020098164.1;XM_020098165.1;XM_020098517.1;XM_020098518.1;XM_020100946.1;XM_020100947.1;XM_020100948.1;XM_020100949.1;XM_020101148.1;XM_020101852.1;XM_020101853.1;XM_020103959.1;XM_020107494.1;XM_020111318.1
GO:0051603	proteolysis involved in cellular protein catabolic process	BP	25	128	0.74902	1	XM_020080976.1;XM_020080977.1;XM_020080978.1;XM_020080979.1;XM_020084375.1;XM_020088538.1;XM_020089140.1;XM_020089141.1;XM_020093302.1;XM_020093768.1;XM_020095131.1;XM_020098164.1;XM_020098165.1;XM_020098517.1;XM_020098518.1;XM_020100946.1;XM_020100947.1;XM_020100948.1;XM_020100949.1;XM_020101148.1;XM_020101852.1;XM_020101853.1;XM_020103959.1;XM_020107494.1;XM_020111318.1
GO:0005342	organic acid transmembrane transporter activity	MF	12	62	0.753313	1	XM_020079754.1;XM_020080022.1;XM_020083501.1;XM_020088825.1;XM_020090766.1;XM_020090767.1;XM_020096390.1;XM_020096391.1;XM_020096875.1;XM_020100997.1;XM_020102957.1;XM_020102966.1
GO:0016407	acetyltransferase activity	MF	4	22	0.754269	1	XM_020083618.1;XM_020083621.1;XM_020083951.1;XM_020090803.1
GO:0007018	microtubule-based movement	BP	5	28	0.754676	1	XM_020095755.1;XM_020095756.1;XM_020095757.1;XM_020095758.1;XM_020106451.1
GO:0019953	sexual reproduction	BP	5	28	0.754676	1	XM_020081936.1;XM_020081939.1;XM_020099584.1;XM_020099585.1;XM_020099789.1
GO:0044703	multi-organism reproductive process	BP	5	28	0.754676	1	XM_020081936.1;XM_020081939.1;XM_020099584.1;XM_020099585.1;XM_020099789.1
GO:0036464	cytoplasmic ribonucleoprotein granule	CC	1	6	0.755632	1	XM_020090602.1
GO:0071944	cell periphery	CC	31	163	0.756125	1	XM_020078447.1;XM_020078925.1;XM_020084030.1;XM_020084038.1;XM_020085017.1;XM_020085026.1;XM_020085035.1;XM_020085043.1;XM_020085052.1;XM_020085060.1;XM_020085069.1;XM_020090772.1;XM_020091058.1;XM_020091418.1;XM_020092030.1;XM_020092034.1;XM_020096545.1;XM_020097653.1;XM_020098132.1;XM_020098133.1;XM_020098134.1;XM_020099413.1;XM_020102250.1;XM_020104220.1;XM_020104677.1;XM_020105652.1;XM_020105…
GO:0006814	sodium ion transport	BP	11	59	0.757392	1	XM_020082718.1;XM_020092601.1;XM_020095267.1;XM_020095277.1;XM_020095286.1;XM_020095294.1;XM_020096468.1;XM_020103220.1;XM_020105674.1;XM_020108510.1;XM_020108525.1
GO:0043414	macromolecule methylation	BP	10	54	0.75894	1	XM_020082459.1;XM_020083242.1;XM_020085835.1;XM_020089511.1;XM_020089565.1;XM_020089567.1;XM_020092865.1;XM_020092866.1;XM_020092867.1;XM_020104223.1
GO:0005215	transporter activity	MF	176	826	0.761011	1	XM_020079049.1;XM_020079072.1;XM_020079206.1;XM_020079207.1;XM_020079208.1;XM_020079210.1;XM_020079398.1;XM_020079658.1;XM_020079754.1;XM_020080022.1;XM_020080122.1;XM_020080438.1;XM_020080439.1;XM_020080441.1;XM_020080538.1;XM_020080827.1;XM_020081325.1;XM_020081326.1;XM_020081509.1;XM_020081566.1;XM_020081567.1;XM_020082053.1;XM_020082718.1;XM_020083501.1;XM_020083527.1;XM_020084030.1;XM_020084…
GO:1901360	organic cyclic compound metabolic process	BP	267	1279	0.76236	1	XM_020078295.1;XM_020078321.1;XM_020078700.1;XM_020078708.1;XM_020078716.1;XM_020078773.1;XM_020078925.1;XM_020079049.1;XM_020079105.1;XM_020079547.1;XM_020079600.1;XM_020080014.1;XM_020080015.1;XM_020080016.1;XM_020080017.1;XM_020080018.1;XM_020080019.1;XM_020080206.1;XM_020080220.1;XM_020080221.1;XM_020080222.1;XM_020080256.1;XM_020080295.1;XM_020080353.1;XM_020080479.1;XM_020080743.1;XM_020080…
GO:0030163	protein catabolic process	BP	25	129	0.763206	1	XM_020080976.1;XM_020080977.1;XM_020080978.1;XM_020080979.1;XM_020084375.1;XM_020088538.1;XM_020089140.1;XM_020089141.1;XM_020093302.1;XM_020093768.1;XM_020095131.1;XM_020098164.1;XM_020098165.1;XM_020098517.1;XM_020098518.1;XM_020100946.1;XM_020100947.1;XM_020100948.1;XM_020100949.1;XM_020101148.1;XM_020101852.1;XM_020101853.1;XM_020103959.1;XM_020107494.1;XM_020111318.1
GO:0009156	ribonucleoside monophosphate biosynthetic process	BP	8	44	0.764263	1	XM_020089028.1;XM_020089029.1;XM_020089030.1;XM_020096321.1;XM_020096322.1;XM_020096323.1;XM_020096324.1;XM_020109199.1
GO:0009161	ribonucleoside monophosphate metabolic process	BP	8	44	0.764263	1	XM_020089028.1;XM_020089029.1;XM_020089030.1;XM_020096321.1;XM_020096322.1;XM_020096323.1;XM_020096324.1;XM_020109199.1
GO:0052547	regulation of peptidase activity	BP	8	44	0.764263	1	XM_020081377.1;XM_020083033.1;XM_020083472.1;XM_020084509.1;XM_020089900.1;XM_020096747.1;XM_020096748.1;XM_020104107.1
GO:0044262	cellular carbohydrate metabolic process	BP	4	23	0.76474	1	XM_020079382.1;XM_020079767.1;XM_020098238.1;XM_020112119.1
GO:0051129	negative regulation of cellular component organization	BP	4	23	0.76474	1	XM_020079373.1;XM_020094382.1;XM_020095131.1;XM_020096470.1
GO:0000070	mitotic sister chromatid segregation	BP	1	6	0.768004	1	XM_020095131.1
GO:0000077	DNA damage checkpoint	BP	1	6	0.768004	1	XM_020080206.1
GO:0000768	syncytium formation by plasma membrane fusion	BP	1	6	0.768004	1	XM_020093954.1
GO:0006072	glycerol-3-phosphate metabolic process	BP	1	6	0.768004	1	XM_020111550.1
GO:0006415	translational termination	BP	1	6	0.768004	1	XM_020082958.1
GO:0006458	'de novo' protein folding	BP	1	6	0.768004	1	XM_020110395.1
GO:0006749	glutathione metabolic process	BP	1	6	0.768004	1	XM_020089613.1
GO:0006949	syncytium formation	BP	1	6	0.768004	1	XM_020093954.1
GO:0008285	negative regulation of cell proliferation	BP	1	6	0.768004	1	XM_020094881.1
GO:0009617	response to bacterium	BP	1	6	0.768004	1	XM_020087073.1
GO:0010817	regulation of hormone levels	BP	1	6	0.768004	1	XM_020099789.1
GO:0031570	DNA integrity checkpoint	BP	1	6	0.768004	1	XM_020080206.1
GO:0042306	regulation of protein import into nucleus	BP	1	6	0.768004	1	XM_020080237.1
GO:0048489	synaptic vesicle transport	BP	1	6	0.768004	1	XM_020112112.1
GO:0051051	negative regulation of transport	BP	1	6	0.768004	1	XM_020112112.1
GO:0051983	regulation of chromosome segregation	BP	1	6	0.768004	1	XM_020095131.1
GO:0071900	regulation of protein serine/threonine kinase activity	BP	1	6	0.768004	1	XM_020078925.1
GO:0097305	response to alcohol	BP	1	6	0.768004	1	XM_020111908.1
GO:0097479	synaptic vesicle localization	BP	1	6	0.768004	1	XM_020112112.1
GO:0097480	establishment of synaptic vesicle localization	BP	1	6	0.768004	1	XM_020112112.1
GO:1900180	regulation of protein localization to nucleus	BP	1	6	0.768004	1	XM_020080237.1
GO:1901701	cellular response to oxygen-containing compound	BP	1	6	0.768004	1	XM_020090510.1
GO:1903533	regulation of protein targeting	BP	1	6	0.768004	1	XM_020080237.1
GO:1904589	regulation of protein import	BP	1	6	0.768004	1	XM_020080237.1
GO:0006171	cAMP biosynthetic process	BP	2	12	0.768141	1	XM_020084523.1;XM_020092704.1
GO:0006874	cellular calcium ion homeostasis	BP	2	12	0.768141	1	XM_020080341.1;XM_020098198.1
GO:0006900	membrane budding	BP	2	12	0.768141	1	XM_020091970.1;XM_020097166.1
GO:0030814	regulation of cAMP metabolic process	BP	2	12	0.768141	1	XM_020084523.1;XM_020092704.1
GO:0030817	regulation of cAMP biosynthetic process	BP	2	12	0.768141	1	XM_020084523.1;XM_020092704.1
GO:0032924	activin receptor signaling pathway	BP	2	12	0.768141	1	XM_020089345.1;XM_020093679.1
GO:0051693	actin filament capping	BP	2	12	0.768141	1	XM_020079373.1;XM_020096470.1
GO:0055074	calcium ion homeostasis	BP	2	12	0.768141	1	XM_020080341.1;XM_020098198.1
GO:0072503	cellular divalent inorganic cation homeostasis	BP	2	12	0.768141	1	XM_020080341.1;XM_020098198.1
GO:0072507	divalent inorganic cation homeostasis	BP	2	12	0.768141	1	XM_020080341.1;XM_020098198.1
GO:0051536	iron-sulfur cluster binding	MF	8	43	0.77094	1	XM_020080826.1;XM_020083208.1;XM_020083209.1;XM_020084384.1;XM_020097408.1;XM_020098308.1;XM_020100820.1;XM_020100821.1
GO:0019900	kinase binding	MF	7	38	0.772025	1	XM_020080206.1;XM_020090005.1;XM_020090006.1;XM_020105144.1;XM_020105849.1;XM_020112112.1;XM_020113344.1
GO:0070011	peptidase activity, acting on L-amino acid peptides	MF	85	408	0.773727	1	XM_020079045.1;XM_020080314.1;XM_020080315.1;XM_020080976.1;XM_020080977.1;XM_020080978.1;XM_020080979.1;XM_020081653.1;XM_020083033.1;XM_020083216.1;XM_020083337.1;XM_020084375.1;XM_020084859.1;XM_020086028.1;XM_020086314.1;XM_020087432.1;XM_020087867.1;XM_020087949.1;XM_020087950.1;XM_020088025.1;XM_020088451.1;XM_020088452.1;XM_020088453.1;XM_020088454.1;XM_020088456.1;XM_020089140.1;XM_020089…
GO:0016667	oxidoreductase activity, acting on a sulfur group of donors	MF	6	33	0.774387	1	XM_020083492.1;XM_020090195.1;XM_020090197.1;XM_020090198.1;XM_020091799.1;XM_020108095.1
GO:0005975	carbohydrate metabolic process	BP	23	120	0.775263	1	XM_020079306.1;XM_020079382.1;XM_020079767.1;XM_020085182.1;XM_020086671.1;XM_020086672.1;XM_020086796.1;XM_020086920.1;XM_020086922.1;XM_020089535.1;XM_020097716.1;XM_020097719.1;XM_020097720.1;XM_020097721.1;XM_020097722.1;XM_020098233.1;XM_020098238.1;XM_020101319.1;XM_020101629.1;XM_020108484.1;XM_020108485.1;XM_020112119.1;XM_020112597.1
GO:0016790	thiolester hydrolase activity	MF	1	6	0.778901	1	XM_020104958.1
GO:0022884	macromolecule transmembrane transporter activity	MF	1	6	0.778901	1	XM_020096955.1
GO:0032813	tumor necrosis factor receptor superfamily binding	MF	1	6	0.778901	1	XM_020105626.1
GO:0030155	regulation of cell adhesion	BP	3	18	0.780405	1	XM_020082406.1;XM_020108981.1;XM_020108984.1
GO:0072350	tricarboxylic acid metabolic process	BP	3	18	0.780405	1	XM_020079259.1;XM_020079279.1;XM_020086909.1
GO:0022836	gated channel activity	MF	28	141	0.781727	1	XM_020081509.1;XM_020083527.1;XM_020084030.1;XM_020084038.1;XM_020084602.1;XM_020085017.1;XM_020085026.1;XM_020085035.1;XM_020085043.1;XM_020085052.1;XM_020085060.1;XM_020085069.1;XM_020085423.1;XM_020085711.1;XM_020091418.1;XM_020091917.1;XM_020091918.1;XM_020094850.1;XM_020099413.1;XM_020103291.1;XM_020103296.1;XM_020103366.1;XM_020104181.1;XM_020104220.1;XM_020105652.1;XM_020105659.1;XM_020105…
GO:0032956	regulation of actin cytoskeleton organization	BP	9	50	0.78261	1	XM_020079373.1;XM_020079422.1;XM_020079423.1;XM_020086799.1;XM_020096470.1;XM_020098377.1;XM_020101522.1;XM_020105849.1;XM_020112658.1
GO:0000165	MAPK cascade	BP	5	29	0.782677	1	XM_020078925.1;XM_020081196.1;XM_020097578.1;XM_020097579.1;XM_020105089.1
GO:0023014	signal transduction by protein phosphorylation	BP	5	29	0.782677	1	XM_020078925.1;XM_020081196.1;XM_020097578.1;XM_020097579.1;XM_020105089.1
GO:0043292	contractile fiber	CC	5	30	0.783073	1	XM_020096470.1;XM_020098132.1;XM_020098133.1;XM_020098134.1;XM_020111908.1
GO:0000976	transcription regulatory region sequence-specific DNA binding	MF	2	12	0.783394	1	XM_020083242.1;XM_020085835.1
GO:0001608	G-protein coupled nucleotide receptor activity	MF	2	12	0.783394	1	XM_020088001.1;XM_020088002.1
GO:1990837	sequence-specific double-stranded DNA binding	MF	2	12	0.783394	1	XM_020083242.1;XM_020085835.1
GO:0015267	channel activity	MF	65	316	0.784472	1	XM_020079072.1;XM_020079206.1;XM_020079207.1;XM_020079208.1;XM_020079210.1;XM_020079398.1;XM_020081509.1;XM_020083527.1;XM_020084030.1;XM_020084038.1;XM_020084602.1;XM_020085017.1;XM_020085026.1;XM_020085035.1;XM_020085043.1;XM_020085052.1;XM_020085060.1;XM_020085069.1;XM_020085423.1;XM_020085711.1;XM_020089178.1;XM_020090398.1;XM_020090404.1;XM_020091418.1;XM_020091917.1;XM_020091918.1;XM_020092…
GO:0022414	reproductive process	BP	8	45	0.786594	1	XM_020081936.1;XM_020081939.1;XM_020092704.1;XM_020099584.1;XM_020099585.1;XM_020099671.1;XM_020099789.1;XM_020104145.1
GO:0005216	ion channel activity	MF	63	307	0.78772	1	XM_020079072.1;XM_020079206.1;XM_020079207.1;XM_020079208.1;XM_020079210.1;XM_020079398.1;XM_020081509.1;XM_020083527.1;XM_020084030.1;XM_020084038.1;XM_020084602.1;XM_020085017.1;XM_020085026.1;XM_020085035.1;XM_020085043.1;XM_020085052.1;XM_020085060.1;XM_020085069.1;XM_020085423.1;XM_020085711.1;XM_020089178.1;XM_020090398.1;XM_020090404.1;XM_020091418.1;XM_020092123.1;XM_020092601.1;XM_020094…
GO:0022838	substrate-specific channel activity	MF	63	307	0.78772	1	XM_020079072.1;XM_020079206.1;XM_020079207.1;XM_020079208.1;XM_020079210.1;XM_020079398.1;XM_020081509.1;XM_020083527.1;XM_020084030.1;XM_020084038.1;XM_020084602.1;XM_020085017.1;XM_020085026.1;XM_020085035.1;XM_020085043.1;XM_020085052.1;XM_020085060.1;XM_020085069.1;XM_020085423.1;XM_020085711.1;XM_020089178.1;XM_020090398.1;XM_020090404.1;XM_020091418.1;XM_020092123.1;XM_020092601.1;XM_020094…
GO:0031224	intrinsic component of membrane	CC	531	2596	0.787807	1	XM_020078052.1;XM_020078134.1;XM_020078295.1;XM_020078522.1;XM_020078639.1;XM_020079045.1;XM_020079049.1;XM_020079072.1;XM_020079198.1;XM_020079206.1;XM_020079207.1;XM_020079208.1;XM_020079210.1;XM_020079248.1;XM_020079250.1;XM_020079303.1;XM_020079398.1;XM_020079434.1;XM_020079648.1;XM_020079658.1;XM_020079746.1;XM_020079754.1;XM_020079919.1;XM_020080022.1;XM_020080039.1;XM_020080090.1;XM_020080…
GO:0034613	cellular protein localization	BP	22	116	0.788549	1	XM_020080237.1;XM_020084455.1;XM_020084456.1;XM_020087940.1;XM_020087941.1;XM_020088274.1;XM_020088284.1;XM_020090714.1;XM_020090715.1;XM_020091333.1;XM_020091744.1;XM_020092165.1;XM_020093220.1;XM_020097589.1;XM_020100591.1;XM_020101113.1;XM_020101114.1;XM_020108153.1;XM_020108824.1;XM_020109065.1;XM_020112112.1;XM_020113506.1
GO:0040007	growth	BP	26	136	0.790614	1	XM_020080090.1;XM_020080314.1;XM_020080315.1;XM_020083242.1;XM_020084401.1;XM_020085835.1;XM_020089277.1;XM_020091917.1;XM_020091918.1;XM_020097935.1;XM_020098695.1;XM_020099789.1;XM_020101604.1;XM_020101605.1;XM_020102294.1;XM_020102295.1;XM_020102296.1;XM_020102297.1;XM_020103078.1;XM_020104145.1;XM_020104574.1;XM_020105820.1;XM_020107036.1;XM_020110063.1;XM_020111009.1;XM_020112112.1
GO:0060429	epithelium development	BP	29	151	0.792808	1	XM_020078925.1;XM_020078926.1;XM_020079105.1;XM_020080237.1;XM_020080853.1;XM_020083740.1;XM_020084090.1;XM_020084091.1;XM_020086754.1;XM_020088557.1;XM_020088939.1;XM_020089974.1;XM_020091058.1;XM_020091086.1;XM_020091290.1;XM_020094119.1;XM_020094599.1;XM_020094600.1;XM_020095361.1;XM_020097865.1;XM_020104574.1;XM_020104833.1;XM_020105068.1;XM_020105069.1;XM_020106451.1;XM_020107036.1;XM_020109…
GO:0015276	ligand-gated ion channel activity	MF	22	113	0.793291	1	XM_020084030.1;XM_020084038.1;XM_020084602.1;XM_020085017.1;XM_020085026.1;XM_020085035.1;XM_020085043.1;XM_020085052.1;XM_020085060.1;XM_020085069.1;XM_020085423.1;XM_020085711.1;XM_020091418.1;XM_020094850.1;XM_020099413.1;XM_020103366.1;XM_020104181.1;XM_020104220.1;XM_020105652.1;XM_020105659.1;XM_020105808.1;XM_020106587.1
GO:0022834	ligand-gated channel activity	MF	22	113	0.793291	1	XM_020084030.1;XM_020084038.1;XM_020084602.1;XM_020085017.1;XM_020085026.1;XM_020085035.1;XM_020085043.1;XM_020085052.1;XM_020085060.1;XM_020085069.1;XM_020085423.1;XM_020085711.1;XM_020091418.1;XM_020094850.1;XM_020099413.1;XM_020103366.1;XM_020104181.1;XM_020104220.1;XM_020105652.1;XM_020105659.1;XM_020105808.1;XM_020106587.1
GO:0006066	alcohol metabolic process	BP	4	24	0.794415	1	XM_020079382.1;XM_020086196.1;XM_020094438.1;XM_020098238.1
GO:0048925	lateral line system development	BP	4	24	0.794415	1	XM_020079846.1;XM_020084401.1;XM_020094119.1;XM_020097935.1
GO:0016410	N-acyltransferase activity	MF	3	18	0.798402	1	XM_020083618.1;XM_020083621.1;XM_020083951.1
GO:0019904	protein domain specific binding	MF	3	18	0.798402	1	XM_020078925.1;XM_020080148.1;XM_020105849.1
GO:0032259	methylation	BP	10	56	0.798926	1	XM_020082459.1;XM_020083242.1;XM_020085835.1;XM_020089511.1;XM_020089565.1;XM_020089567.1;XM_020092865.1;XM_020092866.1;XM_020092867.1;XM_020104223.1
GO:0004888	transmembrane signaling receptor activity	MF	95	458	0.799818	1	XM_020078522.1;XM_020079434.1;XM_020079919.1;XM_020080039.1;XM_020081021.1;XM_020081023.1;XM_020081072.1;XM_020081407.1;XM_020081459.1;XM_020081460.1;XM_020081592.1;XM_020081825.1;XM_020081938.1;XM_020082101.1;XM_020082102.1;XM_020082645.1;XM_020082749.1;XM_020082772.1;XM_020082795.1;XM_020083021.1;XM_020083600.1;XM_020083936.1;XM_020083967.1;XM_020084523.1;XM_020084661.1;XM_020084668.1;XM_020084…
GO:0044425	membrane part	CC	567	2772	0.800759	1	XM_020078052.1;XM_020078134.1;XM_020078295.1;XM_020078447.1;XM_020078522.1;XM_020078639.1;XM_020078925.1;XM_020079045.1;XM_020079049.1;XM_020079072.1;XM_020079198.1;XM_020079206.1;XM_020079207.1;XM_020079208.1;XM_020079210.1;XM_020079248.1;XM_020079250.1;XM_020079303.1;XM_020079398.1;XM_020079434.1;XM_020079648.1;XM_020079658.1;XM_020079746.1;XM_020079754.1;XM_020079919.1;XM_020080022.1;XM_020080…
GO:0070727	cellular macromolecule localization	BP	22	117	0.80193	1	XM_020080237.1;XM_020084455.1;XM_020084456.1;XM_020087940.1;XM_020087941.1;XM_020088274.1;XM_020088284.1;XM_020090714.1;XM_020090715.1;XM_020091333.1;XM_020091744.1;XM_020092165.1;XM_020093220.1;XM_020097589.1;XM_020100591.1;XM_020101113.1;XM_020101114.1;XM_020108153.1;XM_020108824.1;XM_020109065.1;XM_020112112.1;XM_020113506.1
GO:0048666	neuron development	BP	29	152	0.804495	1	XM_020079846.1;XM_020084401.1;XM_020085101.1;XM_020087263.1;XM_020090612.1;XM_020090613.1;XM_020090614.1;XM_020090616.1;XM_020090911.1;XM_020091062.1;XM_020091064.1;XM_020094119.1;XM_020094382.1;XM_020095361.1;XM_020096828.1;XM_020097935.1;XM_020098695.1;XM_020099671.1;XM_020101604.1;XM_020101605.1;XM_020101980.1;XM_020102352.1;XM_020102353.1;XM_020106287.1;XM_020108807.1;XM_020109065.1;XM_020109…
GO:0006816	calcium ion transport	BP	15	82	0.805322	1	XM_020080341.1;XM_020082053.1;XM_020083527.1;XM_020085704.1;XM_020089469.1;XM_020092123.1;XM_020093786.1;XM_020093787.1;XM_020100777.1;XM_020100778.1;XM_020100779.1;XM_020100780.1;XM_020102377.1;XM_020102625.1;XM_020102974.1
GO:0003154	BMP signaling pathway involved in determination of left/right symmetry	BP	2	13	0.806649	1	XM_020091086.1;XM_020097865.1
GO:0016054	organic acid catabolic process	BP	2	13	0.806649	1	XM_020080743.1;XM_020108095.1
GO:0019882	antigen processing and presentation	BP	2	13	0.806649	1	XM_020080439.1;XM_020080441.1
GO:0030042	actin filament depolymerization	BP	2	13	0.806649	1	XM_020079373.1;XM_020096470.1
GO:0030518	intracellular steroid hormone receptor signaling pathway	BP	2	13	0.806649	1	XM_020086034.1;XM_020103530.1
GO:0030834	regulation of actin filament depolymerization	BP	2	13	0.806649	1	XM_020079373.1;XM_020096470.1
GO:0030835	negative regulation of actin filament depolymerization	BP	2	13	0.806649	1	XM_020079373.1;XM_020096470.1
GO:0030837	negative regulation of actin filament polymerization	BP	2	13	0.806649	1	XM_020079373.1;XM_020096470.1
GO:0031333	negative regulation of protein complex assembly	BP	2	13	0.806649	1	XM_020079373.1;XM_020096470.1
GO:0032272	negative regulation of protein polymerization	BP	2	13	0.806649	1	XM_020079373.1;XM_020096470.1
GO:0043094	cellular metabolic compound salvage	BP	2	13	0.806649	1	XM_020101188.1;XM_020104129.1
GO:0043242	negative regulation of protein complex disassembly	BP	2	13	0.806649	1	XM_020079373.1;XM_020096470.1
GO:0043401	steroid hormone mediated signaling pathway	BP	2	13	0.806649	1	XM_020086034.1;XM_020103530.1
GO:0046395	carboxylic acid catabolic process	BP	2	13	0.806649	1	XM_020080743.1;XM_020108095.1
GO:0048002	antigen processing and presentation of peptide antigen	BP	2	13	0.806649	1	XM_020080439.1;XM_020080441.1
GO:0050817	coagulation	BP	2	13	0.806649	1	XM_020092644.1;XM_020092652.1
GO:0051261	protein depolymerization	BP	2	13	0.806649	1	XM_020079373.1;XM_020096470.1
GO:0061311	cell surface receptor signaling pathway involved in heart development	BP	2	13	0.806649	1	XM_020091086.1;XM_020097865.1
GO:0071383	cellular response to steroid hormone stimulus	BP	2	13	0.806649	1	XM_020086034.1;XM_020103530.1
GO:0071396	cellular response to lipid	BP	2	13	0.806649	1	XM_020086034.1;XM_020103530.1
GO:1901879	regulation of protein depolymerization	BP	2	13	0.806649	1	XM_020079373.1;XM_020096470.1
GO:1901880	negative regulation of protein depolymerization	BP	2	13	0.806649	1	XM_020079373.1;XM_020096470.1
GO:0043296	apical junction complex	CC	12	69	0.807138	1	XM_020084142.1;XM_020087864.1;XM_020087865.1;XM_020088172.1;XM_020088221.1;XM_020088225.1;XM_020091058.1;XM_020095475.1;XM_020097218.1;XM_020097386.1;XM_020102625.1;XM_020110797.1
GO:0000003	reproduction	BP	8	46	0.80732	1	XM_020081936.1;XM_020081939.1;XM_020092704.1;XM_020099584.1;XM_020099585.1;XM_020099671.1;XM_020099789.1;XM_020104145.1
GO:0009141	nucleoside triphosphate metabolic process	BP	8	46	0.80732	1	XM_020080853.1;XM_020096321.1;XM_020096322.1;XM_020096323.1;XM_020096324.1;XM_020103053.1;XM_020109199.1;XM_020110899.1
GO:0043933	macromolecular complex subunit organization	BP	78	391	0.808602	1	XM_020079072.1;XM_020079373.1;XM_020079398.1;XM_020079422.1;XM_020079423.1;XM_020081433.1;XM_020081573.1;XM_020082459.1;XM_020082958.1;XM_020083242.1;XM_020083618.1;XM_020083621.1;XM_020083951.1;XM_020084499.1;XM_020084928.1;XM_020085835.1;XM_020086799.1;XM_020087528.1;XM_020089178.1;XM_020089565.1;XM_020089567.1;XM_020089784.1;XM_020089785.1;XM_020090126.1;XM_020090127.1;XM_020090128.1;XM_020090…
GO:0022892	substrate-specific transporter activity	MF	141	673	0.809431	1	XM_020079049.1;XM_020079072.1;XM_020079206.1;XM_020079207.1;XM_020079208.1;XM_020079210.1;XM_020079398.1;XM_020079754.1;XM_020080022.1;XM_020080122.1;XM_020080438.1;XM_020080439.1;XM_020080441.1;XM_020080538.1;XM_020081325.1;XM_020081326.1;XM_020081509.1;XM_020081566.1;XM_020081567.1;XM_020082053.1;XM_020082718.1;XM_020083501.1;XM_020083527.1;XM_020084030.1;XM_020084038.1;XM_020084455.1;XM_020084…
GO:0016798	hydrolase activity, acting on glycosyl bonds	MF	12	65	0.809887	1	XM_020079306.1;XM_020079767.1;XM_020083413.1;XM_020087135.1;XM_020087136.1;XM_020095302.1;XM_020096401.1;XM_020096402.1;XM_020099291.1;XM_020101319.1;XM_020101841.1;XM_020112119.1
GO:0019207	kinase regulator activity	MF	10	55	0.81084	1	XM_020079081.1;XM_020083406.1;XM_020089688.1;XM_020102027.1;XM_020103180.1;XM_020103183.1;XM_020103184.1;XM_020103185.1;XM_020108162.1;XM_020112240.1
GO:0006401	RNA catabolic process	BP	3	19	0.811816	1	XM_020098792.1;XM_020107465.1;XM_020111166.1
GO:0046649	lymphocyte activation	BP	3	19	0.811816	1	XM_020099108.1;XM_020108981.1;XM_020108984.1
GO:0006790	sulfur compound metabolic process	BP	7	41	0.813317	1	XM_020082549.1;XM_020082550.1;XM_020082551.1;XM_020089613.1;XM_020099209.1;XM_020101188.1;XM_020108095.1
GO:0016782	transferase activity, transferring sulfur-containing groups	MF	4	24	0.814294	1	XM_020078798.1;XM_020081116.1;XM_020098328.1;XM_020112423.1
GO:0008170	N-methyltransferase activity	MF	8	45	0.814351	1	XM_020085133.1;XM_020089565.1;XM_020089567.1;XM_020089808.1;XM_020089809.1;XM_020092865.1;XM_020092866.1;XM_020092867.1
GO:0022803	passive transmembrane transporter activity	MF	65	320	0.817717	1	XM_020079072.1;XM_020079206.1;XM_020079207.1;XM_020079208.1;XM_020079210.1;XM_020079398.1;XM_020081509.1;XM_020083527.1;XM_020084030.1;XM_020084038.1;XM_020084602.1;XM_020085017.1;XM_020085026.1;XM_020085035.1;XM_020085043.1;XM_020085052.1;XM_020085060.1;XM_020085069.1;XM_020085423.1;XM_020085711.1;XM_020089178.1;XM_020090398.1;XM_020090404.1;XM_020091418.1;XM_020091917.1;XM_020091918.1;XM_020092…
GO:0006568	tryptophan metabolic process	BP	1	7	0.818162	1	XM_020080743.1
GO:0006586	indolalkylamine metabolic process	BP	1	7	0.818162	1	XM_020080743.1
GO:0007219	Notch signaling pathway	BP	1	7	0.818162	1	XM_020082406.1
GO:0007601	visual perception	BP	1	7	0.818162	1	XM_020089038.1
GO:0009067	aspartate family amino acid biosynthetic process	BP	1	7	0.818162	1	XM_020101188.1
GO:0030308	negative regulation of cell growth	BP	1	7	0.818162	1	XM_020112112.1
GO:0030534	adult behavior	BP	1	7	0.818162	1	XM_020112112.1
GO:0042384	cilium assembly	BP	1	7	0.818162	1	XM_020104436.1
GO:0044782	cilium organization	BP	1	7	0.818162	1	XM_020104436.1
GO:0045926	negative regulation of growth	BP	1	7	0.818162	1	XM_020112112.1
GO:0050678	regulation of epithelial cell proliferation	BP	1	7	0.818162	1	XM_020108807.1
GO:0051924	regulation of calcium ion transport	BP	1	7	0.818162	1	XM_020080341.1
GO:0036094	small molecule binding	MF	445	2068	0.819142	1	XM_020078636.1;XM_020078925.1;XM_020078926.1;XM_020079016.1;XM_020079017.1;XM_020079032.1;XM_020079259.1;XM_020079272.1;XM_020079279.1;XM_020079319.1;XM_020079320.1;XM_020079321.1;XM_020079434.1;XM_020079842.1;XM_020079922.1;XM_020079924.1;XM_020079974.1;XM_020079975.1;XM_020079977.1;XM_020079978.1;XM_020080008.1;XM_020080014.1;XM_020080015.1;XM_020080016.1;XM_020080017.1;XM_020080018.1;XM_020080…
GO:0043566	structure-specific DNA binding	MF	2	13	0.820724	1	XM_020083242.1;XM_020085835.1
GO:0021675	nerve development	BP	4	25	0.820997	1	XM_020095361.1;XM_020102352.1;XM_020102353.1;XM_020112112.1
GO:0001775	cell activation	BP	6	36	0.821048	1	XM_020083936.1;XM_020084523.1;XM_020089599.1;XM_020099108.1;XM_020108981.1;XM_020108984.1
GO:0008154	actin polymerization or depolymerization	BP	9	52	0.821224	1	XM_020079373.1;XM_020079422.1;XM_020079423.1;XM_020086799.1;XM_020096470.1;XM_020098377.1;XM_020101522.1;XM_020105849.1;XM_020112658.1
GO:0004497	monooxygenase activity	MF	6	35	0.822401	1	XM_020080553.1;XM_020081181.1;XM_020086813.1;XM_020086823.1;XM_020088722.1;XM_020101216.1
GO:0031461	cullin-RING ubiquitin ligase complex	CC	2	14	0.82443	1	XM_020079442.1;XM_020092238.1
GO:0034660	ncRNA metabolic process	BP	25	134	0.826171	1	XM_020079600.1;XM_020080014.1;XM_020080015.1;XM_020080016.1;XM_020080017.1;XM_020080018.1;XM_020080019.1;XM_020080256.1;XM_020081787.1;XM_020085204.1;XM_020085213.1;XM_020089393.1;XM_020090602.1;XM_020090732.1;XM_020094483.1;XM_020096835.1;XM_020096836.1;XM_020096837.1;XM_020096838.1;XM_020096902.1;XM_020103298.1;XM_020103299.1;XM_020103300.1;XM_020106115.1;XM_020111943.1
GO:0006915	apoptotic process	BP	28	149	0.826299	1	XM_020078925.1;XM_020078926.1;XM_020079105.1;XM_020079846.1;XM_020080090.1;XM_020080341.1;XM_020082327.1;XM_020086547.1;XM_020086869.1;XM_020086871.1;XM_020086872.1;XM_020088274.1;XM_020088284.1;XM_020091418.1;XM_020093040.1;XM_020093041.1;XM_020093042.1;XM_020093104.1;XM_020096545.1;XM_020099671.1;XM_020102377.1;XM_020103157.1;XM_020104180.1;XM_020104703.1;XM_020106563.1;XM_020111908.1;XM_020112…
GO:0034622	cellular macromolecular complex assembly	BP	20	109	0.828003	1	XM_020079373.1;XM_020079422.1;XM_020079423.1;XM_020081573.1;XM_020083242.1;XM_020085835.1;XM_020086799.1;XM_020090377.1;XM_020094785.1;XM_020096470.1;XM_020096835.1;XM_020096836.1;XM_020096837.1;XM_020096838.1;XM_020098377.1;XM_020099630.1;XM_020099631.1;XM_020101522.1;XM_020105849.1;XM_020112658.1
GO:0004869	cysteine-type endopeptidase inhibitor activity	MF	1	7	0.828088	1	XM_020080090.1
GO:0008234	cysteine-type peptidase activity	MF	1	7	0.828088	1	XM_020111318.1
GO:0015269	calcium-activated potassium channel activity	MF	1	7	0.828088	1	XM_020081509.1
GO:0016597	amino acid binding	MF	1	7	0.828088	1	XM_020105808.1
GO:0032553	ribonucleotide binding	MF	1	7	0.828088	1	XM_020095066.1
GO:0034185	apolipoprotein binding	MF	1	7	0.828088	1	XM_020112803.1
GO:0006955	immune response	BP	5	31	0.83116	1	XM_020086792.1;XM_020086793.1;XM_020100289.1;XM_020100290.1;XM_020111172.1
GO:0072524	pyridine-containing compound metabolic process	BP	7	42	0.833038	1	XM_020078321.1;XM_020089630.1;XM_020099551.1;XM_020101629.1;XM_020113217.1;XM_020113222.1;XM_020113231.1
GO:0016023	cytoplasmic, membrane-bounded vesicle	CC	19	108	0.835745	1	XM_020078896.1;XM_020078897.1;XM_020080439.1;XM_020080441.1;XM_020084269.1;XM_020084270.1;XM_020084271.1;XM_020091363.1;XM_020091364.1;XM_020091365.1;XM_020091970.1;XM_020092055.1;XM_020092326.1;XM_020095523.1;XM_020095884.1;XM_020098644.1;XM_020099671.1;XM_020105593.1;XM_020109065.1
GO:0006725	cellular aromatic compound metabolic process	BP	257	1249	0.836935	1	XM_020078295.1;XM_020078321.1;XM_020078700.1;XM_020078708.1;XM_020078716.1;XM_020078773.1;XM_020078925.1;XM_020079105.1;XM_020079547.1;XM_020079600.1;XM_020080014.1;XM_020080015.1;XM_020080016.1;XM_020080017.1;XM_020080018.1;XM_020080019.1;XM_020080206.1;XM_020080220.1;XM_020080221.1;XM_020080222.1;XM_020080256.1;XM_020080295.1;XM_020080479.1;XM_020080743.1;XM_020080853.1;XM_020080887.1;XM_020081…
GO:0031098	stress-activated protein kinase signaling cascade	BP	3	20	0.839332	1	XM_020081196.1;XM_020097578.1;XM_020097579.1
GO:0032392	DNA geometric change	BP	3	20	0.839332	1	XM_020091942.1;XM_020106685.1;XM_020111851.1
GO:0051241	negative regulation of multicellular organismal process	BP	3	20	0.839332	1	XM_020081158.1;XM_020099671.1;XM_020099789.1
GO:0051301	cell division	BP	3	20	0.839332	1	XM_020079594.1;XM_020089739.1;XM_020095131.1
GO:0051403	stress-activated MAPK cascade	BP	3	20	0.839332	1	XM_020081196.1;XM_020097578.1;XM_020097579.1
GO:0006073	cellular glucan metabolic process	BP	2	14	0.839349	1	XM_020079767.1;XM_020112119.1
GO:0006260	DNA replication	BP	2	14	0.839349	1	XM_020090561.1;XM_020097964.1
GO:0006760	folic acid-containing compound metabolic process	BP	2	14	0.839349	1	XM_020093701.1;XM_020098406.1
GO:0032844	regulation of homeostatic process	BP	2	14	0.839349	1	XM_020080341.1;XM_020093945.1
GO:0042558	pteridine-containing compound metabolic process	BP	2	14	0.839349	1	XM_020093701.1;XM_020098406.1
GO:0044042	glucan metabolic process	BP	2	14	0.839349	1	XM_020079767.1;XM_020112119.1
GO:0051098	regulation of binding	BP	2	14	0.839349	1	XM_020112112.1;XM_020112959.1
GO:0051494	negative regulation of cytoskeleton organization	BP	2	14	0.839349	1	XM_020079373.1;XM_020096470.1
GO:0008443	phosphofructokinase activity	MF	4	25	0.839474	1	XM_020086796.1;XM_020086920.1;XM_020086922.1;XM_020088690.1
GO:0019200	carbohydrate kinase activity	MF	4	25	0.839474	1	XM_020086796.1;XM_020086920.1;XM_020086922.1;XM_020088690.1
GO:0009260	ribonucleotide biosynthetic process	BP	19	105	0.841036	1	XM_020078700.1;XM_020078708.1;XM_020078716.1;XM_020080853.1;XM_020084523.1;XM_020088186.1;XM_020089028.1;XM_020089029.1;XM_020089030.1;XM_020092704.1;XM_020096321.1;XM_020096322.1;XM_020096323.1;XM_020096324.1;XM_020100343.1;XM_020103053.1;XM_020107882.1;XM_020109199.1;XM_020110899.1
GO:0046390	ribose phosphate biosynthetic process	BP	19	105	0.841036	1	XM_020078700.1;XM_020078708.1;XM_020078716.1;XM_020080853.1;XM_020084523.1;XM_020088186.1;XM_020089028.1;XM_020089029.1;XM_020089030.1;XM_020092704.1;XM_020096321.1;XM_020096322.1;XM_020096323.1;XM_020096324.1;XM_020100343.1;XM_020103053.1;XM_020107882.1;XM_020109199.1;XM_020110899.1
GO:0007599	hemostasis	BP	6	37	0.841308	1	XM_020081592.1;XM_020082645.1;XM_020083242.1;XM_020085835.1;XM_020101000.1;XM_020112112.1
GO:0008380	RNA splicing	BP	6	37	0.841308	1	XM_020081573.1;XM_020085528.1;XM_020085529.1;XM_020085531.1;XM_020090377.1;XM_020107465.1
GO:0044702	single organism reproductive process	BP	6	37	0.841308	1	XM_020081936.1;XM_020081939.1;XM_020099584.1;XM_020099585.1;XM_020099671.1;XM_020099789.1
GO:0031974	membrane-enclosed lumen	CC	21	119	0.841674	1	XM_020081433.1;XM_020081573.1;XM_020083242.1;XM_020085835.1;XM_020089672.1;XM_020090377.1;XM_020098109.1;XM_020098110.1;XM_020098859.1;XM_020098860.1;XM_020098861.1;XM_020098862.1;XM_020098863.1;XM_020098864.1;XM_020098867.1;XM_020105470.1;XM_020105629.1;XM_020105630.1;XM_020106115.1;XM_020107036.1;XM_020107280.1
GO:0006399	tRNA metabolic process	BP	18	100	0.842255	1	XM_020079600.1;XM_020080014.1;XM_020080015.1;XM_020080016.1;XM_020080017.1;XM_020080018.1;XM_020080019.1;XM_020081787.1;XM_020085204.1;XM_020085213.1;XM_020089393.1;XM_020090732.1;XM_020094483.1;XM_020096902.1;XM_020103298.1;XM_020103299.1;XM_020103300.1;XM_020111943.1
GO:0051540	metal cluster binding	MF	11	62	0.84323	1	XM_020080826.1;XM_020083208.1;XM_020083209.1;XM_020084384.1;XM_020093779.1;XM_020094526.1;XM_020094528.1;XM_020097408.1;XM_020098308.1;XM_020100820.1;XM_020100821.1
GO:0015291	secondary active transmembrane transporter activity	MF	24	127	0.845816	1	XM_020080827.1;XM_020082718.1;XM_020086378.1;XM_020086419.1;XM_020086978.1;XM_020087309.1;XM_020089085.1;XM_020091195.1;XM_020094129.1;XM_020094130.1;XM_020096183.1;XM_020096390.1;XM_020096391.1;XM_020096875.1;XM_020100817.1;XM_020100818.1;XM_020105622.1;XM_020105623.1;XM_020105674.1;XM_020105949.1;XM_020105974.1;XM_020107271.1;XM_020112684.1;XM_020112685.1
GO:0005815	microtubule organizing center	CC	4	27	0.846963	1	XM_020085652.1;XM_020087940.1;XM_020087941.1;XM_020100730.1
GO:0099512	supramolecular fiber	CC	4	27	0.846963	1	XM_020086900.1;XM_020101001.1;XM_020101002.1;XM_020111908.1
GO:0099513	polymeric cytoskeletal fiber	CC	4	27	0.846963	1	XM_020086900.1;XM_020101001.1;XM_020101002.1;XM_020111908.1
GO:0008287	protein serine/threonine phosphatase complex	CC	1	8	0.847275	1	XM_020091808.1
GO:0030684	preribosome	CC	1	8	0.847275	1	XM_020106115.1
GO:0033178	proton-transporting two-sector ATPase complex, catalytic domain	CC	1	8	0.847275	1	XM_020080538.1
GO:0044455	mitochondrial membrane part	CC	1	8	0.847275	1	XM_020107719.1
GO:1903293	phosphatase complex	CC	1	8	0.847275	1	XM_020091808.1
GO:0005654	nucleoplasm	CC	8	50	0.850332	1	XM_020081433.1;XM_020089672.1;XM_020098109.1;XM_020098110.1;XM_020105629.1;XM_020105630.1;XM_020107036.1;XM_020107280.1
GO:0044451	nucleoplasm part	CC	8	50	0.850332	1	XM_020081433.1;XM_020089672.1;XM_020098109.1;XM_020098110.1;XM_020105629.1;XM_020105630.1;XM_020107036.1;XM_020107280.1
GO:0006631	fatty acid metabolic process	BP	7	43	0.85107	1	XM_020079586.1;XM_020079587.1;XM_020079588.1;XM_020087669.1;XM_020087676.1;XM_020102704.1;XM_020102705.1
GO:0005911	cell-cell junction	CC	26	146	0.851125	1	XM_020084142.1;XM_020085181.1;XM_020085191.1;XM_020085431.1;XM_020085432.1;XM_020087864.1;XM_020087865.1;XM_020088172.1;XM_020088221.1;XM_020088225.1;XM_020089674.1;XM_020091058.1;XM_020091290.1;XM_020091917.1;XM_020091918.1;XM_020095475.1;XM_020097218.1;XM_020097386.1;XM_020098132.1;XM_020098133.1;XM_020098134.1;XM_020099671.1;XM_020100773.1;XM_020102625.1;XM_020108807.1;XM_020110797.1
GO:0015144	carbohydrate transmembrane transporter activity	MF	2	14	0.85217	1	XM_020112684.1;XM_020112685.1
GO:1901476	carbohydrate transporter activity	MF	2	14	0.85217	1	XM_020112684.1;XM_020112685.1
GO:0007399	nervous system development	BP	69	354	0.853546	1	XM_020079196.1;XM_020079846.1;XM_020080090.1;XM_020080188.1;XM_020080189.1;XM_020080460.1;XM_020080724.1;XM_020080725.1;XM_020080853.1;XM_020082509.1;XM_020084401.1;XM_020085101.1;XM_020085125.1;XM_020086754.1;XM_020087263.1;XM_020087426.1;XM_020087587.1;XM_020087966.1;XM_020088274.1;XM_020088284.1;XM_020088557.1;XM_020090612.1;XM_020090613.1;XM_020090614.1;XM_020090616.1;XM_020090911.1;XM_020091…
GO:0006281	DNA repair	BP	9	54	0.854356	1	XM_020088450.1;XM_020092446.1;XM_020092456.1;XM_020092464.1;XM_020092472.1;XM_020092479.1;XM_020096401.1;XM_020096402.1;XM_020106685.1
GO:0051493	regulation of cytoskeleton organization	BP	9	54	0.854356	1	XM_020079373.1;XM_020079422.1;XM_020079423.1;XM_020086799.1;XM_020096470.1;XM_020098377.1;XM_020101522.1;XM_020105849.1;XM_020112658.1
GO:0016810	hydrolase activity, acting on carbon-nitrogen (but not peptide) bonds	MF	13	73	0.854994	1	XM_020084928.1;XM_020085316.1;XM_020090126.1;XM_020090127.1;XM_020090128.1;XM_020090129.1;XM_020095263.1;XM_020097291.1;XM_020097292.1;XM_020098719.1;XM_020103078.1;XM_020107277.1;XM_020107286.1
GO:0003159	morphogenesis of an endothelium	BP	1	8	0.857479	1	XM_020097865.1
GO:0003343	septum transversum development	BP	1	8	0.857479	1	XM_020083740.1
GO:0006606	protein import into nucleus	BP	1	8	0.857479	1	XM_020080237.1
GO:0006766	vitamin metabolic process	BP	1	8	0.857479	1	XM_020088722.1
GO:0006971	hypotonic response	BP	1	8	0.857479	1	XM_020103220.1
GO:0008016	regulation of heart contraction	BP	1	8	0.857479	1	XM_020082772.1
GO:0010324	membrane invagination	BP	1	8	0.857479	1	XM_020112803.1
GO:0010959	regulation of metal ion transport	BP	1	8	0.857479	1	XM_020080341.1
GO:0017038	protein import	BP	1	8	0.857479	1	XM_020080237.1
GO:0021537	telencephalon development	BP	1	8	0.857479	1	XM_020112112.1
GO:0030239	myofibril assembly	BP	1	8	0.857479	1	XM_020111908.1
GO:0031647	regulation of protein stability	BP	1	8	0.857479	1	XM_020078773.1
GO:0032465	regulation of cytokinesis	BP	1	8	0.857479	1	XM_020089739.1
GO:0032886	regulation of microtubule-based process	BP	1	8	0.857479	1	XM_020106451.1
GO:0034504	protein localization to nucleus	BP	1	8	0.857479	1	XM_020080237.1
GO:0043393	regulation of protein binding	BP	1	8	0.857479	1	XM_020112112.1
GO:0044744	protein targeting to nucleus	BP	1	8	0.857479	1	XM_020080237.1
GO:0051017	actin filament bundle assembly	BP	1	8	0.857479	1	XM_020106937.1
GO:0051480	regulation of cytosolic calcium ion concentration	BP	1	8	0.857479	1	XM_020080341.1
GO:0060047	heart contraction	BP	1	8	0.857479	1	XM_020082772.1
GO:0060271	cilium morphogenesis	BP	1	8	0.857479	1	XM_020104436.1
GO:0061572	actin filament bundle organization	BP	1	8	0.857479	1	XM_020106937.1
GO:1902593	single-organism nuclear import	BP	1	8	0.857479	1	XM_020080237.1
GO:2000021	regulation of ion homeostasis	BP	1	8	0.857479	1	XM_020080341.1
GO:0031410	cytoplasmic vesicle	CC	19	110	0.858119	1	XM_020078896.1;XM_020078897.1;XM_020080439.1;XM_020080441.1;XM_020084269.1;XM_020084270.1;XM_020084271.1;XM_020091363.1;XM_020091364.1;XM_020091365.1;XM_020091970.1;XM_020092055.1;XM_020092326.1;XM_020095523.1;XM_020095884.1;XM_020098644.1;XM_020099671.1;XM_020105593.1;XM_020109065.1
GO:0046496	nicotinamide nucleotide metabolic process	BP	6	38	0.859667	1	XM_020078321.1;XM_020099551.1;XM_020101629.1;XM_020113217.1;XM_020113222.1;XM_020113231.1
GO:0008233	peptidase activity	MF	85	421	0.862825	1	XM_020079045.1;XM_020080314.1;XM_020080315.1;XM_020080976.1;XM_020080977.1;XM_020080978.1;XM_020080979.1;XM_020081653.1;XM_020083033.1;XM_020083216.1;XM_020083337.1;XM_020084375.1;XM_020084859.1;XM_020086028.1;XM_020086314.1;XM_020087432.1;XM_020087867.1;XM_020087949.1;XM_020087950.1;XM_020088025.1;XM_020088451.1;XM_020088452.1;XM_020088453.1;XM_020088454.1;XM_020088456.1;XM_020089140.1;XM_020089…
GO:0006778	porphyrin-containing compound metabolic process	BP	3	21	0.863297	1	XM_020094526.1;XM_020094528.1;XM_020100189.1
GO:0033013	tetrapyrrole metabolic process	BP	3	21	0.863297	1	XM_020094526.1;XM_020094528.1;XM_020100189.1
GO:0005451	monovalent cation:proton antiporter activity	MF	1	8	0.866337	1	XM_020082718.1
GO:0015491	cation:cation antiporter activity	MF	1	8	0.866337	1	XM_020082718.1
GO:0016840	carbon-nitrogen lyase activity	MF	1	8	0.866337	1	XM_020079547.1
GO:0005976	polysaccharide metabolic process	BP	2	15	0.866952	1	XM_020079767.1;XM_020112119.1
GO:0006414	translational elongation	BP	2	15	0.866952	1	XM_020088475.1;XM_020111166.1
GO:0043627	response to estrogen	BP	2	15	0.866952	1	XM_020101287.1;XM_020101288.1
GO:0044264	cellular polysaccharide metabolic process	BP	2	15	0.866952	1	XM_020079767.1;XM_020112119.1
GO:0060788	ectodermal placode formation	BP	2	15	0.866952	1	XM_020079846.1;XM_020104145.1
GO:0071696	ectodermal placode development	BP	2	15	0.866952	1	XM_020079846.1;XM_020104145.1
GO:0071697	ectodermal placode morphogenesis	BP	2	15	0.866952	1	XM_020079846.1;XM_020104145.1
GO:0072594	establishment of protein localization to organelle	BP	2	15	0.866952	1	XM_020080237.1;XM_020109065.1
GO:0044427	chromosomal part	CC	4	28	0.867002	1	XM_020083242.1;XM_020085835.1;XM_020090772.1;XM_020110732.1
GO:0006732	coenzyme metabolic process	BP	16	92	0.868978	1	XM_020078321.1;XM_020088011.1;XM_020089630.1;XM_020092529.1;XM_020092530.1;XM_020092531.1;XM_020093701.1;XM_020098230.1;XM_020098406.1;XM_020099111.1;XM_020099551.1;XM_020101023.1;XM_020101629.1;XM_020113217.1;XM_020113222.1;XM_020113231.1
GO:0009799	specification of symmetry	BP	9	55	0.868986	1	XM_020083740.1;XM_020091086.1;XM_020091290.1;XM_020097578.1;XM_020097579.1;XM_020097865.1;XM_020104436.1;XM_020106451.1;XM_020107759.1
GO:0009855	determination of bilateral symmetry	BP	9	55	0.868986	1	XM_020083740.1;XM_020091086.1;XM_020091290.1;XM_020097578.1;XM_020097579.1;XM_020097865.1;XM_020104436.1;XM_020106451.1;XM_020107759.1
GO:0044087	regulation of cellular component biogenesis	BP	9	55	0.868986	1	XM_020079373.1;XM_020079422.1;XM_020079423.1;XM_020086799.1;XM_020096470.1;XM_020098377.1;XM_020101522.1;XM_020105849.1;XM_020112658.1
GO:0046942	carboxylic acid transport	BP	9	55	0.868986	1	XM_020080827.1;XM_020083501.1;XM_020086967.1;XM_020092449.1;XM_020096123.1;XM_020096390.1;XM_020096391.1;XM_020096875.1;XM_020100997.1
GO:0033177	proton-transporting two-sector ATPase complex, proton-transporting domain	CC	3	22	0.869005	1	XM_020081566.1;XM_020081567.1;XM_020100921.1
GO:0016278	lysine N-methyltransferase activity	MF	5	32	0.870139	1	XM_020089565.1;XM_020089567.1;XM_020092865.1;XM_020092866.1;XM_020092867.1
GO:0016279	protein-lysine N-methyltransferase activity	MF	5	32	0.870139	1	XM_020089565.1;XM_020089567.1;XM_020092865.1;XM_020092866.1;XM_020092867.1
GO:0009163	nucleoside biosynthetic process	BP	5	33	0.870436	1	XM_020096321.1;XM_020096322.1;XM_020096323.1;XM_020096324.1;XM_020109199.1
GO:0042455	ribonucleoside biosynthetic process	BP	5	33	0.870436	1	XM_020096321.1;XM_020096322.1;XM_020096323.1;XM_020096324.1;XM_020109199.1
GO:1901659	glycosyl compound biosynthetic process	BP	5	33	0.870436	1	XM_020096321.1;XM_020096322.1;XM_020096323.1;XM_020096324.1;XM_020109199.1
GO:0034641	cellular nitrogen compound metabolic process	BP	272	1330	0.872119	1	XM_020078295.1;XM_020078321.1;XM_020078700.1;XM_020078708.1;XM_020078716.1;XM_020078773.1;XM_020078925.1;XM_020079105.1;XM_020079547.1;XM_020079600.1;XM_020080014.1;XM_020080015.1;XM_020080016.1;XM_020080017.1;XM_020080018.1;XM_020080019.1;XM_020080206.1;XM_020080220.1;XM_020080221.1;XM_020080222.1;XM_020080256.1;XM_020080295.1;XM_020080479.1;XM_020080743.1;XM_020080853.1;XM_020080887.1;XM_020081…
GO:0007049	cell cycle	BP	26	144	0.875333	1	XM_020079594.1;XM_020080206.1;XM_020084247.1;XM_020084248.1;XM_020086869.1;XM_020086871.1;XM_020086872.1;XM_020087800.1;XM_020088274.1;XM_020088284.1;XM_020088450.1;XM_020089739.1;XM_020090561.1;XM_020090772.1;XM_020092450.1;XM_020095131.1;XM_020097946.1;XM_020099789.1;XM_020100782.1;XM_020101878.1;XM_020103688.1;XM_020105144.1;XM_020106204.1;XM_020109774.1;XM_020112112.1;XM_020113344.1
GO:0019362	pyridine nucleotide metabolic process	BP	6	39	0.876235	1	XM_020078321.1;XM_020099551.1;XM_020101629.1;XM_020113217.1;XM_020113222.1;XM_020113231.1
GO:0016787	hydrolase activity	MF	345	1629	0.876502	1	XM_020078295.1;XM_020078636.1;XM_020078925.1;XM_020079032.1;XM_020079045.1;XM_020079064.1;XM_020079065.1;XM_020079306.1;XM_020079476.1;XM_020079586.1;XM_020079587.1;XM_020079588.1;XM_020079600.1;XM_020079686.1;XM_020079704.1;XM_020079767.1;XM_020079914.1;XM_020079916.1;XM_020079974.1;XM_020079975.1;XM_020079977.1;XM_020079978.1;XM_020080135.1;XM_020080136.1;XM_020080157.1;XM_020080158.1;XM_020080…
GO:0004386	helicase activity	MF	3	21	0.877257	1	XM_020091942.1;XM_020106685.1;XM_020111851.1
GO:0044822	poly(A) RNA binding	MF	3	21	0.877257	1	XM_020103674.1;XM_020103675.1;XM_020111166.1
GO:0005102	receptor binding	MF	38	199	0.878585	1	XM_020079461.1;XM_020079846.1;XM_020080052.1;XM_020080053.1;XM_020080054.1;XM_020080829.1;XM_020081108.1;XM_020081109.1;XM_020083815.1;XM_020084401.1;XM_020085297.1;XM_020085298.1;XM_020087429.1;XM_020089647.1;XM_020091062.1;XM_020091064.1;XM_020092091.1;XM_020093315.1;XM_020095374.1;XM_020096025.1;XM_020096514.1;XM_020096515.1;XM_020097935.1;XM_020098038.1;XM_020098040.1;XM_020099589.1;XM_020102…
GO:0030141	secretory granule	CC	1	9	0.87927	1	XM_020099671.1
GO:0099503	secretory vesicle	CC	1	9	0.87927	1	XM_020099671.1
GO:0043168	anion binding	MF	31	165	0.88003	1	XM_020078879.1;XM_020079016.1;XM_020079017.1;XM_020083372.1;XM_020083373.1;XM_020088011.1;XM_020091208.1;XM_020091209.1;XM_020091970.1;XM_020092644.1;XM_020092652.1;XM_020093499.1;XM_020094370.1;XM_020094552.1;XM_020094553.1;XM_020095263.1;XM_020095454.1;XM_020095455.1;XM_020099578.1;XM_020103223.1;XM_020103224.1;XM_020105593.1;XM_020105808.1;XM_020107177.1;XM_020107178.1;XM_020107422.1;XM_020107…
GO:0051186	cofactor metabolic process	BP	20	114	0.881853	1	XM_020078321.1;XM_020088011.1;XM_020088722.1;XM_020089630.1;XM_020092529.1;XM_020092530.1;XM_020092531.1;XM_020093701.1;XM_020094526.1;XM_020094528.1;XM_020098230.1;XM_020098406.1;XM_020099111.1;XM_020099551.1;XM_020100189.1;XM_020101023.1;XM_020101629.1;XM_020113217.1;XM_020113222.1;XM_020113231.1
GO:0050801	ion homeostasis	BP	9	56	0.882402	1	XM_020080341.1;XM_020082718.1;XM_020089085.1;XM_020091418.1;XM_020093252.1;XM_020098198.1;XM_020100074.1;XM_020103220.1;XM_020103225.1
GO:0055080	cation homeostasis	BP	9	56	0.882402	1	XM_020080341.1;XM_020082718.1;XM_020089085.1;XM_020091418.1;XM_020093252.1;XM_020098198.1;XM_020100074.1;XM_020103220.1;XM_020103225.1
GO:0098771	inorganic ion homeostasis	BP	9	56	0.882402	1	XM_020080341.1;XM_020082718.1;XM_020089085.1;XM_020091418.1;XM_020093252.1;XM_020098198.1;XM_020100074.1;XM_020103220.1;XM_020103225.1
GO:0007276	gamete generation	BP	3	22	0.884056	1	XM_020081936.1;XM_020081939.1;XM_020099789.1
GO:0008202	steroid metabolic process	BP	3	22	0.884056	1	XM_020079049.1;XM_020080353.1;XM_020094812.1
GO:0009894	regulation of catabolic process	BP	3	22	0.884056	1	XM_020090377.1;XM_020095131.1;XM_020111166.1
GO:0016485	protein processing	BP	3	22	0.884056	1	XM_020084742.1;XM_020087204.1;XM_020098912.1
GO:0032504	multicellular organism reproduction	BP	3	22	0.884056	1	XM_020081936.1;XM_020081939.1;XM_020099789.1
GO:0048609	multicellular organismal reproductive process	BP	3	22	0.884056	1	XM_020081936.1;XM_020081939.1;XM_020099789.1
GO:0051604	protein maturation	BP	3	22	0.884056	1	XM_020084742.1;XM_020087204.1;XM_020098912.1
GO:0006811	ion transport	BP	149	747	0.884064	1	XM_020079072.1;XM_020079206.1;XM_020079207.1;XM_020079208.1;XM_020079210.1;XM_020079398.1;XM_020080341.1;XM_020080827.1;XM_020080878.1;XM_020081325.1;XM_020081326.1;XM_020081509.1;XM_020081566.1;XM_020081567.1;XM_020081602.1;XM_020082053.1;XM_020082718.1;XM_020083501.1;XM_020083527.1;XM_020084030.1;XM_020084038.1;XM_020084278.1;XM_020084533.1;XM_020084602.1;XM_020085017.1;XM_020085026.1;XM_020085…
GO:0048880	sensory system development	BP	4	28	0.884145	1	XM_020079846.1;XM_020084401.1;XM_020094119.1;XM_020097935.1
GO:0022402	cell cycle process	BP	14	83	0.884962	1	XM_020079594.1;XM_020080206.1;XM_020086869.1;XM_020086871.1;XM_020086872.1;XM_020088274.1;XM_020088284.1;XM_020089739.1;XM_020090772.1;XM_020095131.1;XM_020097946.1;XM_020100782.1;XM_020106204.1;XM_020112112.1
GO:0009117	nucleotide metabolic process	BP	38	206	0.886272	1	XM_020078321.1;XM_020078700.1;XM_020078708.1;XM_020078716.1;XM_020080853.1;XM_020084523.1;XM_020084552.1;XM_020084560.1;XM_020084569.1;XM_020088186.1;XM_020089028.1;XM_020089029.1;XM_020089030.1;XM_020089144.1;XM_020092529.1;XM_020092530.1;XM_020092531.1;XM_020092704.1;XM_020093701.1;XM_020096321.1;XM_020096322.1;XM_020096323.1;XM_020096324.1;XM_020099551.1;XM_020100343.1;XM_020101629.1;XM_020103…
GO:0046903	secretion	BP	5	34	0.886986	1	XM_020092030.1;XM_020092034.1;XM_020098644.1;XM_020099789.1;XM_020112112.1
GO:0008276	protein methyltransferase activity	MF	5	33	0.887237	1	XM_020089565.1;XM_020089567.1;XM_020092865.1;XM_020092866.1;XM_020092867.1
GO:0019829	cation-transporting ATPase activity	MF	5	33	0.887237	1	XM_020080538.1;XM_020082053.1;XM_020085704.1;XM_020093786.1;XM_020093787.1
GO:0042625	ATPase coupled ion transmembrane transporter activity	MF	5	33	0.887237	1	XM_020080538.1;XM_020082053.1;XM_020085704.1;XM_020093786.1;XM_020093787.1
GO:0000819	sister chromatid segregation	BP	1	9	0.888298	1	XM_020095131.1
GO:0001818	negative regulation of cytokine production	BP	1	9	0.888298	1	XM_020081158.1
GO:0006275	regulation of DNA replication	BP	1	9	0.888298	1	XM_020090561.1
GO:0006457	protein folding	BP	1	9	0.888298	1	XM_020110395.1
GO:0006941	striated muscle contraction	BP	1	9	0.888298	1	XM_020111908.1
GO:0007088	regulation of mitotic nuclear division	BP	1	9	0.888298	1	XM_020095131.1
GO:0009066	aspartate family amino acid metabolic process	BP	1	9	0.888298	1	XM_020101188.1
GO:0009072	aromatic amino acid family metabolic process	BP	1	9	0.888298	1	XM_020080743.1
GO:0010469	regulation of receptor activity	BP	1	9	0.888298	1	XM_020112112.1
GO:0017157	regulation of exocytosis	BP	1	9	0.888298	1	XM_020112112.1
GO:0019755	one-carbon compound transport	BP	1	9	0.888298	1	XM_020097676.1
GO:0048738	cardiac muscle tissue development	BP	1	9	0.888298	1	XM_020111009.1
GO:0051170	nuclear import	BP	1	9	0.888298	1	XM_020080237.1
GO:0051783	regulation of nuclear division	BP	1	9	0.888298	1	XM_020095131.1
GO:0060491	regulation of cell projection assembly	BP	1	9	0.888298	1	XM_020101522.1
GO:0015672	monovalent inorganic cation transport	BP	21	120	0.889303	1	XM_020081566.1;XM_020081567.1;XM_020081602.1;XM_020082718.1;XM_020084533.1;XM_020088787.1;XM_020092601.1;XM_020093146.1;XM_020093147.1;XM_020095254.1;XM_020095267.1;XM_020095277.1;XM_020095286.1;XM_020095294.1;XM_020096468.1;XM_020097676.1;XM_020100921.1;XM_020103220.1;XM_020105674.1;XM_020108510.1;XM_020108525.1
GO:0006206	pyrimidine nucleobase metabolic process	BP	2	16	0.890133	1	XM_020097291.1;XM_020097292.1
GO:0006402	mRNA catabolic process	BP	2	16	0.890133	1	XM_020107465.1;XM_020111166.1
GO:0006979	response to oxidative stress	BP	2	16	0.890133	1	XM_020090231.1;XM_020111101.1
GO:0035588	G-protein coupled purinergic receptor signaling pathway	BP	2	16	0.890133	1	XM_020088001.1;XM_020088002.1
GO:0044282	small molecule catabolic process	BP	2	16	0.890133	1	XM_020080743.1;XM_020108095.1
GO:0051223	regulation of protein transport	BP	2	16	0.890133	1	XM_020080237.1;XM_020091744.1
GO:0051302	regulation of cell division	BP	2	16	0.890133	1	XM_020089739.1;XM_020095131.1
GO:0052652	cyclic purine nucleotide metabolic process	BP	2	16	0.890133	1	XM_020084523.1;XM_020092704.1
GO:1900371	regulation of purine nucleotide biosynthetic process	BP	2	16	0.890133	1	XM_020084523.1;XM_020092704.1
GO:1900542	regulation of purine nucleotide metabolic process	BP	2	16	0.890133	1	XM_020084523.1;XM_020092704.1
GO:0003143	embryonic heart tube morphogenesis	BP	6	40	0.891129	1	XM_020080237.1;XM_020080853.1;XM_020091086.1;XM_020097865.1;XM_020106451.1;XM_020111009.1
GO:0035050	embryonic heart tube development	BP	6	40	0.891129	1	XM_020080237.1;XM_020080853.1;XM_020091086.1;XM_020097865.1;XM_020106451.1;XM_020111009.1
GO:0006818	hydrogen transport	BP	12	73	0.891758	1	XM_020081566.1;XM_020081567.1;XM_020081602.1;XM_020082086.1;XM_020082718.1;XM_020088787.1;XM_020093146.1;XM_020093147.1;XM_020095254.1;XM_020100921.1;XM_020112684.1;XM_020112685.1
GO:0022857	transmembrane transporter activity	MF	142	695	0.89204	1	XM_020079072.1;XM_020079206.1;XM_020079207.1;XM_020079208.1;XM_020079210.1;XM_020079398.1;XM_020079754.1;XM_020080022.1;XM_020080538.1;XM_020080827.1;XM_020081509.1;XM_020081566.1;XM_020081567.1;XM_020082053.1;XM_020082718.1;XM_020083501.1;XM_020083527.1;XM_020084030.1;XM_020084038.1;XM_020084602.1;XM_020085017.1;XM_020085026.1;XM_020085035.1;XM_020085043.1;XM_020085052.1;XM_020085060.1;XM_020085…
GO:0006753	nucleoside phosphate metabolic process	BP	41	222	0.892547	1	XM_020078321.1;XM_020078700.1;XM_020078708.1;XM_020078716.1;XM_020080853.1;XM_020084523.1;XM_020084552.1;XM_020084560.1;XM_020084569.1;XM_020088186.1;XM_020089028.1;XM_020089029.1;XM_020089030.1;XM_020089144.1;XM_020092529.1;XM_020092530.1;XM_020092531.1;XM_020092704.1;XM_020093356.1;XM_020093701.1;XM_020095535.1;XM_020095536.1;XM_020096321.1;XM_020096322.1;XM_020096323.1;XM_020096324.1;XM_020099…
GO:0008324	cation transmembrane transporter activity	MF	58	298	0.893675	1	XM_020079072.1;XM_020079206.1;XM_020079207.1;XM_020079208.1;XM_020079210.1;XM_020079398.1;XM_020080538.1;XM_020081509.1;XM_020081566.1;XM_020081567.1;XM_020082053.1;XM_020082718.1;XM_020083527.1;XM_020085423.1;XM_020085704.1;XM_020087255.1;XM_020089178.1;XM_020090398.1;XM_020090404.1;XM_020092123.1;XM_020092601.1;XM_020093786.1;XM_020093787.1;XM_020094541.1;XM_020094850.1;XM_020096385.1;XM_020096…
GO:0016567	protein ubiquitination	BP	7	46	0.89587	1	XM_020104713.1;XM_020104714.1;XM_020104715.1;XM_020104716.1;XM_020104740.1;XM_020104741.1;XM_020112112.1
GO:0003707	steroid hormone receptor activity	MF	1	9	0.896079	1	XM_020103530.1
GO:0004112	cyclic-nucleotide phosphodiesterase activity	MF	1	9	0.896079	1	XM_020109172.1
GO:0015298	solute:cation antiporter activity	MF	1	9	0.896079	1	XM_020082718.1
GO:0015299	solute:proton antiporter activity	MF	1	9	0.896079	1	XM_020082718.1
GO:0016247	channel regulator activity	MF	1	9	0.896079	1	XM_020092601.1
GO:0016645	oxidoreductase activity, acting on the CH-NH group of donors	MF	1	9	0.896079	1	XM_020093701.1
GO:0016646	oxidoreductase activity, acting on the CH-NH group of donors, NAD or NADP as acceptor	MF	1	9	0.896079	1	XM_020093701.1
[truncated: 378 more rows]

## Sheet: TableS10.b.let-7 target.KO
KEGG_A_class	KEGG_B_class	Pathway	out (2883)	All (13861)	Pvalue	Qvalue	Pathway ID	Genes	K_IDs
Environmental Information Processing	Signal transduction	ErbB signaling pathway	113	305	3.16356e-11	1.05346e-08	ko04012	XM_020078925.1;XM_020078926.1;XM_020079522.1;XM_020081046.1;XM_020081047.1;XM_020081048.1;XM_020081079.1;XM_020081080.1;XM_020081104.1;XM_020081179.1;XM_020081180.1;XM_020082108.1;XM_020082109.1;XM_020082497.1;XM_020082498.1;XM_020082499.1;XM_020082500.1;XM_020082501.1;XM_020082502.1;XM_020082503.1;XM_020083069.1;XM_020083070.1;XM_020083072.1;XM_020083378.1;XM_020083874.1;XM_020084055.1;XM_020084…	K07827+K07827+K06624+K04410+K04410+K04410+K08887+K08887+K08523+K04369+K04369+K06619+K06619+K04515+K04515+K04515+K04515+K04515+K04515+K04515+K04440+K04440+K04440+K04515+K04688+K04431+K04431+K04456+K04456+K04456+K05733+K05733+K05733+K04707+K00922+K00922+K00922+K07203+K05725+K04440+K04440+K04440+K04440+K04440+K19663+K04515+K04515+K04515+K04515+K04515+K04515+K04515+K04515+K04515+K04515+K04515+K04515+…
Organismal Systems	Nervous system	Neurotrophin signaling pathway	115	341	1.32777e-08	2.21075e-06	ko04722	XM_020078925.1;XM_020078926.1;XM_020079640.1;XM_020079641.1;XM_020079642.1;XM_020079643.1;XM_020079644.1;XM_020079645.1;XM_020079647.1;XM_020080245.1;XM_020081179.1;XM_020081180.1;XM_020082108.1;XM_020082109.1;XM_020082232.1;XM_020082234.1;XM_020082497.1;XM_020082498.1;XM_020082499.1;XM_020082500.1;XM_020082501.1;XM_020082502.1;XM_020082503.1;XM_020083069.1;XM_020083070.1;XM_020083072.1;XM_020083…	K07827+K07827+K05101+K05101+K05101+K05101+K05101+K05101+K05101+K02159+K04369+K04369+K06619+K06619+K07293+K07293+K04515+K04515+K04515+K04515+K04515+K04515+K04515+K04440+K04440+K04440+K04392+K04515+K12462+K04431+K04431+K04456+K04456+K04456+K12388+K04441+K06068+K04421+K04421+K00922+K00922+K00922+K12388+K04441+K02183+K04440+K04440+K04440+K04440+K04440+K04515+K04515+K04515+K04515+K04515+K04515+K04515+…
Organismal Systems	Sensory system	Phototransduction - fly	53	127	6.50878e-08	6.0337e-06	ko04745	XM_020081014.1;XM_020081015.1;XM_020081108.1;XM_020081109.1;XM_020081693.1;XM_020082497.1;XM_020082498.1;XM_020082499.1;XM_020082500.1;XM_020082501.1;XM_020082502.1;XM_020082503.1;XM_020083378.1;XM_020086425.1;XM_020086455.1;XM_020092160.1;XM_020092841.1;XM_020092851.1;XM_020092859.1;XM_020092868.1;XM_020092877.1;XM_020092888.1;XM_020092898.1;XM_020092907.1;XM_020092916.1;XM_020092926.1;XM_020092…	K04634+K04634+K04634+K04634+K00910+K04515+K04515+K04515+K04515+K04515+K04515+K04515+K04515+K04958+K04958+K02183+K04515+K04515+K04515+K04515+K04515+K04515+K04515+K04515+K04515+K04515+K04515+K04515+K04515+K04515+K04515+K04515+K04515+K04515+K04515+K04515+K04515+K04515+K04515+K04515+K04515+K04515+K04515+K04515+K04967+K04634+K04634+K04634+K04515+K04515+K04515+K04515+K04634
Cellular Processes	Cell growth and death	Oocyte meiosis	104	309	7.32851e-08	6.0337e-06	ko04114	XM_020079313.1;XM_020080090.1;XM_020080228.1;XM_020080229.1;XM_020081338.1;XM_020082497.1;XM_020082498.1;XM_020082499.1;XM_020082500.1;XM_020082501.1;XM_020082502.1;XM_020082503.1;XM_020082935.1;XM_020083378.1;XM_020084191.1;XM_020084338.1;XM_020084862.1;XM_020084863.1;XM_020085027.1;XM_020085028.1;XM_020085029.1;XM_020086020.1;XM_020086034.1;XM_020086425.1;XM_020086428.1;XM_020086455.1;XM_020086…	K05087+K05087+K08047+K08047+K02602+K04515+K04515+K04515+K04515+K04515+K04515+K04515+K02602+K04515+K08836+K04345+K16197+K16197+K11584+K11584+K11584+K04382+K08557+K04958+K02365+K04958+K04441+K02206+K03456+K08046+K11584+K11584+K04441+K02183+K04515+K04515+K04515+K04515+K04515+K04515+K04515+K04515+K04515+K04515+K04515+K04515+K04515+K04515+K04515+K04515+K04515+K04515+K04515+K04515+K04515+K04515+K04515+…
Organismal Systems	Nervous system	Dopaminergic synapse	134	425	9.05961e-08	6.0337e-06	ko04728	XM_020078653.1;XM_020079032.1;XM_020080669.1;XM_020080670.1;XM_020080671.1;XM_020081009.1;XM_020081010.1;XM_020081014.1;XM_020081015.1;XM_020081108.1;XM_020081109.1;XM_020082497.1;XM_020082498.1;XM_020082499.1;XM_020082500.1;XM_020082501.1;XM_020082502.1;XM_020082503.1;XM_020082685.1;XM_020083069.1;XM_020083070.1;XM_020083072.1;XM_020083378.1;XM_020084030.1;XM_020084038.1;XM_020084338.1;XM_020084…	K04539+K04630+K04347+K04347+K04347+K04538+K04538+K04634+K04634+K04634+K04634+K04515+K04515+K04515+K04515+K04515+K04515+K04515+K15494+K04440+K04440+K04440+K04515+K05199+K05199+K04345+K04456+K04456+K04456+K11584+K11584+K11584+K05000+K04382+K05840+K04958+K04958+K04441+K04145+K03456+K04851+K04536+K04632+K10396+K10396+K04450+K01593+K01593+K11584+K11584+K04441+K02183+K04440+K04440+K04440+K04440+K04440+…
Human Diseases	Infectious diseases	Tuberculosis	125	393	1.43083e-07	7.94108e-06	ko05152	XM_020080240.1;XM_020080245.1;XM_020081566.1;XM_020081567.1;XM_020081651.1;XM_020081882.1;XM_020082497.1;XM_020082498.1;XM_020082499.1;XM_020082500.1;XM_020082501.1;XM_020082502.1;XM_020082503.1;XM_020083069.1;XM_020083070.1;XM_020083072.1;XM_020083378.1;XM_020083545.1;XM_020083546.1;XM_020083948.1;XM_020083950.1;XM_020083951.1;XM_020084943.1;XM_020084944.1;XM_020084945.1;XM_020085122.1;XM_020086…	K06528+K02159+K02154+K02154+K06560+K04519+K04515+K04515+K04515+K04515+K04515+K04515+K04515+K04440+K04440+K04440+K04515+K07889+K07889+K04498+K04498+K04498+K04456+K04456+K04456+K13377+K14958+K14958+K04441+K08539+K08064+K08064+K08064+K08064+K08539+K06528+K08066+K08066+K08066+K08066+K08066+K08066+K08066+K08066+K08066+K08066+K04441+K02183+K04440+K04440+K04440+K04440+K04440+K04515+K04515+K04515+K04515+…
[truncated: 327 more rows]
