# Supplementary material for: Transcriptomic Analysis Reveals Functional Interaction of mRNA–lncRNA–miRNA in Steroidogenesis and Spermatogenesis of Gynogenetic Japanese Flounder (Paralichthys olivaceus)
Source: Biology (Basel). 2022 Jan 28;11(2):213. doi: 10.3390/biology11020213 (PMC8869744; doi:10.3390/biology11020213)
Supplement: Supplementary file 1 [file biology-11-00213-s001.zip › Table S11.Luciferase activity-new.xlsx]

## Sheet: TableS11.Luciferase activity
	Firefly luciferase				Renilla luciferase
let7 mimics + GLO-cyp11a	3253	2699	2933	3869	16814	13761	14498	19610
NC + GLO-cyp11a	3925	5635	5569	4314	10053	13685	13730	11091
	Firefly/Renilla				P value	Significance
let7 mimics + GLO-cyp11a	0.19347	0.196134	0.202304	0.197297	4.26705e-08	***
NC + GLO-cyp11a	0.390431	0.411765	0.405608	0.388964
	Firefly luciferase				Renilla luciferase
miR125b mimics + GLO-hsd3b1	288	222	249	409	866	602	698	1304
NC + GLO-hsd3b1	211	201	258	216	594	540	728	674
	Firefly/Renilla				P value	Significance
miR125b mimics + GLO-hsd3b1	0.332564	0.368771	0.356734	0.31365	0.657716	n.s.
NC + GLO-hsd3b1	0.355219	0.372222	0.354396	0.320475
	Firefly luciferase				Renilla luciferase
miR125b mimics + GLO-esr2b	1940	2071	2499	2248	6555	6661	8334	7309
NC + GLO-esr2b	1439	2013	2542	2071	4092	5650	6080	5985
	Firefly/Renilla				P value	Significance
miR125b mimics + GLO-esr2b	0.295957	0.310914	0.299856	0.307566	0.00947307	**
NC + GLO-esr2b	0.351662	0.356283	0.418092	0.346032
