# Supplementary material for: Transcriptomic Analysis Reveals Functional Interaction of mRNA–lncRNA–miRNA in Steroidogenesis and Spermatogenesis of Gynogenetic Japanese Flounder (Paralichthys olivaceus)
Source: Biology (Basel). 2022 Jan 28;11(2):213. doi: 10.3390/biology11020213 (PMC8869744; doi:10.3390/biology11020213)
Supplement: Supplementary file 1 [file biology-11-00213-s001.zip › Table S2ab.Overview of RNA-seq and small RNA-seq.xlsx]

## Sheet: TableS2.a.Overview of RNA-seq
Sample name	female1_1	female1_2	female2_1	female2_2	female3_1	female3_2	neomale1_1	neomale1_2	neomale2_1	neomale2_2	neomale3_1	neomale3_2
Raw reads	57379518	57379518	56104477	56104477	47238876	47238876	52052121	52052121	48967845	48967845	53697580	53697580
Clean reads	56090293	56090293	54674198	54674198	46074759	46074759	51366651	51366651	47763623	47763623	52747673	52747673
Clean bases	8.41G	8.41G	8.2G	8.2G	6.91G	6.91G	7.7G	7.7G	7.16G	7.16G	7.91G	7.91G
Error rate(%)	0.02	0.02	0.02	0.02	0.02	0.02	0.02	0.02	0.02	0.02	0.02	0.02
Q20(%)	98.87	97.58	98.76	97.02	98.86	97.54	98.71	96.69	98.72	96.92	98.74	96.87
Q30(%)	96.64	94.14	96.38	93.09	96.62	94.08	96.31	92.45	96.34	92.95	96.36	92.86
GC content(%)	51.51	52.17	50.5	51.5	51.33	52.01	48.69	49.22	48.54	49.07	49.33	49.9
Sample name	female1		female2		female3		neomale1		neomale2		neomale3
Total reads	112180586		109348396		92149518		102733302		95527246		105495346
Total mapped	107686832 (95.99%)		105022414 (96.04%)		88593911 (96.14%)		91599177 (89.16%)		84979190 (88.96%)		93537014 (88.66%)
Multiple mapped	3026040 (2.7%)		2911650 (2.66%)		2386987 (2.59%)		1863133 (1.81%)		1661302 (1.74%)		1956736 (1.85%)
Uniquely mapped	104660792 (93.3%)		102110764 (93.38%)		86206924 (93.55%)		89736044 (87.35%)		83317888 (87.22%)		91580278 (86.81%)
Read-1	52478883 (46.78%)		51257980 (46.88%)		43216845 (46.9%)		45037842 (43.84%)		41818036 (43.78%)		45976197 (43.58%)
Read-2	52181909 (46.52%)		50852784 (46.51%)		42990079 (46.65%)		44698202 (43.51%)		41499852 (43.44%)		45604081 (43.23%)
Reads map to '+'	51288456 (45.72%)		50241188 (45.95%)		42428857 (46.04%)		44631690 (43.44%)		41470507 (43.41%)		45508080 (43.14%)
Reads map to '-'	53372336 (47.58%)		51869576 (47.44%)		43778067 (47.51%)		45104354 (43.9%)		41847381 (43.81%)		46072198 (43.67%)
Non-splice reads	49028714 (43.71%)		50661762 (46.33%)		40611749 (44.07%)		56513894 (55.01%)		52806926 (55.28%)		56396063 (53.46%)
Splice reads	55632078 (49.59%)		51449002 (47.05%)		45595175 (49.48%)		33222150 (32.34%)		30510962 (31.94%)		35184215 (33.35%)

## Sheet: TableS2.b.Over of small RNA-seq
	neomale1				neomale2				neomale3				female1				female2				female3
lib	Total	% of Total	uniq	% of uniq	Total	% of Total	uniq	% of uniq	Total	% of Total	uniq	% of uniq	Total	% of Total	uniq	% of uniq	Total	% of Total	uniq	% of uniq	Total	% of Total	uniq	% of uniq
Raw reads	32695656	100	6132067	100	38132276	100	6987894	100	36862373	100	7307911	100	23625089	100	5148030	100	24928704	100	5020309	100	25558114	100	5419467	100
3ADT&length filter	9764018	29.86	2970458	48.44	12129871	31.81	3492408	49.98	11316146	30.7	3718508	50.88	9108534	38.55	2552259	49.58	9694883	38.89	2533042	50.46	10071823	39.41	2796807	51.61
Junk reads	87894	0.27	25785	0.42	110465	0.29	31193	0.45	108289	0.29	31640	0.43	50814	0.22	18600	0.36	51798	0.21	17695	0.35	54512	0.21	19303	0.36
Rfam	125269	0.38	2706	0.04	120835	0.32	2509	0.04	130186	0.35	2805	0.04	703893	2.98	6475	0.13	734460	2.95	5996	0.12	821513	3.21	7273	0.13
mRNA	4218047	12.9	59353	0.97	4610000	12.09	66148	0.95	4356175	11.82	64172	0.88	1084768	4.59	28196	0.55	1183204	4.75	27810	0.55	1187569	4.65	28616	0.53
Repeats	23606	0.07	855	0.01	24989	0.07	902	0.01	25631	0.07	906	0.01	32910	0.14	1161	0.02	30286	0.12	1064	0.02	36494	0.14	1281	0.02
valid reads	18490171	56.55	3073386	50.12	21151421	55.47	3395242	48.59	20940772	56.81	3490381	47.76	12659357	53.58	2541867	49.38	13246211	53.14	2435168	48.51	13401481	52.44	2566728	47.36
rRNA	58089	0.18	1077	0	42381	0.11	815	0	49374	0.13	990	0	624603	2.64	3990	0.02	660708	2.65	3729	0.01	738375	2.89	4691	0.02
tRNA	52863	0.16	1009	0	63165	0.17	1113	0	66435	0.18	1211	0	49387	0.21	863	0	47456	0.19	890	0	53018	0.21	986	0
snoRNA	2807	0.01	183	0	2050	0.01	164	0	2330	0.01	168	0	14270	0.06	481	0	13984	0.06	424	0	13996	0.05	450	0
snRNA	5574	0.02	218	0	7054	0.02	228	0	5410	0.01	213	0	3100	0.01	191	0	3073	0.01	170	0	2884	0.01	168	0
other Rfam RNA	5936	0.02	219	0	6185	0.02	189	0	6637	0.02	223	0	12533	0.05	950	0	9239	0.04	783	0	13240	0.05	978	0
