# Supplementary material for: Transcriptomic Analysis Reveals Functional Interaction of mRNA–lncRNA–miRNA in Steroidogenesis and Spermatogenesis of Gynogenetic Japanese Flounder (Paralichthys olivaceus)
Source: Biology (Basel). 2022 Jan 28;11(2):213. doi: 10.3390/biology11020213 (PMC8869744; doi:10.3390/biology11020213)
Supplement: Supplementary file 1 [file biology-11-00213-s001.zip › Table S3abc.TPM.xlsx]

## Sheet: TableS3.a.mRNA TPM
mRNA ID	female1	female2	female3	neomale1	neomale2	neomale3		readcount_neomale	readcount_female	log2FoldChange	pval	padj
XM_020077988.1	0.551638	0.277607	0.259161	4.72874	5.87243	3.94673		112.721	27.631	2.0284	1.0374e-07	3.3519e-07
XM_020077989.1	0.289585	0.47328	0.401665	21.0651	14.5671	13.9845		166.292	12.3675	3.7491	7.1078e-16	4.1105e-15
XM_020077990.1	0.0305737	0.0317977	0	0.437851	0.312049	0.280592		4.66886	0.927447	2.3317	0.2137	0.29327
XM_020077991.1	2.75477	2.55808	2.98513	14.2986	14.6161	14.3466		183.029	111.993	0.70867	0.018031	0.031447
XM_020077993.1	60.6855	58.7738	61.3373	38.524	42.3847	54.2212		293.387	1247.42	-2.0881	2.8165e-16	1.6742e-15
XM_020077994.1	0.233726	0.32411	0.283663	0.495886	1.06023	0.476674		3.57094	4.75987	-0.41462	0.78672	0.87301
XM_020077995.1	0.0629016	0.0654198	0.152682	5.50504	4.17302	1.347		23.9971	1.9448	3.6252	0.0018583	0.0037949
XM_020077996.1	16.8676	12.8016	16.9674	13.6862	10.5983	14.6901		178.9	680.999	-1.9285	3.0178e-12	1.3732e-11
XM_020077997.1	0.679615	0	0.687351	3.42454	3.8536	4.50466		14.4801	5.39906	1.4233	0.079162	0.12124
XM_020077999.1	0.0173522	0.0721874	0.0210596	4.69395	4.36857	3.39735		99.2521	2.79062	5.1524	6.6241e-20	4.8693e-19
XM_020078000.1	35.7393	37.9472	33.9295	31.3082	36.0112	33.5238		224.532	766.168	-1.7707	8.8107e-12	3.8862e-11
XM_020078001.1	0.380725	0.148488	0.0577588	3.18059	4.5335	3.78531		33.4358	5.67076	2.5598	7.7176e-05	0.00018782
XM_020078002.1	0	0	0	0.912986	0.325335	0.585077		2.66321	0	Inf	0.20507	0.2831
XM_020078003.1	0.401971	0.684104	0.620907	1.16297	1.11892	0.558957		10.6798	20.4839	-0.93961	0.1376	0.19941
XM_020078004.1	13.9689	17.7669	16.1976	25.6258	24.0649	24.7691		116.198	237.713	-1.0326	0.00034751	0.00078398
XM_020078005.1	0.0539472	0.224428	0.130947	3.94878	6.51556	8.4993		49.0696	3.2993	3.8946	2.1716e-06	6.1917e-06
XM_020078006.1	24.4306	25.4962	23.2713	17.4637	14.3773	14.6646		153.516	771.706	-2.3297	1.8967e-18	1.2861e-17
XM_020078007.1	0.562832	0.585364	0.262725	4.34022	5.96547	2.38404		40.1054	14.6002	1.4578	0.011904	0.02145
XM_020078008.1	0	0.0166884	0.0584231	0.408529	0.491318	0.269983		10.0223	1.97753	2.3414	0.038103	0.062547
XM_020078010.1	4.69108	4.34857	6.55975	19.6353	17.3476	18.5626		75.6699	67.3649	0.16772	0.62499	0.72922
XM_020078011.1	0.333652	0.347009	0.40494	4.77829	3.5946	3.57247		29.8017	8.61674	1.7902	0.0035676	0.0069817
XM_020078012.1	1.19313	0.789661	1.27253	8.16956	9.533	8.6826		101.132	39.9394	1.3404	0.00023876	0.00054909
XM_020078013.1	0.977925	1.01708	2.17592	9.94185	9.05697	9.9722		74.1226	33.4804	1.1466	0.0032613	0.0064317
XM_020078014.1	0.967716	0.72465	1.26844	1.2319	1.05354	1.00655		11.7928	33.7599	-1.5174	0.0055856	0.010592
XM_020078016.1	1.75862	1.57962	0.970168	2.6712	2.44764	2.44544		13.1319	24.1361	-0.87812	0.12632	0.18447
XM_020078017.1	0	0	0.066289	0.956036	0.464557	0.751907		5.55412	0.508676	3.4487	0.068499	0.10652
XM_020078018.1	0	0	0	0.603021	0.966967	0.745276		11.8183	0	Inf	0.00025558	0.000586
XM_020078019.1	0.236123	0.327434	0.0955242	0.626215	1.60665	1.68547		6.92179	3.74252	0.88714	0.4854	0.59134
XM_020078020.1	2.60049	1.21972	3.40364	1.46047	1.12759	0.701946		8.89282	62.635	-2.8163	0.00023151	0.00053335
XM_020078021.1	2.2765	1.37475	2.58464	4.55728	7.1204	3.70677		28.7592	37.633	-0.38797	0.43111	0.53693
XM_020078022.1	3.99947	4.54089	2.8315	3.12903	4.19544	2.54899		40.7767	151.868	-1.897	5.1645e-07	1.5662e-06
XM_020078023.1	0	0	0	0.321347	0.343528	0.231673		2.44902	0	Inf	0.241	0.32548
XM_020078024.1	9.79008	4.98495	6.18844	6.97782	4.51037	5.3036		22.898	92.3452	-2.0118	0.0017228	0.0035325
XM_020078026.1	0.385305	0.133577	0.259794	3.20182	3.05869	3.53617		31.8375	8.18141	1.9603	0.0012509	0.0026162
XM_020078027.1	108685	77186.8	97123.3	29022.5	27359	35770.4		112600	1.10369e+06	-3.2931	7.2322e-18	4.7453e-17
XM_020078028.1	4062.14	4242.24	3754.48	6407.2	5226.19	7840.16		23312	45826.4	-0.9751	3.0797e-05	7.8333e-05
XM_020078029.1	1.39862	0.995259	0.893392	6.55949	6.26094	7.8817		39.1877	19.9993	0.97045	0.051555	0.082451
XM_020078030.1	4.06411	4.77381	6.44119	17.9554	19.1134	18.5762		161.454	140.263	0.20299	0.48061	0.58609
XM_020078031.1	0.172449	0.538059	0.627884	2.60688	5.28029	2.374		16.2894	6.71295	1.2789	0.096068	0.14435
XM_020078032.1	38.4762	42.2259	35.9976	15.8872	14.1381	12.916		224.088	1948.18	-3.12	2.7476e-33	4.018e-32
XM_020078034.1	0.135374	0.175992	0.123223	157.897	73.8627	178.285		1702.51	5.68732	8.2257	1.0438e-14	5.5967e-14
XM_020078035.1	1.41506	2.03776	3.43481	12.471	16.6648	13.8193		54.5993	27.5399	0.98736	0.021251	0.036547
XM_020078036.1	0.126321	0.613097	0.0511035	15.2095	20.6286	14.6203		165.354	8.25752	4.3237	1.4353e-23	1.2897e-22
XM_020078037.1	62.6732	48.3037	59.0888	30.666	34.3265	31.2744		249.897	1415.48	-2.5019	5.3177e-19	3.7214e-18
XM_020078038.1	0	0	0	0.614751	0.238976	0.376049		4.88305	0	Inf	0.039219	0.064103
XM_020078039.1	61.6823	55.9667	67.1778	114.649	99.3442	109.408		1547.82	2817.08	-0.86396	0.00034261	0.00077339
XM_020078040.1	81.4346	60.4068	78.7456	38.2138	32.7631	38.7588		253.714	1628.01	-2.6818	1.7389e-17	1.1091e-16
XM_020078041.1	0	0.0210725	0	0.580334	0.379128	0.433884		9.55943	0.4515	4.4041	0.0054996	0.010443
XM_020078042.1	0.0316453	0.164561	0.0384066	1.10782	1.50727	1.0649		16.0453	3.24212	2.3071	0.010654	0.019329
XM_020078043.1	34.2637	40.3962	34.6401	82.0506	73.2859	79.0778		483.866	718.451	-0.57028	0.021388	0.036776
XM_020078044.1	20.65	12.6732	29.4084	2.36823	1.89877	1.13824		16.0092	594.634	-5.215	1.3736e-11	5.9752e-11
XM_020078045.1	10.5261	9.43979	10.5184	66.8982	48.8924	59.8716		775.835	428.884	0.85516	0.00064408	0.001399
XM_020078046.1	2.38345	1.65258	3.06801	14.8258	11.3033	12.4838		74.2947	43.4429	0.77414	0.038819	0.063575
XM_020078047.1	2.81278	3.01018	2.67163	48.2609	42.1613	42.8371		453.754	92.3654	2.2965	7.4995e-16	4.3276e-15
XM_020078048.1	0.12478	0.259552	0.227161	0.893501	0.636783	0.858886		5.33844	4.28392	0.31749	0.86567	0.94554
XM_020078049.1	15.2414	11.5838	13.9704	7.20799	6.79899	9.21115		60.7873	340.358	-2.4852	2.2036e-16	1.3199e-15
XM_020078050.1	0.229564	0.30697	0.0796035	93.8278	84.2377	97.8677		1170.6	8.41248	7.1205	2.2818e-85	1.9763e-83
XM_020078051.1	198.035	197.605	263.243	2.09634	1.52391	1.77331		28.4686	11020.4	-8.5966	4.1252e-157	2.4426e-154
XM_020078052.1	155.444	186.441	141.418	118.693	122.917	137.852		859.616	3488.95	-2.021	1.2742e-16	7.7506e-16
XM_020078053.1	39.0136	37.7606	49.8328	27.6262	23.2446	33.0182		177.401	846.006	-2.2537	1.7261e-17	1.1017e-16
XM_020078054.1	58.7724	58.3659	68.5579	29.6061	29.7644	39.5551		410.898	2442.96	-2.5718	2.9591e-24	2.7677e-23
XM_020078055.1	0	0	0	0.563284	0.430117	0.348082		7.33806	0	Inf	0.0064367	0.01211
XM_020078059.1	0.0743244	0.0772999	0.360818	1.65575	2.0229	3.41059		13.3732	2.96215	2.1746	0.020918	0.036015
XM_020078060.1	0	0.24796	0.0723387	1.04329	1.21669	0.455849		6.23411	2.31468	1.4294	0.30991	0.40517
XM_020078061.1	3.1483	2.1829	4.13938	29.7452	28.6743	24.9811		176.069	63.7446	1.4658	3.7465e-06	1.0476e-05
XM_020078062.1	0	0.147022	0	0.899772	0.996231	0.895803		19.1534	3.1605	2.5994	0.0026834	0.0053495
XM_020078063.1	2.56758	2.94936	3.06965	18.5378	19.687	15.4163		193.488	98.8721	0.96861	0.0013816	0.0028701
XM_020078064.1	0.0435404	0	0	1.87065	1.85164	3.32996		22.7216	0.475947	5.5771	2.1338e-06	6.0905e-06
XM_020078065.1	11.5864	9.87453	12.0113	9.15439	9.44409	9.07665		190.825	737.522	-1.9504	1.4752e-13	7.319e-13
XM_020078066.1	0	0.0472961	0	0.0723626	0.541502	0.347796		2.90892	0.4515	2.6877	0.34662	0.44575
XM_020078067.1	249.927	247.801	264.022	47.0375	47.2557	55.0752		677.176	10984.7	-4.0198	4.981e-54	1.6554e-52
XM_020078068.1	19.173	20.9352	21.1225	25.7918	28.0601	26.1822		232.059	566.094	-1.2866	9.0672e-07	2.6869e-06
XM_020078069.1	0	0	0.144959	1.52046	0.609528	0.182694		2.65866	0.508676	2.3859	0.3898	0.49461
XM_020078070.1	9.28587	9.07231	10.6611	11.3497	11.6753	11.8644		395.916	1048.39	-1.4049	2.6809e-08	9.0719e-08
XM_020078071.1	0.113479	0.177033	0.275449	0.541716	0.193036	0.0867882		1.99363	4.3411	-1.1227	0.47619	0.58127
XM_020078072.1	0.129793	0	0.078762	1.75552	0.772756	0.992652		7.54775	1.46057	2.3695	0.078394	0.12015
XM_020078073.1	0.0792495	0.247267	0	0.588491	1.39303	0.565692		13.1723	5.49134	1.2623	0.22315	0.30496
XM_020078074.1	0.352827	0.611587	1.85558	3.18146	4.40137	3.2381		12.7035	10.2981	0.30285	0.67946	0.77714
XM_020078075.1	25.2222	21.5437	26.8336	36.5482	33.4111	37.2664		138.9	303.774	-1.129	6.3126e-05	0.00015527
XM_020078076.1	0	0	0	0.171385	0.36643	0.247118		2.00867	0	Inf	0.33469	0.43373
XM_020078077.1	0.0948138	0	0.0575358	0.980667	1.29029	1.19647		20.2799	2.92114	2.7954	0.00081891	0.0017541
XM_020078078.1	1.13689	0.945922	1.03485	22.7942	28.4288	18.3462		168.635	24.3731	2.7905	1.7993e-14	9.4864e-14
XM_020078079.1	0.0588045	0.168187	0.0535265	2.62002	2.75086	2.63095		75.4887	8.39632	3.1684	2.0084e-10	8.0064e-10
XM_020078080.1	0.350811	0	0	1.39556	1.64108	1.0732		6.45883	1.90379	1.7624	0.20364	0.28208
XM_020078081.1	0	0.090954	0	3.33981	1.78517	3.81238		28.683	0.903	4.9893	1.1057e-06	3.2509e-06
XM_020078082.1	7.23081	8.05399	8.66251	6.4582	4.60265	7.70648		56.2921	226.548	-2.0088	9.4023e-11	3.8444e-10
XM_020078084.1	0.194033	1.2108	0.235489	6.36031	15.9091	4.45187		93.5661	18.4681	2.3409	0.035095	0.057911
XM_020078085.1	3.82107	3.77535	3.70999	56.2424	47.7746	47.9265		331.095	78.7088	2.0726	2.1103e-12	9.7359e-12
XM_020078086.1	1.74162	1.17737	2.85353	16.6973	18.3683	17.6488		167.931	58.2454	1.5276	1.9123e-06	5.4891e-06
XM_020078087.1	42.0863	37.1453	35.1457	27.0336	28.2427	22.4427		55.6611	263.585	-2.2435	1.7839e-13	8.8217e-13
XM_020078088.1	2.46346	1.95527	4.64205	20.6314	21.3938	13.3371		235.287	122.383	0.94302	0.0064912	0.012202
XM_020078089.1	0.0115485	0.0360326	0	0.588048	0.294674	0.158981		12.4247	1.83045	2.7629	0.029219	0.048977
XM_020078090.1	0.0603855	0.209343	0.0244291	1.66553	3.69794	0.954443		42.6339	6.45152	2.7243	0.017814	0.031103
XM_020078091.1	9.11861	11.429	8.67513	0.0531499	0.0568185	0		0.444859	387.334	-9.766	1.3896e-77	9.7862e-76
XM_020078092.1	7.80707	6.64332	8.25484	7.99962	8.45118	10.1323		62.5862	170.085	-1.4423	6.1086e-06	1.6695e-05
XM_020078093.1	0.112439	0.204647	0.443505	198.286	153.062	162.313		2537.82	11.6771	7.7638	1.0661e-92	1.1166e-90
XM_020078094.1	1.9336	1.00551	2.05339	13.0765	13.0198	13.0629		67.4615	27.5229	1.2934	0.0017124	0.0035123
XM_020078095.1	0.0307267	0.0319568	0	0.293362	0.36588	0.281997		4.23301	0.927447	2.1903	0.26797	0.35759
XM_020078096.1	24.8694	23.2785	20.6538	1.8656	3.9283	1.57595		28.3428	861.264	-4.9254	6.0219e-54	1.9922e-52
XM_020078097.1	0.387467	0.58208	0.313502	20.0722	20.7986	22.7848		205.547	13.2051	3.9603	1.8565e-24	1.7557e-23
XM_020078098.1	0.13231	0.0458691	0	0.631613	0.0750233	0.876985		5.10782	1.87934	1.4425	0.36118	0.46197
XM_020078099.1	5.45864	5.45598	6.96907	6.42991	6.02959	8.0242		40.3006	111.262	-1.4651	3.7999e-05	9.5737e-05
XM_020078100.1	5.43376	6.08754	5.79642	4.71761	4.36216	4.8848		203.685	803.358	-1.9797	3.4794e-14	1.802e-13
XM_020078101.1	0.0466504	0	0.0566177	1.18771	1.42841	0.856275		10.2455	0.984623	3.3793	0.0092883	0.01702
XM_020078102.1	1.49801	2.51463	1.94565	5.60376	10.327	5.46706		111.76	99.6962	0.16479	0.69812	0.79539
XM_020078103.1	0.285278	0	0.276985	42.5803	39.1136	35.607		284.874	4.41444	6.0119	5.5769e-43	1.2093e-41
XM_020078104.1	0.0630307	0.294994	0.0382489	1.30386	1.23303	0.819498		14.6866	5.52407	1.4107	0.10129	0.1516
XM_020078105.1	12.7733	11.824	13.9603	36.0749	36.0622	36.0071		224.429	255.153	-0.18511	0.51321	0.62079
XM_020078106.1	0	0	0.0376307	1.0361	1.10762	1.51765		16.4843	0.508676	5.0182	6.1897e-05	0.00015257
XM_020078107.1	2.07151	1.07722	1.94272	4.04542	4.48483	4.89688		19.8245	24.0848	-0.28084	0.64618	0.74451
XM_020078108.1	0.367487	0.651987	0.682123	9.63136	11.289	8.39853		187.319	34.4102	2.4446	1.0107e-12	4.7689e-12
XM_020078109.1	0	0	0	0	0.0252741	0.0454525		0.671071	0	Inf	0.8736	0.94554
XM_020078110.1	4.37335	3.60442	5.20761	2.62606	3.22842	2.65054		14.2583	70.6394	-2.3087	1.4802e-07	4.7178e-07
XM_020078111.1	9.11466	7.06788	7.27256	101.599	114.86	114.449		2000.49	455.36	2.1353	8.2806e-18	5.4038e-17
XM_020078112.1	20.6419	14.8983	21.1648	28.7405	29.2108	31.846		140.287	282.812	-1.0115	0.00038428	0.00086164
XM_020078113.1	0	0	0	2.03945	2.18022	1.27428		11.7987	0	Inf	0.00025806	0.000591
XM_020078114.1	0.183442	0.190786	0.445272	6.51912	4.78475	4.58301		36.0238	5.8344	2.6263	2.491e-05	6.4016e-05
XM_020078115.1	0	0	0	0.0258301	0.165678	0		1.56827	0	Inf	0.4637	0.57158
XM_020078116.1	0	0	0	0.830516	0.721372	0.548859		8.89885	0	Inf	0.0020675	0.004192
XM_020078117.1	2.73482	1.61831	4.00585	8.55346	9.86574	8.51058		79.0731	78.1118	0.017647	0.91527	0.9766
XM_020078118.1	2.30364	1.97659	2.79583	2.01611	1.86137	2.46654		15.3623	54.2844	-1.8211	8.5264e-05	0.00020641
XM_020078119.1	4.85985	2.85121	4.6379	12.426	12.2238	11.0551		119.099	132.283	-0.15146	0.66143	0.75895
XM_020078120.1	0.0539472	0	0.0654735	5.15059	6.69909	4.29091		41.2186	0.984623	5.3876	1.1657e-10	4.7295e-10
XM_020078121.1	12.3928	13.9465	13.498	14.3602	11.027	12.2485		82.3053	277.095	-1.7513	2.4829e-09	9.1372e-09
XM_020078122.1	0.333013	1.07978	0.618134	6.91993	7.26429	6.7717		148.302	45.2462	1.7127	7.2416e-07	2.1685e-06
XM_020078123.1	111.192	123.337	103.526	30.1563	30.227	33.0125		340.458	3929.94	-3.529	1.4155e-42	3.0177e-41
XM_020078124.1	0.106337	0.110594	0.301133	5.03864	6.04969	5.09645		189.578	19.0292	3.3165	2.2111e-19	1.5766e-18
XM_020078125.1	8.95911	6.72102	11.4972	3.2719	1.99871	3.59444		16.9021	163.417	-3.2733	9.2553e-14	4.6588e-13
XM_020078126.1	0	0.203862	0.0951582	4.24194	3.46774	3.83775		40.94	3.27485	3.644	7.547e-08	2.4645e-07
XM_020078127.1	0	0	0.119789	0.785285	0.839489	0.452917		2.89388	0.508676	2.5082	0.34171	0.44036
XM_020078128.1	7.14151	8.25269	8.71804	15.6835	15.2031	13.415		146.915	254.664	-0.79362	0.0051408	0.0098135
XM_020078129.1	0.0327948	0.272862	0	0.730584	0.725225	0.802605		9.57447	4.08795	1.2278	0.26242	0.35114
XM_020078130.1	3.95327	4.15991	3.44321	1.70217	1.10762	0.3557		9.32561	110.314	-3.5643	1.5667e-17	1.0041e-16
XM_020078131.1	13.9155	9.6484	9.43779	12.8082	14.3885	20.2417		48.5706	108.243	-1.1561	0.0045892	0.0088312
XM_020078132.1	8.31162	10.4544	6.99203	25.6877	24.2961	21.8928		331.868	380.756	-0.19826	0.41289	0.51777
XM_020078133.1	0.0854248	0.769987	0.691177	5.93568	4.40786	4.00707		69.8233	23.3404	1.5809	0.00040533	0.0009059
XM_020078134.1	0	0.136537	0.0869077	0.246882	0.22332	0.127787		6.89617	8.01856	-0.21755	0.8504	0.93105
XM_020078135.1	8.49674	5.16523	6.46324	11.7113	9.97503	8.87794		70.7506	150.331	-1.0873	0.0055583	0.010546
XM_020078136.1	0.425489	0.695393	0.442627	1.54756	1.86117	1.20868		10.4686	11.3502	-0.11664	0.89877	0.96454
XM_020078137.1	1.10669	0.605785	1.27245	0.648792	0.099082	0.267281		2.43551	22.7142	-3.2213	2.9901e-05	7.614e-05
XM_020078138.1	13.1083	11.6038	9.07181	9.48909	11.453	10.971		161.079	548.696	-1.7682	2.5513e-07	7.9525e-07
XM_020078139.1	86.0664	86.3572	77.5859	55.3286	58.3774	64.0575		545.86	2451.08	-2.1668	2.6781e-18	1.8011e-17
XM_020078140.1	0	0	0.0708259	0.835747	1.19124	0.714105		6.46334	0.508676	3.6675	0.038912	0.063701
XM_020078141.1	2.93365	2.44088	3.21309	0.592057	0.316462	0.525342		14.0022	265.72	-4.2462	8.0027e-34	1.1975e-32
XM_020078142.1	0.451411	0	0	1.25703	1.53577	2.41667		6.46342	1.90379	1.7634	0.20343	0.28204
XM_020078143.1	28.6082	30.7218	23.284	6.64432	8.11079	8.93304		116.759	1301.23	-3.4783	9.2907e-29	1.0913e-27
XM_020078144.1	12.1168	12.1398	16.6665	9.38333	7.48891	10.5025		94.5794	446.218	-2.2381	2.4133e-15	1.344e-14
XM_020078146.1	0	0.0889272	0.207546	0.952404	2.32719	1.04629		6.92171	1.46885	2.2364	0.10799	0.16039
XM_020078147.1	6.44482	5.52811	8.54755	43.2413	53.6855	44.2084		293.866	136.207	1.1094	7.4196e-05	0.00018093
XM_020078148.1	24.1703	32.9865	22.3881	72.1069	82.1692	67.3059		840.78	965.748	-0.19992	0.37495	0.47768
XM_020078149.1	14.1107	15.5517	14.6334	16.505	19.0773	16.1072		135.871	372.267	-1.4541	1.3827e-07	4.4192e-07
XM_020078150.1	25.5509	18.5926	29.0521	5.20363	5.11778	4.86865		48.3096	743.283	-3.9435	5.5309e-22	4.5511e-21
XM_020078151.1	0.219531	0.262568	0.346367	0.043666	0.14004	0.0419743		5.58708	66.258	-3.5679	1.1865e-12	5.5732e-12
XM_020078152.1	0.214657	0.148834	0.781562	5.69286	5.47723	4.81563		30.9401	6.90893	2.1629	0.0005095	0.0011228
XM_020078153.1	0.15839	0.197677	0.192231	0.403259	2.0477	0.920636		14.54	7.63212	0.92987	0.31582	0.41198
XM_020078154.1	34.7037	31.7087	43.5236	44.7822	42.8234	48.4055		637.184	1634.55	-1.3591	4.4792e-08	1.4902e-07
XM_020078155.1	0	0	0	0.118988	0.381605	0.114379		2.23483	0	Inf	0.28318	0.37542
XM_020078156.1	0	0	0	0	0.0479048	0		0.224681	0	Inf	1	1
XM_020078157.1	0.0450087	0	0	0	0.535944	0.275381		2.46555	0.475947	2.373	0.44255	0.549
XM_020078159.1	0.561512	0.973319	1.02223	2.28339	2.86552	2.19493		32.5279	35.8463	-0.14014	0.77866	0.865
XM_020078160.1	0.0393538	0.0409293	0	6.19952	7.69855	2.16703		55.671	0.927447	5.9075	2.9042e-06	8.1991e-06
XM_020078161.1	0.0597198	0.434774	0.0724794	2.18566	2.64129	3.19715		18.7176	4.14512	2.1749	0.0084023	0.015521
XM_020078162.1	2.63902	4.33369	5.05716	4.75186	6.49749	5.41759		33.2081	75.6966	-1.1887	0.0022934	0.0046221
XM_020078163.1	19.8791	15.9999	28.6483	41.6921	42.5662	34.7088		684.583	1182.09	-0.78804	0.012447	0.022327
XM_020078164.1	0	0.196763	0.172208	3.46203	4.26419	1.95334		28.0626	3.33203	3.0742	3.8196e-05	9.6174e-05
XM_020078165.1	0	0	0	0.3392	0.725225	0.326058		2.67821	0	Inf	0.20347	0.28204
XM_020078166.1	2576.6	2158.57	2474.26	263.829	320.705	364.247		2485.82	60263.7	-4.5995	9.977e-67	5.2632e-65
XM_020078167.1	4.77784	4.49262	4.05112	29.6818	28.5018	35.1392		198.611	90.4856	1.1342	0.00020992	0.00048577
XM_020078168.1	0.0331132	0	0	3.10878	1.85883	3.59614		36.2518	0.475947	6.2511	3.7079e-09	1.3453e-08
XM_020078169.1	1.28028	1.23528	2.17162	21.6733	23.5891	18.1203		567.819	133.276	2.091	1.0813e-14	5.7904e-14
XM_020078170.1	2.03181	1.65801	2.39005	22.2835	27.8097	21.8028		317.925	86.0097	1.8861	1.0262e-10	4.1823e-10
XM_020078171.1	0	0.0804153	0	3.99862	5.39261	3.48891		45.9039	0.903	5.6677	8.8799e-12	3.9149e-11
XM_020078172.1	0.0434787	0.0452194	0	1.45289	0.813567	1.3966		11.7823	0.927447	3.6672	0.0038264	0.0074565
XM_020078173.1	6.98727	6.65679	9.90431	11.3306	10.4795	11.5851		174.076	388.713	-1.159	2.5622e-05	6.5776e-05
XM_020078174.1	0.0218944	0.0227709	0.0531447	3.48393	2.16016	3.01406		55.1369	1.9448	4.8253	1.7707e-12	8.2188e-12
XM_020078175.1	0.0674637	0.0233882	0.0545853	75.3605	67.4029	66.5245		1291.24	2.89669	8.8001	2.2555e-99	2.9085e-97
XM_020078176.1	0.694479	0.625978	1.01143	6.99887	8.3483	9.98536		76.2036	22.1649	1.7816	2.1253e-05	5.5023e-05
XM_020078177.1	11.1872	9.85831	16.1191	9.12002	13.6868	12.8972		89.8508	296.866	-1.7242	2.6334e-07	8.1942e-07
XM_020078178.1	1.279	1.23519	1.33052	10.7575	14.2196	12.5765		113.878	37.2738	1.6113	9.7714e-06	2.6217e-05
XM_020078179.1	0.222435	0.0771132	0.26996	1.06184	0.630631	0.907293		4.89057	3.40537	0.52219	0.73169	0.82803
XM_020078180.1	0.146871	0.0416592	0.113432	0.701121	0.635952	0.469728		18.6904	10.1507	0.88073	0.18936	0.2643
XM_020078181.1	3.90449	3.88801	5.99902	5.02328	5.86461	6.86179		59.4871	145.906	-1.2944	8.7235e-05	0.00021075
XM_020078182.1	0.0673157	0.280043	0.245095	1.82097	1.2596	1.54449		9.56245	3.80798	1.3284	0.20059	0.27889
XM_020078183.1	0.0653106	0	0	3.53345	3.33295	4.29565		23.8239	0.475947	5.6455	5.9115e-07	1.7838e-06
XM_020078184.1	45.8078	50.3286	45.2785	9.50373	10.4905	12.2374		161.498	2254.5	-3.8032	2.0796e-46	5.1526e-45
XM_020078185.1	0.0473703	0.1478	0.517423	1.95982	1.69219	1.73898		15.7996	6.40853	1.3018	0.085216	0.12967
XM_020078186.1	0.0242082	0.138475	0.0734512	2.0994	2.16195	1.07383		60.5363	8.46178	2.8388	1.3465e-06	3.9221e-06
XM_020078187.1	1.12107	1.44356	2.13808	4.41726	3.81406	3.02129		29.1441	38.5202	-0.40241	0.40697	0.51094
XM_020078188.1	0	0.0569071	0	0.261202	0.558462	0.0836942		2.23182	0.4515	2.3054	0.50658	0.61392
XM_020078189.1	2.23998	2.02766	2.31582	6.1386	4.44544	5.32973		53.3799	70.3208	-0.39766	0.29279	0.38559
XM_020078190.1	2.21732	2.08989	3.02745	13.6721	12.1406	8.58498		68.523	46.6362	0.55514	0.14226	0.20548
XM_020078191.1	63.7182	61.9309	59.4189	83.1807	86.2387	96.1134		1380.95	3071.06	-1.1531	1.5479e-06	4.4802e-06
XM_020078192.1	1.33461	0.983193	1.3498	8.67171	9.55406	11.0576		73.2856	29.2718	1.324	0.0010869	0.0022899
XM_020078193.1	1.25803	1.3084	1.22146	11.7708	13.4393	11.6996		101.567	33.3597	1.6062	2.1256e-05	5.5025e-05
XM_020078194.1	0.778521	0.694019	0.539919	1.94671	3.97297	1.70117		9.37221	8.07534	0.21487	0.87048	0.94554
XM_020078195.1	0.193665	0.201419	0.587609	4.16028	4.69452	4.59156		38.5345	8.79655	2.1311	0.00016544	0.00038729
XM_020078196.1	23.3808	28.8431	26.6344	16.1342	14.7277	14.2344		135.097	751.914	-2.4766	2.6294e-20	1.9759e-19
XM_020078197.1	1.27177	2.28464	2.45557	48.2008	48.8728	34.2196		313.416	45.4315	2.7863	6.7004e-19	4.6564e-18
XM_020078198.1	0.00621376	0.0193876	0.0150828	0.94921	0.623635	0.722345		51.3561	2.8478	4.1726	1.6386e-10	6.5785e-10
XM_020078199.1	0.146637	0.152507	0.118645	2.17779	1.49664	1.57006		14.8963	3.79969	1.971	0.025969	0.044005
XM_020078200.1	0.30392	0.0790219	0.368856	1.93445	1.29248	2.20816		10.0104	4.38999	1.1892	0.21708	0.29743
XM_020078201.1	1.18061	3.89718	2.55423	29.6499	41.4761	23.0051		252.044	64.762	1.9605	2.8633e-06	8.0877e-06
XM_020078202.1	2.22015	1.95766	5.1547	6.22079	7.22489	6.86568		58.3635	84.2656	-0.52988	0.37966	0.48315
XM_020078203.1	0	0	0.0884903	4.64083	4.09296	4.90714		26.0422	0.508676	5.678	1.4573e-07	4.6488e-07
XM_020078208.1	2.01957	2.47062	2.82672	7.58466	11.2014	7.9773		477.267	415.944	0.19841	0.43557	0.54165
XM_020078209.1	82.3919	72.2617	69.3051	7.36548	11.9351	10.5084		84.7415	2044.83	-4.5928	1.0566e-48	2.8866e-47
XM_020078210.1	0	0.124902	0.0583011	0.726174	0.939729	0.991953		15.3773	3.27485	2.2313	0.01417	0.025205
XM_020078211.1	0.105003	0.145609	0.212397	0.111391	0.238158	0.267688		2.45506	5.77722	-1.2346	0.34231	0.44096
XM_020078213.1	2.90041	2.76515	3.5201	3.97424	4.38562	4.06674		21.3808	50.3459	-1.2356	0.0062205	0.011739
XM_020078214.1	59.3027	49.542	57.8126	26.1358	25.1513	33.1371		366.298	2301.1	-2.6512	1.8391e-25	1.828e-24
XM_020078215.1	5.05314	4.47105	5.40052	22.3222	21.9385	22.2649		122.45	87.6359	0.4826	0.1338	0.19461
XM_020078216.1	39.4817	29.7251	41.6644	12.0817	12.6389	17.0887		107.584	906.422	-3.0747	4.6055e-21	3.6193e-20
XM_020078217.1	4.78693	3.52568	6.13749	9.15839	10.8678	9.48735		438.849	685.194	-0.64279	0.025272	0.042927
XM_020078218.1	0	0	0	0.116297	0.248649	0		0.669541	0	Inf	0.87417	0.94554
XM_020078219.1	15.3769	11.303	8.62956	20.237	23.7972	19.3646		151.692	274.051	-0.8533	0.036628	0.060276
XM_020078220.1	0.24606	0.255911	0.223975	6.26466	6.06922	4.89284		38.729	5.23582	2.8869	4.4786e-06	1.2404e-05
XM_020078221.1	11.0873	7.5532	11.2233	15.6396	18.4486	21.5507		159.974	273.874	-0.77567	0.0092386	0.016935
XM_020078222.1	2.15126	1.8284	2.63897	2.6502	6.05976	0.495353		53.5785	126.393	-1.2382	0.019251	0.033444
XM_020078223.1	0.372072	0.580452	0.483824	5.53997	6.32924	4.55296		85.2965	23.7749	1.843	6.9497e-06	1.891e-05
XM_020078226.1	0.417632	0.36196	0	8.08541	9.82754	7.23983		49.8988	5.11318	3.2867	3.6666e-08	1.2285e-07
XM_020078227.1	110.222	118.875	108.751	16.604	17.4054	19.1761		291.966	5908.64	-4.339	3.0776e-60	1.2612e-58
XM_020078228.1	1.98164	1.89933	2.35788	9.08883	10.5754	7.01315		94.6522	70.9276	0.41629	0.2236	0.30553
XM_020078229.1	0.891484	0.902115	1.43286	1.68695	2.91001	1.10563		32.3361	58.7892	-0.86241	0.039363	0.064306
XM_020078230.1	0.284222	0	0	3.16586	4.02903	3.18813		15.1511	1.42784	3.4075	0.0013313	0.0027707
XM_020078231.1	3.91308	3.61755	4.06316	2.76741	2.21882	2.92621		25.3681	118.123	-2.2192	1.748e-09	6.5223e-09
XM_020078233.1	2.0464	3.74291	4.28212	17.8536	20.8865	16.6222		108.475	62.2628	0.80092	0.019056	0.033134
XM_020078234.1	49.2228	34.8694	47.9244	27.7419	29.9103	32.4412		252.124	1180.82	-2.2276	1.3495e-11	5.8727e-11
XM_020078235.1	121.168	94.676	114.855	78.7053	61.5179	79.0778		491.724	2364.26	-2.2655	2.351e-17	1.4893e-16
XM_020078236.1	0.671684	0.27943	1.30431	6.62664	8.22663	7.19184		45.4517	14.7043	1.6281	0.00095178	0.002022
XM_020078237.1	0.612694	0.509778	0.966682	0.487472	0.104224	1.03089		3.78071	14.9843	-1.9867	0.017113	0.029983
XM_020078238.1	1.55554	2.69636	2.26547	9.07588	11.3782	9.51738		79.9869	55.1658	0.53599	0.15116	0.21679
XM_020078239.1	0	0	0	1.83627	3.53343	1.4121		8.0316	0	Inf	0.003902	0.0075935
XM_020078240.1	1.68659	0.526234	0.818779	1.61027	2.43867	1.2899		8.69367	16.2974	-0.9066	0.28142	0.37353
XM_020078241.1	4.56504	3.92921	6.78222	10.8961	13.3888	10.8352		61.7112	85.3929	-0.46859	0.20442	0.28269
XM_020078242.1	9.08678	8.84946	9.85918	20.3349	19.9907	21.8555		269.186	383.036	-0.50888	0.055822	0.088398
XM_020078243.1	1.09415	1.94487	1.27964	16.5243	21.6242	14.7886		366.977	95.5779	1.9409	1.9802e-11	8.5102e-11
XM_020078244.1	1.65427	1.147	3.79237	8.0433	4.69008	6.18535		28.6708	31.28	-0.12566	0.91337	0.97497
XM_020078245.1	0	0	0	1.82841	1.60558	2.44805		20.0373	0	Inf	8.5029e-07	2.5271e-06
XM_020078246.1	0.422145	0.439045	0.585531	0.671735	1.33362	1.29142		7.58683	10.5615	-0.47725	0.59336	0.69733
XM_020078247.1	0	0	0	0	0.174345	0.235154		1.11895	0	Inf	0.64167	0.74394
XM_020078248.1	0	0	0	3.9792	2.02059	0.956261		15.308	0	Inf	0.0010268	0.0021705
XM_020078249.1	12.4072	12.4127	17.1944	55.1297	57.7665	53.1252		535.971	430.929	0.31471	0.20272	0.28137
XM_020078250.1	2.42026	2.63994	2.29258	0.939322	1.9079	1.2641		9.59545	55.206	-2.5244	2.0081e-07	6.3185e-07
XM_020078251.1	0.0900175	0.0468106	0	0.0716199	0	0.275381		1.11296	1.40339	-0.33452	1	1
XM_020078252.1	15.2302	8.89977	21.438	45.222	35.7902	36.9855		208.663	255.999	-0.29496	0.50821	0.61558
XM_020078253.1	42.5852	36.6012	51.8414	19.6755	20.2981	21.4262		197.298	1338.9	-2.7626	6.0716e-26	6.2116e-25
XM_020078254.1	13.2735	17.5035	15.8824	7.7685	8.62311	8.49343		221.395	1318.98	-2.5747	2.4752e-23	2.1935e-22
XM_020078255.1	0.561169	0.116727	0.681068	2.23239	2.00465	1.54505		14.2403	10.7492	0.40574	0.564	0.66808
XM_020078256.1	36.7738	30.2009	33.3055	36.4382	33.5228	41.412		252.678	726.03	-1.5227	4.3537e-09	1.57e-08
XM_020078257.1	20.4257	23.4753	33.4871	15.3669	16.1668	18.0541		179.95	885.86	-2.2995	2.1558e-12	9.9348e-12
XM_020078260.1	1.46754	0.572358	1.8553	3.40551	2.91246	2.80592		20.6932	28.2031	-0.4467	0.44737	0.5543
XM_020078261.1	1.59774	1.1078	1.76283	6.9338	9.55376	6.07271		64.181	40.8995	0.65006	0.096673	0.14518
XM_020078262.1	0.0611473	0.0635953	0.074212	1.75141	5.40885	1.40296		18.9946	1.43612	3.7253	0.015919	0.028066
XM_020078263.1	0.975507	0.135275	0.552502	9.62407	9.07146	8.55489		58.0952	11.6029	2.3239	2.3708e-06	6.7438e-06
XM_020078264.1	0.0722389	0.24851	0.215811	3.6607	5.63376	3.19589		308.985	41.8795	2.8832	3.1453e-10	1.2394e-09
XM_020078265.1	1.54863	1.32301	1.27538	32.3871	33.87	32.1476		246.725	33.3759	2.886	5.175e-18	3.4194e-17
XM_020078266.1	6.49831	3.55709	7.6273	4.28582	5.59979	3.46585		43.001	183.239	-2.0913	0.00012119	0.00028791
XM_020078267.1	27.3241	21.646	29.8459	34.2283	29.7672	39.6606		248.64	600.502	-1.2721	1.3204e-06	3.8498e-06
XM_020078268.1	0.47517	0.395354	0	3.78055	3.2332	1.88973		12.8996	4.18574	1.6238	0.081267	0.12419
XM_020078269.1	0.233874	0.425665	0.283843	1.58164	2.48649	1.3415		12.708	7.09899	0.84005	0.32618	0.4246
XM_020078270.1	0	0	0	1.46901	1.76671	1.4121		5.56912	0	Inf	0.023697	0.04045
XM_020078271.1	3.90543	2.16375	2.96795	0.638873	0.682971	0.614122		7.3486	110.743	-3.9136	3.2038e-09	1.1679e-08
XM_020078272.1	0.896233	0.932113	1.08772	4.51606	3.8114	5.02654		24.9278	17.2335	0.53254	0.35469	0.45469
XM_020078273.1	2467.31	2347.56	2150.88	1406.12	1484.25	1862.32		13097.7	61200.7	-2.2242	3.5627e-20	2.6525e-19
XM_020078274.1	0	0	0	7.38233	7.45946	8.94332		52.1099	0	Inf	2.0847e-15	1.1659e-14
XM_020078275.1	0.532916	0	0.646778	4.57919	5.07658	3.09756		16.4766	4.92312	1.7428	0.028094	0.047242
XM_020078276.1	49.1135	47.6835	62.1436	41.2582	44.6615	47.2521		283.304	1073.67	-1.9221	7.8196e-14	3.9567e-13
XM_020078277.1	5.51213	6.25875	6.99671	6.11565	5.24743	3.71288		41.1525	163.596	-1.9911	2.2618e-09	8.3574e-09
XM_020078278.1	3.06509	2.57837	3.11821	4.66213	4.60055	1.72366		33.3723	86.1915	-1.3689	0.00031381	0.00071115
XM_020078279.1	0.421214	0.438077	1.15022	12.651	11.3747	8.45627		85.2169	16.5757	2.3621	3.1832e-08	1.0718e-07
XM_020078280.1	0	0	0	0.597124	0	0.459192		1.99367	0	Inf	0.3373	0.43568
XM_020078281.1	43.5469	32.5583	49.9682	44.2898	51.9054	48.6293		329.694	916.238	-1.4746	1.8447e-07	5.8301e-07
XM_020078282.1	0.300352	0	0	2.1029	1.83932	0.5513		10.2274	2.37974	2.1036	0.070661	0.10948
XM_020078285.1	1.62508	1.22066	1.31486	5.1718	4.30016	7.04286		25.6004	20.5407	0.31768	0.57967	0.68318
XM_020078286.1	0.686903	0.580452	0.88577	4.50875	5.25814	4.59674		46.3324	22.1322	1.0659	0.021518	0.036995
XM_020078287.1	5.26428	3.93277	6.29906	9.32061	10.3423	11.6814		58.807	92.4261	-0.65231	0.06903	0.10725
XM_020078288.1	1.19412	0.94971	1.70501	43.2561	40.6259	33.3072		230.791	24.1341	3.2574	1.0258e-20	7.8928e-20
XM_020078289.1	2.66921	2.57778	4.16509	3.03383	3.13514	3.11072		20.2633	65.0668	-1.683	9.3626e-05	0.00022547
XM_020078290.1	0.0080864	0.0336405	0	0.0772045	0.0275112	0.0494757		2.66321	2.28195	0.2229	1	1
XM_020078291.1	24.0855	19.8765	25.5777	49.2613	35.7386	38.0425		261.081	470.78	-0.85056	0.0013482	0.0028032
XM_020078292.1	0.286343	0.297807	1.32059	11.1176	8.67023	7.7962		66.7227	14.3021	2.222	1.0979e-06	3.23e-06
XM_020078293.1	0.149493	0	0.120956	2.06163	1.0172	1.21954		11.9919	2.44519	2.294	0.024467	0.041629
XM_020078294.1	137.359	109.467	158.882	59.426	54.5014	69.3499		380.249	2672.22	-2.813	4.7968e-21	3.7645e-20
XM_020078295.1	56.4095	49.7897	57.1291	47.8468	50.853	43.2218		563.801	2078.14	-1.882	3.6965e-14	1.9108e-13
XM_020078296.1	2.25062	2.40574	1.36574	0.994801	0.744427	0.191252		4.22094	42.9958	-3.3486	8.2346e-09	2.9034e-08
XM_020078297.1	1.11622	3.42467	2.70941	15.9856	17.7535	15.8785		123.162	56.5045	1.1241	0.0010869	0.0022899
XM_020078299.1	0.0839835	0.0873457	0.101927	0.801829	0.928606	0.899226		8.68772	2.87225	1.5968	0.15703	0.22434
XM_020078300.1	0.0441669	0.137805	0.107207	0	0.676181	0.405345		3.3613	2.8478	0.23917	0.98768	1
XM_020078301.1	16.8324	15.0898	21.9015	5.13507	5.4456	7.93729		100.245	919.625	-3.1975	1.979e-27	2.1791e-26
XM_020078302.1	0	0.291285	0	11.7655	14.1975	8.48228		84.6373	2.2575	5.2285	7.5692e-18	4.9563e-17
XM_020078303.1	38.5023	30.1016	31.9152	1.6843	2.86964	1.26488		24.0843	1353.46	-5.8124	1.9396e-43	4.2795e-42
XM_020078304.1	0.395567	0.246842	0.192033	1.38477	1.48036	1.45214		7.57179	4.75159	0.67222	0.56169	0.66575
XM_020078305.1	9.03182	7.29892	10.6653	5.7293	5.50191	3.45376		33.1568	195.612	-2.5606	1.5275e-14	8.0935e-14
XM_020078306.1	0.745377	0.563794	0.904633	5.6069	4.38017	4.24956		29.1381	14.4429	1.0126	0.069516	0.10794
XM_020078308.1	115.419	109.358	130.059	17.4871	19.2324	19.7579		272.622	5454.55	-4.3225	1.9498e-59	7.7603e-58
XM_020078309.1	3.50811	2.66625	2.29258	1.28821	2.52474	0.515961		8.7011	56.1492	-2.69	1.2504e-07	4.0119e-07
XM_020078310.1	0	0	0	1.17094	1.43058	0.964776		4.67787	0	Inf	0.045847	0.074004
XM_020078311.1	7.42042	6.94019	6.73819	9.93884	15.347	12.4118		97.6576	175.496	-0.84564	0.0051297	0.0097942
XM_020078312.1	0	0	0.126073	0.247943	0.265057	0.397229		2.45055	1.01735	1.2683	0.62245	0.72667
XM_020078313.1	0	0.0536552	0	1.80602	4.56344	2.683		24.116	0.4515	5.7391	3.2706e-06	9.1995e-06
XM_020078314.1	0.0516767	0.0383897	0	0	0	0.0112921		0.223195	5.58913	-4.6462	0.035377	0.058352
XM_020078315.1	0	0	0	0.304013	0	0.0974117		0.88373	0	Inf	0.75503	0.84327
XM_020078316.1	0.109238	0.113612	0.265156	0.608386	1.02203	0.584817		5.5751	3.8896	0.51938	0.70573	0.80305
XM_020078317.1	1.94895	3.64856	3.78458	5.73732	5.96757	6.40938		25.8325	42.0506	-0.70294	0.12514	0.18292
XM_020078318.1	0	0.00938139	0	0.0717672	0	0.0413921		1.77048	0.4515	1.9713	0.6478	0.7457
XM_020078319.1	0	0.0705522	0	0.107944	0	0		0.440357	0.903	-1.0361	0.89821	0.96426
XM_020078320.1	0	0.0623532	0	0.763199	1.73374	0.45852		6.69698	0.4515	3.8907	0.034455	0.056965
XM_020078321.1	24.8846	31.1112	28.3477	20.6286	22.1792	20.1713		234.271	999.427	-2.0929	5.0461e-16	2.9494e-15
XM_020078323.1	0.760272	0.790709	1.03805	2.722	3.2332	1.16291		10.2424	11.9977	-0.2282	0.80459	0.88927
XM_020078324.1	0	0	0	0.112545	0.120314	0.108185		0.668054	0	Inf	0.87472	0.94554
XM_020078325.1	0.582466	0.605785	1.20176	2.78054	6.044	3.56375		29.2387	17.922	0.70615	0.18282	0.25609
XM_020078326.1	2.49351	2.23563	2.29579	43.3719	45.3418	39.4558		206.406	36.2808	2.5082	9.4503e-14	4.752e-13
XM_020078328.1	0.540105	0.280864	0.109251	0.14324	0.153127	0.13769		0.668054	4.71886	-2.8204	0.093747	0.14107
XM_020078330.1	2.06086	1.3537	2.63282	5.52308	6.08882	4.47956		20.4864	24.6345	-0.26601	0.66983	0.76777
XM_020078331.1	9.60917	10.8822	7.45089	2.80326	9.80757	3.02129		39.7897	232.662	-2.5478	8.6245e-11	3.5359e-10
XM_020078332.1	5.74523	7.2272	6.77353	16.5428	13.5893	13.3074		110.125	159.2	-0.53169	0.078722	0.12062
XM_020078333.1	0.430317	0	0.261129	3.65194	4.39202	4.27837		23.8388	4.38171	2.4437	0.0008968	0.0019125
XM_020078334.1	1.12715	0.507984	1.09438	6.9949	7.79728	8.27558		85.312	32.3561	1.3987	0.00028678	0.00065316
XM_020078335.1	0.380005	0.307392	0.25622	0.268747	0.359121	0.452087		3.56648	9.98741	-1.4856	0.11942	0.17577
XM_020078336.1	2.78063	1.70115	3.83793	13.1005	13.0772	10.3412		92.6031	67.3215	0.45999	0.16543	0.23498
XM_020078337.1	0.518672	0.343278	0.97285	1.50061	2.24586	1.58672		15.6049	17.0434	-0.12721	0.91668	0.97792
XM_020078338.1	2.41429	1.86527	2.17666	2.08551	2.58148	3.69289		16.9382	41.6227	-1.2971	0.007647	0.014212
XM_020078340.1	4.10018	5.24398	7.73332	17.898	21.1127	18.3911		143.458	134.804	0.089762	0.74114	0.83746
XM_020078341.1	0.748682	0.849442	0.660833	5.09025	7.06251	7.91216		41.0167	14.7228	1.4782	0.0044474	0.0085756
XM_020078342.1	8.72607	5.98591	7.28565	46.1859	38.7411	37.2022		273.662	158.44	0.78846	0.0048291	0.0092508
XM_020078343.1	0.4331	0.563049	1.05127	0.0861459	0.276276	0		0.894222	16.4614	-4.2023	2.636e-05	6.7599e-05
XM_020078344.1	0.211211	0.549166	0.42723	5.32139	5.20965	3.87681		56.5342	14.7149	1.9418	5.5056e-05	0.00013629
XM_020078345.1	20.7433	18.9043	25.3025	47.6778	41.2562	50.0772		369.466	547.599	-0.56768	0.0296	0.049568
XM_020078346.1	0.300941	0.312989	0.36524	91.4642	57.6768	83.7778		323.969	4.30837	6.2326	5.424e-24	5.0007e-23
XM_020078347.1	0.222032	0.288652	0.269471	0.794942	2.54944	1.86791		12.9583	6.19599	1.0645	0.21213	0.29145
XM_020078348.1	20.9721	22.5223	23.9219	13.8003	13.9482	18.6523		123.161	566.675	-2.202	7.0198e-16	4.062e-15
XM_020078349.1	60.6836	44.4492	59.4638	38.2304	47.4967	45.8689		309.27	1238.36	-2.0015	1.255e-11	5.473e-11
XM_020078350.1	12.7223	9.90966	20.4998	0.516876	1.1972	1.40774		8.03624	350.019	-5.4448	4.1725e-14	2.148e-13
XM_020078351.1	23.5	15.3867	23.8184	19.1375	17.9761	20.2434		158.506	553.392	-1.8038	7.0428e-07	2.1114e-06
XM_020078352.1	0	0.249971	0	3.33281	4.49737	1.20795		35.8648	3.1605	3.5043	0.0011926	0.0025019
XM_020078353.1	0	0	0	3.02444	3.39486	2.76191		13.3626	0	Inf	8.537e-05	0.00020658
XM_020078354.1	6.63655	5.64141	6.84727	34.9704	28.2364	25.3662		789.44	545.452	0.53338	0.030547	0.051038
XM_020078355.1	0.452362	0	0.0784304	0.925479	1.09929	0.889625		6.23717	3.84031	0.69967	0.58681	0.69061
XM_020078356.1	0	0	0.0931361	2.0759	0.913784	1.52595		8.21733	0.508676	4.0139	0.012686	0.022723
XM_020078357.1	9.21945	9.75482	8.53747	22.1328	18.4932	22.0905		163.787	228.948	-0.4832	0.08448	0.12863
XM_020078358.1	0.952381	1.14289	2.31173	4.77956	4.23712	4.37027		25.3711	26.1854	-0.045578	1	1
XM_020078359.1	23.9248	14.8893	25.5929	10.1589	12.1765	12.3299		74.6366	443.147	-2.5698	1.6799e-08	5.7797e-08
XM_020078361.1	2.61927	2.62854	3.23467	4.60661	7.5823	4.92016		51.2889	81.4647	-0.66753	0.068613	0.10668
XM_020078362.1	2756.24	2741.88	2358.61	1558.54	1556.24	1984.15		13336.5	65501.6	-2.2961	2.3591e-21	1.883e-20
XM_020078363.1	24.6242	19.2251	30.3767	3.75729	4.47568	4.33407		25.843	486.151	-4.2336	1.514e-25	1.5121e-24
XM_020078364.1	0.160993	0.167438	0	1.96404	1.00416	0.985016		10.2139	2.78234	1.8762	0.08543	0.12997
XM_020078365.1	0.857962	0.89231	1.09912	6.97782	5.5946	6.7804		56.5165	26.3589	1.1004	0.011197	0.020252
XM_020078366.1	0	0.215709	0.335626	0.550053	0.470417	0.211497		2.44601	3.3892	-0.47052	0.84001	0.92162
XM_020078367.1	0.215159	0	0	0.114123	0.244001	0.219404		1.11593	1.42784	-0.35559	1	1
XM_020078368.1	0	0	0	0	0.464144	0.313016		1.56831	0	Inf	0.46369	0.57158
XM_020078369.1	8.47435	6.38497	8.63937	13.9642	13.4545	10.946		140.892	276.822	-0.97438	0.00062924	0.0013686
XM_020078370.1	29.1612	21.0505	28.8722	19.9958	16.4807	19.8081		81.6674	366.106	-2.1644	6.4853e-12	2.89e-11
XM_020078371.1	9.28065	7.34592	8.24831	15.0618	14.9489	15.4205		307.254	538.816	-0.81036	0.0017885	0.0036582
XM_020078372.1	0.046509	0	0	2.73827	3.32285	3.9127		29.8589	0.475947	5.9712	1.4142e-08	4.8995e-08
XM_020078374.1	0.361129	0.375587	0	0.766192	1.02385	0.552381		2.6737	2.78234	-0.057461	1	1
XM_020078375.1	62.6709	55.6025	68.6103	24.0153	26.3257	24.5522		162.357	1293.55	-2.9941	1.1864e-29	1.461e-28
XM_020078376.1	43.4785	32.9547	25.7831	53.1419	47.3162	46.264		226.106	508.858	-1.1703	0.0042905	0.0082917
XM_020078378.1	77.4678	105.947	74.2351	66.2683	64.1454	70.5384		1362.34	5558.56	-2.0286	3.5664e-12	1.6145e-11
XM_020078379.1	0	0	0	42.0755	33.2027	39.2971		191.116	0	Inf	3.671e-41	7.376e-40
XM_020078380.1	8.58851	8.51881	6.75599	0.253082	0	0.121638		0.663551	133.514	-7.6526	4.5918e-39	8.4912e-38
XM_020078381.1	5.43862	3.45134	6.82439	2.20021	2.50889	1.83298		9.79911	75.3641	-2.9432	4.558e-08	1.5154e-07
XM_020078382.1	6.15973	3.52348	6.97742	6.94281	7.2474	9.18634		63.4775	143.884	-1.1806	0.0066966	0.012568
XM_020078383.1	1.37324	1.17618	2.45095	4.11324	4.25975	3.83033		20.9299	27.129	-0.37427	0.52212	0.62981
XM_020078384.1	7.04202	6.38497	8.98489	14.9407	16.6887	17.6762		113.824	164.306	-0.52958	0.08645	0.13144
XM_020078385.1	0.423393	0.330257	0.256927	12.6323	14.9446	9.71429		48.5536	4.27564	3.5054	1.2678e-08	4.4133e-08
XM_020078386.1	91.2583	81.6457	86.4655	25.4125	25.7553	36.4833		118.046	1110.08	-3.2332	4.133e-33	5.9987e-32
XM_020078387.1	0.0470469	0.0711715	0.0155724	1.95325	1.57151	1.63552		167.521	13.9855	3.5823	1.9677e-19	1.4086e-18
XM_020078388.1	60.6749	69.6288	68.2545	22.1049	24.1643	19.672		203.536	1957.36	-3.2656	8.6955e-36	1.4142e-34
XM_020078389.1	0	0	0	0.106881	0	0		0.220178	0	Inf	1	1
XM_020078390.1	1.55602	1.47119	4.03447	11.0295	9.38448	8.97938		57.6278	43.4086	0.40878	0.3369	0.43526
XM_020078391.1	8.14137	10.4744	8.85616	7.96486	6.46291	8.11751		52.0709	201.203	-1.9501	5.9813e-10	2.3053e-09
XM_020078392.1	18.7482	18.1702	15.0477	1.19571	3.00387	1.43673		20.5435	615.308	-4.9046	1.0074e-44	2.3402e-43
XM_020078393.1	49.2885	43.9062	55.218	0.232042	0.992232	1.22679		4.69295	900.573	-7.5842	6.7961e-95	7.6132e-93
XM_020078394.1	0.445792	0.0662342	0.309165	2.22943	4.22496	4.77317		24.543	5.81784	2.0768	0.0027127	0.0054049
XM_020078396.1	9.77815	24.6517	20.0919	0.443148	0.631648	0.42598		6.68653	768.39	-6.8444	2.8656e-15	1.5855e-14
XM_020078398.1	0	0	0	0.238433	0.145652	0.229196		4.00234	0	Inf	0.075626	0.11633
XM_020078401.1	0	0	0	0.0373241	0.0798007	0.0119594		2.23182	0	Inf	0.28362	0.37575
XM_020078402.1	0	0	0.00913771	0.0958445	0.20492	0.0460657		6.2491	0.508676	3.6188	0.044614	0.072287
XM_020078403.1	111.69	110.347	121.368	16.9858	18.6041	22.6612		464.449	8696.35	-4.2268	2.8733e-58	1.0969e-56
XM_020078404.1	0.00898331	0	0	0	0.106969	0.0412225		2.24235	0.475947	2.2361	0.50113	0.60828
XM_020078405.1	0.0175807	0.0182846	0	0.867232	1.19625	0.430263		19.3839	0.927447	4.3854	4.0872e-05	0.00010256
XM_020078407.1	142.372	130.433	136.486	231.029	224.301	271.041		3232.39	5803.35	-0.84429	0.00036676	0.00082439
XM_020078408.1	0.294023	0.65236	0.54716	47.5971	51.616	49.1411		1049.61	33.2868	4.9788	6.9267e-59	2.7049e-57
XM_020078409.1	2969.35	2690.35	2774.95	3.08373	3.66287	7.8315		85.8194	156498	-10.833	2.1653e-224	1.2565e-220
XM_020078410.1	0.560291	1.31113	0.218572	8.27877	9.08848	10.4985		193.792	46.3491	2.0639	7.0892e-08	2.3199e-07
XM_020078411.1	0.265622	2.14099	1.02757	13.5254	18.2714	10.2843		348.494	89.5436	1.9605	3.2601e-05	8.2703e-05
XM_020078412.1	0	0	0	0.0508623	0	0		0.660535	0	Inf	0.87753	0.94554
XM_020078415.1	0.0146311	0	0	0.0116408	0.0373329	0.0447592		1.787	0.951895	0.90867	0.84691	0.92789
XM_020078417.1	0	0.0185286	0.0216218	1.07725	0.545497	0.545008		16.8749	0.960176	4.1354	0.00017969	0.00041883
XM_020078420.1	0	0	0	0	0.0616484	0.138584		1.56534	0	Inf	0.4644	0.57179
XM_020078421.1	0	0	0	0.144085	0.277254	0.0831016		3.79261	0	Inf	0.088666	0.13446
XM_020078422.1	0.0835264	0.0579136	0.135163	1.63923	2.29704	1.3415		52.1485	8.73109	2.5784	1.1336e-06	3.328e-06
XM_020078423.1	0.056194	0.0438328	0.0170501	0.380028	0.836416	0.623167		18.0795	3.76697	2.2629	0.0069441	0.013005
XM_020078424.1	67.4256	70.7832	55.2031	48.3412	46.2948	46.3716		927.626	4074.37	-2.135	2.7086e-17	1.7091e-16
XM_020078425.1	0.131592	0.164232	0.159707	1.30523	1.70124	1.00641		125.88	45.7927	1.4589	3.0325e-05	7.7193e-05
XM_020078426.1	0	0	0.0229117	0.0600796	0.0963399	0.115504		2.00718	0.508676	1.9804	0.56294	0.66696
XM_020078427.1	0.0365864	0	0	0.349307	0.217827	0.47568		8.00922	0.951895	3.0728	0.03409	0.05641
XM_020078428.1	0	0.0811158	0.0811349	0.035459	0.0189533	0.119298		2.2274	6.21256	-1.4798	0.28792	0.37987
XM_020078429.1	0.0119719	0	0.0290596	0	0.101826	0.0549365		1.79299	1.4933	0.26386	1	1
XM_020078431.1	1.17178	0.823442	1.36449	6.05992	5.88561	6.28535		319.93	187.822	0.76839	0.0043466	0.0083947
XM_020078432.1	0.0139148	0	0	0.0664253	0.0236701	0		0.885216	0.475947	0.89523	1	1
XM_020078433.1	0.00960149	0.00998588	0.0116529	0.152783	0.195995	0.16155		7.3531	1.43612	2.3562	0.087608	0.13305
XM_020078435.1	291.75	230.094	273.828	188.76	181.84	226.445		3319.45	14107.9	-2.0875	4.0882e-16	2.4031e-15
XM_020078437.1	0	0	0	0.0748005	0	0.0479351		1.10692	0	Inf	0.64548	0.74414
XM_020078438.1	0	0	0	0.0561111	0	0		0.440357	0	Inf	1	1
XM_020078443.1	0.0578078	0	0	1.04251	1.04891	1.12002		23.1573	1.42784	4.0196	1.4388e-05	3.7939e-05
XM_020078445.1	0.00544641	0.0169934	0.00661008	0.944655	0.889418	1.17464		77.0393	2.33912	5.0416	2.2711e-16	1.3597e-15
XM_020078446.1	109.001	116.291	99.2174	68.9492	58.5662	68.1667		948.04	5013.04	-2.4027	1.8047e-22	1.5235e-21
XM_020078447.1	0.690767	0.927961	2.00856	3.04564	5.65492	2.70752		108.638	109.336	-0.0092422	0.98308	1
XM_020078448.1	1.176	1.59749	1.0486	19.2477	19.1065	14.3537		303.39	70.5298	2.1049	3.1502e-12	1.4315e-11
XM_020078451.1	0.0959941	0.407029	0.0896186	1.89175	3.46685	1.15207		120.227	35.2036	1.772	0.03473	0.057377
XM_020078452.1	0.0531455	0.0875159	0.0537504	3.05852	3.54085	2.95358		298.47	19.3766	3.9452	3.6915e-29	4.4221e-28
XM_020078453.1	113.38	105.914	100.127	136.875	132.516	135.406		2444.21	6171.72	-1.3363	2.1404e-08	7.2881e-08
XM_020078458.1	0.0689023	0.0358304	0.0418119	1.17863	1.17208	1.31741		29.6147	3.82414	2.9531	3.6763e-05	9.2735e-05
XM_020078460.1	1.48218	1.69567	1.47507	8.20761	9.55575	8.59245		246.367	138.971	0.82602	0.0042834	0.0082791
XM_020078462.1	0	0	0.0571387	0.824068	0.920992	1.04419		16.4842	1.01735	4.0182	0.00022464	0.00051793
XM_020078463.1	0	0.105363	0.122952	0	0.0689323	0		0.449362	4.80088	-3.4173	0.066781	0.1041
XM_020078465.1	0.127105	0.160521	0.143244	3.33722	2.19305	2.01364		115.129	20.9516	2.4581	1.1572e-07	3.7248e-07
XM_020078466.1	17.9539	14.5045	15.5954	24.3652	26.6278	25.5379		590.637	1189.54	-1.0101	4.3881e-05	0.00010973
XM_020078468.1	0.0605443	0.146926	0.0489868	2.56909	2.91807	1.97564		50.9966	5.60569	3.1854	4.78e-08	1.5863e-07
XM_020078471.1	0.152868	0.127191	0.18553	0.340551	0.104016	0.280592		3.32978	6.72912	-1.015	0.38716	0.49185
XM_020078472.1	0.0369831	0.0384637	0	0.882736	0.912211	0.763684		19.1474	1.85489	3.3677	0.00035141	0.00079214
XM_020078473.1	0.0397359	0	0	0.0948442	0.236578	0.273509		4.24206	0.951895	2.1559	0.26544	0.35468
XM_020078474.1	0.328959	0.310054	0.332703	3.52786	3.82966	2.5578		398.99	125.666	1.6668	2.2551e-09	8.334e-09
XM_020078476.1	0.134987	0.140391	0.163828	0.501192	0.199006	0.60566		20.4477	21.5419	-0.075206	0.93185	0.99148
XM_020078477.1	0	0	0	0.0294068	0.0628732	0.0141338		1.56228	0	Inf	0.46512	0.57197
XM_020078478.1	2.8391	2.38691	2.48523	18.9208	20.5634	21.3351		853.919	346.641	1.3007	2.8118e-07	8.732e-07
XM_020078479.1	0.892184	1.49217	1.02428	0.997615	1.33309	1.05117		38.7756	124.556	-1.6836	2.0894e-06	5.9713e-06
XM_020078480.1	0.00648552	0	0	0	0.0110324	0		0.224681	0.475947	-1.0829	1	1
XM_020078487.1	0.136374	0.111	0.0863537	2.39648	2.4106	2.14038		162.298	25.1779	2.6884	1.8685e-13	9.2259e-13
XM_020078488.1	22.5342	31.7021	19.1182	12.9117	11.9409	12.739		219.48	1365.84	-2.6376	6.4172e-10	2.4694e-09
XM_020078489.1	0.0133635	0.152884	0.0648749	0.786789	1.20482	0.838071		29.2057	7.47715	1.9657	0.0023244	0.0046821
XM_020078490.1	0	0.0898027	0	0.801484	1.29745	0.132074		20.9535	2.709	2.9514	0.053307	0.084979
XM_020078491.1	0	0.0296837	0.0173196	9.92336	10.0257	8.7531		278.512	1.41168	7.6242	7.2619e-48	1.9224e-46
XM_020078492.1	0.125645	0.221142	0.21114	0.984277	1.56188	1.00528		50.6134	25.2765	1.0017	0.026503	0.044809
XM_020078493.1	0.0633632	0.0439333	0.0341784	9.35444	7.55698	9.42279		520.918	9.02723	5.8506	2.5715e-51	7.9035e-50
XM_020078495.1	72.8432	76.101	68.8011	115.103	113.22	100.002		3045.76	6466.39	-1.0862	4.4528e-06	1.2337e-05
XM_020078498.1	39.9048	42.5779	36.1786	148.859	129.619	170.51		3813.48	3206.82	0.24996	0.30474	0.39953
XM_020078499.1	1.99593	1.53182	2.15508	27.2698	29.597	25.5817		829.301	182.942	2.1805	9.1667e-17	5.6217e-16
XM_020078503.1	0.100974	0.0700107	0.0408492	0.455242	1.05921	0.386122		15.4042	5.67904	1.4396	0.083198	0.12683
XM_020078504.1	0.151647	0.197148	0.122699	1.74948	3.97695	2.0683		84.6034	16.5533	2.3536	0.00054612	0.0011981
XM_020078507.1	0.0204231	0	0	0.194989	0.0694827	0.0937174		2.44002	0.475947	2.358	0.44618	0.55302
XM_020078508.1	0.0257085	0.0802132	0.0936041	0.81817	0.437322	0.707825		10.6679	3.35648	1.6683	0.098613	0.14788
XM_020078510.1	0.0256709	0.00667465	0.00778893	0.265516	0.29476	0.215963		16.7013	2.86397	2.5439	0.0046115	0.008868
XM_020078511.1	0.457693	0.793361	0.370322	0.971068	0.570953	0.606741		9.77659	23.5135	-1.2661	0.035371	0.058347
XM_020078512.1	0.0488012	0.0845916	0.00987134	1.76017	1.8955	1.1819		81.9291	7.87936	3.3782	9.1004e-12	4.0085e-11
XM_020078514.1	0.0282197	0.124735	0.0428113	1.14506	2.28018	0.593515		77.4233	12.1227	2.6751	0.010552	0.01916
XM_020078516.1	0	0.0855035	0.0374166	1.50442	1.97537	1.90199		72.6519	5.13803	3.8217	2.2298e-12	1.0259e-11
XM_020078519.1	0.233493	0.277532	0.151811	0.942129	0.865306	0.676033		41.1675	35.4047	0.21757	0.67633	0.77405
XM_020078520.1	0.0141914	0.0295191	0.0516705	0.135492	0.168985	0.238778		5.34898	2.90498	0.88074	0.53261	0.641
XM_020078521.1	0.0768039	0.106505	0.0466069	3.72752	4.55096	3.42647		126.31	7.99371	3.982	1.2931e-18	8.8503e-18
XM_020078522.1	0.0124527	0.0388538	0	0.29723	0.27538	0.171429		8.23228	1.83045	2.1691	0.092932	0.13992
XM_020078523.1	0	0	0	0.34229	0.475691	0.263223		13.8164	0	Inf	6.2146e-05	0.00015314
XM_020078524.1	0.275506	0.298475	0.515488	3.25145	2.67525	3.31863		112.157	41.5312	1.4332	5.5596e-05	0.00013759
XM_020078525.1	0	0	0.013127	0.602384	0.607165	0.529414		22.263	0.508676	5.4518	1.5553e-06	4.5007e-06
XM_020078526.1	0	0.0154003	0	0.494809	0.503775	0.747434		16.4828	0.4515	5.1901	6.349e-05	0.0001561
XM_020078527.1	0.0578296	0.0240579	0	0	0.0393491	0		0.449362	3.28274	-2.8689	0.20923	0.2878
XM_020078529.1	0.566114	0.418687	0.305364	0.180165	0.470802	0.384856		11.3885	46.0392	-2.0153	0.00040369	0.00090251
XM_020078530.1	0.320704	0.270011	0.185345	0.0486017	0.0779347	0.116797		2.23037	22.7572	-3.351	1.326e-05	3.5075e-05
XM_020078531.1	119.176	99.636	95.3257	69.8971	65.2925	79.5872		571.945	2675.86	-2.2261	3.802e-14	1.9621e-13
XM_020078532.1	0	0.0134194	0	2.34061	1.71201	1.76639		125.203	0.903	7.1153	5.6671e-28	6.4178e-27
XM_020078533.1	20.0033	17.8861	23.8367	59.2401	57.9151	69.5639		1862.38	1953.99	-0.069273	0.79963	0.88484
XM_020078534.1	0	0.184182	0	0.328763	0.903742	0.316026		7.14787	2.709	1.3998	0.34995	0.44928
XM_020078535.1	1.08841	1.01361	1.485	13.6177	14.3035	12.2631		781.988	222.168	1.8155	2.2133e-12	1.0188e-11
XM_020078536.1	0.128232	0.290442	0.242092	4.38025	3.69372	2.95959		535.449	101.272	2.4025	3.8993e-16	2.2953e-15
XM_020078537.1	4.54491	4.42988	5.83364	8.14079	8.82414	7.09746		139.842	274.477	-0.97289	0.00065075	0.0014127
XM_020078538.1	0.0155187	0	0	0.37041	0.976744	0.261111		14.071	0.475947	4.8858	0.0051723	0.0098678
XM_020078539.1	0	0	0.043019	1.01525	0.994882	1.38255		26.7238	1.01735	4.7152	4.9386e-07	1.5004e-06
XM_020078540.1	45.991	40.6216	48.8804	5.72662	5.1616	8.63493		154.984	3401.72	-4.4561	6.8381e-61	2.8974e-59
XM_020078541.1	0.0543773	0.0848313	0.197986	0.995066	1.11	1.20604		16.9291	5.35845	1.6596	0.033412	0.055367
XM_020078542.1	1.60008	1.318	1.02535	8.45311	7.64299	6.85294		248.355	137.765	0.8502	0.0033618	0.006611
XM_020078543.1	1.20141	1.03084	0.984217	0.812486	1.07294	0.826951		12.4788	47.6716	-1.9336	7.276e-05	0.0001777
XM_020078544.1	1.79156	1.19668	2.31024	14.2971	13.1033	10.235		1347.39	606.164	1.1524	1.7696e-06	5.0965e-06
XM_020078545.1	0	0	0	3.59508	2.47593	4.55236		68.5299	0	Inf	3.0159e-13	1.4707e-12
XM_020078546.1	4.98381	3.9172	6.65074	4.81956	6.357	4.47808		661.791	2101.87	-1.6672	1.1525e-06	3.3802e-06
XM_020078547.1	0.0217405	0.0452216	0.0998879	2.25852	2.25856	2.14489		594.89	46.2651	3.6846	7.1634e-35	1.1192e-33
XM_020078548.1	0.0358319	0.0745328	0.0869753	3.76314	4.22606	2.57599		243.599	14.3778	4.0826	7.5208e-24	6.877e-23
XM_020078549.1	0	0.0538362	0.0628237	0.205922	0.132082	0.554244		4.89966	1.92035	1.3513	0.39112	0.49611
XM_020078550.1	0	0	0.0130124	0.204728	0.291813	0.131198		8.0226	0.508676	3.9793	0.014457	0.025673
XM_020078551.1	22.0773	19.5612	21.9507	71.139	71.7161	74.7472		711.853	664.203	0.099956	0.68464	0.78205
XM_020078552.1	7.26335	6.12231	9.44901	53.6945	44.8352	40.3155		2025.82	1061.14	0.93288	8.1978e-05	0.00019894
XM_020078553.1	0	0	0	0.387657	0.828829	0.372638		3.57094	0	Inf	0.10461	0.15611
XM_020078554.1	39.7133	29.0276	42.446	2.07984	2.42553	1.71654		65.0348	3733.6	-5.8432	6.0281e-42	1.2511e-40
XM_020078555.1	3.11641	3.9367	4.42346	25.9441	27.2799	24.9595		1620.18	754.569	1.1024	5.4125e-06	1.4854e-05
XM_020078556.1	78.7102	69.054	85.8294	0.472771	0.691606	0.538171		30.094	13226.5	-8.7797	8.8968e-163	6.2959e-160
XM_020078557.1	0.0463732	0.0417991	0.0600333	0.231212	0.273466	0.217526		32.2988	21.1475	0.61099	0.23075	0.31448
XM_020078558.1	1.93917	1.60041	2.07462	9.86091	10.6718	9.47888		1194.08	714.426	0.74104	0.0022238	0.0044894
XM_020078559.1	1.12595	1.99218	1.70815	3.52871	7.63798	2.59388		273.188	308.302	-0.17445	0.71173	0.80921
XM_020078560.1	0.112577	0.345676	0.35784	5.11821	6.67522	4.34593		414.867	65.9651	2.6529	8.6795e-18	5.6539e-17
XM_020078561.1	0.0482136	0.0668583	0.0390099	0.460317	0.16403	0.417901		9.10561	4.25119	1.0989	0.29683	0.39041
XM_020078562.1	0.103353	0.134364	0	0.328921	0.131859	0.197611		3.55144	4.16129	-0.22863	0.89075	0.9574
XM_020078563.1	10.3979	11.163	12.6195	3.7361	4.49093	4.15406		158.623	1394.11	-3.1357	2.5365e-32	3.5553e-31
XM_020078564.1	1.9044	1.686	2.37496	1.36074	1.66885	1.09136		108.259	502.019	-2.2133	1.7716e-15	9.9559e-15
XM_020078565.1	2.06526	1.8537	2.3005	8.666	10.4673	8.28699		267.989	194.54	0.46211	0.092644	0.13953
XM_020078566.1	1.90023	2.02698	3.19324	4.34175	5.30451	5.6641		43.6724	64.0905	-0.55339	0.16806	0.23848
XM_020078567.1	2.28223	2.3736	3.07127	54.2921	53.8719	55.4127		3383.79	507.103	2.7383	3.363e-28	3.8537e-27
XM_020078568.1	0.0727393	0.0756513	0.0294269	0.694475	0.453696	0.222523		7.77387	3.29102	1.2401	0.29351	0.38641
XM_020078569.1	0.0214507	0.044619	0.0781015	2.11626	2.15287	2.36239		42.9773	2.90498	3.887	1.004e-08	3.5168e-08
XM_020078570.1	8.97396	8.34466	8.5502	14.2353	14.885	15.7363		222.918	410.546	-0.88103	0.0009393	0.0019973
XM_020078571.1	4.67942	6.10989	5.09278	0.121404	0.0865223	0.0389001		1.33309	275.802	-7.6927	5.7963e-60	2.3554e-58
XM_020078572.1	3.61052	4.12109	4.98308	8.13042	6.82913	6.4597		227.827	429.326	-0.91414	0.00064562	0.0014019
XM_020078573.1	0.0510748	0	0	0.731452	0.810901	0.677073		18.039	1.42784	3.6592	0.00026216	0.00059977
XM_020078574.1	0.136578	0.142046	0.193386	1.44886	1.21973	1.16641		46.7232	18.2508	1.3562	0.0046826	0.008983
XM_020078575.1	1.6704	1.28762	1.14482	7.25479	10.7642	6.37254		170.746	93.3165	0.87165	0.0080572	0.014927
XM_020078576.1	4.32771	4.3206	3.77902	8.64253	11.6796	6.64376		470.38	700.163	-0.57386	0.020747	0.035744
XM_020078577.1	0.254211	0.0330485	0	2.93271	8.16216	2.09001		56.2946	4.25908	3.7244	0.0075326	0.014026
XM_020078579.1	0	0	0	0.41643	0.733227	0.44739		14.2748	0	Inf	4.5179e-05	0.00011287
XM_020078580.1	0.117722	0.0612174	0	0.187324	0.0500635	0.0450167		1.32859	2.80679	-1.079	0.5948	0.6988
XM_020078581.1	0	0.116211	0.0774923	0.482605	0.190075	0.19533		7.54171	5.1952	0.53771	0.65404	0.75216
XM_020078582.1	0	0.0203214	0	0.124366	0.166188	0.388531		4.90565	0.4515	3.4416	0.10508	0.15665
XM_020078583.1	0.0107819	0.022427	0	0.54901	0.586905	0.494757		20.9313	1.37895	3.924	5.1836e-05	0.00012874
XM_020078584.1	13.3819	10.8285	16.8312	33.3705	33.75	37.203		1372.13	1714.66	-0.3215	0.2014	0.27985
XM_020078585.1	0.0576992	0.0600091	0.0700271	63.2288	54.6046	55.3074		1249.49	4.30837	8.18	4.574e-95	5.1638e-93
XM_020078586.1	0	0	0	0.593084	0.271724	0.325776		6.21614	0	Inf	0.014635	0.025934
XM_020078587.1	0.0651028	0.0338546	0.0395063	5.38691	3.65458	4.33177		57.1454	1.91207	4.9014	6.5238e-13	3.1117e-12
XM_020078588.1	0	0.0976295	0	6.72175	4.87032	4.23577		46.6901	0.903	5.6922	5.657e-12	2.5333e-11
XM_020078589.1	0	0.263406	0.122952	4.67491	5.51459	3.64152		37.6401	3.27485	3.5228	3.76e-07	1.1539e-06
XM_020078590.1	9.5023	7.3389	8.7867	103.313	118.131	116.764		7675.92	1862.93	2.0428	1.4437e-17	9.2776e-17
XM_020078591.1	0.506073	0.580782	1.1931	10.4224	10.5086	9.93857		735.841	170.718	2.1078	9.5123e-16	5.4479e-15
XM_020078593.1	1.40466	1.37496	0.401124	0.26296	0.0702776	0.505544		2.89095	34.6996	-3.5853	0.00073464	0.0015844
XM_020078594.1	2.27265	2.20606	1.15845	2.19391	3.22163	2.85052		75.5743	166.649	-1.1408	0.014322	0.025461
XM_020078595.1	21.8646	18.0489	25.8636	31.7335	33.2437	34.71		1973.96	4145.9	-1.0706	9.6129e-06	2.5814e-05
XM_020078596.1	0.0162155	0.0337294	0.0196801	0.438648	0.799932	0.421654		14.0531	1.88762	2.8962	0.0051459	0.009822
XM_020078597.1	0.26333	0.263132	0.263194	7.77243	7.68532	5.79699		568.71	67.7612	3.0692	3.2199e-26	3.3437e-25
XM_020078599.1	11.0067	11.2573	13.5713	53.171	56.5552	55.8734		3144.26	2163.72	0.5392	0.021567	0.037072
XM_020078600.1	0.0921011	0.273681	0.319369	0.858395	1.02955	1.08677		31.4152	22.5352	0.47928	0.3508	0.45024
XM_020078601.1	0.0694479	3.5753	7.03789	0.607797	0.767886	0.849818		8.91393	130.599	-3.8729	0.04248	0.069037
XM_020078602.1	0.33179	0.244891	0.240309	9.01788	8.90298	8.53755		685.699	68.1958	3.3298	5.4182e-31	7.1262e-30
XM_020078603.1	1.2722	0.848163	0.435493	1.03815	1.1098	0.94803		13.1379	35.4449	-1.4318	0.050359	0.080702
XM_020078604.1	3.19014	2.83664	2.60086	23.5408	23.053	25.4783		822.917	315.361	1.3837	5.992e-08	1.9717e-07
XM_020078605.1	0	0.065286	0.0761849	54.0389	50.7213	58.3785		361.542	0.960176	8.5567	1.9572e-57	7.2526e-56
XM_020078606.1	0	0	0	0.47887	0.669439	0.424909		9.36024	0	Inf	0.001486	0.0030737
XM_020078607.1	0.0625385	0.0433614	0.0126501	2.68688	2.51773	2.6625		104.847	5.17036	4.3419	5.5492e-18	3.6642e-17
XM_020078608.1	0	0.0220781	0	0.236454	0.180554	0.162353		3.78063	0.4515	3.0658	0.20713	0.28526
XM_020078609.1	0.0309435	0.0321823	0.0563323	0.123097	0.0526373	0.118328		2.66623	3.38092	-0.34262	0.9064	0.96998
XM_020078610.1	1.55423	1.08198	1.42994	11.8073	12.4944	11.9634		401.282	144.308	1.4755	7.7638e-08	2.533e-07
XM_020078611.1	0.0197529	0	0	0.754359	0.638422	1.20856		18.481	0.475947	5.2791	1.7434e-05	4.5578e-05
XM_020078612.1	0.142358	0.240593	0.107984	0.198211	0.242162	0.408282		6.68662	12.2205	-0.86995	0.26736	0.3569
XM_020078613.1	169.902	187.649	137.525	1.67872	1.66487	1.38038		51.4221	17305.9	-8.3947	4.3145e-82	3.4485e-80
XM_020078614.1	0.069187	0.143914	0.106361	3.03858	3.55431	2.27883		265.026	30.3491	3.1264	1.2866e-20	9.8392e-20
XM_020078615.1	0.0404826	0.0842067	0.0982643	0.338193	0.309889	0.30961		13.1319	9.5852	0.4542	0.57177	0.67549
XM_020078616.1	0.0293601	0.122142	0.0356331	0.163517	0.124859	0.247		5.1198	5.58125	-0.1245	0.93353	0.99297
XM_020078617.1	0	0	0.0570512	15.1097	23.0295	17.1128		162.305	0.508676	8.3177	2.7345e-35	4.3544e-34
XM_020078618.1	2.2412	3.48164	2.5479	58.9116	65.7288	50.2938		852.031	128.519	2.7289	7.8464e-24	7.1657e-23
XM_020078619.1	0.265464	0.329372	0.214788	3.17183	3.31154	3.10594		285.466	77.1607	1.8874	3.636e-10	1.4264e-09
XM_020078620.1	0.0119626	0.0373245	0.029037	0.571061	0.712225	0.603831		21.8346	2.8478	2.9387	0.00039134	0.00087637
XM_020078621.1	111.75	99.9144	141.648	120.668	116.841	95.3491		2486.91	8422.35	-1.7599	4.4109e-13	2.1238e-12
XM_020078622.1	0.417065	0.884874	0.323952	0.318553	0.198649	0.280694		6.67005	43.064	-2.6907	0.0025568	0.0051158
XM_020078623.1	0.103803	0.138804	0.161976	1.345	1.66487	1.45167		41.6636	11.9732	1.799	0.00072165	0.0015582
XM_020078624.1	0.0990192	0.102983	0.0400585	1.36555	1.40366	0.908757		15.3592	3.29102	2.2225	0.014176	0.025216
XM_020078625.1	0.0532916	0	0.0646778	0.763199	0.0906532	0.815146		4.43823	0.984623	2.1723	0.23637	0.32072
XM_020078626.1	32.8728	32.8788	32.4603	12.8047	14.2919	12.477		448.104	3558.95	-2.9895	4.6687e-32	6.4688e-31
XM_020078627.1	1.13409	0.60285	0.611731	0.721843	0.771668	0.848073		12.9178	41.9757	-1.7002	0.0091856	0.016849
XM_020078628.1	1.59739	1.3893	2.57357	5.32149	4.60825	4.68667		217.189	261.421	-0.26742	0.41808	0.52323
XM_020078629.1	0	0.145776	0.340223	4.23767	3.09959	0.857578		7.99702	1.46885	2.4448	0.062294	0.097871
XM_020078630.1	0.222928	0.289816	0.338198	1.212	2.06463	0.710396		87.8591	60.342	0.54203	0.29658	0.39014
XM_020078631.1	19.8493	19.9634	15.4986	37.3593	35.6878	36.0333		763.559	1241.06	-0.70076	0.0036062	0.0070515
XM_020078632.1	0	0.0420617	0.0981672	3.47512	2.54546	2.16513		28.0146	1.46885	4.2534	8.9732e-07	2.6604e-06
XM_020078633.1	0.165874	0.0862575	0.0559208	2.41951	1.83407	1.76195		90.5165	15.1739	2.5766	2.9534e-09	1.0807e-08
XM_020078634.1	0.0828022	1.04571	0.416331	14.2864	23.0597	7.50877		517.226	56.4607	3.1955	0.00019745	0.00045848
XM_020078635.1	1.08339	0.375587	0.146096	0.191548	0.614309	0		0.894222	6.1467	-2.7811	0.12878	0.18788
XM_020078636.1	5.20423	5.38661	5.33419	2.63854	5.82824	2.38353		296.867	1411.78	-2.2496	1.0015e-18	6.8876e-18
XM_020078639.1	0.386924	0.238468	0.353645	1.04895	1.25137	0.533384		81.2787	91.253	-0.16699	0.7016	0.79888
XM_020078640.1	0	0	0	0.0198717	0	0		0.440357	0	Inf	1	1
XM_020078641.1	0	0.0218066	0	0.417049	0.410168	0.336749		15.3592	0.903	4.0882	0.00046007	0.0010207
XM_020078642.1	0.0649238	0.067523	0.0472772	23.3066	19.9235	19.0471		665.067	6.16327	6.7537	5.0231e-68	2.7498e-66
XM_020078644.1	1.72949	1.63043	1.74304	4.81205	4.52483	4.05322		183.401	223.601	-0.28592	0.3133	0.40909
XM_020078645.1	0	0	0	0.159667	0.270256	0.0511604		7.80386	0	Inf	0.0046318	0.0089016
XM_020078647.1	284.51	310.125	333.131	188.861	201.507	180.781		5872.14	30402.1	-2.3722	2.3188e-22	1.9473e-21
XM_020078648.1	0.0502115	0.0870362	0.0203132	0.372861	0.298948	0.128006		13.1152	8.38804	0.64484	0.45963	0.56758
XM_020078649.1	0.120317	0.218985	0.0547591	0.0239318	0.076751	0.0690138		1.56381	11.6546	-2.8978	0.0080113	0.014846
XM_020078651.1	0	0.0243701	0.0853155	1.3423	1.19579	1.86376		26.273	1.97753	3.7318	7.1856e-06	1.9505e-05
XM_020078652.1	0.84549	1.63655	0.142519	1.34538	2.15737	2.51467		35.6828	49.928	-0.48462	0.54852	0.65451
XM_020078653.1	0.0254633	0.0264827	0.0927112	2.28928	2.31735	2.94061		82.6234	4.90695	4.0737	1.1841e-14	6.3258e-14
XM_020078654.1	362.923	321.796	342.226	88.9858	90.1285	89.7216		914.011	11168	-3.611	2.4719e-45	5.9223e-44
XM_020078655.1	7.38586	7.53805	10.0869	11.6881	11.9288	13.4327		634.883	1357.19	-1.0961	1.0503e-05	2.8093e-05
XM_020078659.1	0	0.0316401	0.0923053	1.11341	2.38052	1.02374		40.6194	3.44638	3.559	9.8106e-05	0.00023565
XM_020078660.1	0.25936	0.618822	0.351806	4.17559	3.24405	2.03025		85.3738	35.3645	1.2715	0.0096511	0.017638
XM_020078661.1	0.265383	0.575016	0.241563	12.915	15.0479	10.385		239.199	21.577	3.4706	1.9673e-22	1.6593e-21
XM_020078662.1	1.05208	0.0643646	0.300439	1.2802	1.2633	1.51459		9.12961	10.5773	-0.21235	0.88903	0.95581
XM_020078663.1	10.9875	9.18505	10.8694	73.7839	74.2218	65.1119		2135.46	996.509	1.0996	4.5767e-06	1.2653e-05
XM_020078667.1	64.4779	67.5544	57.2364	67.0766	57.2982	68.5204		1635.56	5117.53	-1.6457	7.8089e-12	3.4585e-11
XM_020078668.1	0	0	0.0213248	0.978572	0.597782	0.456892		15.9942	0.508676	4.9747	8.403e-05	0.00020356
XM_020078670.1	158.422	150.813	116.287	46.4182	46.4998	50.0624		703.618	6714.46	-3.2544	1.037e-18	7.1265e-18
XM_020078671.1	115.166	122.15	92.1023	188.935	180.597	197.102		2450.25	4556.08	-0.89487	0.00013626	0.00032218
XM_020078672.1	0.343882	0.771768	0.72488	3.1968	4.77212	3.87579		90.5126	44.3408	1.0295	0.0055121	0.010464
XM_020078673.1	0	0	0	0.102328	0.328175	0.262304		4.46822	0	Inf	0.053727	0.085532
XM_020078680.1	0.014364	0	0	0.251424	0.146606	0.263654		6.44839	0.475947	3.7601	0.039674	0.064763
XM_020078681.1	7999.32	8426.29	6383.14	30.528	141.716	39.0381		492.609	174428	-8.468	1.4444e-87	1.3304e-85
XM_020078682.1	0	0	0	0	0.0439161	0		0.449362	0	Inf	1	1
XM_020078686.1	9.17425	10.4845	7.85959	5.94243	9.06991	6.24051		135.771	565.731	-2.0589	1.9802e-14	1.0414e-13
XM_020078687.1	10.6167	14.1222	9.8038	22.5249	22.5747	19.5929		232.864	397.563	-0.77169	0.0031076	0.0061411
XM_020078688.1	0	0	0	0.175972	0.376236	0.169154		6.24915	0	Inf	0.014389	0.025566
XM_020078689.1	0	0.0381876	0.0445627	0.17528	0.312298	0.112326		4.46066	1.92035	1.2159	0.46638	0.57225
XM_020078690.1	0.0558108	0	0	0.296029	0.126585	0.113824		3.99329	1.42784	1.4837	0.42642	0.53193
XM_020078691.1	0.0849128	0.264937	0.309165	0.810701	0.649995	0.58447		6.67302	6.71295	-0.0086066	1	1
XM_020078692.1	2.21371	2.19525	2.43677	32.8089	30.87	29.5495		1004.54	235.262	2.0942	4.4199e-16	2.5944e-15
XM_020078695.1	0.682579	0.918701	0.804053	9.51977	17.7583	11.6383		267.038	52.8345	2.3375	3.3014e-07	1.0179e-06
XM_020078698.1	2.28709	2.02185	2.18094	5.38098	5.2244	5.72225		138.929	176.315	-0.34382	0.24561	0.33052
XM_020078699.1	0	0.00896766	0.0418589	0.096043	0.102672	0.0791333		4.45318	2.4862	0.84089	0.58207	0.68568
XM_020078701.1	0	0.0193367	0	0.0295849	0	0.0142194		0.663551	0.903	-0.44452	1	1
XM_020078702.1	0	0.016593	0.019363	7.41303	7.00197	6.00327		177.166	0.960176	7.5276	2.9801e-36	4.9323e-35
XM_020078705.1	0	0.0972726	0	0.178591	0.0636395	0.14306		2.88641	2.2575	0.35455	0.99038	1
XM_020078706.1	7.00242	9.00928	9.45098	1.5369	2.25911	1.89287		26.0827	371.239	-3.8312	1.4071e-33	2.0818e-32
XM_020078707.1	8.74519	8.91266	9.136	0.223546	3.36558	0.214885		43.2916	1013.11	-4.5486	3.389e-55	1.172e-53
XM_020078709.1	0.622967	1.43465	0.828076	1.85277	3.59546	1.9625		137.215	170.757	-0.31551	0.49189	0.59817
XM_020078710.1	43.0153	50.2919	45.6206	26.0379	24.4101	27.3258		633.793	3600.03	-2.5059	7.8337e-24	7.1564e-23
XM_020078711.1	0.0154096	0.0320531	0.0374041	0.956298	1.23201	0.518551		24.0573	2.3963	3.3276	5.9584e-05	0.00014707
XM_020078712.1	0.088461	0.0920025	0	2.88564	2.70862	3.07829		54.5424	3.70979	3.878	3.2672e-10	1.286e-09
XM_020078717.1	76.0212	87.2037	62.2975	34.5624	31.9492	35.0311		441.864	3135.38	-2.827	2.1194e-19	1.5142e-18
XM_020078718.1	0.0141001	0.0293292	0.0342255	1.0994	0.911445	1.03524		30.04	2.3963	3.648	2.6478e-06	7.5075e-06
XM_020078719.1	0.329053	1.10001	0.941345	16.0073	13.3139	11.6123		241.147	43.7671	2.462	2.9684e-14	1.5452e-13
XM_020078720.1	0.00550008	0.0400419	0.0400514	0.0875197	0.149697	0.0588903		7.35905	6.6885	0.13784	0.95713	1
XM_020078724.1	0.0637507	0.0663029	0.0580287	0.0760822	0.108445	0		1.55926	5.23582	-1.7476	0.21803	0.29853
XM_020078725.1	0.153633	0.830877	0.167813	0.0733405	0.0522685	0		1.1099	32.8156	-4.8859	0.022852	0.039119
XM_020078728.1	1.75122	2.19934	2.54645	13.1444	13.9393	11.1695		320.183	172.844	0.88942	0.0012121	0.0025403
XM_020078729.1	88.0143	95.475	70.8633	86.2967	78.5343	86.9186		850.519	2747.16	-1.6915	4.8047e-11	2.0032e-10
XM_020078730.1	210.163	250.686	213.278	27.859	31.1972	28.8376		688.228	16847.7	-4.6135	4.9411e-68	2.71e-66
XM_020078733.1	2.26589	2.23575	2.77352	5.39295	4.9416	5.421		113.078	165.826	-0.55235	0.071144	0.11017
XM_020078734.1	0.0425742	0.154975	0.0258353	0.779077	0.506954	1.13962		16.0215	4.62107	1.7937	0.035325	0.058274
XM_020078738.1	135.692	103.045	129.614	0.165202	0.176605	0.211736		2.22736	4728.61	-11.052	6.1409e-101	8.287e-99
XM_020078739.1	0	0.0444018	0	0	0	0		0	0.4515	#NAME?	0.87811	0.94554
XM_020078740.1	0	0	0	0.0403009	0	0.116219		0.889763	0	Inf	0.75289	0.84327
XM_020078741.1	0.0853852	0	0.207257	0	0	0		0	2.9866	#NAME?	0.072037	0.11144
XM_020078742.1	0.320167	0.499476	0.534288	0	0	0		0	14.821	#NAME?	4.3134e-07	1.3172e-06
XM_020078743.1	1.21971	5.35063	2.84675	13.5362	9.38988	9.85451		291.046	261.969	0.15185	0.84311	0.92442
XM_020078744.1	1.77733	6.14236	2.96597	11.2832	7.40097	7.05136		192.704	256.865	-0.41462	0.49188	0.59817
XM_020078745.1	52.4622	65.6999	43.3083	70.9359	62.7782	62.1052		778.899	2053.87	-1.3988	1.3275e-06	3.8691e-06
XM_020078746.1	0.123475	0.0256837	0.179828	1.06099	0.882173	0.944337		16.243	5.88329	1.4651	0.056834	0.089867
XM_020078747.1	1.24552	0.585011	1.07277	0.831128	0.888496	1.22912		10.2471	32.2662	-1.6548	0.0037197	0.0072583
XM_020078748.1	0.0969091	0.0251972	0.088211	0.693927	0.82425	1.07468		14.9295	3.88132	1.9435	0.025322	0.042999
XM_020078749.1	0.277792	0.144456	0.224763	0.736723	0.472545	0.637363		5.55862	6.24489	-0.16795	0.93899	0.99768
XM_020078750.1	0.038108	0.178351	0.0462501	0.181917	0.356535	0.204014		5.35493	6.03275	-0.17195	0.88256	0.94963
XM_020078751.1	1.63168	2.29802	2.45475	26.1803	23.6216	19.4205		1126.85	329.837	1.7725	2.1303e-12	9.8204e-12
XM_020078752.1	59.8897	57.6002	53.238	37.1316	33.0504	40.5951		308.073	1514.19	-2.2972	1.641e-19	1.1788e-18
XM_020078753.1	0	0	0	0.0573519	0.122621	0.147013		3.79418	0	Inf	0.088593	0.13437
XM_020078754.1	0.027179	0.0339205	0.0395832	0.328688	0.388362	0.315954		26.2848	8.14079	1.691	0.0085137	0.015707
XM_020078755.1	0.0120637	0.0250932	0.0146412	0.0479905	0.0615636	0.00922626		2.67217	3.77525	-0.49856	0.77381	0.86054
XM_020078756.1	0.00689332	0.0358465	0	0	0.0234522	0		0.449362	2.73345	-2.6048	0.3299	0.42899
XM_020078757.1	0	0	0	0	0.536731	0.137893		2.01916	0	Inf	0.33287	0.4323
XM_020078760.1	0.116826	0.0911271	0.05317	0.534457	0.397459	0.312718		11.7837	8.04261	0.55106	0.53657	0.64528
XM_020078762.1	0.35249	0.259676	0.463452	73.4307	64.908	72.7201		1998	32.3238	5.9498	4.94e-83	4.0374e-81
XM_020078763.1	0.106645	0.1294	0.0215718	0.254547	0.120941	0.135936		3.9963	6.52486	-0.70728	0.51429	0.62184
XM_020078767.1	0	0	0	0	0.0337751	0		0.224681	0	Inf	1	1
XM_020078768.1	0.00814865	0	0	1.47818	1.59407	1.15917		71.6958	0.475947	7.2349	1.1241e-18	7.7143e-18
XM_020078769.1	0	0.0211004	0	1.937	0.414141	1.21027		24.6115	0.4515	5.7685	0.00078796	0.001693
XM_020078772.1	0	0.313648	0.104574	2.0909	3.4078	0.69193		39.0133	8.35571	2.2231	0.04406	0.071461
XM_020078773.1	0.218321	0.0908246	0.158981	10.9779	11.4385	10.6862		210.2	9.61753	4.45	3.1496e-28	3.6133e-27
XM_020078775.1	0	0	0	0.0481229	0	0.138776		0.889763	0	Inf	0.75289	0.84327
XM_020078779.1	0.408537	0.482832	0.788811	0.590983	1.99009	1.05096		26.8167	39.562	-0.56098	0.29952	0.39353
XM_020078780.1	0	0	0.0269667	0.141425	0.377968	0.152939		8.2638	1.01735	3.022	0.02902	0.048658
XM_020078781.1	0	0	0	0.275027	0.215608	0.176248		8.00612	0	Inf	0.0039527	0.0076799
XM_020078782.1	7.44784	8.90635	5.23319	0.0479811	0.461637	0.0461222		2.4655	318.526	-7.0134	3.7876e-26	3.9191e-25
XM_020078783.1	0	0.186423	0.054386	0.499143	1.52456	0.479806		7.59724	2.31468	1.7147	0.18638	0.26063
XM_020078784.1	0	0	0	0.0974556	0.125019	0.074944		3.34176	0	Inf	0.12392	0.18156
XM_020078786.1	0.0164943	0	0.0600555	1.62728	1.09427	0.958728		30.895	2.00198	3.9479	5.7781e-07	1.7447e-06
XM_020078787.1	0.393034	0.572277	0.262355	2.93944	2.13946	1.56308		46.6825	27.7564	0.75006	0.10834	0.16086
XM_020078788.1	0.0897543	0.155579	0.290483	3.14206	1.4759	1.32712		27.5202	7.75475	1.8273	0.021045	0.036222
XM_020078789.1	0	0	0	0.0304139	0	0.0292356		0.443373	0	Inf	1	1
XM_020078790.1	0	0.0203993	0	0.0624214	0.100095	0.0900046		1.78398	0.4515	1.9823	0.64533	0.74414
XM_020078794.1	0.2753	1.24073	1.2808	6.79008	7.49291	7.57976		66.151	26.2942	1.331	0.0016152	0.0033237
XM_020078795.1	0.0580813	0.0302033	0.0176227	0.207948	0.271702	0.310943		7.57782	3.31547	1.1926	0.31462	0.41063
XM_020078796.1	0	0	0	0.527002	0.355818	0.426598		10.4507	0	Inf	0.00067436	0.0014611
XM_020078797.1	0.162491	0.0460898	0.0627481	0.117528	0.125641	0.112975		6.68054	16.7406	-1.3253	0.20136	0.27982
XM_020078798.1	0.0723474	0.107491	0.0376307	4.9996	5.08097	5.02723		202.843	9.37266	4.4358	2.3743e-27	2.6064e-26
XM_020078799.1	0.168891	0.0878263	0.204976	0.96301	0.67036	0.73195		23.3474	14.5245	0.68477	0.24062	0.32516
XM_020078800.1	0.170744	0.0591932	0.2763	1.75092	1.03271	1.27683		29.7807	11.7421	1.3427	0.017755	0.031005
XM_020078801.1	0.0279817	0.523835	0.441484	6.2336	37.7937	3.89487		229.533	15.2157	3.9151	0.094538	0.14217
XM_020078802.1	0	0.0255808	0.0597026	0.821907	0.962318	0.71482		14.0321	1.46885	3.256	0.0024446	0.0049074
XM_020078805.1	0.910474	2.8601	1.15011	31.075	39.4466	27.3131		726.3	116.086	2.6454	2.1728e-20	1.6417e-19
XM_020078806.1	0.0222435	0	0	0.318553	0.52973	0.374258		7.58228	0.475947	3.9938	0.01943	0.03372
XM_020078808.1	0	0	0	0.0504594	0.0539424	0.0485046		0.668054	0	Inf	0.87472	0.94554
XM_020078809.1	0	0	0	0.0750073	0.144332	0.144203		5.35497	0	Inf	0.027815	0.046835
XM_020078810.1	0	0	0	0.0873788	0	0		0.440357	0	Inf	1	1
XM_020078811.1	0.330711	0.87551	0.729764	4.16209	5.16537	4.92058		65.7302	28.0509	1.2285	0.0035665	0.0069803
XM_020078812.1	0.0144758	0	0.00878435	0.621933	0.307806	0.476056		27.104	1.46057	4.2139	1.4999e-06	4.3479e-06
XM_020078813.1	0.049324	0.188095	0.0598625	0.941838	1.03482	1.23228		27.1762	7.92037	1.7787	0.0065642	0.012332
XM_020078814.1	0.0462428	0.0480941	0.0224492	0.0441501	0.0943951	0.183905		4.91015	5.65459	-0.20365	0.88972	0.9564
XM_020078817.1	0.444869	0.508947	0.26996	221.253	207.957	192.233		3872.23	24.5387	7.302	1.2234e-113	2.2753e-111
XM_020078818.1	0.136458	0.0821651	0.0261496	0.605702	0.708597	0.604208		36.9767	15.5355	1.251	0.019277	0.033482
XM_020078821.1	0.058063	0.140904	0	3.35692	2.37047	3.37489		65.6207	4.58834	3.8381	1.6908e-11	7.309e-11
XM_020078822.1	0.0781731	0	0.0632503	0.829283	0.886523	0.717439		12.9147	2.44519	2.401	0.015912	0.028057
XM_020078823.1	0.11488	0.0716876	0	0.987132	0.547176	0.984033		15.3398	3.73424	2.0384	0.021952	0.037696
XM_020078824.1	0.862939	0.384637	0.299232	6.08107	5.19017	4.66696		71.6418	22.8139	1.6509	0.00010982	0.00026231
XM_020078825.1	6.63393	6.78257	4.43505	100.642	80.237	65.441		606.059	141.6	2.0976	3.3238e-11	1.4059e-10
XM_020078826.1	0.441215	0.568136	0.815977	3.00892	2.60902	2.15319		51.1718	38.0115	0.42891	0.29732	0.39101
XM_020078827.1	0	0	0.0221753	0.116297	0	0		0.880713	0.508676	0.79193	1	1
XM_020078829.1	0.144037	0.149804	0.174812	0.916794	1.22509	1.17503		28.7504	12.9251	1.1534	0.045661	0.073778
XM_020078830.1	0.186791	0.194269	0.0377834	0	0.0529576	0.0476191		0.447876	6.07336	-3.7613	0.018627	0.032429
XM_020078831.1	0.0766441	0	0.023255	0.121959	0.0977832	0.0586173		2.00115	2.41247	-0.26968	0.98703	1
XM_020078832.1	1.18517	1.26344	0.0719198	6.4592	11.1388	2.49265		92.0947	38.5667	1.2558	0.18623	0.26046
XM_020078835.1	0	0	0	0.626215	0.243432	0.273615		4.43666	0	Inf	0.054615	0.086658
XM_020078836.1	0.0397359	0.0826534	0.0964516	3.19309	3.3121	2.61353		63.4515	4.7926	3.7268	4.1196e-11	1.7305e-10
XM_020078837.1	0.0290132	0.0603495	0.246485	23.9145	14.9048	16.42		264.488	4.93968	5.7426	1.3643e-20	1.0425e-19
XM_020078838.1	0.150103	0.0520373	0.0303622	2.70696	0.978788	2.33423		33.7547	4.26736	2.9837	0.00087065	0.0018592
XM_020078839.1	0.020089	0.0487509	0.0243812	0.522119	0.307556	0.368736		24.8901	6.11437	2.0253	0.0036067	0.0070519
XM_020078840.1	0	0	0	0.740072	1.04099	0.748842		14.2643	0	Inf	4.541e-05	0.00011343
XM_020078841.1	0	0	0	0.212023	0.113329	0.0764282		3.32974	0	Inf	0.12471	0.18238
XM_020078844.1	0	0	0	0.0492387	0.157912	0.236655		2.0102	0	Inf	0.33442	0.43354
XM_020078845.1	0	0	0	0.716799	0.656808	0.492164		4.00531	0	Inf	0.075509	0.1162
XM_020078846.1	0.0235579	0	0.0285913	0.187432	0.240443	0		2.44898	0.984623	1.3145	0.62692	0.73121
XM_020078847.1	0	0	0	0.116297	0.0710425	0.0798511		3.55595	0	Inf	0.10543	0.15702
XM_020078848.1	0.110816	0	0.0448308	0.35267	2.07357	0.113002		9.18194	1.93652	2.2453	0.33996	0.43848
XM_020078849.1	0	0.241246	0.0938399	1.35338	1.77561	2.12883		18.9453	3.72635	2.346	0.0047988	0.009194
XM_020078850.1	0	0	0	0.468535	0	0.281489		2.8774	0	Inf	0.17447	0.24565
XM_020078851.1	0.00755407	0	0.00458403	0.414702	0.372652	0.491074		47.1954	1.46057	5.014	2.3644e-11	1.0106e-10
XM_020078852.1	0	0.00814929	0.00950975	0.230664	0.179941	0.155809		20.0161	1.92035	3.3817	0.00021476	0.00049649
XM_020078855.1	58.7245	58.6264	49.9255	173.228	174.621	180.478		3520.72	3566.65	-0.018701	0.9088	0.97163
XM_020078856.1	47.1512	61.5112	49.5348	19.8957	18.3134	20.4798		239.52	2051.91	-3.0987	4.1871e-33	6.0712e-32
XM_020078859.1	0.197575	0.485691	0.196191	4.25855	5.34689	3.76389		102.703	21.5525	2.2526	2.7872e-08	9.4184e-08
XM_020078860.1	2.35538	1.61995	1.15267	40.2002	31.3427	32.5413		380.378	60.7371	2.6468	1.2713e-18	8.7076e-18
XM_020078861.1	0.226371	0.188347	0.0549475	0.864509	1.15523	0.900268		8.91389	4.69441	0.92511	0.38806	0.49265
XM_020078869.1	0	0	0	0.187576	0	0.360618		3.33284	0	Inf	0.13375	0.19454
XM_020078871.1	1.51368	3.14855	0.512676	13.8916	22.8147	15.6688		205.157	65.3989	1.6494	0.00054777	0.0012017
XM_020078872.1	1.72543	1.61361	2.04342	5.12582	6.50928	4.60798		322.161	341.819	-0.085453	0.76729	0.85423
XM_020078873.1	0	0	0	0.0199001	0.0106368	0.0573874		2.00421	0	Inf	0.33546	0.4342
XM_020078874.1	0	0	0	0.0102831	0.0439716	0.0197694		1.56529	0	Inf	0.46441	0.57179
XM_020078876.1	8.29876	10.1512	9.9431	10.6355	12.4725	11.3414		404.982	1062.44	-1.3914	2.9372e-08	9.9058e-08
XM_020078877.1	4.16315	3.67687	6.19826	4.68326	6.14264	3.03754		427.299	1386.95	-1.6986	4.258e-06	1.1823e-05
XM_020078878.1	22.1359	21.9962	24.4102	230.443	217.966	202.054		10785.2	3626.48	1.5724	2.7745e-11	1.1798e-10
XM_020078879.1	13.6709	16.5813	16.2134	55.377	61.0615	52.8616		3683.08	3221.05	0.19338	0.41988	0.52492
XM_020078880.1	5.99397	5.822	7.88352	21.9539	22.5709	24.0114		721.269	657.785	0.13292	0.56838	0.67226
XM_020078881.1	0	0	0	0.0645596	0.115026	0.124117		12.4924	0	Inf	0.00015858	0.00037191
XM_020078883.1	0	0.0365691	0.042674	6.04265	5.11396	5.45896		131.288	1.92035	6.0952	4.8739e-27	5.2589e-26
XM_020078884.1	0.01243	0	0.00754291	0.227461	0.179728	0.199636		13.5708	1.46057	3.2159	0.0031553	0.006232
XM_020078885.1	0.0188011	0.00651794	0.0228182	0.368978	0.44775	0.354683		25.8414	3.40537	2.9238	0.00010864	0.00025965
XM_020078888.1	21.4931	22.1924	18.4174	60.4347	58.7458	60.0991		2088.04	2313.86	-0.14815	0.50827	0.61562
XM_020078891.1	0.143327	0.248443	0.0579836	3.6301	4.18543	2.75868		122.041	16.7761	2.8629	2.2861e-12	1.0507e-11
XM_020078892.1	3.58913	3.48534	2.88794	6.94176	8.60151	6.9458		156.845	223.491	-0.51088	0.068095	0.10599
XM_020078893.1	1836.57	1926.09	1763.39	1106.63	1110.45	1312.89		20249.5	100939	-2.3175	1.1408e-21	9.246e-21
XM_020078894.1	25.4589	21.5351	20.207	30.829	31.3091	27.7825		411.437	988.87	-1.2651	4.4329e-07	1.3526e-06
XM_020078895.1	8.83735	7.49833	10.295	29.5858	26.2324	25.519		1081.32	1128.67	-0.06182	0.83188	0.914
XM_020078896.1	0.0699225	0.0909022	0.0636465	0.973557	0.802869	1.55082		26.7179	5.68732	2.232	0.0011734	0.0024632
XM_020078897.1	0.0860795	0.0358103	0.0417885	1.23276	1.52285	1.501		34.3135	4.30009	2.9963	8.4174e-06	2.2693e-05
XM_020078898.1	0.0181097	0.131843	0.043958	0.489888	0.677733	0.387808		11.8107	4.6538	1.3436	0.15737	0.22476
XM_020078899.1	0.0939289	0.117227	0.0911981	1.52453	1.66172	1.12065		31.6171	7.12344	2.1501	0.00063698	0.0013842
XM_020078900.1	0	0	0	0.0158074	0.0337969	0.0455849		1.33912	0	Inf	0.5473	0.65449
XM_020078901.1	0	0	0.110547	0.14494	0.103296	0.0464416		1.33309	1.52603	-0.195	1	1
XM_020078902.1	0	0.0142968	0	0.153118	0.303991	0.115646		11.3793	0.903	3.6555	0.0049431	0.0094597
XM_020078905.1	0.00937568	0	0.0113789	0.134271	0.0797438	0.129069		5.11376	0.984623	2.3767	0.16632	0.23617
XM_020078909.1	2.26349	3.08446	3.92048	24.807	27.2193	24.4754		3245.06	1242.87	1.3846	6.0778e-09	2.1664e-08
XM_020078910.1	0	0	0	0.375507	0.123516	0.222129		5.5466	0	Inf	0.023973	0.04086
XM_020078912.1	0	0.018475	0.129356	0.3392	0.513701	0.516259		10.7024	3.50356	1.611	0.095117	0.14298
XM_020078913.1	0	0	0	0.0456067	0.243773	0.0438398		1.56678	0	Inf	0.46405	0.5717
XM_020078914.1	0.0850304	0	0.0773984	0.608868	0.397769	0.780373		11.7914	3.42982	1.7815	0.062065	0.097555
XM_020078915.1	0	0	0	0.143187	0.593149	0.223665		11.6281	0	Inf	0.0035657	0.0069793
XM_020078917.1	0	0	0	0.157394	0.149563	0.100864		5.11822	0	Inf	0.033038	0.054839
XM_020078919.1	84.2781	91.7426	75.8727	53.5832	55.88	52.7105		1200.65	5966.29	-2.313	3.4856e-21	2.7549e-20
XM_020078920.1	0	0	0	0.0147701	0	0		0.220178	0	Inf	1	1
XM_020078921.1	0	0	0.021603	0.056648	0.0605581	0.0272267		2.22583	1.01735	1.1295	0.68902	0.78643
XM_020078923.1	0.0280414	0.0194427	0	0.0297471	0.0477006	0.0571893		2.00718	2.33084	-0.21568	0.98051	1
XM_020078924.1	6.32785	6.55666	8.50031	25.742	26.3287	25.5864		1370.48	1198.47	0.19349	0.40402	0.50766
XM_020078925.1	0.0368057	0.095698	0.0223348	0.60031	0.751313	0.675574		30.5254	7.43614	2.0374	0.0014587	0.0030215
XM_020078927.1	0.243733	0.432425	0.400211	0.752861	1.0731	1.29388		30.3203	32.8842	-0.11711	0.81527	0.89851
XM_020078928.1	0.112912	0.38585	0.0783067	2.23305	3.04572	2.2699		64.629	15.7508	2.0368	1.4929e-05	3.9319e-05
XM_020078929.1	0.0175205	0.00911098	0.0425279	2.27217	1.68391	1.75536		90.5165	3.4381	4.7185	1.0745e-17	6.9557e-17
XM_020078930.1	0	0	0.0211974	0.0416883	0.0891315	0.0667886		3.1246	1.01735	1.6189	0.45399	0.56161
XM_020078931.1	0.0176363	0.0183424	0.0428089	0.238541	0.315007	0.242788		12.4788	3.8896	1.6818	0.067322	0.1049
XM_020078932.1	0.0636516	0.297899	0.13519	6.93803	7.47106	5.98771		177.247	13.5915	3.705	6.8328e-21	5.3206e-20
XM_020078933.1	32.8116	29.0188	32.9912	18.2612	18.3673	22.194		410.418	2106.47	-2.3597	8.5258e-21	6.6e-20
XM_020078934.1	0.403137	0.766676	0.838749	20.8942	20.2791	16.702		695.137	76.0747	3.1918	2.7714e-29	3.3407e-28
XM_020078942.1	4.40603	4.22116	3.63891	10.8802	10.0141	8.80882		225	298.359	-0.40712	0.12783	0.18658
XM_020078943.1	40.6792	34.6529	41.7003	133.221	130.339	146.945		5049.57	4588.9	0.13801	0.54517	0.65418
XM_020078945.1	0.620882	0.899207	0.718327	1.09878	1.09565	1.32248		84.3968	170.085	-1.011	0.00093649	0.0019916
XM_020078949.1	0.0246951	0	0	1.45395	1.42828	0.679922		19.8033	0.475947	5.3788	7.4803e-06	2.0266e-05
XM_020078952.1	0.0149773	0	0.00908866	0.047665	0.0891714	0.0801822		4.01584	1.46057	1.4592	0.42152	0.52666
XM_020078953.1	8.24652	7.70084	8.96151	38.9255	33.5239	31.1341		1398	1073.46	0.3811	0.11099	0.16443
XM_020078954.1	0	0	0	0.0608581	0.130118	0.128701		5.80285	0	Inf	0.01999	0.034576
XM_020078955.1	0	0	0	0.145987	0.117048	0.128637		7.11941	0	Inf	0.0075604	0.014069
XM_020078956.1	1.24338	0.686991	0.974589	1.87547	2.26931	2.1396		67.2834	100.255	-0.57536	0.13058	0.19026
XM_020078957.1	0.194641	0.142894	0.0972701	0.47369	0.525863	0.490365		18.0405	17.0698	0.079788	0.95848	1
XM_020078958.1	0	0	0	0.133874	0.102224	0.147071		4.45021	0	Inf	0.054231	0.08618
XM_020078959.1	0.0121809	0	0	0.13568	0.0414415	0.0558957		2.66019	0.475947	2.4827	0.39384	0.4988
XM_020078960.1	0.49908	0.503332	0.513939	1.42788	1.42353	1.71956		126.261	133.192	-0.077091	0.80567	0.89023
XM_020078966.1	0.47671	0.92692	0.779802	5.14502	5.65882	4.47015		203.759	92.2605	1.1431	0.00018016	0.00041988
XM_020078967.1	0	0.00821113	0.0095819	1.93469	1.98765	1.85974		101.532	0.960176	6.7244	1.1493e-23	1.0385e-22
XM_020078969.1	0	0	0	0.0624214	0.158484	0.0750039		8.26232	0	Inf	0.0033047	0.0065125
XM_020078971.1	1.50766	1.5262	1.48823	22.0073	21.9705	19.4482		874.022	199.37	2.1322	3.591e-16	2.1194e-15
XM_020078972.1	123.615	113.678	151.102	88.9993	81.1038	87.0424		3225.26	15483.1	-2.2632	2.2807e-20	1.7206e-19
XM_020078973.1	0.594771	0.754368	0.98594	5.90938	7.60047	5.68044		182.705	70.5747	1.3723	1.2352e-05	3.2782e-05
XM_020078974.1	8.24115	8.77057	9.87351	70.3255	70.4992	74.3692		4519.79	1794.36	1.3328	1.936e-08	6.623e-08
XM_020078977.1	0.913376	1.05172	1.34607	0.674795	1.77568	1.24741		15.632	44.618	-1.5131	0.0017733	0.0036297
XM_020078980.1	370.931	262.508	271.738	250.175	252.634	282.898		1694.36	6270.94	-1.8879	1.3063e-06	3.8108e-06
XM_020078984.1	0.088577	0.0963106	0.0684106	0.50613	0.328749	0.357193		41.1241	27.9768	0.55575	0.24336	0.32782
XM_020078986.1	30.6169	24.927	31.1299	206.822	198.764	176.326		7139.4	3405.02	1.0681	5.1001e-06	1.4031e-05
XM_020078987.1	10.0022	10.4465	12.4381	6.15596	7.21503	6.89654		399.649	2062.68	-2.3677	7.521e-21	5.8409e-20
XM_020078988.1	8.53146	9.29268	9.64301	17.3517	21.4912	19.7215		844.885	1263.21	-0.58027	0.017128	0.030002
XM_020078995.1	0	0.00736444	0	0.0788727	0.0361358	0.0974791		4.22404	0.4515	3.2258	0.15868	0.22633
XM_020078997.1	0.0399687	0.166275	0	0.572399	0.611909	0.672496		6.45888	2.28195	1.501	0.28577	0.37752
XM_020078999.1	0	0	0	0.187985	0.133974	0.210819		3.78216	0	Inf	0.08915	0.13496
XM_020079000.1	9.48879	27.4309	17.3267	347.771	669.079	331.416		10695.2	1370.45	2.9642	3.3991e-06	9.5379e-06
XM_020079001.1	30.1818	28.3437	27.08	28.7399	22.1329	28.5113		1204.55	4140.57	-1.7813	2.2656e-13	1.1134e-12
XM_020079002.1	9.80234	10.5092	10.4289	52.6683	51.9997	57.4431		1416.32	854.571	0.72888	0.0027342	0.0054444
XM_020079005.1	0.756277	0.694019	0.413938	0.495526	0.958559	0.907293		22.0894	56.2904	-1.3495	0.0041131	0.0079686
XM_020079009.1	51.346	49.0067	47.0277	31.083	29.2501	29.5129		469.239	2461.69	-2.3913	1.4109e-21	1.1387e-20
XM_020079010.1	0	0	0	0.0125533	0.053679	0.00603346		2.461	0	Inf	0.2395	0.32432
XM_020079016.1	0.0126878	0.0263915	0.0102658	0.0134596	0.0071943	0		0.665038	5.15419	-2.9542	0.066732	0.10404
XM_020079017.1	0.0770339	0.0253004	0.0787308	0.258062	0.2207	0.167444		22.0232	19.8908	0.14692	0.78878	0.87503
XM_020079018.1	1.70349	1.42227	2.71067	1.74688	1.75476	1.78053		154.968	541.92	-1.8061	4.8833e-05	0.00012162
XM_020079019.1	0.00584018	0.0303699	0	0.269501	0.665618	0.276926		28.3578	2.73345	3.375	0.0014172	0.0029404
XM_020079020.1	25.8344	21.2947	25.5545	8.39601	8.32637	9.51738		219.996	1943.71	-3.1433	1.9484e-33	2.8696e-32
XM_020079021.1	0.831024	1.29644	1.00858	1.48766	1.8554	1.43002		12.699	26.59	-1.0662	0.059211	0.093352
XM_020079022.1	6.62936	4.68008	4.09604	2.62125	2.73383	3.19571		29.6207	171.828	-2.5363	1.5914e-06	4.5995e-06
XM_020079032.1	131.886	160.637	147.442	297.871	273.741	296.133		10029	16160.3	-0.68828	0.0031698	0.006259
XM_020079034.1	0	0.00509087	0.023763	0.015578	0.0499597	0.0748723		4.02039	2.4862	0.69339	0.67725	0.77495
XM_020079036.1	0.492366	0.496076	0.373478	1.95869	2.09388	1.27089		47.6413	39.4003	0.274	0.54779	0.65451
XM_020079042.1	11.4448	13.9816	15.5486	0.679532	0.929838	0.679334		18.4973	1055.72	-5.8348	1.129e-76	7.6537e-75
XM_020079043.1	0.00895971	0.0139776	0	0.114057	0.160032	0.171309		13.821	2.30639	2.5832	0.010741	0.019477
XM_020079045.1	0.418951	0.728373	0.569176	22.895	25.805	20.2099		1523.32	120.607	3.6588	2.1687e-41	4.4032e-40
XM_020079047.1	0.141959	0.2385	0.0662654	24.292	23.3496	22.449		890.207	18.2122	5.6112	5.775e-64	2.7604e-62
XM_020079048.1	0.128256	0.400172	0.064858	6.00355	8.32696	5.8527		260.531	24.5088	3.4101	1.3601e-22	1.1573e-21
XM_020079049.1	0.0641791	0.104891	0.0556368	1.10878	1.48164	1.06583		55.0411	10.8415	2.3439	4.5918e-06	1.2691e-05
XM_020079058.1	0.00558955	0.0310044	0.00452254	1.71661	1.65761	0.937623		318.423	9.6692	5.0414	6.0435e-18	3.986e-17
XM_020079059.1	0	0	0	0.0059516	0	0.00572102		0.443373	0	Inf	1	1
XM_020079061.1	0.276511	0.383441	0.495394	3.0014	3.81892	3.22247		422.239	153.623	1.4587	8.3424e-08	2.7147e-07
XM_020079062.1	2.20843	2.00625	3.88338	5.65795	5.85968	4.32641		571.7	927.431	-0.69798	0.076218	0.11707
XM_020079064.1	0.0168597	0.0116898	0	0.0178853	0.0573595	0.0343848		2.68122	2.33084	0.20204	1	1
XM_020079066.1	9.91001	9.84793	12.0725	41.2335	36.7094	36.1129		3407.41	3025.86	0.17133	0.45271	0.56018
XM_020079067.1	0	0.0162385	0	0.0248447	0.0796789	0.0955288		1.787	0.4515	1.9847	0.64479	0.74408
XM_020079069.1	0.348864	0.571992	0.418421	0.940452	1.01933	0.904018		96.6492	143.685	-0.57208	0.059844	0.094294
XM_020079070.1	0.0797298	0.0552811	0	0.845796	0.949386	1.09759		15.1481	2.33084	2.7002	0.0055808	0.010584
XM_020079071.1	0	0.0161522	0	0.197702	0.17172	0.320697		12.47	0.903	3.7876	0.0025811	0.0051619
XM_020079072.1	0.053608	0.0446034	0.0130124	0.272971	0.21886	0.360794		11.1293	4.69441	1.2453	0.19524	0.27191
XM_020079075.1	19.2156	20.5242	19.545	13.7068	13.9913	14.6299		408.161	1822.17	-2.1584	8.2499e-18	5.385e-17
XM_020079077.1	0.345978	1.01952	0.723161	4.80189	7.65097	5.90948		132.006	47.3625	1.4788	4.3634e-05	0.00010917
XM_020079078.1	0	0	0	0	0.0193824	0		0.224681	0	Inf	1	1
XM_020079079.1	0	0	0	0.0885189	0.208184	0.32334		7.81308	0	Inf	0.0045799	0.0088163
XM_020079080.1	0.0257301	0.0178401	0	2.36103	2.31975	2.24333		111.981	2.33084	5.5863	6.7193e-23	5.8108e-22
XM_020079081.1	0	0	0	0.623992	0.574416	0.216601		17.7931	0	Inf	5.426e-06	1.4888e-05
XM_020079083.1	0.220087	0.276406	0.30743	10.024	10.6523	10.6138		1045.79	85.1504	3.6184	1.9347e-38	3.493e-37
XM_020079086.1	0	0	0	0.0413063	0	0.0794121		1.33314	0	Inf	0.54896	0.65451
XM_020079087.1	0	0	0.0634658	0	0	0.0799871		0.446389	1.01735	-1.1884	0.91088	0.97291
XM_020079089.1	0	0	0	0.127532	0.545339	0.65382		6.92783	0	Inf	0.0087605	0.016132
XM_020079092.1	0	0	0	0.229534	0.196302	0.0441282		2.22281	0	Inf	0.28495	0.37685
XM_020079093.1	0.0598946	0.0467193	0.0545187	5.05126	4.33013	3.38974		117.906	4.78432	4.6232	1.1545e-20	8.8519e-20
XM_020079094.1	5.368	7.38117	9.97432	39.8885	43.8971	42.3712		2418.97	1373.93	0.81608	0.00053615	0.001178
XM_020079097.1	0	0	0	0.407187	0.416367	0.204215		12.6854	0	Inf	0.00013744	0.0003247
XM_020079101.1	0.434771	0.452177	0.514134	2.98018	3.06262	2.51516		212.394	111	0.93618	0.0015459	0.003186
XM_020079102.1	0	0	0	0.392327	0.209704	0.161626		5.99443	0	Inf	0.017235	0.030157
XM_020079103.1	5.77825	6.03702	6.00093	56.2424	56.3005	52.0294		4322.67	1494.44	1.5323	1.46e-10	5.8808e-10
XM_020079105.1	0.0159875	0.116393	0	3.00192	2.39324	3.52143		77.893	3.63645	4.4209	9.5886e-15	5.151e-14
XM_020079121.1	0.0490351	0.0679976	0.00991865	0.221076	0.278042	0.437523		16.0485	6.97636	1.2019	0.1323	0.19265
XM_020079133.1	0	0	0	0.517885	0.670186	0.209609		11.1366	0	Inf	0.00041429	0.00092377
XM_020079134.1	0.0149299	0.046583	0.0181199	0.451386	1.44763	0.342552		20.3381	2.33912	3.1201	0.038452	0.063084
XM_020079136.1	0.0582466	0.0201928	0	0.494317	0.891738	0.683052		14.7227	1.87934	2.9697	0.0036451	0.0071237
XM_020079137.1	0	0	0	0	0.220943	0		0.674044	0	Inf	0.8725	0.94554
XM_020079138.1	0	0	0	0.0807351	0.0863078	0		0.444859	0	Inf	1	1
XM_020079142.1	0	0	0	0.710838	0.271394	0.244035		5.32188	0	Inf	0.028294	0.047549
XM_020079143.1	0.195239	0.225617	0.0789847	5.41952	13.5061	5.64093		154.744	10.3246	3.9057	7.9262e-05	0.00019259
XM_020079144.1	2.16019	1.98886	2.4928	19.441	20.7829	19.9878		1179.18	414.585	1.508	1.3113e-09	4.9421e-09
XM_020079145.1	0.148569	0.557977	0.320554	1.7074	2.75192	1.7675		103.908	54.1922	0.93915	0.048032	0.077174
XM_020079146.1	0.05057	0.0613603	0.0306873	0	0	0		0	7.54221	#NAME?	0.00054375	0.0011935
XM_020079147.1	0	0.0269181	0.0418824	0.0137281	0	0		0.220178	3.3892	-3.9442	0.10639	0.15816
XM_020079148.1	0.360936	0.281539	0.408186	0	0.0139541	0		0.224681	56.6969	-7.9792	4.5862e-21	3.6051e-20
XM_020079149.1	0	0.0493938	0.0576397	0.100763	0.673237	0.193718		8.2833	2.88053	1.5239	0.31617	0.41237
XM_020079150.1	1.06418	0.992285	1.06887	0	0.0312111	0		0.224681	75.4994	-8.3924	8.4621e-27	9.0198e-26
XM_020079151.1	0.0221312	0	0	0	0	0.0338518		0.223195	0.475947	-1.0925	1	1
XM_020079152.1	8.74705	6.74683	11.2178	61.0042	60.2644	54.9353		3003.6	1450.78	1.0499	7.8897e-06	2.1326e-05
XM_020079153.1	14.7826	17.8425	13.8582	79.7864	74.5132	57.0518		2092.31	1475.02	0.50436	0.038693	0.063417
XM_020079156.1	0	0	0	0.0239376	0.12795	0.0460205		3.57995	0	Inf	0.10412	0.15554
XM_020079157.1	1.83217	2.06676	1.7618	3.76764	6.66488	3.06118		131.145	177.928	-0.44013	0.14009	0.20257
XM_020079158.1	5.90608	6.54057	7.50578	6.82359	8.78902	6.82533		356.507	1011.27	-1.5042	3.06e-09	1.1182e-08
XM_020079159.1	38.2971	30.8181	64.0998	26.3879	30.7306	34.8025		1009.47	4615.52	-2.1929	5.6474e-05	0.00013962
XM_020079167.1	0.00500995	0.0156316	0.00608037	0.318882	0.187491	0.306528		22.6779	2.33912	3.2772	0.00012273	0.0002914
XM_020079168.1	0	0	0	0.017429	0.0558961	0.0167538		2.23483	0	Inf	0.28318	0.37542
XM_020079169.1	0	0	0	0.0866349	0.0555689	0.0249836		4.21945	0	Inf	0.064264	0.10044
XM_020079170.1	0.0294211	0.056098	0.0476095	0.195067	0.275261	0.217511		19.3916	11.8916	0.70549	0.29339	0.38632
XM_020079172.1	0	0.00343648	0	0.0157733	0	0.00505408		0.88373	0.4515	0.96888	1	1
XM_020079174.1	0	0.0286785	0.0133864	0.55286	0.628546	0.691717		47.2268	3.27485	3.8501	3.6848e-09	1.3379e-08
XM_020079175.1	242.93	311.567	152.939	347.055	368.654	319.438		4347.02	9553.27	-1.136	0.0073647	0.013735
XM_020079176.1	54.5072	49.2757	54.6385	47.0678	46.6318	51.0235		2396.02	8365.19	-1.8038	8.5567e-14	4.3222e-13
XM_020079177.1	0	0	0	0.325632	0.139243	0.0751239		9.09044	0	Inf	0.007044	0.013181
XM_020079179.1	0	0	0	0.164721	0.310749	0.325994		18.2953	0	Inf	2.8028e-06	7.9244e-06
XM_020079180.1	0.132489	0.198077	0.0904478	0.566583	0.676121	0.379976		26.9482	22.5777	0.25529	0.69159	0.78899
XM_020079184.1	0.650719	0.350053	0.381259	6.78399	17.978	8.64913		203.904	27.6964	2.8801	0.00061847	0.0013466
XM_020079185.1	78.991	70.5752	67.1573	81.0497	69.9349	90.3365		1643.55	4709.79	-1.5188	2.7453e-10	1.0864e-09
XM_020079186.1	46.485	52.8606	51.8788	24.6297	26.5174	26.9723		1081.93	6665.07	-2.623	3.3628e-26	3.4896e-25
XM_020079187.1	7.50322	7.73701	10.1167	7.235	12.2915	5.25684		317.774	1046.56	-1.7196	1.765e-11	7.6136e-11
XM_020079188.1	0.569473	0.938967	0.775432	8.46495	9.66355	7.54213		255.457	72.2604	1.8218	2.385e-09	8.7984e-09
XM_020079189.1	14.3434	12.2991	14.3524	42.0057	41.574	40.0671		674.354	714.916	-0.084267	0.74565	0.84209
XM_020079196.1	0	0	0.0263842	1.03778	0.739607	0.864563		16.902	0.508676	5.0543	4.7059e-05	0.0001174
XM_020079197.1	6.74083	4.84852	6.93224	11.4614	12.4044	11.6277		937.353	1565.49	-0.73995	0.0026733	0.0053312
XM_020079198.1	9.56469	8.50404	9.97771	6.96568	6.87135	7.74375		337.331	1396.59	-2.0497	7.1796e-16	4.1496e-15
XM_020079199.1	19.4552	28.0467	17.8729	5.80461	5.24001	8.10095		99.0839	1070.51	-3.4335	2.7227e-15	1.5108e-14
XM_020079200.1	3.06689	2.96435	3.68107	13.9726	14.3151	13.4313		854.334	633.573	0.43129	0.077167	0.11842
XM_020079201.1	0.242464	1.19025	0.517913	6.97562	11.0537	6.30483		344.915	87.5574	1.9779	5.1418e-05	0.00012776
XM_020079209.1	0.0937281	0.0243701	0	0.596577	0.518176	0.430098		9.12205	2.35529	1.9535	0.092715	0.13961
XM_020079211.1	0.0465267	0	0.0141169	0.129562	0.138505	0.195709		5.56916	2.41247	1.207	0.39287	0.49802
XM_020079212.1	16.5199	17.2751	11.789	9.68288	10.2746	12.824		202.691	900.864	-2.152	1.9883e-09	7.3779e-09
XM_020079213.1	69.7266	56.8343	79.2189	1.17627	2.01194	1.49818		35.016	4927.48	-7.1367	3.8097e-84	3.2039e-82
XM_020079217.1	38.8722	35.1137	37.0192	2.41139	2.66776	2.15625		56.7875	2795.53	-5.6214	2.3194e-84	1.9562e-82
XM_020079220.1	0.240814	0.258622	0.320858	0.683085	0.565487	0.584553		97.2302	138.056	-0.50578	0.11222	0.1661
XM_020079221.1	0	0	0	0.0594761	0.0635814	0.0285859		2.22583	0	Inf	0.28451	0.37649
XM_020079222.1	0.0495496	0	0.0601363	0.473073	0.674302	1.44003		14.7184	1.96925	2.9019	0.018726	0.032591
XM_020079225.1	49.6692	50.1115	59.2167	11.4016	13.4324	12.6188		426.161	5761.93	-3.7571	1.5438e-47	4.0173e-46
XM_020079226.1	0	0.0312682	0.109465	0.526241	0.613707	0.574834		15.8161	3.95506	1.9996	0.017242	0.030167
XM_020079228.1	6.59395	6.70591	6.89897	17.8322	22.4613	18.9797		505.11	550.517	-0.12419	0.61986	0.72396
XM_020079232.1	0	0.0230782	0.00897697	0.129468	0.0503289	0.0452553		4.21347	1.86318	1.1772	0.51565	0.62317
XM_020079233.1	0.294211	0.339988	0.158698	1.97668	2.6692	2.35012		29.6416	10.8332	1.4522	0.015665	0.027656
XM_020079234.1	0	0	0	0.0890786	0.0105808	0.0380567		3.09906	0	Inf	0.14785	0.21247
XM_020079235.1	228.317	230.664	221.602	81.3406	90.7311	92.2557		578.679	4756.78	-3.0392	2.3285e-33	3.4173e-32
XM_020079236.1	51.7395	44.2348	50.9611	30.6967	30.0001	34.7197		954.537	4686.9	-2.2958	1.4654e-20	1.118e-19
XM_020079237.1	14.1726	14.9526	13.6241	16.5617	17.444	17.1968		417.096	1112.27	-1.4151	1.5114e-08	5.2206e-08
XM_020079239.1	0	0	0	0.0445867	0.0794405	0.0357161		4.68386	0	Inf	0.045705	0.073818
XM_020079243.1	0	0	0	0.0225576	0.0482293	0.0072279		2.23182	0	Inf	0.28362	0.37575
XM_020079244.1	0.0044474	0.0138764	0.0107953	1.54984	1.54334	1.77551		152.308	2.8478	5.741	1.0508e-28	1.2323e-27
XM_020079246.1	0	0	0	0.0612185	0.0490831	0.0441351		4.44868	0	Inf	0.054274	0.086224
XM_020079247.1	0	0	0	0.264806	0.248771	0.223693		20.2543	0	Inf	7.334e-07	2.1942e-06
XM_020079249.1	1.5165	1.95791	1.33278	6.32402	8.80649	6.71892		57.7253	40.7387	0.50281	0.23349	0.31761
XM_020079256.1	17.8109	17.8426	18.9364	37.3768	36.3656	39.7518		650.118	995.635	-0.61491	0.012746	0.022818
XM_020079257.1	0	0	0	0.00706666	0.00377722	0		0.665038	0	Inf	0.87584	0.94554
XM_020079258.1	0	0	0	0.00713843	0	0		0.440357	0	Inf	1	1
XM_020079259.1	15.8865	15.6909	17.7261	12.2307	11.2982	11.4573		595.191	2672.02	-2.1665	3.2313e-18	2.1597e-17
XM_020079260.1	17.486	19.1452	20.5323	105.146	112.53	109.252		4868.42	2709.27	0.84555	0.00033261	0.00075189
XM_020079261.1	114.655	80.4364	101.524	193.36	192.412	177.685		2277.05	3849.89	-0.75765	0.003068	0.006069
XM_020079262.1	12.2269	9.1395	13.3603	5.79587	8.26891	8.07739		226.934	1136.36	-2.3241	1.0847e-13	5.4299e-13
XM_020079263.1	0	0	0.0391054	0.751983	0.475025	0.72285		25.3501	1.52603	4.0541	3.9721e-06	1.1064e-05
XM_020079271.1	18.808	24.2659	24.8572	31.6866	35.9294	32.26		1339.74	2895.34	-1.1118	3.8488e-06	1.0744e-05
XM_020079272.1	21.1588	34.4186	39.4436	74.8139	85.2142	88.9651		3202.41	3846.38	-0.26434	0.30616	0.40123
XM_020079273.1	4.81432	5.36638	6.56305	10.0749	11.0897	10.6036		586.642	981.51	-0.74252	0.0029703	0.0058833
XM_020079274.1	0.0561316	0.166797	0.223838	0.548674	0.313734	0.453824		22.8935	24.0612	-0.071767	0.94798	1
XM_020079278.1	5.53639	7.95898	7.65324	18.878	22.2537	14.8443		361.034	434.967	-0.26877	0.29411	0.38712
XM_020079279.1	378.24	360.458	426.777	218.23	245.006	227.406		5673.39	30540.6	-2.4284	3.196e-23	2.8151e-22
XM_020079280.1	11.3273	8.57001	16.6585	41.6673	40.1488	42.0819		3723.66	3482.34	0.096663	0.65908	0.75648
XM_020079281.1	0	0.00689075	0	0.231941	0.293033	0.212821		15.3727	0.4515	5.0895	0.00012977	0.00030759
XM_020079282.1	0	0	0	0.147123	0.202214	0.141423		10.2515	0	Inf	0.00078204	0.0016815
XM_020079283.1	0.128762	0.474795	0.350429	4.44551	7.00243	3.82566		537.754	106.174	2.3405	5.7245e-07	1.7294e-06
XM_020079284.1	0	0	0	0.0101527	0	0		0.220178	0	Inf	1	1
XM_020079291.1	0.373392	0.307437	0.283232	0.0742698	0.185258	0.0237975		2.4565	27.6314	-3.4916	1.0629e-06	3.1296e-06
XM_020079292.1	0	0	0	0.026823	0.114698	0.206271		2.90446	0	Inf	0.17202	0.24339
XM_020079293.1	0.0168659	0	0	0	0.0573805	0.0773941		1.11895	0.475947	1.2333	0.90458	0.96868
XM_020079294.1	46.525	52.1846	41.8772	12.4576	11.9947	11.4911		378.211	4730.67	-3.6448	2.8814e-45	6.8808e-44
XM_020079295.1	65.9299	70.5415	67.9392	73.2155	77.9108	69.561		1886.32	5582.65	-1.5654	7.4611e-11	3.0684e-10
XM_020079296.1	0.0319251	0	0.0387462	2.43843	2.11798	1.6603		53.8395	1.96925	4.7729	3.4072e-12	1.5446e-11
XM_020079297.1	7.48045	7.65382	7.57314	11.6954	12.2806	10.743		515.469	1078.25	-1.0647	1.7871e-05	4.665e-05
XM_020079298.1	1.93253	1.80688	2.39281	12.8751	12.9503	12.6749		547.271	277.357	0.98051	0.00014268	0.00033632
XM_020079299.1	0.74957	0.82499	1.42199	9.6462	10.832	8.93855		559.23	180.133	1.6344	5.9219e-10	2.2827e-09
XM_020079302.1	0.440537	0.725441	0.509201	1.30186	3.01539	1.21131		143.992	140.723	0.033133	0.98832	1
XM_020079303.1	0.0481411	0.162722	0.0949437	17.8392	18.5485	13.7056		1149.65	22.1594	5.6971	7.4662e-70	4.2981e-68
XM_020079305.1	4.60347	5.13249	5.83288	3.80913	4.58889	4.18262		189.367	745.507	-1.977	6.4649e-14	3.2867e-13
XM_020079306.1	0.0106435	0.0221393	0.0129176	0.28792	0.162949	0.227924		8.88989	1.88762	2.2356	0.067085	0.10456
XM_020079312.1	2.85987	3.01214	4.4075	83.7049	81.1274	92.8355		3948.02	497.422	2.9886	5.6223e-33	8.1279e-32
XM_020079313.1	0.31022	0.388261	0.433933	4.16661	4.07855	3.16877		300.042	94.7274	1.6633	1.1317e-08	3.9533e-08
XM_020079314.1	6.73736	7.58271	7.47931	28.8597	32.2278	26.2276		1134.68	905.076	0.32618	0.18406	0.25769
XM_020079315.1	14.0347	13.4289	16.2304	21.6467	21.9642	20.3788		884.797	1926.43	-1.1225	4.4934e-06	1.2441e-05
XM_020079316.1	0	0	0	0	0.0389964	0		0.224681	0	Inf	1	1
XM_020079319.1	0.0118334	0	0.0143618	0.112979	0.0201296	0.0724016		2.43853	0.984623	1.3084	0.6283	0.73252
XM_020079320.1	1.41826	0.903318	1.17421	2.58919	1.66449	2.16936		81.3751	141.829	-0.80149	0.024055	0.040978
XM_020079321.1	0.0128866	0.0134025	0.01564	0.164046	0.0876847	0.157691		4.44571	1.43612	1.6302	0.34943	0.44877
XM_020079322.1	7.5819	8.46009	10.4163	14.7609	16.6361	15.0342		1047.94	1897.16	-0.85628	0.00044777	0.0009947
XM_020079323.1	0	0	0	0.0767195	0.109353	0		1.55926	0	Inf	0.46584	0.57213
XM_020079324.1	0	0	0	0.0537642	0	0.0516813		0.886746	0	Inf	0.75396	0.84327
XM_020079327.1	0	0	0	0	0	0.00802194		0.223195	0	Inf	1	1
XM_020079328.1	0	0.0953455	0	0.145878	0.207929	0.023371		3.34171	2.709	0.30283	1	1
XM_020079329.1	0.135423	0.312989	0.27393	0.0239435	0.0511924	0.115079		1.78551	20.9437	-3.5521	1.4643e-05	3.8591e-05
XM_020079331.1	0	0.0912139	0.0354804	0.186075	0.198919	0.223583		2.89541	1.86318	0.636	0.83565	0.91756
XM_020079335.1	20.0608	20.4839	26.8693	1.60189	1.61579	1.44049		79.4804	3658.56	-5.5245	6.2868e-84	5.2566e-82
XM_020079345.1	0	0	0	3.96271	3.72973	3.892		59.4359	0	Inf	3.5374e-17	2.2186e-16
XM_020079347.1	33.9166	34.1413	35.0971	1.73359	1.62566	1.82723		75.4678	4779.29	-5.9848	8.9127e-96	1.0221e-93
XM_020079348.1	2.29019	2.52018	2.18775	6.47737	6.59772	5.95522		356.9	419.753	-0.23402	0.35349	0.45337
XM_020079349.1	0	0	0	0.513664	0.399359	0.209475		15.783	0	Inf	1.5612e-05	4.1004e-05
XM_020079351.1	4.39159	4.54861	4.80349	6.81555	8.22363	5.83277		318.757	672.637	-1.0774	2.6581e-05	6.8129e-05
XM_020079359.1	0	0	0.06038	0.0791649	0.0846292	0.038049		1.11291	1.01735	0.12952	1	1
XM_020079361.1	2.60417	2.15522	4.41136	6.92996	6.76737	6.49198		252.674	363.124	-0.52318	0.17682	0.24866
XM_020079362.1	45.578	52.263	59.9076	81.7325	85.9308	82.8847		2498.73	4996.24	-0.99965	2.922e-05	7.4524e-05
XM_020079363.1	0.116393	0.462201	0.192629	1.38065	2.9339	1.35953		73.426	31.8286	1.206	0.083899	0.1278
XM_020079364.1	9.30887	10.2374	11.687	0.278318	0.413234	0.490481		16.9457	1417.43	-6.3862	4.2727e-90	4.231e-88
XM_020079368.1	0	0	0	0.445516	0.346376	0.116797		4.889	0	Inf	0.039098	0.063926
XM_020079372.1	3.17103	3.50282	3.29876	41.511	44.058	33.4557		1669.88	448.063	1.898	2.2712e-14	1.1901e-13
XM_020079373.1	14.459	16.3306	15.5243	45.2897	49.5131	39.2514		1177.99	1301.55	-0.1439	0.54019	0.6491
XM_020079374.1	0.0293573	0.0305326	0.0285038	0.0840862	0.049939	0.0359238		3.99779	6.67194	-0.7389	0.51905	0.62681
XM_020079375.1	0.0351615	0.0121897	0.0711234	0.68073	0.697811	0.726068		49.8795	8.84544	2.4954	2.5568e-06	7.2586e-06
XM_020079376.1	0	0	0	0.0602835	0.0161111	0.043461		1.77498	0	Inf	0.39687	0.50016
XM_020079379.1	0	0	0	0.0890589	0.147137	0.0544782		15.6078	0	Inf	1.781e-05	4.6504e-05
XM_020079380.1	47.1578	39.3371	56.0013	13.0817	14.9237	13.9319		589.827	6390.45	-3.4376	1.6428e-32	2.324e-31
XM_020079381.1	0.0219414	0.0570494	0.0266293	18.1029	16.2173	13.8944		608.378	4.22675	7.1693	4.4643e-68	2.4578e-66
XM_020079382.1	0	0	0	0.618661	0.566883	0.368143		11.5695	0	Inf	0.00030337	0.00068907
XM_020079384.1	0.420282	0.900869	0.833544	6.87529	10.3316	5.88767		619.477	183.494	1.7553	4.3685e-06	1.2114e-05
XM_020079385.1	0.0107592	0	0.013058	0.0684819	0.219627	0.0329144		4.02328	0.984623	2.0307	0.29422	0.38725
XM_020079386.1	0	0.0439283	0	0.201629	0.341283	0.129212		8.69664	1.806	2.2677	0.075566	0.11625
XM_020079387.1	0	0.191832	0.0235638	0.324396	0.594492	0.267281		16.7298	9.59585	0.80193	0.54473	0.65374
XM_020079388.1	0.00432825	0	0.00525302	0.0137746	0	0		0.440357	0.984623	-1.1609	0.90693	0.97041
XM_020079391.1	0	0	0	0.00856024	0.00915111	0		0.444859	0	Inf	1	1
XM_020079393.1	0	0.0148488	0.0173276	0.340777	0.121433	0.39309		8.44359	0.960176	3.1365	0.02647	0.044761
XM_020079396.1	256.714	229.316	213.814	82.5785	80.846	78.4245		1504.94	13966.9	-3.2142	3.7526e-31	4.9761e-30
XM_020079397.1	123.924	126.474	142.27	0.815438	1.54731	1.23456		38.8208	13543.9	-8.4466	2.5783e-156	1.4668e-153
XM_020079398.1	0	0	0.00745984	0.469473	0.501878	0.74274		38.9856	0.508676	6.2601	5.9063e-11	2.4477e-10
XM_020079399.1	0	0.04175	0	0.660064	0.660101	0.40935		17.8052	1.3545	3.7165	0.00030652	0.00069582
XM_020079400.1	0.0424858	0.0883733	0.0515632	2.12956	2.13201	1.72213		38.9567	3.77525	3.3672	4.6418e-07	1.4138e-06
XM_020079402.1	0	0	0	0	0.0832529	0		1.12341	0	Inf	0.6558	0.75351
XM_020079403.1	6.69233	5.3482	7.99679	1.86674	1.50962	1.76653		117.705	1457.39	-3.6301	1.1147e-26	1.1825e-25
XM_020079404.1	69.8453	63.9121	66.0684	14.5008	23.1506	10.1791		109.244	1479.14	-3.7591	1.1553e-43	2.5646e-42
XM_020079408.1	0	0	0	0	0.0510922	0		0.449362	0	Inf	1	1
XM_020079410.1	28.3736	27.8993	31.1426	36.6692	35.2359	39.5612		1902.22	4745.41	-1.3188	4.1721e-08	1.3918e-07
XM_020079411.1	0.682822	0.508409	1.00764	1.77797	1.7027	1.44798		87.9193	124.756	-0.50486	0.15103	0.21662
XM_020079412.1	28.8961	32.5861	51.3281	59.4458	60.4721	66.2374		2889.94	5518.16	-0.93315	0.0042308	0.0081823
XM_020079413.1	74.2274	64.895	74.2998	70.32	78.7395	69.5722		1054.58	3295.93	-1.644	1.5828e-11	6.8554e-11
XM_020079414.1	0	0	0	0.280314	0.224747	0.336818		2.67073	0	Inf	0.20426	0.28253
XM_020079415.1	0.025233	0.065608	0.0306243	15.8198	13.8857	13.0649		469.972	4.22675	6.7969	5.0551e-59	1.9901e-57
XM_020079419.1	0.11867	0.197473	0.11522	0.541321	0.807468	0.387236		30.0908	24.0793	0.32153	0.57434	0.67773
XM_020079420.1	0	0	0	0.054287	0.0870512	0.0260919		2.67519	0	Inf	0.20379	0.28218
XM_020079421.1	1.10417	4.15833	1.65042	55.7803	73.1344	46.4724		2078.58	260.046	2.9988	1.3154e-18	8.9948e-18
XM_020079422.1	0	0	0	0.0546974	0.0584728	0.0525783		2.00416	0	Inf	0.33547	0.4342
XM_020079424.1	0	0	0	0.0206009	0	0		0.220178	0	Inf	1	1
XM_020079427.1	29.4213	31.8001	33.2687	25.9376	28.7738	26.5613		751.234	2784.28	-1.89	1.5955e-14	8.4458e-14
XM_020079429.1	0	0	0	0	0.019682	0.0884893		1.34065	0	Inf	0.54688	0.65449
XM_020079431.1	0.124496	0.0809249	0.103878	0.371443	0.317665	0.261839		16.908	17.7256	-0.06813	0.95399	1
XM_020079432.1	0.00779481	0.0162137	0.037841	0.136438	0.172375	0.190767		8.91393	3.41365	1.3847	0.19175	0.26738
XM_020079434.1	2.07288	2.67869	2.77186	4.128	5.09916	4.39526		303.895	533.532	-0.812	0.0017072	0.0035025
XM_020079438.1	4.53367	2.13352	4.87707	5.15724	6.29399	5.78846		255.101	547.459	-1.1017	0.029349	0.049179
XM_020079439.1	0.212838	0.233657	0.215261	3.25506	3.58031	3.67155		123.393	24.7757	2.3163	1.2537e-09	4.7321e-09
XM_020079440.1	0.251857	0.468316	0.296405	6.99517	7.86749	6.05875		378.818	58.6224	2.692	5.3549e-19	3.7465e-18
XM_020079441.1	0	0.025287	0.0147542	0.0967223	0.0413594	0.14876		3.33581	1.41168	1.2406	0.56641	0.67043
XM_020079442.1	34.553	32.3058	41.2688	26.0068	26.0108	28.2905		975.271	4173.53	-2.0974	1.7923e-17	1.1429e-16
XM_020079443.1	10.1003	8.91675	10.6127	3.82263	3.74141	3.34791		141.579	1229.41	-3.1183	1.5797e-31	2.1278e-30
XM_020079450.1	0.0796522	0.0931962	0.132922	1.14071	0.982336	0.928997		42.4992	13.4665	1.6581	0.0013256	0.0027595
XM_020079453.1	0.185949	0.119012	0.10416	0.637303	0.705625	0.612613		18.9302	12.8514	0.55877	0.40665	0.51063
XM_020079454.1	10.213	8.19912	9.17138	50.0653	50.3557	52.9491		1499.86	863.404	0.79672	0.00098804	0.0020925
XM_020079455.1	257.537	216.954	219.772	209.026	199.493	241.819		3336.62	11380.4	-1.7701	2.4414e-13	1.1976e-12
XM_020079458.1	19.3958	16.188	26.1912	1.20131	1.62578	1.58474		76.2259	3391.23	-5.4754	3.7089e-34	5.6193e-33
XM_020079459.1	0.370034	0.752202	0.612402	0.535285	1.03002	0.643184		18.072	45.1456	-1.3208	0.0046582	0.0089411
XM_020079460.1	0.036	0.199686	0.0873833	0.248234	0.0816517	0.165196		5.7698	11.7039	-1.0204	0.30776	0.40281
XM_020079461.1	0.108658	0.339025	0.158249	0.605156	0.425123	0.365647		17.7842	24.4086	-0.45679	0.4598	0.56772
XM_020079462.1	0.200496	0.433728	0.428268	1.05283	1.82808	0.80963		126.006	115.517	0.12539	0.80122	0.88626
XM_020079463.1	0.183338	0.181598	0.116553	22.9776	18.0737	22.9153		1020.61	24.6203	5.3734	1.1183e-47	2.9336e-46
XM_020079464.1	0.250196	0.211423	0.170805	0.945543	0.399003	0.55013		16.8705	18.0627	-0.098517	0.8953	0.96155
XM_020079465.1	0	0.0135046	0	0.123971	0.132529	0.27806		5.79388	0.4515	3.6817	0.060584	0.095382
XM_020079467.1	0	0.0166319	0	0.496209	0.557662	0.428063		25.6107	0.903	4.8259	9.9941e-07	2.9503e-06
XM_020079468.1	0.0259622	0.018001	0.0105031	0.0688536	0.0883274	0.198558		5.7969	2.83952	1.0296	0.46227	0.57038
XM_020079470.1	0.830543	0.993954	0.869915	1.44832	1.27734	1.02676		45.6117	104.717	-1.199	0.00062518	0.0013603
XM_020079471.1	0.179439	0.236388	0.275851	1.00887	2.19772	1.18936		50.4427	25.3826	0.99081	0.044452	0.072044
XM_020079474.1	49.0416	55.1458	57.9307	81.3876	86.0676	72.9994		4346.66	9346.17	-1.1045	3.2892e-06	9.2493e-06
XM_020079475.1	0.0195329	0.172677	0.0711189	0.170949	0.0498405	0.0597549		3.98878	11.6795	-1.55	0.23281	0.31686
XM_020079476.1	1.52172	1.18698	1.06771	1.98633	2.83124	1.94574		78.4559	141.907	-0.85499	0.0067502	0.012664
XM_020079477.1	0	0.0387203	0.0225921	25.7997	17.796	20.5008		478.746	1.41168	8.4057	1.3996e-43	3.0975e-42
XM_020079479.1	0	0	0	0	0.10964	0.0985878		1.7915	0	Inf	0.3935	0.49851
XM_020079480.1	0.14905	0.361706	0.140697	5.66583	6.25412	5.48433		291.078	34.6515	3.0704	1.0217e-20	7.8632e-20
XM_020079481.1	3.13571	2.95673	4.20689	16.487	18.83	16.6573		762.205	480.6	0.66534	0.0069399	0.012998
XM_020079485.1	0	0	0	0.0394227	0.014048	0		0.885216	0	Inf	0.75451	0.84327
XM_020079486.1	0	0	0	0.0662751	0.0425098	0.076449		3.1141	0	Inf	0.14669	0.21122
XM_020079489.1	1.41848	0.590108	0.757484	0.993146	0.820403	1.08485		14.2434	44.0182	-1.6278	0.034465	0.056978
XM_020079491.1	0	0.011567	0	0	0	0		0	0.4515	#NAME?	0.87811	0.94554
XM_020079493.1	18.9019	19.7839	24.4025	9.56575	12.2548	10.4666		371.003	2308.66	-2.6376	3.3812e-25	3.3076e-24
XM_020079496.1	0.0489764	0.152811	0.0297203	0.29225	0.208282	0.0936426		6.66546	8.33914	-0.32319	0.73168	0.82803
XM_020079501.1	0.00779085	0.0243083	0	0.0247943	0.0397586	0		1.1144	1.83045	-0.71593	0.81015	0.89414
XM_020079502.1	0.015166	0.0315463	0.0184063	1.08597	1.21253	0.742331		27.6103	1.88762	3.8706	3.5937e-06	1.0065e-05
XM_020079503.1	20.1949	16.3246	17.5839	7.39388	8.56468	6.69268		508.047	3905.55	-2.9425	2.7384e-24	2.5671e-23
XM_020079507.1	0	0	0.00529935	0.00694804	0.059421	0.0801464		4.69596	0.508676	3.2066	0.11724	0.17298
XM_020079509.1	0.0560401	0.16028	0.136027	0.735681	0.738797	0.792898		22.4892	10.9397	1.0397	0.10609	0.15778
XM_020079510.1	0	0.211423	0	1.02434	3.16986	0.777358		19.8888	2.709	2.8761	0.055952	0.088594
XM_020079511.1	18.6906	19.5299	19.6042	84.9074	70.7628	67.4573		1767.84	1462.28	0.27377	0.25544	0.3427
XM_020079512.1	0.0346716	0.0841393	0.0701326	0.220684	0.373535	0.176779		9.14303	7.13172	0.35842	0.74477	0.8412
XM_020079516.1	0	0.0249413	0.029105	0.1908	0.571115	0.110045		4.91601	0.960176	2.3561	0.18702	0.26141
XM_020079518.1	0.163016	0.271268	0.435262	0.622556	1.02602	0.922591		21.8557	23.1743	-0.08452	0.93206	0.99164
XM_020079520.1	0.0164855	0	0	0.0786972	0	0.0252161		0.88373	0.475947	0.8928	1	1
XM_020079521.1	0.116219	0.245407	0.20089	6.03554	6.68579	4.82668		687.859	69.8645	3.2995	1.5798e-30	2.0353e-29
XM_020079522.1	6.51605	10.2286	8.64598	15.0113	16.1715	13.4814		508.375	918.455	-0.85332	0.00054542	0.0011968
XM_020079523.1	0.56417	0.186695	0.404601	0.979343	0.828829	0.902177		14.6867	20.2441	-0.46299	0.47407	0.579
XM_020079524.1	85.4406	78.0928	89.0389	99.2401	84.955	70.7747		2027.43	6429.7	-1.6651	5.7376e-12	2.5686e-11
XM_020079527.1	0.0226371	0.0470868	0	0.396233	0.462091	0.207754		6.4573	1.37895	2.2274	0.13853	0.20058
XM_020079528.1	0.0562971	1.58087	0.25622	5.68848	43.31	5.79101		522.413	58.2959	3.1637	0.1552	0.22196
XM_020079529.1	0	0	0	0.153385	0.273288	0.344034		10.0389	0	Inf	0.00091319	0.0019462
XM_020079531.1	11.0271	12.8772	14.0522	21.4566	25.262	19.9837		769.363	1395.65	-0.8592	0.00045296	0.0010057
XM_020079534.1	0	0	0	0.079487	0.0283245	0.101877		3.55599	0	Inf	0.10543	0.15702
XM_020079535.1	0.52418	0.141743	0.661622	5.80532	5.56402	4.98709		216.136	56.118	1.9454	4.9998e-10	1.9375e-09
XM_020079538.1	0	0.0335698	0	0	0.0549067	0		0.449362	0.903	-1.0068	0.8992	0.96468
XM_020079539.1	0.0750513	0.0390279	0.204945	0	0.127668	0.057399		1.34511	7.38487	-2.4568	0.082434	0.12578
XM_020079541.1	1.47964	1.29589	1.78002	79.019	68.5987	81.318		2454.69	155.082	3.9844	3.2394e-50	9.4842e-49
XM_020079542.1	7.0125	6.46618	7.26488	24.6409	20.9308	22.7574		656.682	635.571	0.047141	0.84535	0.92653
XM_020079543.1	0.571531	0.371507	0.202313	1.62942	1.70138	1.89412		30.5104	21.756	0.48789	0.3732	0.47581
XM_020079544.1	0	0.010512	0.0184003	0.587038	0.532994	0.618405		47.8588	2.42903	4.3003	2.76e-10	1.092e-09
XM_020079546.1	0	0	0	0.0423081	0.0113071	0.0203345		1.55178	0	Inf	0.46763	0.57265
XM_020079547.1	0.352827	0.332551	0.321159	1.15796	1.35042	1.28175		47.6716	40.532	0.23407	0.59914	0.70313
XM_020079548.1	31.9921	30.442	30.1611	32.8882	36.1805	35.5973		1232.55	3486.52	-1.5001	5.525e-10	2.1342e-09
XM_020079549.1	0	0	0	0	0.0415073	0		0.224681	0	Inf	1	1
XM_020079550.1	0.0225044	0.0234053	0.0955942	1.30706	1.83752	1.29085		54.382	5.41563	3.3279	4.8779e-09	1.7516e-08
XM_020079551.1	108.485	149.631	103.803	15.3745	25.1934	17.6645		455.582	9080.33	-4.317	2.7358e-29	3.3005e-28
XM_020079556.1	0	0	0	0.0236422	0	0		0.220178	0	Inf	1	1
XM_020079562.1	0.0220043	0	0.0267057	0.945382	1.01064	1.31265		20.7158	0.984623	4.395	1.7961e-05	4.6877e-05
XM_020079564.1	140.308	104.398	123.539	4.44468	3.8512	5.21694		64.108	5573.68	-6.442	2.8401e-49	7.9694e-48
XM_020079567.1	0.0864472	0.0524464	0.0174862	1.62778	1.74013	1.4986		93.5245	9.88922	3.2414	2.4284e-12	1.1129e-11
XM_020079568.1	246.702	310.777	216.051	59.2907	64.2449	63.502		1281.04	16923.1	-3.7236	4.1434e-26	4.2751e-25
XM_020079571.1	0	0.0103451	0.0241442	0.0158278	0.203044	0.045644		3.58594	1.46885	1.2877	0.53109	0.63928
XM_020079572.1	0	0	0	0.0498416	0.177606	0.0479106		3.57693	0	Inf	0.10429	0.15572
XM_020079573.1	0	0.0225061	0	0.017217	0	0.01655		0.443373	0.903	-1.0262	0.89855	0.96443
XM_020079574.1	75.8727	80.4078	73.9528	43.4552	43.9218	54.9864		1212.38	6234.62	-2.3625	6.481e-22	5.3163e-21
XM_020079575.1	0	0	0	0.311835	0.33336	0.327005		7.57179	0	Inf	0.0054392	0.010342
XM_020079577.1	0.0978024	0.0581245	0.0847848	0.755904	2.37671	0.833475		38.6588	7.68101	2.3314	0.028147	0.047315
XM_020079578.1	0.0694479	0.0722282	0.0280954	0.0736723	0.0984469	0.106227		3.34329	6.58204	-0.97727	0.38413	0.4884
XM_020079579.1	4282.62	2943.75	3975.56	1736.34	1922.07	2341.28		13314	79373.4	-2.5757	4.3773e-12	1.9727e-11
XM_020079580.1	0	0.0468794	0	0	0.0383379	0.0344731		0.447876	0.903	-1.0116	0.89904	0.96462
XM_020079582.1	99.6446	83.0372	76.7226	78.616	84.0424	92.3105		680.186	2218.73	-1.7057	4.7718e-09	1.7148e-08
XM_020079585.1	0.156413	0.203343	0	0.0622226	0.0665175	0		0.444859	4.16129	-3.2256	0.08609	0.13093
XM_020079590.1	0	0.0390439	0	0.338508	0.25544	0.287112		9.78713	1.3545	2.8531	0.025468	0.043225
XM_020079591.1	0	0	0.0140054	0.312166	0.333713	0.494236		13.8121	0.508676	4.763	0.00034624	0.00078124
XM_020079592.1	9.20396	8.034	11.7102	21.4917	25.4749	22.3745		993.314	1321.51	-0.41186	0.099533	0.14916
XM_020079593.1	29.3397	39.0103	29.8754	82.8798	73.1133	75.9966		2066.38	2785.24	-0.43069	0.062538	0.098208
XM_020079594.1	0	0	0	2.45745	3.87806	2.38474		81.6029	0	Inf	2.2221e-21	1.7766e-20
XM_020079595.1	4.21393	3.52822	4.31663	19.4702	18.1178	18.4942		805.561	553.182	0.54224	0.027842	0.046879
XM_020079596.1	17.5111	15.8131	21.8516	19.0809	20.3521	20.6069		928.674	2713.82	-1.5471	3.0363e-10	1.1981e-09
XM_020079597.1	0	0	0	0	0.126554	0.0910372		2.01618	0	Inf	0.33339	0.43278
XM_020079600.1	79.1501	105.494	70.4523	69.2872	70.2792	66.9159		1259.31	4969.56	-1.9805	2.8593e-10	1.1307e-09
XM_020079601.1	7.8056	9.85543	7.2248	24.0841	24.4893	22.067		966.716	1088.66	-0.17139	0.44646	0.55332
XM_020079602.1	1.17961	1.11778	1.1135	2.0856	2.69776	1.64394		67.5062	115.466	-0.77437	0.019543	0.033895
XM_020079605.1	151.521	138.546	128.29	136.461	126.551	140.927		2466.27	8169.5	-1.7279	6.5016e-13	3.1021e-12
XM_020079606.1	0.237838	0.18552	0.19845	2.12883	2.47806	2.29646		64.3775	18.6286	1.789	6.684e-05	0.00016392
XM_020079608.1	0	0	0	0.0483492	0.0646081	0.058095		3.12009	0	Inf	0.14623	0.21077
XM_020079609.1	0	0	0	0.0250679	0	0.0602417		1.55633	0	Inf	0.46654	0.57225
XM_020079612.1	0.653801	1.14463	0.806717	42.0304	41.1502	37.1686		1530.23	105.188	3.8627	7.1445e-45	1.6703e-43
XM_020079613.1	0	0.0407335	0	1.32434	1.71556	1.27303		60.8289	1.806	5.0739	1.101e-13	5.5085e-13
XM_020079615.1	34.9613	33.6206	36.4944	49.8036	49.6436	54.6694		1813.38	3938.21	-1.1189	3.0866e-06	8.7004e-06
XM_020079616.1	226.534	244.357	225.262	158.658	153.701	156.971		2368.96	11209.2	-2.2424	3.1126e-20	2.3258e-19
XM_020079617.1	1.15066	3.11148	1.18166	6.9577	8.85327	6.1466		171.106	135.217	0.33961	0.55414	0.65834
XM_020079618.1	0.0717914	0.0853321	0.112025	2.1542	2.0412	1.88249		82.1346	11.5217	2.8336	7.2528e-10	2.782e-09
XM_020079619.1	0	0	0	0.0515784	0	0.0495802		0.886746	0	Inf	0.75396	0.84327
XM_020079620.1	0	0	0	0.0964041	0	0.123559		1.55331	0	Inf	0.46726	0.57239
XM_020079621.1	0.122866	0.0851898	0.149117	4.36637	3.83174	3.72738		80.779	7.71374	3.3885	6.0521e-12	2.7027e-11
XM_020079625.1	87.8414	73.566	92.2894	30.4073	31.2678	31.8274		427.981	3706.49	-3.1144	3.3741e-34	5.1228e-33
XM_020079626.1	0	0	0	0.13273	0.0945946	0.0425294		1.33309	0	Inf	0.54897	0.65451
XM_020079629.1	0	0	0.0723387	0.0948442	0	0.0911697		1.33012	1.52603	-0.19823	1	1
XM_020079634.1	0.0164237	0.153731	0	3.34517	4.35834	2.36144		84.2134	4.53945	4.2135	3.4377e-13	1.669e-12
XM_020079636.1	5.20888	6.30917	5.77548	25.2751	28.9158	28.296		533.941	356.356	0.58336	0.024513	0.041702
XM_020079639.1	255.735	292.535	274.656	28.9508	41.5413	36.3863		304.279	7478.99	-4.6194	6.0583e-67	3.2193e-65
XM_020079646.1	0.527724	0.640327	0.85397	7.83755	3.5908	6.05404		27.7661	10.0856	1.461	0.015873	0.027997
XM_020079648.1	10.077	16.3207	10.2439	19.516	23.0314	19.6294		499.646	938.997	-0.91021	0.0042197	0.0081625
XM_020079649.1	42.3866	57.2157	37.0959	17.2169	17.7757	15.5509		321.508	2781.79	-3.1131	1.7008e-15	9.5729e-15
XM_020079650.1	392.226	317.26	292.015	63.7284	64.2594	78.0169		555.173	8646.04	-3.961	1.8841e-21	1.5118e-20
XM_020079653.1	0.0868959	0.0225937	0	0	0	0.0664578		0.446389	2.35529	-2.3995	0.37116	0.47341
XM_020079658.1	4.23879	3.99794	5.14444	0.672999	0.911306	0.603797		32.089	628.729	-4.2923	1.1308e-45	2.7433e-44
XM_020079660.1	50.039	50.4281	57.4514	31.4198	34.1263	27.7406		448.926	2428.09	-2.4353	4.0444e-22	3.3508e-21
XM_020079661.1	258.563	260.024	216.82	217.088	218.926	218.187		2102.97	7569.99	-1.8479	1.6452e-14	8.6996e-14
XM_020079662.1	35.3429	28.2037	35.2686	47.6297	44.5341	51.7244		917.654	2009.81	-1.131	3.7581e-06	1.0508e-05
XM_020079665.1	0.0208845	0.00434411	0	0.00664645	0.00710522	0		0.444859	2.83124	-2.67	0.34459	0.44352
XM_020079666.1	0.00645551	0.00671396	0	0.277352	0.636917	0.493716		30.1361	0.927447	5.0221	1.4574e-07	4.6488e-07
XM_020079667.1	0	0	0	0.169453	0.0905746	0.040722		1.55327	0	Inf	0.46727	0.57239
XM_020079668.1	5.58305	5.98661	4.51728	12.9989	12.5893	11.4526		474.367	660.771	-0.47815	0.051493	0.08236
XM_020079669.1	0.777113	0.688083	1.18531	2.10552	3.14405	2.36127		100.096	110.971	-0.1488	0.69139	0.78882
XM_020079670.1	0.088476	0.0757796	0.126329	1.49897	1.39881	1.4807		116.866	24.5856	2.249	4.1114e-09	1.485e-08
XM_020079671.1	0.00959549	0.00997964	0	0.0916125	0.048968	0.220158		5.34303	0.927447	2.5263	0.15009	0.21541
XM_020079674.1	0.0235128	0.0611353	0.0214024	11.6172	11.2292	10.7266		792.05	7.94482	6.6394	1.7414e-71	1.0396e-69
XM_020079676.1	0	0	0	0.0222629	0.0237996	0		0.444859	0	Inf	1	1
XM_020079677.1	0	0	0	0.0212184	0.022683	0		0.444859	0	Inf	1	1
XM_020079678.1	0	0.0270206	0	1.59164	1.83409	0.933882		46.0924	0.903	5.6737	7.9561e-12	3.5194e-11
XM_020079679.1	0.0608768	0.248386	0.119351	5.09684	5.67966	2.99407		404.095	39.896	3.3404	1.2148e-11	5.3067e-11
XM_020079680.1	22.1127	32.1474	20.1929	23.9117	24.2562	26.4504		824.126	2617.59	-1.6673	1.7917e-06	5.1546e-06
XM_020079681.1	0.229449	0.208805	0.19145	0.889953	1.09775	0.581284		49.2245	39.0632	0.33357	0.44551	0.55228
XM_020079683.1	0	0	0.03019	0	0.0211573	0.0760979		1.11746	1.01735	0.1354	1	1
XM_020079686.1	34.2734	30.3199	33.8661	7.56781	8.09017	7.87547		232.72	3112.71	-3.7415	5.2038e-46	1.2784e-44
XM_020079688.1	0.0376985	0.0441087	0.0629105	1.73963	1.17835	1.70828		137.007	13.4665	3.3468	1.5484e-13	7.6758e-13
XM_020079689.1	0.101642	0.270152	0.164479	3.77388	4.41859	3.71404		291.802	41.5443	2.8123	1.9337e-18	1.3103e-17
XM_020079690.1	0.308244	0.494234	0.483217	0.613114	0.677282	0.491134		19.1503	43.8972	-1.1968	0.010901	0.01975
XM_020079695.1	0	0.0101349	0	0.12405	0.0994595	0		3.10951	0.4515	2.7839	0.30715	0.4022
XM_020079699.1	1.21346	1.33994	1.32727	0.452928	0.178386	0.320807		8.88088	114.514	-3.6887	1.2474e-18	8.5456e-18
XM_020079700.1	0	0.232839	0.0905699	0.395824	0.55009	0.38049		7.35459	5.58953	0.39592	0.78484	0.87114
XM_020079701.1	0.0101508	0.0105572	0	0.0323047	0.0172673	0.0465798		1.33462	0.927447	0.52509	1	1
XM_020079702.1	0.0483553	0.0704077	0.0352121	0.15389	0.329025	0.192307		9.59694	7.06627	0.44163	0.68112	0.7787
XM_020079704.1	0.144205	0.122709	0.262523	0.511081	0.735911	0.461202		35.8847	35.3842	0.020264	0.94878	1
XM_020079705.1	0	0	0	0	0.015009	0.013496		0.447876	0	Inf	1	1
XM_020079706.1	0	0	0.0112297	0.0294467	0.00786982	0		1.10539	1.01735	0.11974	1	1
XM_020079708.1	0.0445299	0.1235	0.108088	0.307051	0.471326	0.211906		27.4186	24.2757	0.17564	0.77378	0.86053
XM_020079709.1	0.0285544	0.23758	0.207932	4.27108	2.81725	2.18383		44.888	7.14	2.6523	2.2339e-05	5.7711e-05
XM_020079710.1	0.136499	0.102214	0.231929	0.37359	0.408665	0.275601		26.7191	37.8293	-0.50164	0.31667	0.41297
XM_020079711.1	0	0	0	0.0445799	0	0		0.660535	0	Inf	0.87753	0.94554
XM_020079713.1	0.191198	0.207891	0.0843815	3.37433	4.87864	3.23031		182.105	24.9248	2.8691	2.152e-15	1.2021e-14
XM_020079716.1	0.186769	0.617016	0.453347	5.75158	5.4571	4.80615		201.879	49.7671	2.0202	6.1179e-10	2.3567e-09
XM_020079717.1	0	0	0	0.133577	0.142797	0.0428007		1.55777	0	Inf	0.46619	0.57222
XM_020079718.1	0.69908	1.27788	0.668472	11.3937	19.1712	7.90641		248.41	55.1188	2.1721	0.00059063	0.0012899
XM_020079719.1	0	0	0	0.203455	0.167306	0.135396		7.11788	0	Inf	0.0075664	0.014078
XM_020079720.1	0.0760743	0.15824	0.138492	3.26842	3.36461	2.85089		34.5096	4.28392	3.01	7.6971e-06	2.0827e-05
XM_020079721.1	0.767399	0.778655	0.590619	4.91426	4.48932	5.01017		107.069	50.7994	1.0757	0.0025331	0.0050714
XM_020079722.1	0.855392	0.700043	0.884984	3.61482	3.60194	3.32463		104.191	77.1559	0.43338	0.19354	0.26971
XM_020079723.1	0.111622	0.195521	0.106951	10.4233	11.0029	10.6755		758.028	31.1211	4.6063	4.3302e-49	1.2069e-47
XM_020079724.1	0	0	0	0.570866	0.457703	0.445859		9.12056	0	Inf	0.0017605	0.0036057
XM_020079725.1	1.35845	1.30753	1.29029	3.79963	3.88966	3.51046		183.908	207.994	-0.17756	0.52851	0.63651
XM_020079726.1	0.0357762	0.111625	0	0.882393	0.547723	0.547231		15.3337	3.6609	2.0664	0.022346	0.038326
XM_020079727.1	0.0395907	0	0.0640661	0.482988	0.20204	0.383532		11.3269	3.46255	1.7099	0.074115	0.11445
XM_020079728.1	0.202674	0.249114	0.268339	0.967513	1.34772	0.422741		20.2751	17.209	0.23654	0.7213	0.81802
XM_020079729.1	0.0804612	0.0557883	0.162754	2.88075	2.14431	1.90763		71.6012	9.74844	2.8767	2.6789e-09	9.8423e-09
XM_020079730.1	0.353625	1.69111	0.834294	80.414	63.1002	32.434		7320.59	378.869	4.2722	1.539e-08	5.3116e-08
XM_020079731.1	8.44139	4.71048	7.74308	0.526757	2.43164	1.31191		38.9107	618.587	-3.9907	4.1835e-11	1.7556e-10
XM_020079732.1	3.57688	3.23138	5.38857	5.50858	6.52499	6.17525		263.322	559.331	-1.0869	0.00039823	0.0008907
XM_020079733.1	0.15176	0.147313	0.12279	0.321982	0.447469	0.294033		14.486	18.547	-0.35653	0.57248	0.67611
XM_020079734.1	2.6163	2.86505	3.70598	44.2989	42.1994	39.5283		2397.34	554.667	2.1117	7.8648e-18	5.1429e-17
XM_020079735.1	0.412818	1.2267	0.572595	8.89153	9.50526	8.29899		250.737	65.7242	1.9317	5.7557e-10	2.2204e-09
XM_020079736.1	0.953829	0.631283	1.29794	0.367945	0.295007	0.309479		4.67188	44.0088	-3.2357	4.162e-08	1.3888e-07
XM_020079737.1	0.336825	0.513787	0.40879	1.17913	1.6807	0.618247		21.1694	24.7024	-0.22267	0.68259	0.78005
XM_020079738.1	4.01415	3.56993	5.77657	5.31856	7.19071	6.54101		322.276	717.933	-1.1556	8.2218e-05	0.00019949
XM_020079739.1	74.9464	73.5041	59.9195	40.2174	43.2729	41.7169		634.255	3385.13	-2.4161	4.3293e-19	3.0458e-18
XM_020079740.1	2.30327	2.58578	2.92601	2.43196	1.92241	1.99202		81.8634	320.093	-1.9672	1.453e-11	6.3074e-11
XM_020079741.1	131.232	118.415	172.063	4.69611	6.13741	6.82087		302.885	22938.8	-6.2429	1.3188e-68	7.3728e-67
XM_020079742.1	5.09779	5.94567	6.45213	11.7621	10.8397	13.8685		139.591	211.785	-0.60139	0.038222	0.062735
XM_020079743.1	101.407	106.495	115.658	1.34104	1.21305	1.28908		32.9414	8821.59	-8.065	1.4844e-144	6.5253e-142
XM_020079744.1	0.0231808	0.0675046	0.0450137	1.07708	1.25395	0.865156		95.1001	12.7701	2.8967	5.7954e-11	2.4028e-10
XM_020079745.1	10.9283	9.93218	9.72755	12.5278	13.0057	12.4554		370.748	956.305	-1.367	5.9787e-08	1.9676e-07
XM_020079746.1	0.491446	0.591824	0.619992	21.2686	22.3407	18.3972		1326.58	116.089	3.5144	2.6463e-38	4.7395e-37
XM_020079747.1	0.253245	0.207934	0.307353	5.11141	6.12175	5.76966		176.891	25.4803	2.7954	6.4252e-15	3.4897e-14
XM_020079748.1	0	0	0	0	0.140366	0.189324		1.11895	0	Inf	0.64167	0.74394
XM_020079749.1	2.45145	2.57272	3.2181	9.89809	9.88156	8.74937		710.839	653.449	0.12145	0.60782	0.7121
XM_020079750.1	62.2801	49.8213	65.01	59.0907	52.8772	58.3721		853.134	2829.06	-1.7295	2.1169e-12	9.7618e-12
XM_020079751.1	4.08896	4.19276	2.97057	72.9005	57.8003	61.6636		927.9	174.032	2.4146	7.2149e-20	5.2875e-19
XM_020079752.1	0	0.127254	0.074249	2.67709	2.73179	1.73118		64.3275	5.6467	3.51	1.7253e-10	6.9152e-10
XM_020079753.1	0.762317	0.687125	0.452317	3.55823	3.63093	2.72075		80.8088	50.217	0.68634	0.069877	0.10838
XM_020079754.1	0.463919	0.916734	0.600575	1.72248	2.20965	0.709608		40.9815	56.2916	-0.45794	0.33147	0.43073
XM_020079755.1	3.95282	2.85007	4.13938	5.52131	5.71796	4.19164		216.167	492.374	-1.1876	1.3175e-05	3.4863e-05
XM_020079756.1	0.279054	0.11609	0.203206	10.1242	9.01917	7.98191		134.627	9.61753	3.8072	1.2025e-18	8.242e-18
XM_020079757.1	4.57488	5.30619	4.83591	25.0933	23.526	18.2844		438.636	308.683	0.5069	0.054742	0.086828
XM_020079758.1	0	0.0557153	0	1.10817	1.27579	1.55689		10.2486	0.4515	4.5046	0.0035444	0.006943
XM_020079759.1	3.38063	3.39687	5.92646	9.24996	12.7015	8.73045		923.737	1215.42	-0.3959	0.24824	0.33377
XM_020079760.1	0.0586921	0.0203473	0.0474881	4.04705	5.45791	3.77056		93.5934	2.89669	5.0139	7.0751e-19	4.9121e-18
XM_020079761.1	0.932617	0.724678	1.37257	10.064	11.0505	10.4038		815.358	248.84	1.7122	2.0029e-11	8.604e-11
XM_020079762.1	0.449209	0.557171	0.387688	0.645968	0.775461	0.783813		92.0151	185.777	-1.0136	0.00068225	0.0014773
XM_020079763.1	2.46127	2.40709	3.00412	3.23777	3.17579	2.34227		172.941	497.051	-1.5231	1.6442e-08	5.6617e-08
XM_020079764.1	1.24532	1.20941	1.91177	37.6244	36.7842	33.3032		1809.6	232.687	2.9592	1.2602e-30	1.633e-29
XM_020079765.1	6.30477	5.29873	5.5843	20.9516	20.6102	20.8461		544.125	479.963	0.18102	0.47889	0.58417
XM_020079766.1	0.111784	0.0232519	0	0.533628	0.798646	0.376167		10.4761	2.83124	1.8876	0.076325	0.11721
XM_020079767.1	0.445614	0.493163	0.367483	10.3453	9.46559	9.56001		713.577	101.558	2.8128	3.825e-24	3.5524e-23
XM_020079768.1	0	0.0201038	0.0938399	0.67669	0.657635	0.413938		12.4623	2.4862	2.3256	0.019484	0.033799
XM_020079769.1	6.88508	5.2313	8.14723	12.2644	12.135	14.7439		285.028	468.631	-0.71735	0.0071918	0.013439
XM_020079770.1	0.196297	0.178636	0.0297797	0.702802	0.584354	0.638042		10.9031	7.47676	0.54425	0.57937	0.68289
XM_020079771.1	0.344769	0.358572	0.427731	1.29838	1.0687	1.39457		136.866	130.268	0.071277	0.81302	0.89672
XM_020079772.1	6.37446	5.1417	8.31521	27.2554	29.3801	23.7801		1399.29	1101.02	0.34585	0.13481	0.19592
XM_020079773.1	6.56644	6.62734	7.6306	106.246	107.426	90.7301		3470.97	758.019	2.195	2.2841e-19	1.6282e-18
XM_020079774.1	0.388422	0.249024	0.303512	2.8025	4.82428	2.22188		253.566	78.9694	1.683	0.0014362	0.0029772
XM_020079775.1	0	0.0675658	0.00985567	0.710704	0.442042	0.447166		27.3346	4.12068	2.7298	0.00020291	0.00047054
XM_020079776.1	0.0496698	0.103317	0.180847	2.76629	3.2952	3.26692		26.0662	2.90498	3.1656	4.7399e-05	0.0001182
XM_020079777.1	0.481922	0.930221	0.619585	7.00567	7.12103	5.28496		656.473	218.625	1.5863	1.9127e-09	7.1121e-09
XM_020079778.1	0	0.041623	0	0.382097	0	0.244863		2.21385	0.4515	2.2938	0.50942	0.61682
XM_020079779.1	0.213909	0.194664	0.0649032	1.61681	1.52373	1.73822		50.7587	15.9709	1.6682	0.00069036	0.0014941
XM_020079780.1	0	0	0	0.665057	0.631966	0.28413		9.34367	0	Inf	0.0014984	0.0030961
XM_020079781.1	0.191054	0.0993512	0.193228	0.557357	0.541662	0.925411		8.90947	6.75356	0.39969	0.69305	0.79057
XM_020079782.1	0.105123	0.0964692	0.0825541	1.38741	2.493	2.0336		132.281	20.459	2.6928	2.3629e-09	8.7179e-09
XM_020079783.1	0.238335	0.555587	0.369053	5.7149	6.66858	3.97241		273.92	61.971	2.1441	4.6535e-10	1.8113e-09
XM_020079784.1	3.29982	2.91314	2.98035	2.50329	2.61081	3.16929		30.0671	106.446	-1.8239	7.0212e-07	2.1051e-06
XM_020079785.1	0.675027	0.960702	0.646778	11.872	14.3232	11.7381		147.697	28.4121	2.3781	7.4323e-11	3.057e-10
XM_020079786.1	29.3865	25.2263	21.8796	41.2854	42.7106	40.5943		1134.71	2240.09	-0.98123	0.00011167	0.00026661
XM_020079787.1	0	0	0	0	0.0361608	0		0.224681	0	Inf	1	1
XM_020079789.1	0.0142639	0	0	2.47401	2.13524	1.98544		64.0821	0.475947	7.073	5.5416e-17	3.4407e-16
XM_020079790.1	63.6751	85.9069	42.858	4.84411	3.36601	3.1819		31.1242	1686.39	-5.7598	9.6294e-16	5.5128e-15
XM_020079791.1	441.586	401.546	372.009	230.711	221.058	286.084		3961.01	20809.4	-2.3933	1.7622e-22	1.488e-21
XM_020079796.1	14.9209	11.9348	11.1971	1.54056	0.775009	1.35021		18	596.162	-5.0496	4.423e-28	5.0424e-27
XM_020079799.1	9.09923	7.24248	8.94737	29.8742	30.5463	32.239		693.193	604.471	0.19758	0.41827	0.52334
XM_020079800.1	142.35	149.794	118.035	145.55	143.275	168.421		1440.88	4126.42	-1.5179	2.471e-10	9.8089e-10
XM_020079801.1	0	0.236162	0.150321	0.45987	0.316036	0.252602		6.89018	8.01856	-0.2188	0.85051	0.93113
XM_020079803.1	0.341911	0.82973	0.622444	4.59431	5.84848	4.06766		105.382	41.2643	1.3527	0.00022763	0.00052459
XM_020079804.1	6.81709	5.50565	7.16431	5.93894	5.50667	5.24283		60.7629	226.798	-1.9001	7.9176e-10	3.0294e-09
XM_020079805.1	0.0273522	0.0640062	0.0663924	0.903122	0.645578	0.596188		86.9334	20.0734	2.1146	4.0315e-07	1.2331e-06
XM_020079806.1	12.7772	12.4108	13.7376	11.5396	11.4876	12.325		128.028	448.966	-1.8101	4.935e-11	2.0564e-10
XM_020079807.1	16.9282	16.9258	14.2405	12.4858	9.45454	12.5577		132.377	588.366	-2.1521	1.6103e-15	9.0775e-15
XM_020079808.1	3.24236	0.527965	4.0643	4.13011	3.71879	3.76972		196.968	424.517	-1.1079	0.22637	0.30915
XM_020079809.1	0	0.0517421	0.03019	0.0791649	0.296202	0.0190245		4.24944	2.82335	0.58987	0.79314	0.87887
XM_020079810.1	0.216125	0.308267	0.232325	0.343908	0.367646	0.472263		26.7298	54.0991	-1.0172	0.016146	0.028433
XM_020079811.1	1.31373	1.86583	1.49155	1.03399	0.768946	0.713037		24.6834	145.858	-2.563	5.18e-13	2.4854e-12
XM_020079812.1	302.795	271.65	283.114	90.8739	84.3285	104.096		980.91	9599.47	-3.2908	9.7983e-39	1.788e-37
XM_020079813.1	0.4437	0.608292	0.746557	0.0160462	0	0.0771229		1.33615	78.1579	-5.8702	4.5441e-23	3.9628e-22
XM_020079818.1	0.71386	0.680569	0.46929	111.605	94.9202	108.009		1470.55	27.9685	5.7164	2.1167e-74	1.3678e-72
XM_020079820.1	0	0	0.0469199	0.0615173	0.197291	0.088701		2.45803	1.01735	1.2727	0.62149	0.7256
XM_020079824.1	0.00811848	0.0084435	0	0.581331	0.441925	0.235942		21.3385	0.927447	4.5241	1.2539e-05	3.326e-05
XM_020079825.1	0.296642	0.429242	0.0626125	3.0374	3.24706	2.62381		95.5241	27.4295	1.8001	6.9937e-06	1.9022e-05
XM_020079826.1	0.0365864	0.0126837	0	3.70653	3.21554	1.99599		100.761	1.87934	5.7446	2.3959e-16	1.4318e-15
XM_020079827.1	4.96018	4.26745	5.54719	1.23971	1.36946	1.03279		19.3735	251.77	-3.6999	1.442e-27	1.5987e-26
XM_020079828.1	0	0	0	0.0329364	0.0352099	0.0316604		0.668054	0	Inf	0.87472	0.94554
XM_020079829.1	0.0172063	0	0	0.0273793	0	0.0263186		0.443373	0.475947	-0.10228	1	1
XM_020079830.1	0	0	0	0.0933339	0.0997762	0.029906		1.55777	0	Inf	0.46619	0.57222
XM_020079831.1	0.0208391	0.0866934	0.151749	134.132	78.732	155.711		2479.94	5.334	8.8609	1.5561e-22	1.3178e-21
XM_020079834.1	0	0	0	0	0	0.0316178		0.223195	0	Inf	1	1
XM_020079835.1	0	0	0	0.172231	0.0368239	0.132447		2.21835	0	Inf	0.28562	0.37734
XM_020079836.1	0.0359718	0.0623532	0.0145525	1.94616	2.28446	1.59565		67.0404	4.19402	3.9986	3.3103e-12	1.5014e-11
XM_020079839.1	0.275459	0.293832	0.351457	1.69709	1.42976	1.86902		98.5967	57.4777	0.77854	0.026045	0.044117
XM_020079840.1	0.108851	0.245286	0.154126	2.48265	1.51217	2.10897		46.9075	12.2859	1.9328	0.00019824	0.00046022
XM_020079841.1	0	0	0	0	0	0.0454525		0.223195	0	Inf	1	1
XM_020079842.1	0.0190186	0.0593399	0	0.544737	0.841154	0.523633		13.8224	1.83045	2.9167	0.0058926	0.011145
XM_020079843.1	0.0210246	0	0	0.736017	0.715291	0.932617		15.8102	0.475947	5.0539	9.6723e-05	0.00023254
XM_020079844.1	0.0201417	0	0	1.05766	0.890828	1.01669		20.473	0.475947	5.4268	4.8884e-06	1.3476e-05
XM_020079845.1	0	0.0183793	0.0428951	0.140601	0	0.0810923		1.77048	1.46885	0.26945	1	1
XM_020079846.1	0.0505422	0.0175219	0.081788	0.375316	0.200611	0.463855		8.67277	3.91405	1.1478	0.26823	0.35787
XM_020079849.1	0.0191371	0.0796131	0.023226	0.137033	0.211599	0.175632		7.5808	5.58125	0.44176	0.74677	0.84311
XM_020079850.1	0	0.0541099	0.0631431	1.73854	1.32753	1.59161		12.4579	0.960176	3.6976	0.0025371	0.005079
XM_020079851.1	0.0197656	0.0616707	0.0479774	0.92783	1.0255	0.922118		40.311	5.6956	2.8233	4.3039e-06	1.1941e-05
XM_020079852.1	0.0385749	0.0802384	0.0468168	1.05884	1.42721	1.06207		50.8096	7.55049	2.7505	6.6663e-07	2.0024e-06
XM_020079853.1	0	0.050315	0.0293573	2.65586	4.07361	3.14496		56.4073	1.41168	5.3204	1.9566e-13	9.6547e-13
XM_020079854.1	0.124569	0.0755746	0.125987	0.313849	0.335512	0.142906		10.4611	13.9586	-0.41612	0.5957	0.69969
XM_020079858.1	24.6954	27.524	21.6157	30.2427	32.2895	26.8404		517.264	1370.43	-1.4057	1.1597e-08	4.0471e-08
XM_020079863.1	0.276229	0.143644	0.230483	15.549	15.9174	16.4782		385.672	16.8226	4.5189	2.7446e-38	4.9094e-37
XM_020079864.1	0.0843682	0.131619	0.170657	1.20825	0.837182	0.774296		27.7885	12.0059	1.2107	0.038999	0.063801
XM_020079865.1	0.20663	0.0716339	0.0278642	1.75359	1.56219	1.22912		27.3676	6.1467	2.1546	0.0013987	0.0029037
XM_020079868.1	0.270174	0.194532	0.176561	0.496054	0.318176	0.381469		8.00314	13.8115	-0.78724	0.29868	0.3925
XM_020079869.1	0	0	0	0.707895	1.08784	1.14829		14.7168	0	Inf	3.3137e-05	8.4019e-05
XM_020079870.1	0	0.0514917	0	0.8666	0.168439	0.454378		4.21049	0.4515	3.2212	0.1595	0.22739
XM_020079871.1	0.259038	0.218894	0.216139	2.11248	1.23931	1.13914		38.4322	19.0801	1.0102	0.044212	0.071675
XM_020079872.1	0	0	0	0.0517423	0.0553138	0.0497377		0.668054	0	Inf	0.87472	0.94554
XM_020079873.1	2.43261	2.69867	2.75554	2.86732	2.89664	1.66063		226.791	773.448	-1.7699	1.0367e-11	4.5477e-11
XM_020079874.1	0.0506117	0.0263189	0	0.442945	0.344377	0.696738		8.23692	1.40339	2.5532	0.056385	0.089226
XM_020079875.1	0.066298	0.0689522	0.160926	3.63962	3.49612	2.1803		38.7199	3.8896	3.3154	5.0041e-07	1.5197e-06
XM_020079876.1	0.214908	0.372519	0.130412	1.48187	1.94973	1.15053		17.6015	8.89671	0.98436	0.18426	0.25794
XM_020079877.1	0.0570911	0.0395845	0.0230964	0.545075	0.776931	0.69861		14.7122	2.83952	2.3733	0.011749	0.021188
XM_020079878.1	0.0369742	0.123054	0.0628237	1.1414	1.01891	1.54962		70.1342	13.1645	2.4135	1.1666e-06	3.4185e-06
XM_020079879.1	0	0	0	0.740072	0.988944	1.73404		16.7211	0	Inf	2.866e-05	7.3173e-05
XM_020079880.1	0	0	0.0470384	1.97352	2.24161	2.8456		25.3982	0.508676	5.6418	2.1859e-07	6.8578e-07
XM_020079881.1	0	0	0.0307126	2.21472	1.63579	1.54831		29.5755	0.508676	5.8615	1.6397e-08	5.648e-08
XM_020079882.1	0	0.0728878	0	0.669106	0.476861	0.643184		7.11793	0.903	2.9787	0.057282	0.090502
XM_020079884.1	0	0	0	0.356791	0.114426	0.205781		4.215	0	Inf	0.064413	0.10061
XM_020079885.1	0	0	0	0.230763	0.328921	0		1.55926	0	Inf	0.46584	0.57213
XM_020079886.1	0	0	0	0	0	0.108435		0.446389	0	Inf	1	1
XM_020079887.1	0.430989	0.896486	0	0.685808	0.733145	1.09873		7.35166	12.4105	-0.75542	0.49214	0.59841
XM_020079888.1	0	0	0	0.667962	1.16036	0.321042		5.57506	0	Inf	0.023624	0.04035
XM_020079892.1	4.02739	7.13329	3.54966	2.69129	2.79758	2.65849		120.91	695.75	-2.5246	3.3531e-05	8.5004e-05
XM_020079893.1	18.5879	18.9029	22.0053	54.8386	50.8571	56.0985		2561.52	2992.6	-0.2244	0.35234	0.45208
XM_020079894.1	0.0509054	0	0.0617818	39.7724	22.3413	41.7355		285.708	0.984623	8.1808	8.083e-18	5.2796e-17
XM_020079898.1	4.16275	4.69315	4.79414	4.19043	6.47453	3.31478		279.776	878.984	-1.6516	1.1808e-10	4.7883e-10
XM_020079899.1	0.138896	0.722282	0.393335	10.222	10.652	7.0287		332.36	47.0443	2.8207	1.0512e-16	6.4261e-16
XM_020079903.1	0	0.00361345	0	0.0663426	0.076832	0.058458		8.01814	0.4515	4.1505	0.014834	0.026263
XM_020079904.1	0.988716	1.63766	0.966638	0.189377	0.124584	0.168037		7.3381	173.315	-4.5618	5.5363e-14	2.83e-13
XM_020079905.1	3.73573	3.18312	5.15298	0.0238733	0	0.0917936		1.11296	354.572	-8.3155	2.5179e-43	5.5218e-42
XM_020079907.1	0.192935	0.300989	0.16391	1.19733	1.21433	0.560714		21.1409	15.0927	0.48618	0.46048	0.56841
XM_020079911.1	0	0	0.0233643	0	0	0		0	1.01735	#NAME?	0.541	0.64979
XM_020079914.1	0.0614466	0.0284029	0.0828613	0.358513	0.336804	0.323738		20.7007	11.1763	0.88924	0.1601	0.22812
XM_020079916.1	0	0.00729878	0	0.0223341	0.0716272	0.0107344		2.01164	0.4515	2.1556	0.57176	0.67549
XM_020079917.1	0.0530002	0.027561	0.0428828	15.4616	15.3869	16.7137		748.362	6.24489	6.9049	2.6524e-72	1.6201e-70
XM_020079918.1	0.0209887	0.0327434	0	0.150292	0.0535551	0.144469		4.6644	2.30639	1.0161	0.55328	0.65747
XM_020079919.1	2.10019	1.77703	3.55696	1.51991	1.68537	1.34305		106.003	549.803	-2.3748	9.5935e-06	2.5779e-05
XM_020079920.1	0.260537	0.197067	0.20122	0.0753777	0.120871	0.0724574		1.56079	12.4082	-2.9909	0.0028799	0.0057141
XM_020079921.1	5.25504	7.2008	6.7037	0.595109	2.25112	0.498714		47.1816	879.8	-4.2209	2.5215e-48	6.8118e-47
XM_020079924.1	0	0	0	0.442534	0.189232	0.170156		15.9731	0	Inf	0.00018538	0.00043154
XM_020079925.1	9.55786	7.98122	11.3478	31.0129	35.6512	32.248		989.436	921.891	0.10201	0.64707	0.74506
XM_020079927.1	0.0098966	0.00686187	0	0.173227	0.168349	0.232113		24.2733	2.33084	3.3804	5.4359e-05	0.00013463
XM_020079946.1	0.0822397	0.0962236	0.0374291	0.0490738	0.034974	0.0786209		2.22587	9.39711	-2.0778	0.045054	0.072946
XM_020079952.1	0.0837258	0.0544236	0.0381055	0.499605	0.498484	0.368191		18.0299	7.59111	1.248	0.089803	0.13572
XM_020079953.1	0.118251	0.215224	0.0358791	0.376332	0.402308	0.45219		17.3725	16.7189	0.055323	1	1
XM_020079957.1	0.58869	0.456764	0.408268	35.0017	36.5752	34.7319		1577.65	69.5175	4.5043	2.8877e-56	1.0356e-54
XM_020079958.1	0.0826827	0.193484	0.0752615	1.05255	1.26585	0.980152		22.0533	7.49332	1.5573	0.026288	0.044495
XM_020079959.1	3.46319	3.36172	2.60194	6.82287	7.10679	5.43182		243.34	381.856	-0.65005	0.013018	0.023262
XM_020079960.1	0.202709	0.346355	0.210874	0.506879	1.08373	0.553684		20.3098	23.1519	-0.18896	0.72129	0.81802
XM_020079961.1	0	0.0211236	0	1.90682	2.25725	1.73975		120.506	1.3545	6.4752	4.1565e-26	4.2871e-25
XM_020079963.1	0.0476969	0.0496065	0.0759778	0.156538	0.131846	0.223431		24.0441	25.5214	-0.08602	0.91911	0.98008
XM_020079968.1	0	0.00358304	0.00836239	0.158978	0.205114	0.158089		20.9449	1.46885	3.8338	4.9902e-05	0.00012415
XM_020079969.1	0	0	0	0	0.00655736	0.00589632		0.447876	0	Inf	1	1
XM_020079972.1	1.88762	2.00333	2.70788	10.0859	11.6291	9.03976		1101.15	752.052	0.55011	0.022133	0.037989
XM_020079973.1	39.6399	40.6624	41.4172	30.1912	29.1362	29.0713		1130.23	4963.74	-2.1348	3.0029e-18	2.0117e-17
XM_020079976.1	0.0158417	0.0494278	0.0128176	7.59602	6.37769	5.88016		521.051	6.50869	6.3229	1.0544e-58	4.0901e-57
XM_020079979.1	0	0	0	0.0270758	0.0578894	0		0.669541	0	Inf	0.87417	0.94554
XM_020079980.1	0.0688636	0.107431	0.271625	0.41092	0.585712	0.210667		9.58186	11.2256	-0.22841	0.84715	0.92804
XM_020079982.1	45.7944	55.4792	46.8331	12.5835	10.5335	12.8833		321.354	4199.98	-3.7081	2.8263e-46	6.9968e-45
XM_020079983.1	8.06209	7.58436	10.5921	10.5038	11.1844	9.41842		329.997	886.828	-1.4262	2.7758e-08	9.3812e-08
XM_020079984.1	116.78	142.856	103.478	27.2729	30.0202	28.5491		491.762	6649.34	-3.7572	5.7443e-32	7.9138e-31
XM_020079985.1	0	0	0	0	0.0596984	0		0.674044	0	Inf	0.8725	0.94554
XM_020079987.1	377.418	403.344	331.527	129.383	133.806	132.972		3050.2	27389.3	-3.1666	6.1682e-37	1.049e-35
XM_020079988.1	0	0	0.0116384	0.0610369	0.0163125	0.0880083		2.44456	0.508676	2.2648	0.44089	0.54714
XM_020079991.1	1.35127	1.81629	2.46477	31.838	32.3688	26.3137		3168.84	623.796	2.3448	1.1198e-21	9.0806e-21
XM_020079992.1	2.67141	2.80981	3.47463	7.82799	9.26002	7.29343		334.346	391.592	-0.22801	0.39749	0.50067
XM_020079997.1	1.23296	1.91138	1.67991	4.33106	4.96638	3.14914		147.422	182.32	-0.30652	0.285	0.37689
XM_020079998.1	12.0635	11.8321	15.0981	31.2176	34.2769	30.669		1202.61	1553.24	-0.36911	0.1336	0.19434
XM_020079999.1	0.0183625	0.00636587	0.0074286	0.253233	0.239476	0.262147		17.1418	2.38802	2.8436	0.0020372	0.0041381
XM_020080001.1	7.47051	7.28588	4.9214	4.9261	10.4086	4.17948		183.449	604.181	-1.7196	3.9248e-05	9.8661e-05
XM_020080002.1	0.447819	0.61394	0.407625	317.75	298.287	318.595		12758.6	63.915	7.6411	1.7782e-135	6.2916e-133
XM_020080003.1	0.025285	0.0262973	0	0.201173	0	0.116027		1.77048	0.927447	0.9328	0.85272	0.93313
XM_020080005.1	0	0	0.0201921	0	0	0		0	0.508676	#NAME?	0.87815	0.94554
XM_020080007.1	1.47784	1.09446	2.02126	8.78754	7.44834	7.01942		704.639	442.734	0.67044	0.0061242	0.011566
XM_020080008.1	2.21104	2.3181	1.89356	4.80928	4.95925	3.96839		213.061	319.928	-0.58648	0.02814	0.047309
XM_020080009.1	57.4825	53.4591	48.9404	40.4928	44.5808	44.4608		496.68	1963.6	-1.9831	1.5175e-15	8.5709e-15
XM_020080011.1	0.0203554	0.0105852	0.0123523	0.518247	0.692523	0.529304		23.6216	1.91207	3.6269	3.1038e-05	7.8899e-05
XM_020080012.1	0	0	0.0258353	0.118555	0.126738	0		3.11402	1.01735	1.614	0.45515	0.56294
XM_020080013.1	31.5348	30.911	35.9613	21.8972	24.6427	24.8633		437.25	1918.8	-2.1337	2.08e-17	1.3209e-16
XM_020080020.1	0.018315	0	0.0333423	0.247721	0.436174	0.294153		14.7212	2.47792	2.5707	0.0066174	0.012425
XM_020080021.1	0.359859	0.336839	0.262048	2.17597	3.42803	2.14671		59.307	23.7501	1.3203	0.0028339	0.0056316
XM_020080022.1	0.0483097	0.08039	0.105537	2.53679	3.4515	2.57152		122.348	10.5698	3.533	3.2461e-16	1.9201e-15
XM_020080023.1	102.722	107.574	103.433	59.3979	63.2728	58.7411		1520.51	8401	-2.466	1.0767e-23	9.7534e-23
XM_020080024.1	0.00383844	0.0039921	0.0093171	0.146589	0.156707	0.158524		16.7029	1.9448	3.1024	0.001255	0.0026233
XM_020080026.1	0.402834	0.418961	0.312898	0.538446	0.767483	0.764055		17.8339	31.325	-0.8127	0.11214	0.16599
XM_020080027.1	0.250515	0.203551	0.494065	6.76427	6.552	6.84947		357.767	52.969	2.7558	9.2344e-20	6.7251e-19
XM_020080028.1	0.696844	0.74286	0.888017	9.42521	6.01583	6.34204		173.591	58.9138	1.559	1.649e-05	4.3217e-05
XM_020080029.1	0.0146171	0	0	0.0232594	0.0497297	0.156508		2.2319	0.475947	2.2294	0.50274	0.61009
XM_020080031.1	0	0	0	0.109665	0.117234	0.1265		3.56347	0	Inf	0.10502	0.15658
XM_020080032.1	10.0506	10.5096	12.2452	27.2981	29.0766	25.004		1449.39	1862.61	-0.36188	0.13557	0.19688
XM_020080033.1	0.0769322	0.506744	0.280109	1.18337	1.3523	1.4121		21.3853	14.5844	0.55219	0.40213	0.50548
XM_020080034.1	0	0	0	0.239827	0	0.0768452		1.76746	0	Inf	0.39842	0.50136
XM_020080035.1	0	0	0	0	0	0.0428789		0.223195	0	Inf	1	1
XM_020080036.1	0.139022	0.23134	0.101235	0.353947	0.236487	0.255176		4.224	7.51777	-0.83169	0.41757	0.52271
XM_020080037.1	5.40816	6.12895	5.50744	83.7028	83.0511	65.4748		2582.36	606.715	2.0896	2.012e-17	1.2802e-16
XM_020080039.1	20.9679	12.7113	21.7162	0.42131	0.581149	0.561757		25.4101	2880.22	-6.8246	1.4517e-26	1.531e-25
XM_020080040.1	39.1351	34.9573	42.4854	15.9646	14.4788	15.9555		356.139	2849.78	-3.0003	1.0234e-31	1.3914e-30
XM_020080041.1	19.3473	18.7882	19.882	34.3316	34.929	35.9192		911.157	1603.18	-0.81516	0.00079762	0.0017114
XM_020080045.1	260.616	324.927	245.669	56.1556	48.4784	62.2807		698.683	11055.3	-3.984	1.037e-43	2.3073e-42
XM_020080046.1	31.8063	39.9361	29.9411	35.9434	40.3722	41.2028		1410.87	3892.84	-1.4642	9.3503e-10	3.5569e-09
XM_020080047.1	0.0195433	0.0474266	0.0395314	0.114026	0.0221631	0.0597866		4.21049	7.13172	-0.76026	0.48773	0.59396
XM_020080048.1	0.0235399	0.032643	0.0761849	1.11124	1.08116	0.78014		52.3027	7.30325	2.8403	1.9245e-07	6.0699e-07
XM_020080049.1	0.0144588	0	0.052644	0.138044	0.393528	0.243277		7.37111	2.00198	1.8805	0.13312	0.19374
XM_020080050.1	0	0	0	0.0977547	0.034834	0		0.885216	0	Inf	0.75451	0.84327
XM_020080051.1	96.1688	110.784	76.5514	84.1807	85.9883	83.8127		2365.77	8456.56	-1.8378	3.3747e-10	1.3276e-09
XM_020080053.1	0.00867853	0.0180519	0.00351093	0.0230161	0.0344467	0.0176995		3.56644	4.64552	-0.38136	0.78042	0.86669
XM_020080060.1	0	0.0227547	0	0.539625	0.390784	0.46852		17.7933	0.903	4.3005	0.00010652	0.00025478
XM_020080074.1	0	0	0	0.0110948	0.00593029	0		0.665038	0	Inf	0.87584	0.94554
XM_020080075.1	2.47069	2.84608	3.22631	0.223944	0.372403	0.574049		10.4838	240.687	-4.5209	3.8838e-35	6.1275e-34
XM_020080076.1	0.228541	0.133701	0.0866785	0.0681872	0.218681	0.0655455		3.35225	14.222	-2.0849	0.018496	0.032213
XM_020080077.1	2.82183	2.52917	3.56395	1.46023	1.17077	2.21076		29.6088	171.511	-2.5342	1.4695e-13	7.292e-13
XM_020080078.1	6.78584	9.34082	9.64061	17.499	19.9291	15.9052		369.491	567.45	-0.61896	0.015557	0.027474
XM_020080083.1	0	0	0	0.00762008	0	0		0.220178	0	Inf	1	1
XM_020080085.1	38.2896	34.7919	43.4327	26.9386	31.1571	32.0777		740.49	3046.97	-2.0408	1.6542e-16	9.9676e-16
XM_020080089.1	16.9848	18.6164	19.24	84.1329	84.8903	83.1231		5161.51	3574.93	0.52988	0.024384	0.041497
XM_020080090.1	1.73096	1.6811	2.80357	16.4376	16.0447	14.6025		2107	881.21	1.2576	1.3282e-07	4.2517e-07
XM_020080092.1	0	0	0	0.0173454	0	0		0.220178	0	Inf	1	1
XM_020080093.1	0.124527	0.215854	0.0503779	0.198153	0.282441	0.0952382		3.7881	8.38804	-1.1469	0.24021	0.32492
XM_020080095.1	0.210427	0.218851	0.542695	0.25113	0.044744	0.160934		2.43853	16.0671	-2.72	0.0042266	0.0081753
XM_020080099.1	0	0.0274741	0.0320606	2.396	1.75252	2.58602		71.1944	1.92035	5.2123	6.8141e-16	3.9462e-15
XM_020080100.1	0	0.0509982	0	0.624214	0.500475	0.525027		9.34375	0.903	3.3712	0.016131	0.02841
XM_020080105.1	0.0298987	0.0362783	0	2.02991	1.96659	1.98938		166.746	6.01618	4.7927	3.1045e-26	3.2262e-25
XM_020080106.1	0	0	0	0.0253739	0.0813759	0.121954		2.0102	0	Inf	0.33442	0.43354
XM_020080107.1	0.210969	0.394947	0.512088	5.8748	6.20853	5.08786		337.774	69.18	2.2876	1.3613e-14	7.2354e-14
XM_020080112.1	68.88	66.364	75.6975	94.0005	97.5996	104.221		3315.65	7527.38	-1.1829	7.2844e-07	2.1802e-06
XM_020080114.1	0	0.00812958	0	0.13682	0.172857	0.22717		9.58352	0.4515	4.4078	0.0054434	0.010349
XM_020080116.1	0.100478	0.0261251	0.152432	0.319769	0.769143	0.268958		7.36805	4.89867	0.58889	0.58674	0.69057
XM_020080117.1	0	0.00973913	0	0.0745039	0.143364	0.028647		3.56941	0.4515	2.9829	0.2354	0.31979
XM_020080118.1	0	0	0	0.239069	0.175705	0.0718147		7.11032	0	Inf	0.0075956	0.014128
XM_020080120.1	0	0.0184537	0.0430687	1.31288	1.62987	1.46557		68.8472	2.9377	4.5506	4.0333e-14	2.0774e-13
XM_020080121.1	1.55162	1.97485	1.18519	16.0571	18.6236	13.1281		608.016	192.854	1.6566	5.7148e-10	2.2049e-09
XM_020080122.1	0.205226	0.274426	0.231284	0.0699781	0.249361	0.224224		5.13929	21.4031	-2.0582	0.0029738	0.00589
XM_020080123.1	0	0	0	0.0584617	0.0312485	0		0.665038	0	Inf	0.87584	0.94554
XM_020080134.1	0	0	0.0209295	0.192086	0.17601	0.184644		4.4517	0.508676	3.1295	0.13542	0.19669
XM_020080135.1	0.264547	0.204135	0.17607	0.96413	0.85648	0.978991		45.6285	33.7864	0.43349	0.33649	0.43497
XM_020080137.1	3.38319	4.46596	4.73774	2.50539	1.8372	2.12968		69.172	425.344	-2.6204	1.1728e-19	8.4918e-19
XM_020080138.1	1.50999	1.21148	1.67553	1.54463	1.02745	1.81475		28.4748	90.2526	-1.6643	1.506e-05	3.965e-05
XM_020080139.1	0.066988	0.0428737	0.0312695	0.0163991	0.0525931	0.00788189		2.01164	12.3427	-2.6172	0.0064855	0.012192
XM_020080140.1	0	0	0.0850558	0.111518	0.268234	0.080398		3.57243	2.0347	0.81209	0.64298	0.74394
XM_020080141.1	0.0288388	0.00599866	0	0.0275337	0.00981139	0		0.885216	2.83124	-1.6773	0.49506	0.6018
XM_020080142.1	0	0	0	0	0	0.018174		0.446389	0	Inf	1	1
XM_020080143.1	0.44449	0.367109	0.682258	6.52165	6.82725	6.65892		424.654	100.492	2.0792	1.3698e-13	6.8219e-13
XM_020080144.1	8.5974	7.82526	10.0767	34.3939	34.1903	36.9728		1394.07	1113.02	0.32482	0.16928	0.23999
XM_020080145.1	13.9738	16.3449	14.2347	22.0818	24.857	24.1275		509.406	1018.51	-0.99957	5.216e-05	0.00012951
XM_020080146.1	0.0446487	0.0696542	0.0270941	3.51682	4.59503	3.41472		71.3036	2.81507	4.6627	1.3543e-14	7.1991e-14
XM_020080147.1	16.3466	14.564	15.3703	19.8326	23.8969	22.2218		819.412	1841.24	-1.168	1.6756e-06	4.8351e-06
XM_020080148.1	23.8664	28.7608	21.8297	20.5298	22.3588	20.0763		1405.01	5314.16	-1.9193	2.0087e-15	1.1244e-14
XM_020080149.1	42.0104	32.5055	40.4512	49.7581	50.2367	47.674		2604.3	6493.98	-1.3182	4.1096e-08	1.3718e-07
XM_020080152.1	17.3796	16.3274	18.7617	18.809	16.3372	21.6682		428.939	1257.4	-1.5516	6.5729e-10	2.5276e-09
XM_020080153.1	0.326553	0.543402	0.539	58.6033	52.4162	65.5835		3766.9	94.5073	5.3168	3.6226e-58	1.3757e-56
XM_020080154.1	2.43495	2.40021	2.64662	39.0416	35.7313	42.2108		1664.9	338.5	2.2982	6.9972e-20	5.1358e-19
XM_020080156.1	0.0124099	0.0129068	0.0225921	0.10861	0.0316654	0.0759287		4.88156	3.38092	0.52993	0.73412	0.8304
XM_020080159.1	2.8324	3.11551	2.87171	1.33542	1.27889	1.19454		90.5976	669.904	-2.8864	1.6659e-25	1.6599e-24
XM_020080162.1	0	0	0.0279898	1.02754	1.05923	0.811349		17.3649	0.508676	5.0933	3.5098e-05	8.8759e-05
XM_020080163.1	11.6439	12.6305	15.0753	29.2926	30.8129	30.4678		1406.5	1940.81	-0.46455	0.055564	0.088022
XM_020080169.1	0.00824053	0.0428522	0.0200024	1.08835	1.27562	1.22265		60.3707	3.7508	4.0086	2.2503e-11	9.6285e-11
XM_020080173.1	17.6525	15.7587	20.9032	27.3174	30.9171	24.7749		615.137	1286.37	-1.0643	1.8936e-05	4.9268e-05
XM_020080174.1	8.20585	7.50332	12.6904	13.426	18.8579	12.3967		850.918	1724.91	-1.0194	0.0020737	0.0042033
XM_020080175.1	22.5792	25.0196	21.0263	43.3151	37.7522	38.5043		1977.46	3624.2	-0.87402	0.00021762	0.00050272
XM_020080176.1	77.1493	88.9625	71.8048	67.0841	69.8423	70.9111		2149.79	7855.4	-1.8695	7.8678e-15	4.2454e-14
XM_020080177.1	3.57705	3.50262	5.32546	44.2454	51.5043	45.8121		2998.7	834.187	1.8459	1.8974e-14	9.9892e-14
XM_020080178.1	0	0	0	0	0	0.00963127		0.223195	0	Inf	1	1
XM_020080179.1	0	0	0	0.0475977	0.0203532	0.109809		4.22859	0	Inf	0.063959	0.10012
XM_020080187.1	13.8627	11.1499	17.3099	2.27255	3.56314	3.11657		65.1101	981.683	-3.9143	1.0908e-25	1.0989e-24
XM_020080190.1	0.0173247	0.043244	0.063079	0.104758	0.123777	0.0529997		11.1336	15.4279	-0.47061	0.52582	0.63351
XM_020080191.1	0.00574831	0	0.013953	0.0274409	0.00977832	0.00879259		1.10841	1.4933	-0.43001	1	1
XM_020080194.1	4.485	5.09495	7.18076	11.5327	11.425	11.5734		857.176	1315.4	-0.61784	0.013116	0.023426
XM_020080195.1	0.0487083	0.151975	0.177346	0.759566	0.977708	0.93875		38.1062	16.7824	1.1831	0.020769	0.035778
XM_020080196.1	0	0	0	0	0.0199909	0		0.449362	0	Inf	1	1
XM_020080198.1	5.53912	6.20666	5.60217	4.7743	6.22557	3.88328		62.1618	232.895	-1.9056	4.2306e-10	1.6514e-09
XM_020080200.1	1.88101	1.1908	2.0844	2.64612	2.22591	2.04322		35.1521	83.85	-1.2542	0.0010834	0.0022831
XM_020080201.1	9.50445	9.68914	11.0782	25.5986	27.2113	27.22		1592.96	1917.78	-0.26772	0.26847	0.35817
XM_020080202.1	4.11923	4.10208	5.14243	8.01004	8.59331	9.06042		997.987	1650.51	-0.72582	0.0030165	0.0059717
XM_020080206.1	1.03007	1.11251	1.55788	3.64381	4.39403	4.0844		212.094	205.231	0.047455	0.84331	0.92457
XM_020080208.1	0.638987	0.817931	0.656203	1.72071	2.50839	2.48107		37.8996	38.0135	-0.0043306	0.99495	1
XM_020080209.1	1.68067	0.758545	1.42398	3.68354	3.34443	4.65644		51.4299	54.4307	-0.081813	0.89252	0.95895
XM_020080210.1	21.533	28.9071	20.4343	8.99132	11.7551	8.40939		105.394	821.452	-2.9624	3.5398e-20	2.6362e-19
XM_020080211.1	0.871614	1.25466	0.758887	11.7288	10.9052	8.83981		689.223	202.276	1.7686	2.5014e-11	1.0671e-10
XM_020080213.1	0	0.0132578	0	0	0.0216845	0		0.449362	0.903	-1.0068	0.8992	0.96468
XM_020080217.1	0	0	0	0	0.0471904	0.0212166		1.34511	0	Inf	0.54566	0.65436
XM_020080218.1	31.1777	27.1906	30.4875	19.0857	19.2354	18.2173		651.013	3273.53	-2.3301	7.7366e-21	6.0018e-20
XM_020080219.1	824.571	840.11	984.274	359.407	478.451	327.639		5979.86	43516.9	-2.8634	6.4782e-31	8.501e-30
XM_020080223.1	13.4696	11.4358	18.9238	11.4943	13.7814	13.2681		700.225	2528.45	-1.8524	3.7837e-08	1.2664e-07
XM_020080224.1	0.171326	0.207883	0.0693106	0.590681	0.680025	0.553238		26.505	21.1006	0.32898	0.60325	0.70745
XM_020080225.1	0.084237	0.0876094	0.102235	0.804249	0.573175	0.773091		17.7948	7.18062	1.3093	0.075831	0.11656
XM_020080226.1	0	0	0	0.552959	0.394085	0.575832		7.34112	0	Inf	0.0064267	0.012094
XM_020080227.1	17.7275	17.7644	17.5533	20.7543	19.8214	20.1095		1132.88	3161.13	-1.4804	9.8801e-10	3.7531e-09
XM_020080229.1	0	0	0	0.153509	0.0615395	0.17523		9.11164	0	Inf	0.0017685	0.0036205
XM_020080230.1	1.13623	0.816683	1.67501	10.3085	11.1314	9.45418		718.823	268.517	1.4206	2.2319e-08	7.5897e-08
XM_020080231.1	0.130536	0.0992104	0.255919	1.44601	1.32377	1.22872		110.389	42.3175	1.3833	8.7359e-05	0.00021103
XM_020080232.1	0.0124175	0.0904021	0	0.217351	2.02781	0.398868		28.6784	3.63645	2.9794	0.16844	0.23895
XM_020080233.1	2.4725	2.53948	2.92607	38.8048	40.314	38.5882		1591.21	341.699	2.2193	1.0794e-18	7.4105e-18
XM_020080234.1	20.577	24.2082	22.8498	92.3366	92.6186	80.9167		2714.25	2202.83	0.3012	0.21022	0.28905
XM_020080236.1	8.75445	21.7731	10.7482	21.5422	23.9717	25.2136		1064.05	1962.57	-0.88318	0.11178	0.1655
XM_020080237.1	0.646961	0.180231	1.318	2.19682	1.63114	1.69644		132.773	162.482	-0.29132	0.76078	0.84798
XM_020080238.1	0.257322	0.371219	0.19141	5.75887	5.08325	3.60586		240.27	43.8337	2.4545	1.5358e-12	7.1594e-12
XM_020080239.1	0.0555583	0.173348	0.139072	5.68566	7.93285	4.97143		737.221	46.0735	4.0001	2.3736e-25	2.3488e-24
XM_020080240.1	0.0224879	0.116941	0.0272926	0.769349	0.497297	0.533159		22.2284	6.48425	1.7774	0.013778	0.02455
XM_020080241.1	0	0	0	0.0194175	0.0207578	0.0186652		1.33611	0	Inf	0.54814	0.65451
XM_020080242.1	0	0.0192203	0	0.0392091	0.104789	0.0471126		4.2435	1.3545	1.6475	0.39081	0.49579
XM_020080244.1	0.13698	0.123037	0.0604534	0.792612	0.466027	0.419048		37.3208	23.1188	0.69092	0.19265	0.26855
XM_020080245.1	25.2439	23.8077	30.2409	16.7867	19.2476	15.7508		767.299	3751.7	-2.2897	3.0253e-20	2.2622e-19
XM_020080246.1	0.0136609	0.0142078	0.116057	0.499968	0.766861	0.605972		18.9512	4.48818	2.0781	0.0070663	0.01322
XM_020080248.1	0.0150692	0	0	0.359681	0.230705	0.138299		6.66397	0.475947	3.8075	0.034576	0.057146
XM_020080249.1	14.7713	15.0135	14.72	47.7216	52.1137	45.5041		2338.1	2290.62	0.029603	0.91275	0.97439
XM_020080250.1	0.685084	0.676159	1.56959	10.9236	10.7144	10.0406		628.233	182.737	1.7815	9.2167e-12	4.0572e-11
XM_020080251.1	3.13171	3.50867	4.57845	4.3799	5.01587	4.44023		293.125	754.459	-1.3639	1.3498e-07	4.3183e-07
XM_020080256.1	11.1299	11.0777	9.37584	28.1972	28.5852	25.7036		835.791	1026.54	-0.29658	0.21243	0.29183
XM_020080257.1	3.08646	3.74376	3.7726	9.15766	9.25351	6.34704		465.882	637.739	-0.453	0.072025	0.11143
XM_020080258.1	55.5092	51.0641	44.4856	51.245	47.79	58.4886		581.739	1782.88	-1.6158	6.1758e-11	2.5554e-10
XM_020080259.1	8.83157	8.66452	10.5341	45.0896	44.2941	52.4489		2208.64	1384.96	0.67331	0.0045126	0.0086966
XM_020080260.1	12.4463	11.5812	16.9111	28.36	28.2379	29.8297		815.141	1224.72	-0.58733	0.018806	0.032721
XM_020080264.1	8.28337	9.24876	9.51417	16.5665	17.1653	14.3448		644.114	1156.54	-0.84442	0.0006047	0.0013184
XM_020080267.1	30.5443	26.7679	35.2154	25.8983	25.3837	27.6075		939.798	3507.12	-1.8999	1.1798e-14	6.3043e-14
XM_020080268.1	5.37867	12.0857	5.67773	68.8086	104.645	58.8149		2552.24	814.346	1.6481	9.322e-05	0.00022453
XM_020080269.1	19.0815	20.3432	19.4318	10.8667	11.3794	10.461		454.695	2613.74	-2.5231	1.0152e-23	9.2129e-23
XM_020080270.1	0.18315	0.142862	0.511248	3.94896	4.19038	4.79049		196.44	39.6905	2.3072	2.7094e-12	1.2368e-11
XM_020080271.1	0.0321172	0.0501044	0.00974482	0.396073	0.300486	0.331602		17.7948	5.12147	1.7968	0.025309	0.042983
XM_020080272.1	4.41885	4.61806	4.02223	47.7354	49.2788	46.5423		1855.91	540.192	1.7806	5.5026e-13	2.6363e-12
XM_020080273.1	0	0	0	0.0443909	0	0		0.660535	0	Inf	0.87753	0.94554
XM_020080274.1	0	0	0	0.0442167	0	0.0141679		0.88373	0	Inf	0.75503	0.84327
XM_020080275.1	0.709897	0.760467	0.732337	2.84664	4.0092	3.34444		198.823	137.337	0.53377	0.07089	0.10982
XM_020080276.1	7.79399	7.00065	8.9738	9.25613	10.2061	9.50935		351.446	919.643	-1.3878	5.3002e-08	1.7505e-07
XM_020080277.1	0	0.0294013	0	5.14313	4.12761	4.99432		421.427	2.709	7.2814	4.8497e-58	1.8322e-56
XM_020080278.1	0	0	0	0.023924	0.0341004	0.0153314		2.00565	0	Inf	0.33521	0.43407
XM_020080280.1	0.466952	0.498427	0.417584	0.33241	0.543484	0.977392		21.1909	49.9374	-1.2367	0.0055778	0.010579
XM_020080288.1	1.41147	1.60143	2.04181	3.38034	5.33561	3.51107		118.171	155.905	-0.39979	0.19587	0.27275
XM_020080289.1	0.0696054	0.0241307	0.0563181	0.996831	0.828829	1.10017		17.5822	2.89669	2.6016	0.0030057	0.005951
XM_020080290.1	0.112439	0.0467764	0.163756	0.823025	0.726819	0.550358		12.9042	6.33479	1.0265	0.2099	0.28866
XM_020080292.1	0	0	0.00866584	0.0340857	0.0485845	0.0546085		2.67523	0.508676	2.3948	0.38769	0.4923
XM_020080293.1	74.9075	68.5861	105.465	5.6449	6.6995	6.65197		269.793	11218	-5.3778	2.9143e-40	5.6182e-39
XM_020080294.1	0.00893623	0	0	0.0426592	0.0456037	0.0410065		2.00416	0.475947	2.0741	0.56889	0.67271
XM_020080295.1	38.2644	40.4782	42.5418	94.913	83.2208	92.4429		3384.48	4824.2	-0.51136	0.030549	0.05104
XM_020080296.1	0.11975	0.055353	0.0807422	0.719862	1.13169	1.07866		30.5494	8.63291	1.8232	0.0028003	0.005571
XM_020080297.1	3.31825	3.71516	3.65531	9.94727	12.5551	10.9413		528.964	539.581	-0.02867	0.90135	0.96601
XM_020080298.1	7.02241	5.02722	9.14231	11.7774	17.6291	9.91336		698.821	1209.8	-0.79177	0.028499	0.047863
XM_020080299.1	0.111554	0.17403	0.180518	0.162717	0.237203	0.213291		9.1401	21.9772	-1.2657	0.04627	0.074549
XM_020080301.1	0	0	0	0.0983074	0.0450399	0.0674992		3.33127	0	Inf	0.12461	0.18226
XM_020080302.1	0	0	0	0.114726	0.122645	0.0413556		4.22846	0	Inf	0.063964	0.10012
XM_020080303.1	0.302086	0.347692	0.601272	6.4605	6.37886	7.0789		687.569	135.738	2.3407	2.8588e-18	1.9196e-17
XM_020080304.1	20.5594	16.697	22.7048	23.906	25.9133	24.8194		542.291	1390.81	-1.3588	5.3149e-08	1.7552e-07
XM_020080305.1	89.2383	87.8844	87.0079	17.3025	15.499	14.7204		527.208	9368.62	-4.1514	8.6618e-57	3.1375e-55
XM_020080306.1	14.6439	19.2398	20.0608	14.1061	14.7656	13.6655		766.215	3083.77	-2.0089	3.612e-16	2.1309e-15
XM_020080307.1	3.42204	2.95065	4.31292	10.5648	12.1896	11.2516		322.322	322.571	-0.0011153	0.97452	1
XM_020080308.1	2.23075	2.51278	2.85441	5.16006	5.38287	4.72032		296.583	469.893	-0.6639	0.011344	0.0205
XM_020080310.1	0.0137005	0	0	0.0218008	0	0.0523906		1.55633	0.951895	0.70927	0.9318	0.99146
XM_020080311.1	0	0.00630926	0	0.0675718	0.0515971	0.0278374		3.33424	0.4515	2.8846	0.26957	0.3594
XM_020080312.1	0.838271	0.729168	0.8139	2.47377	2.30747	2.65768		67.899	69.3279	-0.030044	0.95253	1
XM_020080314.1	0.0168474	0.175219	0.040894	0.0804249	0.0573175	0		1.1099	6.0083	-2.4365	0.21109	0.29014
XM_020080315.1	0.0889738	0.0370143	0	0.453053	0.393514	0.272188		8.67566	3.28274	1.4021	0.21345	0.293
XM_020080316.1	0.0650589	0.319864	0.0430687	1.59992	2.91767	1.44747		138.299	31.7655	2.1223	0.0017633	0.0036105
XM_020080317.1	0	0.0258292	0.0301411	0.454462	0.612569	0.170943		13.5886	1.92035	2.823	0.0064494	0.012131
XM_020080318.1	0	0	0	0	0	0.0220953		0.223195	0	Inf	1	1
XM_020080319.1	0.0343048	0.0214069	0	1.06991	1.03872	1.19637		67.0183	3.73424	4.1657	1.1226e-12	5.2809e-12
XM_020080320.1	1.22835	0.781077	1.61438	17.9864	19.3145	18.117		1207.23	251.448	2.2634	5.7826e-19	4.0351e-18
XM_020080321.1	0	0.0269864	0	0.123867	0.0441388	0.198446		2.00119	0.4515	2.1481	0.57354	0.67691
XM_020080322.1	0.179734	0.173577	0.0311622	0.674143	0.545966	0.41238		17.57	13.5501	0.37481	0.63213	0.73633
XM_020080328.1	44.1745	43.3266	38.3609	48.7346	54.5719	48.6293		1823.87	4845.11	-1.4095	3.8192e-09	1.3839e-08
XM_020080329.1	0.452529	0.314336	0.617366	1.6215	1.59576	1.21259		370.602	369.706	0.0034927	0.93428	0.99366
XM_020080331.1	311.748	288.858	329.326	4.27765	4.74306	4.60918		151.232	32935.3	-7.7667	2.9811e-145	1.3515e-142
XM_020080332.1	39.6439	47.7225	44.1342	29.5241	31.1058	33.6946		1075.45	4764.61	-2.1474	1.7569e-18	1.1921e-17
XM_020080333.1	32.6681	36.1719	45.7303	23.8501	24.8846	27.6462		915.531	4346.04	-2.247	1.0903e-19	7.9128e-19
XM_020080338.1	32.112	27.1495	33.279	58.6091	54.4061	70.4505		1788.03	2867.62	-0.68148	0.004644	0.0089192
XM_020080339.1	0	0	0	0.093692	0.200318	0.150104		3.1246	0	Inf	0.14589	0.21038
XM_020080340.1	0.0698032	0.108897	0.105897	0.111074	0.356222	0.160156		4.91606	7.15617	-0.54169	0.62136	0.72548
XM_020080341.1	116.841	137.053	143.292	28.2079	28.2767	30.6158		602.979	8725.18	-3.855	3.0365e-50	8.899e-49
XM_020080342.1	5.50389	4.64481	6.15818	6.0055	7.0442	5.77284		248.363	688.411	-1.4708	1.8135e-08	6.221e-08
XM_020080345.1	18.2613	18.6502	18.6688	9.77331	13.6196	9.96088		335.871	1795.26	-2.4182	1.557e-21	1.2549e-20
XM_020080346.1	0	0.0140391	0.0491483	0.268496	0.378878	0.443921		22.5163	3.95506	2.5092	0.00093038	0.0019795
XM_020080347.1	74.0286	71.6211	80.1695	133.437	124.418	117.406		3223.82	6191.73	-0.94157	7.68e-05	0.000187
XM_020080348.1	18.1981	16.0181	20.4136	6.7284	6.85139	8.10513		225.591	1806.37	-3.0013	9.9123e-31	1.2908e-29
XM_020080350.1	135.232	132.462	131.193	45.4985	42.8692	52.4518		578.198	5214.14	-3.1728	6.2052e-36	1.016e-34
XM_020080353.1	6.80986	5.52649	7.24218	3.66678	4.91447	4.68209		106.979	504.499	-2.2375	7.9394e-16	4.5714e-15
XM_020080354.1	285.508	324.22	232.732	45.2615	46.504	49.7321		497.697	9471.57	-4.2503	1.2032e-32	1.7129e-31
XM_020080355.1	0.0624325	0	0	0.596071	0.566413	0.541147		11.3524	1.42784	2.9911	0.010772	0.019533
XM_020080357.1	7.38147	8.13191	8.20208	31.5307	34.6558	33.2196		1260.81	958.449	0.39558	0.10462	0.15611
XM_020080358.1	0.063369	0.032953	0.146126	0.121003	0.0107796	0.155086		6.43794	16.6818	-1.3736	0.19896	0.27681
XM_020080360.1	1.73722	2.56876	1.45754	0.0120189	0.025697	0.0693195		2.00871	337.988	-7.3946	1.9059e-24	1.8012e-23
XM_020080361.1	0	0	0	0.0494047	0	0		0.660535	0	Inf	0.87753	0.94554
XM_020080362.1	0.0102731	0.0320531	0.0374041	0.16347	0.349506	0.267132		10.4897	3.35648	1.644	0.10667	0.15853
XM_020080363.1	0	0	0.081968	0	0	0		0	1.01735	#NAME?	0.541	0.64979
XM_020080365.1	0	0	0	0.0258028	0.0482717	0.031004		3.56946	0	Inf	0.10469	0.1562
XM_020080370.1	0.229135	0.49364	0.297956	0.520872	0.612507	0.413071		26.0585	54.7738	-1.0717	0.020994	0.036139
XM_020080371.1	0.0294964	0.0818062	0.107396	0.453715	0.568659	0.511333		21.613	9.61793	1.1681	0.074799	0.11535
XM_020080373.1	0	0	0	0	0.0277303	0		0.224681	0	Inf	1	1
XM_020080375.1	0.0118152	0	0	0	0	0		0	0.475947	#NAME?	0.87813	0.94554
XM_020080377.1	35.5178	39.8263	38.1858	22.7332	27.2177	23.5153		795.295	3924.84	-2.3031	1.111e-20	8.521e-20
XM_020080378.1	0.0140549	0.0438528	0	0.357837	0.215177	0.472964		10.4553	1.83045	2.514	0.032048	0.053362
XM_020080380.1	299.077	266.422	327.339	313.522	372.641	381.105		8348.2	22260.3	-1.4149	3.1875e-09	1.1626e-08
XM_020080385.1	181.483	168.558	155.194	74.424	85.2865	76.8537		1217.29	8341.17	-2.7766	4.5359e-29	5.4003e-28
XM_020080386.1	1.47833	1.6299	2.24081	0.898549	0.561233	0.766689		48.9117	370.441	-2.921	3.0269e-22	2.5244e-21
XM_020080387.1	0.115139	0.0478993	0.167687	0.40307	0.274204	0.598793		7.78904	6.33479	0.29815	0.78405	0.87035
XM_020080388.1	0.110656	0.0460344	0.0805792	0.598674	0.188234	0.440073		7.76797	4.80876	0.69187	0.5271	0.63489
XM_020080390.1	0	0	0	0.0532658	0.0759233	0		1.55926	0	Inf	0.46584	0.57213
XM_020080393.1	10.3339	11.4201	11.0151	17.2107	13.299	16.9036		561.78	1232.76	-1.1338	4.4607e-06	1.2357e-05
XM_020080394.1	1.27364	1.52533	1.8112	13.1017	14.0279	11.9447		420.414	157.596	1.4156	1.9967e-07	6.2855e-07
XM_020080395.1	70.8735	84.2056	78.7197	101.124	96.9086	83.0073		2937.87	7799.24	-1.4086	3.5241e-09	1.2815e-08
XM_020080397.1	3.05363	7.11978	4.55386	1.71496	1.29013	1.28219		29.8017	323.316	-3.4395	8.4419e-07	2.5103e-06
XM_020080402.1	0	0.00697506	0	0.0106718	0.0456336	0.0102583		1.3421	0.4515	1.5717	0.81294	0.89666
XM_020080404.1	2.48506	2.22694	3.24364	1.79064	1.86107	2.1994		52.1144	224.515	-2.1071	2.0418e-11	8.7684e-11
XM_020080405.1	6.10106	3.56924	8.79297	0.834305	0.405406	0.801982		6.00051	170.748	-4.8306	3.1842e-09	1.1615e-08
XM_020080406.1	0.0444869	0.138804	0.161976	0.424737	0.605406	0.204141		3.7881	3.35648	0.17453	0.99587	1
XM_020080407.1	1.0516	1.42684	1.69438	22.2537	22.5047	18.683		1452.4	302.81	2.262	3.8048e-19	2.6847e-18
XM_020080408.1	33.1141	31.9523	35.1536	24.538	21.916	20.98		707.688	3357.48	-2.2462	1.3652e-19	9.8457e-19
XM_020080409.1	0.0250103	0.0953757	0.0910619	0.809215	1.03525	0.599338		40.3228	10.9724	1.8777	0.00058602	0.0012808
XM_020080410.1	0.289441	0.293107	0.25884	3.23612	3.22626	1.95732		152.23	49.0344	1.6344	1.3256e-06	3.8642e-06
XM_020080411.1	0.125803	0.0654198	0.12978	0.36033	0.385202	0.269399		22.2644	22.6814	-0.026774	1	1
XM_020080412.1	0.119069	0.148603	0.274567	1.81889	1.72164	1.51166		58.7602	19.8423	1.5663	0.00045864	0.0010177
XM_020080413.1	84.1325	76.9631	69.6813	118.43	114.008	125.206		1987.24	4103.56	-1.0461	1.0761e-05	2.8763e-05
XM_020080414.1	0.179709	0.169103	0.145403	0.4766	0.422155	0.405778		21.141	25.6949	-0.28143	0.60421	0.70847
XM_020080415.1	0.145893	0.0910405	0.0885324	0.0232152	0.124088	0.0892632		2.23636	10.0119	-2.1625	0.034896	0.057628
XM_020080416.1	9.49983	9.55652	9.65239	46.3544	42.019	44.4886		2016.55	1389.38	0.53745	0.024977	0.042458
XM_020080417.1	0	0	0	0.0223341	0.0716272	0.0644066		1.56381	0	Inf	0.46476	0.5718
XM_020080419.1	0.0304222	0	0.0369221	0.0242045	0.0776257	0.0465336		1.34061	1.96925	-0.55475	0.91453	0.97602
XM_020080420.1	0	0	0	0.0496895	0.0531193	0.0955288		1.7825	0	Inf	0.39533	0.49956
XM_020080421.1	0.120141	0.0156188	0	0.14338	0.229915	0.0459417		3.78959	4.25908	-0.1685	0.96182	1
XM_020080422.1	0.163857	0.454446	0.066289	1.47751	1.95114	1.04432		22.5025	11.097	1.0199	0.12983	0.18928
XM_020080423.1	0.20464	0.0709441	0.0620907	3.36486	2.55279	3.86053		80.1069	9.0434	3.147	2.5266e-10	1.0027e-09
XM_020080435.1	0	0.0415688	0	0.572399	0.747889	0.30568		5.56907	0.4515	3.6246	0.069659	0.10811
XM_020080436.1	0	0.0291818	0.0170267	0.491126	0.381837	0.579395		14.4651	1.41168	3.3571	0.0019554	0.0039823
XM_020080438.1	0	0	0	0.0205662	0.0879431	0.0988472		2.23488	0	Inf	0.28317	0.37542
XM_020080440.1	0	0	0	0.725417	1.03398	1.62706		9.36487	0	Inf	0.0014826	0.0030674
XM_020080442.1	11.459	12.2193	10.6485	11.7548	13.2953	12.6106		414.296	1207.47	-1.5433	6.4072e-10	2.4658e-09
XM_020080443.1	0.0725875	0.0577303	0.0207286	1.54232	1.65604	1.34542		147.186	15.9953	3.2019	6.8997e-16	3.9949e-15
XM_020080453.1	4.06892	3.64501	4.39837	4.45456	4.85432	4.13261		171.473	494.213	-1.5272	1.4645e-08	5.0645e-08
XM_020080454.1	0.555474	0.690742	0.381045	8.76208	13.7422	9.95569		371.015	59.9517	2.6296	2.5554e-14	1.3361e-13
XM_020080457.1	0	0	0	0.206096	0.34622	0.226413		5.7983	0	Inf	0.020036	0.034644
XM_020080459.1	0.137445	0.619438	0.778451	4.08255	9.74183	4.69524		55.3692	14.4188	1.9411	0.0079221	0.014686
XM_020080460.1	1.85762	2.33252	1.26473	3.20825	5.39504	4.60861		80.7361	107.125	-0.40801	0.23683	0.32126
XM_020080465.1	0.0157093	0.0599068	0.0317762	0.299968	0.418656	0.224269		24.7359	8.93772	1.4686	0.024873	0.04229
XM_020080466.1	0.442863	0.24469	0.23515	4.58057	3.6961	3.47168		117.676	30.0273	1.9705	1.3612e-07	4.3525e-07
XM_020080467.1	0.0677241	0.0176089	0	0.673535	0.86403	0.44026		16.0392	2.35529	2.7676	0.0035707	0.0069863
XM_020080468.1	1.20259	0.860234	1.32085	4.85763	4.83192	5.03567		375.836	275.548	0.4478	0.083053	0.12665
XM_020080469.1	7.44459	9.32717	9.45544	7.54848	8.51128	8.47421		393.368	1334.88	-1.7628	2.3461e-12	1.0766e-11
XM_020080470.1	0	0	0	0.281364	0.481256	0.216371		3.79112	0	Inf	0.088734	0.13454
XM_020080471.1	0	0	0	0.577361	0.308607	0.610492		5.78033	0	Inf	0.020222	0.034909
XM_020080473.1	1.64906	2.48485	1.56015	22.3975	25.9977	22.7413		758.681	193.88	1.9683	1.043e-13	5.2266e-13
XM_020080474.1	0.138687	0.55635	0.617167	5.46456	4.32514	2.93958		265.945	85.7345	1.6332	0.00039166	0.0008769
XM_020080475.1	39.7119	44.862	46.4803	26.5194	29.252	29.2531		734.336	3600.07	-2.2935	2.074e-20	1.5687e-19
XM_020080476.1	64.2697	69.015	63.28	29.494	26.6082	33.5104		806.97	5627.81	-2.802	3.0216e-29	3.6376e-28
XM_020080477.1	0.26462	0.217274	0.287353	1.26323	0.876588	1.02256		31.5767	24.463	0.36826	0.46621	0.57222
XM_020080479.1	125.534	126.905	123.471	111.215	89.1283	108.689		2252.22	8721.32	-1.9532	7.0895e-16	4.1008e-15
XM_020080480.1	0	0	0	0	0.20485	0		2.24681	0	Inf	0.49844	0.60544
XM_020080482.1	0.903102	0.761293	0.576873	0.287411	0.339591	0.232654		12.4728	105.414	-3.0792	2.7237e-10	1.0781e-09
XM_020080483.1	0.00840755	0.0437207	0.0408156	0.133785	0.100113	0.128602		6.0065	4.76815	0.33309	0.83324	0.91536
XM_020080484.1	0	0	0	0.243891	0.071107	0.106565		4.21198	0	Inf	0.064515	0.10074
XM_020080486.1	16.0956	16.7774	18.0041	5.03066	6.06738	5.24908		251.294	2496.94	-3.3127	3.1005e-37	5.3356e-36
XM_020080487.1	0.225785	0.0726836	0.274026	6.71508	7.57181	8.12417		579.392	47.2237	3.617	9.816e-34	1.4635e-32
XM_020080488.1	58.1057	92.204	47.1251	27.519	29.356	27.8569		640.017	4762.52	-2.8955	6.359e-07	1.9143e-06
XM_020080489.1	0	0.0352372	0.0411197	0.754775	0.576338	0.67371		8.23084	0.960176	3.0997	0.029955	0.050116
XM_020080490.1	0	0	0	0	0.0330482	0.0891502		0.894265	0	Inf	0.75131	0.84327
XM_020080491.1	0.0195391	0	0	0.062183	0.13295	0.508078		5.13339	0.475947	3.431	0.1938	0.27003
XM_020080492.1	5.58508	6.99786	6.04451	21.4133	20.6471	20.3819		788.058	748.53	0.074243	0.78938	0.87552
XM_020080493.1	214.527	256.326	199.004	36.1305	54.2208	63.2187		744.066	10326.1	-3.7947	4.1105e-47	1.0508e-45
XM_020080494.1	0.0289585	0.0301178	0	0	0.0246303	0		0.224681	1.85489	-3.0454	0.36021	0.46093
XM_020080495.1	0.116715	0.121387	0.108963	9.84324	9.2856	9.81895		447.893	17.1436	4.7074	2.2749e-42	4.8178e-41
XM_020080500.1	0	0	0	0.0300214	0	0		0.660535	0	Inf	0.87753	0.94554
XM_020080501.1	12.0716	12.1438	8.82002	46.619	41.5868	44.8827		1216.34	967.801	0.32976	0.1919	0.26757
XM_020080502.1	1.85854	1.9864	2.08933	1.75808	1.95228	2.2271		96.4534	306.209	-1.6666	7.123e-09	2.5243e-08
XM_020080503.1	0.363613	0.780738	0.270475	8.94025	14.2662	8.21712		368.336	53.3152	2.7884	2.7151e-09	9.9691e-09
XM_020080504.1	3.67727	3.67359	4.44263	0.523876	0.721402	0.495045		43.0116	933.14	-4.4393	3.1999e-52	1.0102e-50
XM_020080505.1	153.732	215.46	136.472	56.5982	62.1326	64.9014		2025.97	17783.3	-3.1338	4.6796e-14	2.4005e-13
XM_020080506.1	79.4947	93.7671	76.624	28.7761	28.5308	32.9928		670.459	5904.86	-3.1387	1.3772e-35	2.2187e-34
XM_020080507.1	0	0	0	3.32581	2.38794	3.48326		41.1558	0	Inf	1.224e-12	5.7447e-12
XM_020080509.1	2.50743	2.60781	2.86252	15.7047	12.348	13.0647		498.745	307.898	0.69585	0.0071608	0.013385
XM_020080511.1	0	0	0	1.0882	1.72835	1.10582		27.6479	0	Inf	5.5841e-09	1.9948e-08
XM_020080512.1	0.0631821	0.0438077	0	0.485934	0.591127	0.579858		21.8347	4.66168	2.2277	0.0035565	0.0069646
XM_020080513.1	0.0689178	0.0286707	0.0334571	0.175464	0.867535	0.147583		11.637	4.30009	1.4363	0.3515	0.4511
XM_020080516.1	0.0888634	0.026406	0.0308143	0.0808019	0.0431896	0.135925		2.89244	5.25198	-0.86058	0.52112	0.62879
XM_020080517.1	0	0	0	0	0.0132529	0.0119169		0.447876	0	Inf	1	1
XM_020080518.1	0.00875277	0	0	0	0	0		0	0.475947	#NAME?	0.87813	0.94554
XM_020080519.1	68.1841	64.962	73.8485	73.0283	75.9944	85.8977		1741.54	4882.27	-1.4872	7.2511e-10	2.7818e-09
XM_020080522.1	0.252597	0.205598	0.25325	0.69903	0.747281	0.823137		28.7309	28.7386	-0.00038719	1	1
XM_020080523.1	3.16627	4.37946	3.55142	8.85834	10.3196	6.80815		552.101	754.699	-0.45097	0.064372	0.10056
XM_020080524.1	27.5723	34.2364	28.2385	19.5952	23.0937	22.9402		454.916	1988.73	-2.1282	1.3635e-17	8.7815e-17
XM_020080525.1	0.989467	1.27466	1.18723	2.12913	2.29522	1.3071		70.1258	135.352	-0.9487	0.0032559	0.0064219
XM_020080526.1	6.92852	6.86385	6.65258	12.7694	12.42	12.6101		239.325	413.47	-0.78881	0.0028586	0.005675
XM_020080530.1	0.117384	0.0610418	0	0.233483	0.299519	0.0897752		2.89537	2.80679	0.044826	1	1
XM_020080534.1	0	0	0.0136714	0.143397	0.0574858	0.068921		3.32825	0.508676	2.7099	0.26471	0.35386
XM_020080535.1	0	0	0	0.0599077	0	0.0575868		1.33012	0	Inf	0.5498	0.65461
XM_020080537.1	0	0	0	0.0395024	0	0.0569581		1.10994	0	Inf	0.64452	0.74394
XM_020080538.1	34.4539	26.8476	32.8214	82.0413	83.9403	81.1192		975.923	1190.44	-0.28665	0.24608	0.33113
XM_020080539.1	23.1192	23.1503	34.0236	3.8776	6.7578	3.0696		91.6625	1724.5	-4.2337	3.94e-32	5.4749e-31
XM_020080540.1	0.242656	0.0630926	0	0.0482656	0	0		0.220178	4.71058	-4.4192	0.16292	0.23174
XM_020080541.1	2963.09	2669.53	2424.76	1137.07	1234.77	1373.82		7839.81	53964.1	-2.7831	5.3141e-24	4.904e-23
XM_020080542.1	6.83737	9.07654	6.6577	6.16041	4.84434	6.22285		182.899	760.843	-2.0566	6.7136e-15	3.6402e-14
XM_020080543.1	0.0788424	0.0273329	0.0637918	0.250915	0.134117	0.361791		4.00387	2.89669	0.46699	0.81372	0.89732
XM_020080544.1	2268.93	2440.84	2146.44	53.5367	50.7372	56.7824		592.409	80394.3	-7.0844	6.5223e-130	1.8924e-127
XM_020080545.1	0.0097432	0.0202665	0.0354748	1.57364	0.71268	0.804771		88.1238	5.80995	3.9229	1.2727e-05	3.3732e-05
XM_020080546.1	0.0389825	0.052127	0	1.01908	1.25046	0.979595		80.6458	7.39513	3.447	6.9548e-12	3.093e-11
XM_020080547.1	0	0.044671	0.0173761	0.66068	0.998538	0.678883		22.5161	1.86318	3.5951	5.7485e-05	0.00014206
XM_020080548.1	0	0	0	0.0651263	0.139243	0.0939048		4.01733	0	Inf	0.075038	0.11563
XM_020080549.1	0.27259	0.35746	0.0575358	0.490333	0.705625	0.43508		18.9452	26.075	-0.46084	0.49289	0.59923
XM_020080550.1	2.6984	2.18875	4.01925	53.57	57.0151	52.4623		3500.61	607.086	2.5276	7.2598e-25	7.0025e-24
XM_020080551.1	1.0357	1.22574	0.823542	6.42171	8.04962	5.7359		156.172	76.7336	1.0252	0.001519	0.0031343
XM_020080552.1	0	0	0	0.663367	1.04507	1.07397		17.6167	0	Inf	4.4516e-06	1.2335e-05
XM_020080553.1	0.035804	0.0744748	0.0579385	0.550738	0.609054	0.310339		16.9199	6.17155	1.455	0.061411	0.09661
XM_020080554.1	14.0324	13.378	10.0437	11.3076	10.7875	9.66566		195.654	742.442	-1.924	3.5012e-09	1.2733e-08
XM_020080555.1	0	0	0	0.165922	0.16373	0.159493		8.46002	0	Inf	0.0028466	0.0056538
XM_020080558.1	0	0	0	0.0364513	0.168858	0.0583985		4.69736	0	Inf	0.045386	0.073423
XM_020080559.1	0.0176566	0.0550904	0.0107145	0.323103	0.210247	0.189052		11.3344	4.16957	1.4427	0.14266	0.20603
XM_020080560.1	2.50849	2.02534	2.36345	3.57144	3.67759	4.26611		97.0974	185.645	-0.93504	0.0020375	0.0041383
XM_020080561.1	0.0278801	0	0	0.133092	0.0948524	0		1.1099	0.475947	1.2216	0.90628	0.96993
XM_020080562.1	0.017163	0.0981754	0.031245	1.72056	2.30645	1.86392		94.9357	7.44442	3.6727	3.3401e-14	1.733e-13
XM_020080563.1	0.0346	0.0479803	0.104981	1.17455	1.81477	1.52598		108.362	14.0978	2.9423	2.6736e-12	1.2209e-11
XM_020080564.1	0.0507851	0.00754546	0.0440256	11.1751	15.1552	9.41046		678.31	6.32651	6.7444	6.0668e-44	1.3603e-42
XM_020080565.1	0.0287685	0.0777925	0.00698302	0.531021	0.734061	0.343232		38.326	8.75791	2.1297	0.00073121	0.0015776
XM_020080566.1	0.0284222	0.17736	0.0229966	2.20103	3.78729	2.24618		119.541	10.5722	3.4992	1.2158e-09	4.5955e-09
XM_020080567.1	0.475317	0.741519	0.530723	2.67746	3.49294	2.37016		123.883	81.059	0.61194	0.067462	0.1051
XM_020080568.1	4.04595	5.43107	5.23357	28.7654	25.5922	22.062		1430.35	875.66	0.70792	0.0036062	0.0070515
XM_020080569.1	3.16606	4.78227	5.07786	23.2782	21.8851	18.6561		1492.74	965.081	0.62924	0.0090712	0.016649
XM_020080570.1	0.0351883	0.146388	0.113884	5.7673	7.22288	4.8621		209.855	10.9153	4.265	7.1899e-27	7.6835e-26
XM_020080571.1	38.2955	38.1927	31.9898	45.9204	41.3167	46.8005		1125.84	2912.11	-1.3711	1.2441e-08	4.3327e-08
XM_020080572.1	0.0772226	0.160628	0	1.78176	2.10179	1.29931		18.4853	2.7579	2.7447	0.0020362	0.0041365
XM_020080573.1	9.81642	9.41402	12.8293	17.4541	17.144	16.842		681.248	1349.31	-0.98597	7.2522e-05	0.00017719
XM_020080574.1	1.21637	0.560244	1.297	2.1844	2.0248	1.927		97.9327	157.193	-0.68267	0.14563	0.21005
XM_020080575.1	0.166149	0.288001	0.470512	0.705021	0.683027	1.10127		25.1676	28.9843	-0.2037	0.7443	0.84073
XM_020080576.1	7.07402	5.005	9.14968	28.671	30.4577	31.5771		1002.62	746.088	0.42635	0.069519	0.10794
XM_020080577.1	61.6188	54.4105	43.116	29.5544	31.9804	28.4094		384.368	2191.01	-2.511	2.5613e-11	1.0916e-10
XM_020080578.1	0.0191252	0.0198909	0.0696345	1.03472	1.17121	0.789854		21.6008	2.45348	3.1382	0.00020741	0.00048027
XM_020080579.1	0.0714968	0.223077	0.0289243	1.8203	6.28379	2.18722		58.7858	6.00002	3.2924	0.010135	0.018466
XM_020080580.1	13.1593	11.0375	14.068	13.181	13.6283	13.4883		617.03	1870.38	-1.5999	1.118e-10	4.5429e-10
XM_020080581.1	0.0844843	0.0512555	0.0683568	0.526537	0.922167	0.613828		40.3709	12.9413	1.6413	0.0019095	0.0038936
XM_020080582.1	0.505804	0.657567	0.537139	3.42064	3.01144	3.82002		45.1867	23.7666	0.92696	0.048604	0.07804
XM_020080583.1	1.19179	1.14912	2.05513	16.9414	17.4012	18.0814		2932.44	776.289	1.9174	1.803e-15	1.0126e-14
XM_020080584.1	2.9879	3.27746	3.38548	29.7711	27.3689	25.1454		1954.08	730.642	1.4193	5.2973e-09	1.8958e-08
XM_020080585.1	0.442022	0.323505	0.437119	1.22437	1.19749	1.22702		30.9462	32.62	-0.075992	0.90856	0.97144
XM_020080586.1	0	0	0	0.389511	0.166559	0.52419		3.11262	0	Inf	0.14681	0.21134
XM_020080587.1	0.00718539	0.0298922	0	0.171505	0.134452	0.241796		10.6845	2.28195	2.2272	0.047015	0.07565
XM_020080588.1	0.208196	0.162399	0.221095	25.3645	13.5466	25.4765		692.913	20.1546	5.1035	1.0978e-12	5.1674e-12
XM_020080589.1	0.051417	0.320853	0.0312014	1.34998	3.38924	1.43531		65.6506	13.7571	2.2546	0.015529	0.027426
XM_020080590.1	0.0225044	0.117027	0.0819379	80.3575	50.0725	57.4857		1160.7	4.25948	8.0901	1.7953e-34	2.7619e-33
XM_020080592.1	0.0518805	0.041967	0.048973	0.440291	0.372623	0.617215		34.7301	11.0048	1.6581	0.0033519	0.0065943
XM_020080593.1	0	0	0	0.0922469	0.197228	0		1.33908	0	Inf	0.54732	0.65449
XM_020080594.1	27.7824	24.487	25.1459	17.5148	22.7789	19.2221		279.881	1168.6	-2.0619	7.5082e-16	4.3309e-15
XM_020080595.1	7.24909	8.30261	8.12597	8.48227	8.49828	9.27625		283.455	812.4	-1.5191	3.151e-09	1.1495e-08
XM_020080596.1	0.171192	0.26022	0.431519	0.335271	0.0448016	0.0402852		4.4186	28.5001	-2.6893	0.0004129	0.00092125
XM_020080597.1	6.99834	7.0714	6.78452	11.385	15.631	10.6611		365.259	649.893	-0.83128	0.0010462	0.0022096
XM_020080598.1	3.3789	2.81346	3.63005	5.29544	6.00825	4.32518		211.343	426.228	-1.012	0.00016939	0.00039609
XM_020080599.1	0.0205187	0.0426803	0.174319	1.04481	1.36125	0.627706		20.2722	4.93968	2.037	0.006309	0.011897
XM_020080600.1	0	0.0120109	0	0.312401	0.294674	0.19431		9.56839	0.4515	4.4055	0.0054786	0.01041
XM_020080601.1	19.1324	14.2215	26.6748	13.009	18.2674	14.8427		788.811	3272.16	-2.0525	2.0436e-06	5.8499e-06
XM_020080602.1	0.0961653	0.360055	0.186739	4.7743	6.21622	3.05956		100.249	14.5761	2.7819	1.6995e-07	5.3874e-07
XM_020080603.1	0.0267853	0	0.0325082	0.298354	0.364511	1.02427		8.91857	0.984623	3.1792	0.04907	0.078763
XM_020080604.1	15.1851	12.4764	13.9828	4.038	6.6713	3.79854		146.951	1363.58	-3.214	1.2307e-32	1.7495e-31
XM_020080605.1	0.193116	0.210644	0.188645	3.26031	2.37966	2.9755		254.687	55.7147	2.1926	2.5634e-12	1.1718e-11
XM_020080606.1	0	0.0537229	0.0626915	1.27403	1.25214	0.63209		33.6001	3.8407	3.129	5.6443e-06	1.5461e-05
XM_020080607.1	0	0.0961592	0.0561061	1.83903	2.28053	1.27281		16.0377	1.41168	3.506	0.00081431	0.0017448
XM_020080608.1	0.188608	0.196159	0.400585	13.5055	14.3575	13.4871		121.587	7.27052	4.0638	8.7405e-19	6.0395e-18
XM_020080609.1	1.08658	1.28076	1.10994	4.66835	5.32944	4.61214		223.401	169.894	0.395	0.1743	0.24546
XM_020080610.1	0.191206	0.244752	0.374865	0.16383	1.00079	0.224976		12.7604	24.0935	-0.91697	0.20565	0.28366
XM_020080611.1	1.82295	1.59542	2.14868	8.9447	8.88293	8.47763		694.394	468.416	0.56797	0.021857	0.037542
XM_020080612.1	0	0.0506744	0.029567	0.348891	0.331532	0.186319		4.89503	1.41168	1.7939	0.28718	0.37897
XM_020080613.1	0.070728	0.239069	0.193139	1.96955	2.73714	1.16299		45.4558	12.3514	1.8798	0.0012514	0.002617
XM_020080614.1	0.270302	0.388952	0.480847	1.56727	1.81403	1.18939		170.147	134.774	0.33624	0.2515	0.33783
XM_020080615.1	6.02232	5.13477	6.87485	6.60372	8.07384	7.15049		253.538	668.896	-1.3996	8.532e-08	2.7746e-07
XM_020080616.1	0.0436798	0.0397499	0.0198796	10.0348	9.68722	9.01968		729.699	8.49411	6.4247	7.5694e-68	4.1281e-66
XM_020080617.1	0.662438	0.847233	0.641007	15.6833	19.4764	16.1574		793.153	106.318	2.8992	7.2506e-26	7.3736e-25
XM_020080618.1	0.086572	0.0514502	0.0900591	5.43157	6.16412	6.62101		204.719	8.18969	4.6437	5.1701e-29	6.1427e-28
XM_020080619.1	0.0408735	0.255059	0.0248032	51.2512	47.3144	48.0465		995.842	6.87857	7.1777	2.1216e-81	1.6503e-79
XM_020080620.1	72.2923	58.4278	65.1289	12.2982	14.5734	13.6619		154.161	2388.34	-3.9535	1.2238e-38	2.222e-37
XM_020080621.1	18.1337	20.2621	20.0844	5.13858	4.04449	5.69943		175.576	2184.89	-3.6374	5.424e-43	1.1771e-41
XM_020080622.1	0.0467689	0.275634	0.132443	3.37374	4.2961	2.95688		94.0188	12.6641	2.8922	8.3889e-11	3.4417e-10
XM_020080623.1	45.1569	37.3733	34.8372	30.0952	30.7774	26.0107		718.448	3125.86	-2.1213	7.5175e-12	3.3346e-11
XM_020080624.1	1.17679	0.842429	1.60444	13.2295	14.1037	11.6884		706.528	209.156	1.7562	1.254e-11	5.4694e-11
XM_020080625.1	11.6998	11.1841	15.3258	48.5263	47.5115	49.1233		1107.84	925.892	0.25884	0.26992	0.35977
XM_020080626.1	0.395272	0.227185	0.403979	0.728285	0.690082	0.763713		29.1638	43.8451	-0.58824	0.20139	0.27985
XM_020080627.1	0	0.0627824	0	0.28817	0.975524	0.415508		7.59877	0.903	3.073	0.044077	0.071484
XM_020080628.1	0.460727	0.359379	0.139791	24.2391	20.0832	23.3		326.664	15.0679	4.4383	1.0654e-34	1.6504e-33
XM_020080629.1	0.069252	0.198067	0.0315181	0.564759	1.38419	0.42371		37.2896	15.2666	1.2884	0.19442	0.27081
XM_020080630.1	0.0478876	0.0166016	0.0387462	4.80065	4.86048	4.78558		125.578	2.89669	5.438	1.7975e-24	1.7027e-23
XM_020080631.1	0.602881	0.874291	0.824441	12.5794	12.9566	11.4816		603.829	119.185	2.3409	1.587e-17	1.0167e-16
XM_020080632.1	0.114447	0.0720439	0.0511737	0.627812	0.707009	0.635737		90.6502	35.592	1.3488	0.00044095	0.00098013
XM_020080633.1	8.36927	8.29112	9.11968	5.45621	7.08166	4.8617		277.843	1320.48	-2.2487	1.6896e-18	1.1478e-17
XM_020080634.1	12.79	13.9019	12.5095	32.643	29.7342	35.9048		545.619	692.449	-0.34381	0.16229	0.23092
XM_020080635.1	3.71759	3.27572	3.96357	12.8787	14.2288	14.4727		447.247	375.934	0.25059	0.32574	0.42408
XM_020080636.1	0.683921	1.09385	0.993963	17.7052	15.2464	7.89866		1954.39	423.497	2.2063	3.9042e-05	9.8194e-05
XM_020080637.1	0.0779085	0.0607707	0	0.526879	0.331321	0.268129		7.9986	3.25829	1.2956	0.27277	0.36302
XM_020080638.1	0.0275415	0.0190961	0.0133704	0.902801	0.971363	0.879059		207.771	14.7063	3.8205	1.134e-23	1.0253e-22
XM_020080639.1	0.0132596	0.0827426	0	26.4373	20.7286	23.2633		738.37	3.18495	7.8569	5.1387e-77	3.5583e-75
XM_020080640.1	0	0	0	6.84378	7.90619	5.57063		80.8448	0	Inf	5.3361e-22	4.3946e-21
XM_020080642.1	0.0129903	0.0270206	0	0.682131	0.596631	0.506681		38.0475	2.7579	3.7862	1.2207e-07	3.9213e-07
XM_020080643.1	22.0504	18.4162	27.4267	31.8904	33.3666	34.5973		1366.66	2954.92	-1.1125	5.0616e-06	1.3928e-05
XM_020080644.1	14.8194	11.2631	16.1893	12.1271	11.9476	12.4728		552.158	2037.18	-1.8834	8.5402e-12	3.7709e-11
XM_020080645.1	0.903653	1.01325	0.771136	43.0705	51.7359	38.5943		1304.89	84.5046	3.9488	3.1466e-45	7.4834e-44
XM_020080646.1	0.0570027	0.148212	0.103773	1.40593	1.30904	0.566742		15.7935	4.73542	1.7378	0.037595	0.061758
XM_020080649.1	0.156612	0.343862	0.190074	3.87657	2.8713	2.39553		72.7066	17.4401	2.0597	3.8356e-06	1.0711e-05
XM_020080650.1	0.189044	0.4178	0.315473	0.526425	0.321578	0.36145		7.11189	17.0785	-1.2639	0.074451	0.11491
XM_020080651.1	0.232252	0.563617	0.125278	5.03025	4.82874	4.7959		157.61	31.5995	2.3184	1.2849e-10	5.1944e-10
XM_020080652.1	2.94675	2.22965	3.77124	0.753816	0.737556	0.650923		36.9526	492.081	-3.7351	2.3248e-17	1.4734e-16
XM_020080653.1	0	0	0	0	0	0.0213178		0.446389	0	Inf	1	1
XM_020080654.1	0	0	0	0.159303	0.183399	0.106014		8.01661	0	Inf	0.0039317	0.0076433
XM_020080657.1	0.549842	0.362907	0.295161	3.11274	7.01493	3.73614		179.917	51.3483	1.8089	0.0031984	0.0063127
XM_020080658.1	0	0	0.0165575	0.151961	0.0464144	0.271281		4.89214	0.508676	3.2656	0.10331	0.15444
XM_020080659.1	0	0	0	0.0122541	0	0		0.220178	0	Inf	1	1
XM_020080661.1	0.16471	0.295889	0.272593	7.6722	5.45087	7.21464		189.286	21.4441	3.1419	1.111e-16	6.7792e-16
XM_020080662.1	0.389678	0.497387	0.451439	3.83317	6.47807	5.01223		119.542	33.3435	1.842	5.649e-07	1.7073e-06
XM_020080663.1	0.128704	0.100393	0.117152	1.6896	0.602074	1.18119		15.0941	4.78432	1.6576	0.04801	0.077146
XM_020080665.1	2674.77	2962.6	2437.94	1401.71	1315.32	1681.2		21767.3	127159	-2.5464	1.4233e-25	1.423e-24
XM_020080666.1	47.1687	56.3779	28.9316	112.124	81.7807	108.224		1160.52	1627.47	-0.48786	0.1776	0.24957
XM_020080667.1	86.3913	71.4882	100.421	19.5529	24.3462	19.3355		371.395	4853.1	-3.7079	5.5726e-37	9.4866e-36
XM_020080668.1	0.107079	0	0.0866382	0.170389	0.607165	0		2.90735	2.44519	0.24975	0.97158	1
XM_020080669.1	0.105213	0.0547127	0.0638465	0.041855	0.089488	0.140817		2.90144	7.64828	-1.3984	0.20477	0.28287
XM_020080670.1	0	0	0	0	0	0.0236417		0.223195	0	Inf	1	1
XM_020080671.1	0	0	0	0	0	0.0235469		0.223195	0	Inf	1	1
XM_020080672.1	333.581	259.923	292.384	123.477	125.381	125.113		1694.22	12866.2	-2.9249	2.393e-21	1.9074e-20
XM_020080673.1	0	0	0.00679453	0.0089084	0.161896	0.0856327		6.27171	0.508676	3.624	0.082284	0.12559
XM_020080674.1	0	0.0117414	0	0.12575	0.144032	0.10361		9.13105	0.903	3.338	0.018279	0.03186
XM_020080676.1	1.98317	2.15224	2.62781	10.3665	11.1799	11.6941		481.962	311.006	0.63198	0.014193	0.025244
XM_020080683.1	35.1385	36.9864	33.1903	291.186	249.119	255.08		4945.97	2091.51	1.2417	1.7974e-07	5.6862e-07
XM_020080684.1	24.9795	25.0661	24.9868	59.457	62.7	50.4363		1603.33	2233.12	-0.47798	0.044585	0.072244
XM_020080686.1	0.120634	0.35358	0.186339	0.244311	0.298485	0.134198		8.46295	26.3534	-1.6388	0.027278	0.046011
XM_020080687.1	0.0214807	0.0670221	0.0347604	0.43296	0.438485	0.394282		24.4903	7.52605	1.7022	0.011695	0.021097
XM_020080688.1	6.33539	5.84085	7.689	15.6745	17.2849	16.9429		847.022	1073.26	-0.34153	0.17277	0.24404
XM_020080689.1	2.46884	2.55817	2.21951	1.97882	2.08429	2.75533		104.021	351.695	-1.7574	4.634e-10	1.804e-09
XM_020080696.1	0	0.00473944	0.0331839	0.261047	0.224803	0.348519		25.6019	3.50356	2.8694	0.00011803	0.00028083
XM_020080697.1	0	0	0	0.124399	0.0312906	0.0773748		7.0969	0	Inf	0.0076479	0.014213
XM_020080698.1	15.0388	9.95459	14.6016	2.19175	2.43867	2.45081		69.9392	1252.16	-4.1622	2.4621e-19	1.7521e-18
XM_020080707.1	84.0338	87.975	69.9456	59.3068	56.7249	57.072		1169.38	5232.29	-2.1617	7.8777e-19	5.4511e-18
XM_020080708.1	0	0	0	0	0.100999	0		0.449362	0	Inf	1	1
XM_020080709.1	0.0379901	0.0790219	0	0	0	0		0	1.37895	#NAME?	0.33767	0.43599
XM_020080710.1	24.6487	22.6931	20.7732	58.5237	61.8413	57.2841		696.321	856.51	-0.29872	0.21748	0.29787
XM_020080711.1	1.00932	1.1209	1.34263	5.89803	6.77075	5.60847		443.458	268.259	0.72517	0.0055277	0.010493
XM_020080712.1	3.35123	2.33996	4.00996	3.65522	4.30898	3.60987		101.799	272.763	-1.4219	2.8566e-05	7.2958e-05
XM_020080713.1	0.522647	0.60986	0.510547	5.94332	6.63545	6.76598		210.713	57.0692	1.8845	3.5673e-09	1.2968e-08
XM_020080714.1	0.0279054	0.0290226	0.101603	1.25812	1.39243	1.13824		56.3427	7.36043	2.9364	3.8382e-08	1.2836e-07
XM_020080715.1	11.965	12.5675	11.7843	16.1683	19.1419	17.9748		311.217	677.739	-1.1228	1.1162e-05	2.9794e-05
XM_020080716.1	310.866	244.098	289.709	82.789	90.6331	95.9729		747.489	7495.72	-3.3259	4.0957e-29	4.8922e-28
XM_020080717.1	74.2068	58.6426	67.8899	68.2878	95.5608	97.8251		1219.56	2994.13	-1.2958	9.7099e-08	3.1446e-07
XM_020080718.1	9.33682	9.71061	8.98199	20.8696	19.2292	18.9625		262.418	397.863	-0.60041	0.022256	0.038178
XM_020080719.1	0.217099	0.39268	0.183294	4.68621	5.23447	4.36028		209.347	37.1456	2.4946	1.5547e-13	7.7054e-13
XM_020080720.1	0.137856	0.358438	0.11154	0.237643	0.938016	0.210864		16.3254	23.3258	-0.51481	0.56039	0.66459
XM_020080721.1	26.6851	28.0898	21.3555	43.0801	40.4965	45.8145		556.333	1046.38	-0.91138	0.00019549	0.00045413
XM_020080723.1	0.114966	0.239138	0.0872061	1.66932	4.42469	2.9675		86.8716	13.575	2.6779	0.00028772	0.00065515
XM_020080726.1	0.132719	0.246486	0.230108	0.633564	0.499908	0.812025		28.7115	28.1243	0.029813	0.99296	1
XM_020080727.1	0.162127	0.224823	0.081986	3.48277	2.02246	3.16185		89.5896	15.4787	2.533	8.2521e-07	2.4577e-06
XM_020080728.1	0.00765867	0.055757	0.0464751	0.0974945	0.091196	0.117147		5.56614	6.17983	-0.15089	0.93601	0.99533
XM_020080729.1	0.0353437	0.110276	0.257371	1.49037	1.473	1.45966		34.7313	9.76501	1.8305	0.001288	0.0026863
XM_020080730.1	0	0.00806999	0	0.037041	0.105594	0.106818		4.46674	0.4515	3.3064	0.13761	0.19941
XM_020080731.1	32.1078	32.8485	25.5641	3.11621	3.13762	4.31907		64.8107	1767.84	-4.7696	1.1048e-41	2.2686e-40
XM_020080732.1	0.823263	0.32618	0.0951582	0.0623815	0.26675	0.239859		2.01168	14.6242	-2.8619	0.093668	0.14097
XM_020080733.1	61.5446	39.3899	56.345	15.6741	11.5603	16.118		158.401	1833.67	-3.5331	5.2586e-14	2.6904e-13
XM_020080734.1	0.163421	0.184127	0.198338	1.49525	1.52896	1.39566		44.9753	17.685	1.3466	0.0059142	0.011183
XM_020080735.1	0.164573	0.158483	0.059181	10.3199	10.4308	9.13689		679.03	28.2075	4.5893	2.8368e-47	7.2968e-46
XM_020080736.1	0.456738	0.540544	0.516095	2.0801	3.21496	2.91495		72.2431	42.4362	0.76756	0.04869	0.078171
XM_020080737.1	77.8942	62.5158	62.7825	32.5858	34.9805	35.1816		333.616	2117.48	-2.6661	1.2513e-16	7.6167e-16
XM_020080739.1	1.75677	1.83944	1.87281	6.13865	4.80567	5.08379		187.527	203.842	-0.12035	0.67474	0.77248
XM_020080740.1	0	0	0	0	0.153728	0.0691154		2.01767	0	Inf	0.33313	0.43255
XM_020080741.1	7.96495	8.22708	6.33414	17.767	17.9416	16.4111		397.189	550.857	-0.47185	0.058285	0.09198
XM_020080743.1	0	0.0128626	0.0450295	1.57437	1.0519	0.945859		40.0081	1.97753	4.3385	4.4193e-09	1.5926e-08
XM_020080744.1	0.312328	0.568455	0.473824	26.1075	27.262	22.0953		1069.37	60.8614	4.1351	1.5191e-46	3.7832e-45
XM_020080746.1	0	0	0	0	0.0598124	0.0537828		0.447876	0	Inf	1	1
XM_020080747.1	11.289	10.143	13.0133	6.48489	4.70817	4.41689		198.562	1397.71	-2.8154	6.1501e-27	6.604e-26
XM_020080748.1	175.333	143.515	174.446	110.147	105.295	119.061		825.979	3885.94	-2.2341	1.8085e-19	1.2969e-18
XM_020080749.1	0.217215	0.808525	0.180375	7.20392	7.91509	5.77069		252.29	46.3578	2.4442	5.4707e-14	2.7975e-13
XM_020080751.1	0	0	0	0	0.0799942	0.125878		2.46109	0	Inf	0.23949	0.32432
XM_020080753.1	0.0907493	0.0353934	0.0826041	0.379061	0.347336	0.381727		13.5783	8.21413	0.72512	0.35163	0.45122
XM_020080755.1	0	0	0.0174412	6.35713	2.37124	5.03376		134.115	0.508676	8.0425	5.2858e-10	2.0451e-09
XM_020080756.1	0.224058	0.291285	0.394299	1.03394	1.18154	1.35374		44.333	35.5581	0.3182	0.46337	0.57137
XM_020080759.1	0.0743019	0.0772765	0.0732689	19.3827	16.8419	16.856		1586.19	21.4519	6.2083	1.5473e-82	1.247e-80
XM_020080760.1	0.461046	0.529978	0.235601	0.0386124	0	0.148466		1.11296	22.5939	-4.3435	3.907e-07	1.1969e-06
XM_020080763.1	0	0.030697	0	0.117415	0.301247	0.0677198		4.46665	0.903	2.3064	0.24003	0.32476
XM_020080766.1	0.28911	0.326831	0.183068	6.1806	4.27651	2.49951		141.987	28.3384	2.3249	0.00046199	0.0010245
XM_020080776.1	0.054085	0.0196876	0.0361024	0.185034	0.202406	0.244048		32.5221	18.2749	0.83156	0.11063	0.16395
XM_020080778.1	31.1842	35.9071	39.1413	19.9754	19.9991	20.6756		655.498	3645.08	-2.4753	3.2628e-23	2.8713e-22
XM_020080781.1	0	0	0	0.270234	0.397219	0.292235		12.4833	0	Inf	0.00015929	0.00037349
XM_020080785.1	0	0	0	0.135755	0.174151	0.104397		3.34176	0	Inf	0.12392	0.18156
XM_020080787.1	1813.87	1722.74	1743.2	19.075	17.6187	23.3611		333.964	93379.3	-8.1273	2.36e-156	1.3695e-153
XM_020080788.1	0	0	0.0392358	0.848803	0.659921	0.642845		18.4613	1.01735	4.1816	6.8174e-05	0.0001671
XM_020080789.1	0.788487	1.09658	1.06823	5.42719	4.91282	5.48339		239.95	141.687	0.76003	0.0082705	0.0153
XM_020080790.1	64.5902	75.9382	61.9172	13.2818	12.2745	16.2275		149.393	2298.73	-3.9436	2.6394e-49	7.4133e-48
XM_020080791.1	0.27268	0.864294	0.267904	2.35546	3.73289	2.50254		91.194	47.5384	0.93985	0.085784	0.13049
XM_020080794.1	0.135496	0.358706	0.104647	2.15607	8.21379	3.14649		149.568	21.4382	2.8026	0.017354	0.030352
XM_020080796.1	0	0	0.01837	4.60027	4.68607	4.3989		125.353	0.508676	7.945	3.3316e-29	4.006e-28
XM_020080797.1	0	0	0	0.290743	0.423833	0.152443		7.13135	0	Inf	0.0075146	0.013994
XM_020080798.1	0.0782728	0.149245	0.158327	0.498204	1.0208	0.598628		22.3155	12.9089	0.78967	0.20618	0.28416
XM_020080799.1	0	0	0	0.488447	0.245723	0.414286		8.8884	0	Inf	0.0020784	0.004212
XM_020080800.1	14.9468	10.1368	16.6256	12.3885	11.4239	8.45416		149.979	621.993	-2.0521	4.886e-08	1.6205e-07
XM_020080802.1	0.145341	0.120928	0.282231	3.51534	3.85688	3.73485		53.007	8.25514	2.6828	4.7536e-07	1.4459e-06
XM_020080803.1	0.0399687	0.0311766	0.0606355	1.0653	1.07084	1.37556		48.9944	5.80167	3.0781	1.0609e-07	3.423e-07
XM_020080804.1	0.063356	0	0.115339	1.26018	1.50883	0.96909		16.2594	2.47792	2.7141	0.0030851	0.0060992
XM_020080805.1	0.291813	0.173426	0.320432	0.663351	0.80369	0.743927		22.0563	25.0777	-0.18521	0.77497	0.86166
XM_020080806.1	0.600811	1.13612	0.596601	7.43101	24.2963	8.43807		200.244	37.687	2.4096	0.025239	0.042877
XM_020080807.1	1.31725	3.03058	6.63701	57.8007	56.3582	33.0926		507.819	118.354	2.1012	1.7752e-06	5.1108e-06
XM_020080808.1	0.0404426	0.025237	0.0196334	0.15445	0.151351	0.346421		11.3631	4.75159	1.2579	0.17971	0.25227
XM_020080809.1	0.0158718	0	0.0577887	0.252558	0.188994	0.169942		5.33691	2.00198	1.4146	0.32129	0.41868
XM_020080810.1	0	0.0143289	0.033442	15.8943	15.6086	13.9087		456.575	1.46885	8.28	4.4106e-64	2.1222e-62
XM_020080811.1	0.0467214	0	0	1.51168	1.0332	0.8814		30.4516	1.42784	4.4146	2.3039e-07	7.2086e-07
XM_020080812.1	0.0904515	0.102625	0.0698583	0.549552	0.43362	0.578573		26.4796	14.2142	0.89755	0.12906	0.18826
XM_020080813.1	0	0	0.0157591	0.247943	0.0662643	0.258199		6.21771	0.508676	3.6116	0.045184	0.073144
XM_020080816.1	0.0248015	0.0257944	0	0.236791	0.337514	0.202327		12.9267	2.78234	2.216	0.02671	0.045133
XM_020080817.1	0.194895	0.0608093	0.201056	0.620251	0.281802	0.760182		24.0096	20.8754	0.20181	0.75231	0.84327
XM_020080818.1	0	0	0	0.348614	0.165634	0.111703		3.54991	0	Inf	0.10577	0.15739
XM_020080820.1	0	0	0	0.152006	0.162499	0.0487058		1.55777	0	Inf	0.46619	0.57222
XM_020080821.1	0	0	0	0	0	0.0276842		0.223195	0	Inf	1	1
XM_020080823.1	0.0255587	0	0	0	0	0		0	0.475947	#NAME?	0.87813	0.94554
XM_020080825.1	0	0	0	0.0135567	0.0144924	0.104252		2.23042	0	Inf	0.29236	0.38512
XM_020080826.1	0.15755	0.409643	0.159343	3.38445	4.91342	2.93202		58.8426	12.1716	2.2733	4.6404e-06	1.282e-05
XM_020080827.1	0.110078	0.0654198	0.0763411	0.450413	0.642003	0.312695		12.2571	7.17234	0.7731	0.36278	0.46389
XM_020080828.1	0	0.0256631	0.0299473	0.0392643	0	0.0377431		0.443373	0.960176	-1.1148	0.9047	0.96874
XM_020080829.1	0	0.24421	0.129536	1.76629	5.08364	2.6774		61.2066	7.50988	3.0268	0.0010343	0.0021859
XM_020080831.1	0.0150544	0.0313142	0	4.88687	2.27918	2.85537		92.5891	1.37895	6.0692	3.4574e-09	1.2577e-08
XM_020080832.1	0.0506952	0	0	0.0806684	0.129355	0.0775432		1.56079	0.951895	0.7134	0.93119	0.99106
XM_020080833.1	0.31975	0.272087	0.176394	298.897	195.465	351.387		4074.87	11.8423	8.4267	5.4817e-27	5.9015e-26
XM_020080834.1	0	0.0263406	0	0	0.387744	0.232438		3.3613	0.4515	2.8962	0.26698	0.35646
XM_020080835.1	0	0	0.042674	5.03554	3.88781	4.24884		52.0527	0.508676	6.6771	3.4639e-14	1.7944e-13
XM_020080837.1	0	0.119123	0	1.2758	0.909238	0.175196		8.43887	1.3545	2.6393	0.084032	0.12798
XM_020080838.1	0	0	0	0	0	0.238337		0.669584	0	Inf	0.87415	0.94554
XM_020080839.1	0.0223081	0.0232012	0.0270744	6.35408	4.74348	5.32309		102.315	1.43612	6.1547	7.7154e-23	6.6485e-22
XM_020080840.1	0	0.0287611	0	0.0440043	0.235208	0.084599		1.78997	0.4515	1.9871	0.64425	0.74394
XM_020080844.1	0	0	0	0.112287	0	0.107937		0.886746	0	Inf	0.75396	0.84327
XM_020080846.1	0	0	0.0413479	2.65637	2.78177	3.80414		37.8667	0.508676	6.218	1.1388e-10	4.6252e-10
XM_020080847.1	0.2683	0.304409	0.532841	0.533663	0.342299	0.391737		28.8985	79.2384	-1.4552	0.0020556	0.004173
XM_020080852.1	0.276126	0.382907	0.293232	14.0786	10.5294	10.9462		429.023	36.5529	3.553	2.4201e-28	2.7953e-27
XM_020080853.1	19.1927	19.2189	21.188	36.3742	31.5809	29.4699		1097.66	2142.44	-0.96483	6.8993e-05	0.00016901
XM_020080855.1	0	0.0343524	0	0.683266	1.40467	0.909408		37.4906	1.3545	4.7907	1.4041e-08	4.8683e-08
XM_020080859.1	0	0	0	0.624436	0.667537	0.466856		5.5661	0	Inf	0.023733	0.040508
XM_020080860.1	11.1387	14.3894	10.6441	3.5822	4.78682	4.2684		74.659	682.705	-3.1929	3.266e-28	3.744e-27
XM_020080861.1	4.84813	4.75595	6.73533	151.027	141.846	110.257		6275.36	810.312	2.9531	6.1037e-33	8.8063e-32
XM_020080863.1	4.90122	4.17323	6.68964	28.7908	33.4637	26.4049		4013.67	2275.33	0.81885	0.00042269	0.00094121
XM_020080864.1	8.71076	9.57155	7.1705	3.16391	3.96212	3.04134		74.19	597.072	-3.0086	4.5228e-24	4.1925e-23
XM_020080869.1	64.3718	70.9275	71.0049	47.8931	51.8304	48.5769		1994.07	8843.79	-2.1489	1.0724e-18	7.3645e-18
XM_020080870.1	0.93275	1.14647	1.20923	4.48643	4.03882	3.4047		77.8835	68.3275	0.18885	0.60579	0.71007
XM_020080874.1	43.9193	46.1718	44.1421	3.95918	36.7131	4.78932		218.048	2126.48	-3.2858	1.4372e-36	2.4131e-35
XM_020080876.1	0.634214	0.527684	0.584987	8.03314	6.34362	6.51901		114.34	30.5935	1.902	3.6195e-07	1.112e-06
XM_020080877.1	5.68841	6.75334	5.14528	25.9167	25.3322	25.0358		394.495	290.535	0.4413	0.1034	0.15454
XM_020080878.1	86.9905	91.9692	80.9665	268.113	326.363	227.392		8119.03	8253.52	-0.023702	0.89366	0.96007
XM_020080879.1	7.89162	7.99602	9.7061	41.9705	42.6947	43.804		2192.61	1388.36	0.65926	0.005414	0.010299
XM_020080880.1	67.9969	72.6629	68.5116	56.521	54.3968	60.9768		2442.8	9465.62	-1.9542	6.167e-16	3.582e-15
XM_020080881.1	4.05472	5.16737	5.90873	8.54215	9.95751	7.18481		248.337	465.75	-0.90725	0.00060718	0.0013233
XM_020080882.1	0	0	0	0.380485	0.355904	0.274308		4.67336	0	Inf	0.045954	0.074142
XM_020080884.1	0	0	0	0.013682	0.0292528	0		0.669541	0	Inf	0.87417	0.94554
XM_020080887.1	5.16451	5.47506	6.63131	16.3963	17.0187	15.8247		820.747	915.563	-0.15772	0.53571	0.64438
XM_020080888.1	29.785	34.3988	34.1371	16.852	20.2967	15.7347		577.621	3431.39	-2.5706	8.7801e-25	8.4353e-24
XM_020080891.1	0	0.0304917	0	3.07904	3.98978	2.28708		43.8892	0.4515	6.603	3.5273e-12	1.5979e-11
XM_020080894.1	0	0	0	0	0.00570856	0		0.224681	0	Inf	1	1
XM_020080898.1	0.334644	0.569522	0.498449	269.154	218.413	213.147		6389.6	40.4591	7.3031	1.0786e-120	2.426e-118
XM_020080899.1	12.8995	14.6333	14.7858	136.993	135.478	136.363		2375.57	782.37	1.6024	4.1271e-11	1.7334e-10
XM_020080901.1	0.00460762	0.00479208	0	0.102646	0.0548654	0.0986691		7.77999	0.927447	3.0684	0.039099	0.063926
XM_020080905.1	3.6798	4.74318	5.06584	15.3161	14.2423	13.1509		1209.67	1212.61	-0.0034993	0.99354	1
XM_020080910.1	0	0	0	0.0390134	0	0		0.880713	0	Inf	0.75611	0.8435
XM_020080911.1	0	0	0	0.0315994	0.00844513	0.0683441		3.11415	0	Inf	0.14669	0.21122
XM_020080914.1	0.400331	0.44085	0.342964	76.7801	70.1424	77.1734		2645.51	44.6444	5.8889	1.2885e-85	1.1227e-83
XM_020080915.1	0	0.0155529	0.0362986	0.301413	0.313738	0.167742		21.5903	4.40656	2.2927	0.0023476	0.0047258
XM_020080917.1	0	0	0	0.0585368	0.0536376	0.104499		5.79087	0	Inf	0.020113	0.034748
XM_020080919.1	0	0	0	0.255257	0.114432	0.182047		14.8799	0	Inf	2.9197e-05	7.4471e-05
XM_020080920.1	0	0.00526205	0	0.152967	0.103279	0.108346		10.0043	0.4515	4.4697	0.0041294	0.0079985
XM_020080921.1	0.452659	0.279526	0.394863	0.697782	0.890323	0.692386		22.281	35.5084	-0.67235	0.17415	0.2453
XM_020080922.1	0.349527	0.168777	0.106052	2.78091	2.42076	2.15763		81.6596	22.7568	1.8433	9.8063e-06	2.6303e-05
XM_020080925.1	0	0.0245199	0	0.225091	0.200523	0.144247		3.33725	0.4515	2.8859	0.26928	0.35906
XM_020080926.1	63.3867	53.7404	68.6837	37.9177	44.5247	39.7773		1400.5	6806.22	-2.2809	1.8534e-20	1.4044e-19
XM_020080927.1	36.2728	37.5625	37.9559	101.89	93.3515	102.913		2653.12	3167.39	-0.25561	0.27738	0.36868
XM_020080928.1	81.4407	77.2057	70.8374	40.0197	38.6451	39.2404		551.88	3438.13	-2.6392	5.6898e-26	5.8251e-25
XM_020080929.1	0.0242886	0	0	0.0386491	0.148741	0.0222911		5.81474	2.37974	1.2889	0.50588	0.61328
XM_020080931.1	0	0.00643452	0.0262805	0.0935252	0.0894564	0.160877		15.5916	4.46373	1.8044	0.027672	0.046638
XM_020080937.1	8.02204	6.41081	10.7222	12.8309	12.9682	13.0305		1041.37	2143.76	-1.0417	0.00031658	0.00071703
XM_020080938.1	0.010109	0	0	0.0402147	0.0515886	0.108239		5.57371	0.951895	2.5498	0.13189	0.19211
XM_020080939.1	28.3045	32.0718	28.7062	69.9594	66.4461	75.059		2914.45	3907.15	-0.42289	0.069562	0.10799
XM_020080940.1	0	0	0	0	0.0261473	0		0.224681	0	Inf	1	1
XM_020080942.1	14.289	21.5574	10.3161	45.205	43.5696	51.531		691.557	725.342	-0.068814	0.78251	0.86881
XM_020080943.1	56.2454	53.2517	70.8237	64.1679	71.7	63.0114		4816.72	13915.2	-1.5305	2.0008e-10	7.9796e-10
XM_020080944.1	0.0670803	0.0627893	0.0488476	0.757862	0.684653	0.677198		43.8444	11.875	1.8845	0.00037021	0.00083169
XM_020080945.1	0.0535123	0.0417409	0.0649456	0.223521	0.284464	0.214862		14.9279	10.586	0.49585	0.50038	0.60748
XM_020080946.1	0.0161813	0.100975	0.098193	0.772452	0.522988	0.742526		17.5701	5.72833	1.6169	0.036764	0.06048
XM_020080948.1	1.00267	0.744864	1.09521	3.98872	3.26504	4.18475		111.269	87.9379	0.33949	0.28835	0.38039
XM_020080949.1	0.0919041	0.0318611	0	2.09613	3.75206	2.06178		35.4653	1.87934	4.2381	5.273e-08	1.7425e-07
XM_020080950.1	0.0331371	0.0344637	0.0134057	0.0527291	0.131527	0.168954		4.46525	3.29102	0.44021	0.83719	0.91907
XM_020080951.1	6.79712	5.58515	8.05108	3.69196	5.11415	4.74856		172.52	829.364	-2.2652	2.7264e-17	1.72e-16
XM_020080952.1	2.3742	2.61768	2.72401	1.13544	2.09659	0.754096		41.9359	262.69	-2.6471	2.6562e-17	1.6776e-16
XM_020080953.1	0.52794	0.679809	0.701762	8.65084	9.96428	8.3926		594.706	133.734	2.1528	2.5161e-15	1.3979e-14
XM_020080954.1	7.2387	7.64799	10.2549	49.7589	46.3376	44.7217		2209.79	1251.74	0.81997	0.00052928	0.001164
XM_020080956.1	0.010797	0.0168439	0	0.137446	0.165299	0.222954		13.5934	2.30639	2.5592	0.011973	0.021569
XM_020080957.1	0.0105885	0.00550619	0.0192762	0.00842441	0.0450295	0.0161961		1.78997	2.92942	-0.71068	0.76161	0.84872
XM_020080958.1	31.2898	26.2701	31.2162	1.44896	4.60203	1.63506		79.3307	2984.05	-5.2332	9.1135e-77	6.2363e-75
XM_020080960.1	0	0	0	0.0168314	0	0		0.220178	0	Inf	1	1
XM_020080962.1	0	0	0	0.139593	0.0813971	0.182979		7.11797	0	Inf	0.007566	0.014078
XM_020080965.1	0	0	0.0304118	0	0	0.114986		0.669584	0.508676	0.39652	1	1
XM_020080967.1	0	0.0551379	0.0428951	0.337442	1.05214	0.162185		11.8451	2.37185	2.3202	0.14707	0.21161
XM_020080968.1	0.0607691	0.181705	0.248916	1.39004	1.42138	1.47561		78.3812	27.9263	1.4889	0.00021105	0.00048827
XM_020080974.1	0.460824	0.239636	0.217499	1.22214	2.17749	1.91882		28.776	16.1913	0.82965	0.13985	0.20227
XM_020080975.1	2927.46	2699.48	2791.19	1112.61	1130.04	1201.49		45193.2	352750	-2.9645	5.0879e-33	7.3663e-32
XM_020080983.1	0	0.00247116	0.0201859	0.155015	0.173798	0.130837		26.7236	4.01223	2.7356	0.00013347	0.00031591
XM_020080986.1	0.0391281	0.0203473	0.0237441	0.996196	0.748799	0.987527		38.9329	3.82414	3.3478	4.6075e-07	1.4044e-06
XM_020080988.1	0	0.0172148	0.0200887	0.105354	0.351956	0.0886134		8.94082	1.92035	2.219	0.11639	0.1718
XM_020080994.1	0.0369238	0.0640033	0	0.646302	0.921217	0.376523		21.6158	3.68534	2.5522	0.0014928	0.0030857
XM_020080995.1	0	0	0	0	0.0150436	0		0.224681	0	Inf	1	1
XM_020080996.1	0.21711	1.25059	0.243228	6.48429	21.4206	5.97762		275.361	44.7994	2.6198	0.039578	0.064624
XM_020080999.1	0	0	0.0128774	0.202605	0.108295	0.194756		6.66856	0.508676	3.7126	0.034052	0.056356
XM_020081001.1	0.280946	0.497811	0.151543	8.12975	9.31042	7.19407		327.174	39.7237	3.042	2.3249e-21	1.8567e-20
XM_020081002.1	30.7662	31.1581	35.6211	30.5582	31.1745	33.1513		1126.52	3682.87	-1.709	2.448e-12	1.1214e-11
XM_020081004.1	23.3067	21.5954	22.3077	8.47092	8.42488	8.42632		132.696	1125.83	-3.0848	9.4568e-31	1.2326e-29
XM_020081005.1	0.291206	0.858943	0.388188	9.38153	14.4305	6.92968		882.99	141.224	2.6444	1.4633e-06	4.2439e-06
XM_020081008.1	7.12839	8.62925	9.22349	65.0784	62.8923	66.241		4178.1	1704.34	1.2936	5.2158e-08	1.7252e-07
XM_020081009.1	0.0410786	0.026702	0.0498554	0.514757	0.384328	0.549794		39.3808	10.1345	1.9582	0.00039166	0.0008769
XM_020081010.1	0	0	0	0.0248532	0.0177124	0.00796344		1.33309	0	Inf	0.54897	0.65451
XM_020081011.1	0.788387	0.864272	1.07062	1.58679	1.90655	1.61006		165.742	281.389	-0.76363	0.006603	0.0124
XM_020081014.1	0	0	0	0.245938	0.286815	0.250738		23.1662	0	Inf	1.0469e-07	3.3804e-07
XM_020081015.1	0.00936709	0.0097421	0.0113685	0.350275	0.286815	0.308049		28.0343	2.87225	3.2869	1.7805e-05	4.6493e-05
XM_020081017.1	49.1605	43.3666	53.8269	37.6727	36.0882	40.3355		1147.91	4687.46	-2.0298	1.3461e-16	8.1688e-16
XM_020081018.1	58.2782	74.1514	45.4373	21.6914	22.2294	19.3135		357.12	3221.04	-3.173	2.7751e-13	1.3562e-12
XM_020081019.1	155.459	191.791	115.672	159.687	151.368	150.592		1650.82	5301.48	-1.6832	3.3023e-06	9.2835e-06
XM_020081020.1	0	0.00810584	0	0.0248037	0.0331447	0.0298035		3.12009	0.903	1.7888	0.46729	0.57239
XM_020081022.1	0	0	0	0.445393	0.444393	0.313968		8.90335	0	Inf	0.0020628	0.0041845
XM_020081029.1	0	0	0	0.0686435	0.0943477	0.0188526		4.00977	0	Inf	0.075334	0.116
XM_020081030.1	0	0	0	0.0257145	0.123703	0.0370775		3.13207	0	Inf	0.14532	0.20966
XM_020081031.1	3.39797	3.95967	2.69156	2.0901	1.53815	1.44133		73.8256	469.035	-2.6675	1.6139e-14	8.5401e-14
XM_020081032.1	20.3574	22.6177	17.8936	25.6496	26.1908	23.7419		753.662	1943.57	-1.3667	1.8353e-08	6.2928e-08
XM_020081036.1	43.4692	37.9709	45.5549	57.9991	57.5542	56.5829		1187.33	2797.18	-1.2363	3.5441e-07	1.0898e-06
XM_020081039.1	27.8119	30.2517	26.1907	20.7094	25.5657	18.3553		615.52	2576.92	-2.0658	6.0052e-17	3.7182e-16
XM_020081044.1	0	0	0	0	0.0461172	0		0.898725	0	Inf	0.74974	0.84327
XM_020081048.1	0.0713149	0.0635742	0.0494583	0.389072	0.363937	0.436332		16.252	8.07534	1.009	0.18097	0.25389
XM_020081049.1	6.53355	5.35267	5.55673	8.16295	8.1579	8.1023		202.831	464.535	-1.1955	7.1976e-06	1.9535e-05
XM_020081050.1	13.7187	16.5027	15.1119	14.3654	15.7318	14.2182		780.138	2544.53	-1.7056	3.0597e-12	1.3919e-11
XM_020081051.1	35.0664	33.3923	25.4349	36.4145	35.3572	31.4244		415.373	1216.02	-1.5497	1.521e-07	4.8425e-07
XM_020081056.1	0	0	0	0.0141068	0.0377013	0.0339007		2.67974	0	Inf	0.20331	0.28192
XM_020081063.1	0.0610987	0.0381268	0.0494353	0.609263	0.582028	0.679115		63.8982	16.2895	1.9718	1.6787e-05	4.3963e-05
[truncated: 20,912 more rows]

## Sheet: TableS3.b.lncRNA TPM
lncRNA ID	female1	female2	female3	neomale1	neomale2	neomale3		readcount_neomale	readcount_female	log2FoldChange	pval	padj
TCONS_00000006	0	0.655349	0.109251	0.859438	0.45938	0.275381		2.4415	3.66918	-0.58769	0.74987	0.84327
TCONS_00000028	0	0.117913	0.0343993	0.766723	1.06072	0.585279		23.3983	4.62935	2.3375	0.0018787	0.0038344
TCONS_00000034	0	0	0.0186739	0.514155	0.130868	0.258886		8.20229	0.508676	4.0112	0.012969	0.023179
TCONS_00000035	0.0144045	0	0	1.67324	1.32317	1.38808		42.2671	0.475947	6.4726	8.7785e-12	3.8731e-11
TCONS_00000038	0.367817	0.591201	0.202911	0.106416	0	0.0511464		0.663551	15.4543	-4.5417	3.3031e-05	8.3758e-05
TCONS_00000041	0	0	0	0.0273181	0.23363	0.210078		3.80319	0	Inf	0.08818	0.13383
TCONS_00000043	0.0111338	0	0	0.124016	0.568185	0.153272		10.2904	0.475947	4.4344	0.036024	0.059339
TCONS_00000057	0	0	0	0	1.07662	0		1.34809	0	Inf	0.61083	0.71486
TCONS_00000080	0.184915	0.346173	0.0897697	0	0.188733	0.0565692		0.897238	7.46059	-3.0557	0.019049	0.033123
TCONS_00000081	0.159598	0.110658	0	0.592571	0.45248	0.325493		3.55743	2.33084	0.60999	0.80011	0.8852
TCONS_00000082	0.116715	0	0	0.371443	0	0		0.880713	0.951895	-0.11213	1	1
TCONS_00000083	0	0	0	0.791008	0.211402	0.760363		1.99817	0	Inf	0.33651	0.43497
TCONS_00000095	0.0270807	0.0844946	0.0164334	2.3916	1.72749	2.11255		64.0567	4.16957	3.9414	1.2227e-11	5.3401e-11
TCONS_00000097	0.516767	0.322473	0	0.328921	0.351624	0.316178		1.33611	3.73424	-1.4828	0.37431	0.47699
TCONS_00000098	0.279054	0.232181	0.474147	2.57545	2.18359	2.81715		18.9183	7.74647	1.2882	0.067359	0.10495
TCONS_00000100	0	0.0285468	0.0111042	0.902645	1.0739	0.629764		39.1978	1.86318	4.3949	7.1723e-09	2.5406e-08
TCONS_00000120	0	0	0	0.232594	0.621622	0.670749		2.90293	0	Inf	0.17216	0.24352
TCONS_00000127	0.545706	0.567553	0.993452	10.2031	8.81874	6.67768		26.0285	6.76185	1.9446	0.0033414	0.0065766
TCONS_00000138	0	0	0	0.469661	0.386215	0.277825		6.89469	0	Inf	0.0089099	0.016371
TCONS_00000149	0	0	0	0.100092	0.535002	0.096214		1.56678	0	Inf	0.46405	0.5717
TCONS_00000196	0.0097789	0.0152556	0	7.45353	5.98016	7.83039		606.161	2.30639	8.0379	9.3974e-54	3.0948e-52
TCONS_00000225	0.525125	0.794398	1.85403	1.13946	0.324829	0.657188		6.21015	28.7371	-2.2102	0.028624	0.048059
TCONS_00000234	0	0	0	0.437824	0.819078	0.184127		11.3763	0	Inf	0.0014039	0.0029143
TCONS_00000235	0	0	0	0.206677	0.294591	0.463564		3.12162	0	Inf	0.14612	0.21065
TCONS_00000239	0.0376638	0.0783432	0.0228555	1.04881	0.320345	0.115221		10.8458	3.26657	1.7313	0.30238	0.39676
TCONS_00000244	0.207405	0	0.12586	2.80527	1.76406	3.17246		10.4537	1.46057	2.8394	0.01726	0.030195
TCONS_00000277	0.0109844	0.00952015	0.00222189	2.86362	2.60349	2.45025		599.564	5.62186	6.7367	4.4235e-65	2.1977e-63
TCONS_00000317	2.62079	2.24871	2.74339	0.573417	0.334362	0.501093		6.002	102.973	-4.1007	8.7932e-20	6.4151e-19
TCONS_00000319	0.69877	1.14203	0.848068	4.52707	3.31127	4.65707		34.9276	23.7177	0.5584	0.27348	0.36386
TCONS_00000371	0	0	0	0.109887	0.0469887	0.10563		5.33246	0	Inf	0.02814	0.047309
TCONS_00000373	0	0.0143418	0	0.296228	0.445691	0.400762		22.9641	0.903	4.6685	4.8549e-06	1.3389e-05
TCONS_00000383	0	0	0	1.3973	1.62364	1.53783		49.6758	0	Inf	8.3674e-15	4.5066e-14
TCONS_00000463	0.105123	0.327995	0.893086	1.33821	0.178823	0.80398		3.10208	5.39118	-0.79736	0.58068	0.68428
TCONS_00000464	0.187445	0.296323	0.209295	15.0686	17.2821	13.4527		844.336	40.7552	4.3728	1.9842e-47	5.1354e-46
TCONS_00000465	0.0416499	0.389856	0.151646	0.596476	0.0708497	0.318537		3.32226	6.06548	-0.86846	0.49802	0.60497
TCONS_00000486	0.0520271	0.189385	0	0.745089	1.06203	0.915174		14.489	4.1124	1.8169	0.045674	0.073782
TCONS_00000513	0.188529	0.160426	0.104005	1.2818	0.991263	0.943767		26.0226	11.8423	1.1358	0.062804	0.098567
TCONS_00000523	0	0	0	1.06349	0.487243	0.80323		6.88573	0	Inf	0.0089508	0.016442
TCONS_00000614	0.153021	0.127317	0.074286	0.292192	0.937081	0.93624		9.82923	5.20309	0.91771	0.35811	0.45859
TCONS_00000619	0.1279	0	0.46568	0.20352	0	0.195635		0.443373	2.00198	-2.1748	0.49191	0.59817
TCONS_00000628	0.0242704	0.0290283	0.0360836	4.69717	4.36288	3.62143		2891.8	64.732	5.4813	1.0905e-79	8.2398e-78
TCONS_00000630	0.0273162	0.0206617	0.0210971	6.35404	6.18011	4.15928		927.154	12.4082	6.2234	8.4383e-48	2.2257e-46
TCONS_00000634	0.00488945	0.0203408	0.0356047	0.925856	0.632117	0.830156		68.0516	5.334	3.6733	1.4243e-11	6.1845e-11
TCONS_00000642	0	0	0	0.437579	1.22793	0.368048		8.04209	0	Inf	0.0048631	0.0093129
TCONS_00000731	0	0.0747655	0.174494	0	0	0.0549794		0.223195	2.9377	-3.7183	0.16021	0.22826
TCONS_00000800	0.018525	0	0.0449661	0.825379	0.850838	1.02009		20.2664	1.4933	3.7625	7.2528e-05	0.00017719
TCONS_00000819	0.0212282	0.0220781	0.0128819	0.472909	0.379164	0.438352		16.9096	2.36357	2.8388	0.0023007	0.0046362
TCONS_00000855	0.138617	0.512592	0.205619	0.0735244	0.157199	0.141352		3.34779	24.327	-2.8613	0.014856	0.026296
TCONS_00000860	0	0	0	1.48084	0.816265	1.80159		39.5847	0	Inf	8.4442e-09	2.9733e-08
TCONS_00000861	0.119706	0.142284	0.145282	0.136058	0.349078	0.209259		5.58262	10.5044	-0.91197	0.30226	0.39662
TCONS_00000862	0	0	0.130033	0.21311	0.22782	0.204853		3.34027	2.0347	0.71515	0.69866	0.7959
TCONS_00000863	0.0491529	0	0	0.195535	0.250839	0.150368		3.34176	0.951895	1.8117	0.41484	0.51975
TCONS_00000927	0	0	0	1.13592	0.485732	0		1.55025	0	Inf	0.468	0.57293
TCONS_00000933	1.25483	1.08466	1.18451	0.834194	0.901261	0.631264		58.5579	280.537	-2.2603	7.588e-14	3.8422e-13
TCONS_00000937	0.0302126	0.010474	0.0244452	0.320504	0.633858	0.308087		17.1807	2.89669	2.5683	0.0036682	0.007166
TCONS_00000938	1.38567	1.4137	1.56962	0.797979	0.606121	0.645949		21.5754	146.329	-2.7618	2.3069e-14	1.208e-13
TCONS_00000940	0.183698	0.305684	0.178358	0.380001	0.374982	0.252886		7.56724	16.0529	-1.085	0.1258	0.18377
TCONS_00001004	0	0.0292352	0.0341158	0.402567	0.334719	0.25798		4.89354	0.960176	2.3495	0.18829	0.26299
TCONS_00001005	0.821297	0.106772	0.996774	0.980162	0.698545	0.314063		2.66618	8.32849	-1.6433	0.15144	0.21713
TCONS_00001006	0	0	0.586684	4.42295	1.64461	3.32734		10.8791	2.0347	2.4187	0.024409	0.041534
TCONS_00001007	0	0	0.176561	1.85193	1.48482	2.44776		5.56466	0.508676	3.4515	0.068213	0.10615
TCONS_00001010	0	0.187243	0	12.6051	10.2595	10.7398		51.8385	0.903	5.8432	3.4642e-13	1.681e-12
TCONS_00001012	0	0.635321	0	3.40212	3.63695	1.16797		7.34401	1.806	2.0238	0.1405	0.20314
TCONS_00001021	0.582835	0.909252	0.235788	9.11975	7.43586	7.42918		34.2609	7.93654	2.11	0.00055131	0.001209
TCONS_00001082	0.130178	0.189545	0.221188	0.745721	0.664329	0.716831		11.3509	9.10097	0.31872	0.72572	0.82228
TCONS_00001093	0.0105521	0	0	0.822754	0.448747	0.645616		25.3336	0.475947	5.7341	2.2781e-07	7.1334e-07
TCONS_00001107	0	0.0214982	0.100349	2.17088	1.26585	1.01177		29.7625	2.4862	3.5815	2.9773e-05	7.5841e-05
TCONS_00001117	0.0767783	0.175675	0.149092	3.1765	3.73533	2.98297		89.0983	11.4156	2.9644	7.2419e-11	2.9808e-10
TCONS_00001130	0	0	0	0.811824	0.723217	0.43354		9.56537	0	Inf	0.0012765	0.002664
TCONS_00001158	0	0.0559805	0.00933227	0.84426	0.523209	0.493988		33.5537	3.66918	3.1929	6.0142e-06	1.6443e-05
TCONS_00001159	0.149387	0.124294	0.152296	155.529	143.008	152.456		10485.4	31.6109	8.3737	1.1165e-146	5.3991e-144
TCONS_00001164	0.0434479	0	0.0263655	10.6124	6.46698	10.4671		177.22	1.46057	6.9229	4.5742e-19	3.2127e-18
TCONS_00001186	0.111622	0.11609	0.135471	2.30902	1.77219	2.33339		24.029	4.30837	2.4796	0.00083577	0.0017879
TCONS_00001202	0.147577	0.61394	0.716431	0.23483	1.50624	0.677198		2.23785	4.31665	-0.9478	0.53826	0.64705
TCONS_00001206	0.0130233	0.135447	0.0316117	2.79764	2.01599	2.0518		73.1591	6.0083	3.606	1.0988e-11	4.8108e-11
TCONS_00001208	0.0640834	0	0	1.81001	0.844835	2.15648		42.2389	1.90379	4.4716	1.5074e-05	3.9676e-05
TCONS_00001209	0.0278674	0.0724577	0.0507323	0.46561	0.876986	0.383633		16.9545	4.73542	1.8401	0.024444	0.041591
TCONS_00001213	0.20396	0.212125	0	0.811374	0.520428	1.09192		3.3373	1.85489	0.84734	0.71638	0.81363
TCONS_00001214	0.263808	0.391957	0.320173	1.70912	2.27585	2.13289		45.0189	22.8147	0.98057	0.038513	0.063174
TCONS_00001217	0.597198	1.30432	0.797274	1.14034	1.42223	1.09617		8.46601	19.8364	-1.2284	0.059132	0.093237
TCONS_00001218	0.281416	0.45028	0.52545	1.82565	1.32566	1.82114		32.0337	25.3908	0.33528	0.50705	0.61434
TCONS_00001221	0.237728	0.327978	0.300297	6.3536	5.28187	6.3004		514.495	78.6114	2.7103	3.7112e-21	2.93e-20
TCONS_00001225	0	0	0.157192	0	0	0		0	0.508676	#NAME?	0.87815	0.94554
TCONS_00001226	0	0	0	6.03021	4.51251	6.18303		18.4659	0	Inf	2.4674e-06	7.0097e-06
TCONS_00001229	0.0356847	0.044536	0.0346472	0.329341	0.145686	0.251082		14.2148	7.12344	0.99675	0.21634	0.29653
TCONS_00001239	0.379077	0.461564	0.420796	25.6876	24.5432	25.2086		2265.78	120.522	4.2326	3.2972e-54	1.1034e-52
TCONS_00001244	1.01589	1.79133	1.20791	4.2752	4.01765	3.96759		659.768	685.474	-0.055144	0.77809	0.8645
TCONS_00001245	0	0	0	0.483611	0	1.62706		2.00272	0	Inf	0.33572	0.43434
TCONS_00001256	0.725459	0.895971	0.797916	1.19046	0.925546	1.07498		19.5773	47.1389	-1.2677	0.0057802	0.010947
TCONS_00001261	0.396179	0.587844	0.416716	1.72314	1.26699	1.66446		122.795	117.07	0.068871	0.87314	0.94554
TCONS_00001264	1.52119	1.58209	1.69073	0.662474	0.381339	0.416375		12.6645	132.362	-3.3856	4.5397e-18	3.0134e-17
TCONS_00001274	0.0272853	0.0283777	0	1.30253	1.71733	1.50248		22.9536	0.927447	4.6293	4.8282e-06	1.3321e-05
TCONS_00001275	4.82858	4.9358	3.59149	9.17623	9.85655	10.7305		599.79	862.017	-0.52326	0.030224	0.050551
TCONS_00001291	1.01684	1.25584	0.385657	0	0.108108	0		0.224681	18.737	-6.3819	3.8584e-06	1.0768e-05
TCONS_00001304	0.103984	0.129776	0.100961	109.47	158.842	144.452		2750.7	7.12344	8.593	1.0529e-76	7.1545e-75
TCONS_00001305	0	0	0	1.56399	0.90028	1.38776		14.2268	0	Inf	4.6246e-05	0.00011544
TCONS_00001313	0.107404	0.0446814	0.130351	1.29888	1.97318	1.54427		30.9897	5.82612	2.4112	0.00020373	0.0004722
TCONS_00001314	4.91135	5.40267	3.20961	2.10408	3.21331	1.58916		10.0313	63.8247	-2.6696	2.0412e-08	6.9676e-08
TCONS_00001325	3.08628	4.94488	1.51852	76.4526	107.838	49.3766		383.957	50.9757	2.9131	3.5522e-07	1.092e-06
TCONS_00001329	0.139739	0.597481	0.282659	20.5064	15.7943	23.0131		533.383	28.6192	4.2201	2.5686e-20	1.9307e-19
TCONS_00001330	0.0345675	0.143806	0.0419532	1.15511	1.11724	1.05749		13.3566	2.79062	2.2589	0.021931	0.037663
TCONS_00001334	0.0199034	0.0414004	0.00603897	3.00084	3.73275	2.63341		259.757	6.02447	5.4302	1.6749e-37	2.9116e-36
TCONS_00001346	0	0	0	1.93361	2.51644	2.02033		33.8701	0	Inf	1.0687e-10	4.3475e-10
TCONS_00001348	0	0	0	0.605826	1.21433	0.291178		6.02442	0	Inf	0.016972	0.029787
TCONS_00001364	0	0	0	0.369336	1.08578	0.266271		4.02179	0	Inf	0.074865	0.11541
TCONS_00001367	0.00780571	0.0202955	0.0142102	2.87541	1.87885	2.81774		270.875	4.73542	5.838	3.386e-22	2.8158e-21
TCONS_00001372	0.00737352	0	0	0.610119	0.890548	0.642875		40.1237	0.475947	6.3975	3.0905e-11	1.3104e-10
TCONS_00001374	0	0	0	0.0952139	0.254465	0.0457626		1.78696	0	Inf	0.39442	0.49892
TCONS_00001382	0	0.0554974	0.161905	1.46471	1.38426	1.65282		46.9766	6.89276	2.7688	8.7174e-07	2.5881e-06
TCONS_00001388	0.208974	0.241489	0.253623	0	0	0.0710324		0.446389	13.3766	-4.9053	4.1065e-05	0.00010301
TCONS_00001389	0.285916	0.559042	0.291484	0	0.0778185	0.104961		2.23789	43.8014	-4.2908	8.3581e-08	2.7192e-07
TCONS_00001402	0	0.0234569	0.0273728	2.15333	1.9183	1.20745		32.2566	0.960176	5.0702	1.9549e-08	6.6831e-08
TCONS_00001403	0	0.0789661	0.0263282	1.51885	1.80819	1.36046		59.6964	4.17785	3.8368	8.5781e-11	3.5173e-10
TCONS_00001406	0.0131348	0.0227677	0	2.87732	2.89718	2.51806		262.256	3.68534	6.153	2.5817e-41	5.2162e-40
TCONS_00001411	0	0.012079	0	4.49083	2.7659	4.24579		138.302	0.4515	8.2589	1.2912e-20	9.8714e-20
TCONS_00001425	0	0	0	2.15639	1.82274	0.674881		20.2316	0	Inf	9.3929e-06	2.5257e-05
TCONS_00001427	0.0122612	0.0127521	0.0372024	8.17493	8.11349	6.48913		513.762	4.39827	6.868	4.2196e-62	1.872e-60
TCONS_00001433	0	0	0	0.22896	0.268074	0.335374		16.9336	0	Inf	7.0992e-06	1.9288e-05
TCONS_00001434	0	0	0	1.39631	1.04835	1.15493		122.556	0	Inf	3.3795e-30	4.2799e-29
TCONS_00001441	0.146871	0	0.178251	0	0.249838	0		0.224681	0.984623	-2.1317	0.75564	0.8435
TCONS_00001442	0.0409553	0.106487	0.0745586	2.02026	2.09004	1.84803		40.3004	4.73542	3.0892	1.1541e-06	3.3838e-06
TCONS_00001458	0	0	0.104647	1.92086	1.32007	1.84644		8.22935	0.508676	4.016	0.012622	0.022618
TCONS_00001497	0	0	0	0.0311014	0	0.0448447		1.10994	0	Inf	0.64452	0.74394
TCONS_00001555	0	0	0.104647	0.480215	1.10006	0.263778		5.80424	1.01735	2.5123	0.11428	0.16894
TCONS_00001588	0	0	0	0.250165	0.0668582	0		1.10539	0	Inf	0.64596	0.74435
TCONS_00001592	0.192309	0.164713	0.377556	1.20604	1.41437	1.34965		97.3504	56.8014	0.77726	0.022771	0.038989
TCONS_00001656	0.321986	0.781378	0.260521	2.22022	1.09545	0.820846		5.32638	5.60569	-0.073738	0.98152	1
TCONS_00001674	7.33077	10.7763	8.95993	3.53111	3.48108	3.42072		167.643	1380.8	-3.042	2.8054e-30	3.5684e-29
TCONS_00001689	0.0879961	0.228797	0.0355991	1.09685	1.12266	0.672992		27.1549	10.6455	1.351	0.032155	0.053528
TCONS_00001729	0	0	0	0.20352	0.435135	0.880358		3.34783	0	Inf	0.12353	0.18118
TCONS_00001734	0.027798	0.0216832	0.00843433	1.51499	1.65503	0.967324		81.9305	3.76697	4.4429	1.632e-15	9.1944e-15
TCONS_00001735	0	0.0224034	0	0.188524	0.238179	0.131796		14.2567	1.806	2.9808	0.0047329	0.0090738
TCONS_00001736	0.0107479	0.0111782	0	0.20523	0.301669	0.189059		17.8322	1.85489	3.2651	0.00071216	0.0015393
TCONS_00001741	0	0.0215781	0.0629511	0.412679	0.370578	0.317353		14.6867	3.44638	2.0914	0.01828	0.031861
TCONS_00001742	0.0141196	0.0440545	0.0342727	2.31417	2.11363	1.5334		58.2971	2.8478	4.3555	5.8068e-12	2.5988e-11
TCONS_00001745	0	0	0	2.0751	0.767886	0.383598		8.86274	0	Inf	0.016995	0.029814
TCONS_00001747	0.0330419	0	0	0.368044	0.562069	0.454867		5.79681	0.475947	3.6064	0.059923	0.094413
TCONS_00001748	0	0	0	0.377666	0	1.0891		2.66929	0	Inf	0.22961	0.31313
TCONS_00001751	0	0.00712768	0.0166352	0.2072	0.151554	0.0838623		8.8898	1.46885	2.5975	0.039305	0.064222
TCONS_00001752	0	0	0	0	0.693136	0		0.674044	0	Inf	0.8725	0.94554
TCONS_00001763	0.0316616	0	0.0192132	1.78854	0.969461	1.16231		34.4345	1.46057	4.5593	2.4445e-08	8.2952e-08
TCONS_00001789	0.250239	0	0	8.09655	10.6419	8.5484		45.236	1.42784	4.9856	6.8769e-11	2.8354e-10
TCONS_00001790	1.86931	2.66041	1.97019	0	0.0836799	0.376221		1.34065	58.3503	-5.4437	9.1273e-18	5.9336e-17
TCONS_00001818	0	0	0	0.501531	0.652703	0.69171		18.7206	0	Inf	2.0877e-06	5.967e-06
TCONS_00001819	0	0	0	1.73764	1.39319	1.58885		98.5634	0	Inf	1.1696e-25	1.1759e-24
TCONS_00001844	0	0	0	0.0230726	0.0246652	0		0.444859	0	Inf	1	1
TCONS_00001845	0.0457125	0	0.0277397	0.327329	0.622085	0.349608		7.80845	1.46057	2.4185	0.069255	0.10757
TCONS_00001846	0	0.044933	0.0524341	0.584349	1.04726	0.859087		31.899	3.8407	3.0541	1.2716e-05	3.3709e-05
TCONS_00001847	0.0275362	0.0715965	0.0417744	0.865381	0.971955	0.747616		51.8895	8.96217	2.5335	2.1755e-06	6.2015e-06
TCONS_00001848	0	0.227493	0.0221226	0.652617	1.24029	0.57157		37.0335	11.8534	1.6435	0.084153	0.12816
TCONS_00001851	0	0	0	0.243009	0.692753	0.0778647		2.68118	0	Inf	0.20315	0.28179
TCONS_00001853	0.0249561	0.0129776	0	0.297834	0.339618	0.458072		12.2542	1.40339	3.1263	0.0066648	0.01251
TCONS_00001880	6.66269	8.81027	7.97072	262.02	301.154	185.99		2167.89	217.197	3.3192	7.0821e-24	6.4882e-23
TCONS_00001892	0	0	0.0296848	0.272441	0.249639	0.374123		5.12128	0.508676	3.3317	0.089841	0.13577
TCONS_00001897	0	0.145998	0	2.38267	4.29829	3.36397		29.6686	1.3545	4.4531	3.7534e-07	1.152e-06
TCONS_00001990	4.49416	3.43942	4.21942	1.61916	0.865462	1.29703		6.22217	63.6894	-3.3556	1.8585e-11	8.0016e-11
TCONS_00002010	0	0	0.013747	1.04539	1.0212	0.848955		35.615	0.508676	6.1296	4.3017e-10	1.6784e-09
TCONS_00002014	0	0	0	0	0.0108806	0.0048919		0.672557	0	Inf	0.87305	0.94554
TCONS_00002037	0.311951	0.389328	0.454322	5.16245	3.71457	4.00813		28.6873	8.14079	1.8172	0.003752	0.0073173
TCONS_00002050	0	0.128924	0	1.35611	1.37064	1.01916		33.3906	3.612	3.2086	6.6718e-06	1.8185e-05
TCONS_00002077	0.468316	0.575622	0.413364	1.55815	1.88297	1.62803		16.4857	15.1743	0.11958	0.91373	0.97531
TCONS_00002087	0.0377564	0.039268	0.0458234	0.390518	0.545926	0.231008		8.46746	2.87225	1.5597	0.17139	0.2427
TCONS_00002093	0	0.113814	0.265629	1.56721	2.97847	0.669553		12.9386	2.9377	2.1389	0.057899	0.091403
TCONS_00002094	0	0	0	0.196164	0	0.565692		0.889763	0	Inf	0.75289	0.84327
TCONS_00002097	0.531169	0.174453	0.135717	1.86838	1.47423	2.22361		27.8187	13.7867	1.0128	0.10292	0.1539
TCONS_00002099	0	0	0	0.328258	0.140366	0.694189		4.0054	0	Inf	0.075505	0.1162
TCONS_00002162	0.307729	0.533415	0.311232	2.93803	1.7449	2.76537		81.1506	39.6563	1.0331	0.012808	0.022915
TCONS_00002163	0.026206	0.145361	0.074212	7.90912	7.13255	8.65827		377.759	12.2126	4.951	1.9002e-41	3.8717e-40
TCONS_00002167	0.0747315	0.0777233	0.0453493	3.73099	3.25756	2.3862		138.598	9.45428	3.8738	3.5027e-19	2.4781e-18
TCONS_00002168	20.8948	20.6391	24.5749	3.47055	5.08421	3.0066		59.0673	1084.62	-4.1987	1.9622e-49	5.5326e-48
TCONS_00002202	0	0	0	0.662302	0.354008	0.795804		2.44605	0	Inf	0.24138	0.32579
TCONS_00002223	0.0569146	0	0.0921	0.603767	0.548625	0.435282		11.5711	3.46255	1.7406	0.067441	0.10508
TCONS_00002245	0.069213	0.215952	0.252003	4.95606	5.06268	4.71112		59.003	6.71295	3.1358	6.9922e-09	2.4798e-08
TCONS_00002246	0	0	0	3.0034	2.1968	3.34289		12.0145	0	Inf	0.00022102	0.00051008
TCONS_00002249	0	0	0	0.156721	0	0.200866		1.55331	0	Inf	0.46726	0.57239
TCONS_00002252	0.258901	0.235608	0.196386	16.273	15.2492	16.5336		412.72	19.0229	4.4394	1.9951e-38	3.5954e-37
TCONS_00002254	0.643154	1.39861	0.85153	0.651263	0.397838	0.0894332		2.66317	21.724	-3.0281	6.63e-05	0.00016268
TCONS_00002255	0.0331132	0.344389	0	0.684986	1.07024	1.013		11.5952	4.99095	1.2161	0.23878	0.32359
TCONS_00002257	0.0355827	0.0185036	0.0431852	0.962551	0.827228	0.816406		60.9696	7.26224	3.0696	6.2353e-09	2.2203e-08
TCONS_00002258	0.121238	0.0157615	0.211516	5.46203	4.66608	7.48735		325.259	20.2177	4.0079	2.3031e-12	1.0576e-11
TCONS_00002260	0	0.0849065	0.0990809	0.714484	0.138873	0.312184		3.9873	1.92035	1.054	0.55634	0.66065
TCONS_00002261	0.0350011	0.0182012	0.0212397	21.3591	15.8078	25.3233		499.325	1.91207	8.0287	1.9386e-27	2.1354e-26
TCONS_00002265	0.307596	0.937669	0.347571	0.270047	0.270644	0.227137		10.0178	65.9142	-2.718	0.011138	0.02015
TCONS_00002266	0.492449	1.17371	1.24513	20.8308	19.3019	17.7327		390.827	61.689	2.6634	4.3409e-19	3.0532e-18
TCONS_00002270	0.508017	0.426749	0.474277	0.21764	0.332376	0.179322		5.12723	32.0297	-2.6432	1.818e-05	4.7379e-05
TCONS_00002271	0.370487	0.328655	0.608344	0.294768	0.296578	0.383353		12.4714	52.6748	-2.0785	1.6447e-05	4.311e-05
TCONS_00002272	0.270541	0.562743	0.656688	0.430496	0.354008	0.636643		9.57302	31.1519	-1.7023	0.0028859	0.0057252
TCONS_00002273	8.40587	8.86041	12.1299	0.931683	0.972829	0.930301		86.6209	2849.02	-5.0396	1.2269e-57	4.5696e-56
TCONS_00002274	0	0.128212	0.598465	32.367	14.2599	35.8271		94.0147	2.4862	5.2409	2.3941e-07	7.4797e-07
TCONS_00002275	0.165229	0.0763753	0.0668441	0.759547	0.655826	1.17943		19.8171	7.61555	1.3797	0.0522	0.083386
TCONS_00002279	0.45463	0.647954	0.38828	9.6189	8.53562	13.4702		262.73	39.2209	2.7439	3.8571e-08	1.2896e-07
TCONS_00002280	0.408191	0.849065	0.297243	2.85794	1.80535	2.12285		11.5591	8.42077	0.457	0.63559	0.73966
TCONS_00002283	0.00263779	0.00823018	0.00960413	0.172092	0.0897417	0.153321		22.0023	3.35648	2.7126	0.00067294	0.0014582
TCONS_00002284	0.0288835	0.0400531	0.0262911	0.501738	0.479048	0.449165		82.3608	17.5135	2.2335	2.5452e-07	7.9345e-07
TCONS_00002286	1.20115	1.38804	2.05169	0.566316	0	0		1.76143	45.7253	-4.6982	7.2696e-13	3.4588e-12
TCONS_00002289	0.424368	0.882715	1.2876	0.450182	0.360942	0.324556		2.22434	15.9038	-2.8379	0.0012364	0.0025878
TCONS_00002293	1.15657	1.36542	1.44162	5.22271	5.38823	5.371		212.876	167.708	0.34406	0.23054	0.31425
TCONS_00002294	11.8923	17.8575	14.2806	1.85417	1.66151	1.72118		127.306	3396	-4.7375	6.8062e-44	1.5214e-42
TCONS_00002295	0.406031	0.658767	0.640619	0.994985	0.745946	1.03097		47.6117	92.0783	-0.95155	0.0078788	0.014612
TCONS_00002296	1.19912	1.78044	1.77129	0.313832	0.228136	0.506811		18.6982	264.425	-3.8219	1.5229e-29	1.8644e-28
TCONS_00002298	1.47047	1.95946	1.45002	0.548407	0.898932	0.492016		11.5951	93.9348	-3.0181	5.9334e-13	2.8371e-12
TCONS_00002299	0.821699	1.02951	0.909783	0.221744	0.286094	0.352805		24.9624	253.749	-3.3456	3.1535e-24	2.9439e-23
TCONS_00002300	0.36715	0.254566	0.729155	0.584225	0.264961	0.272287		13.9825	53.1078	-1.9253	0.014863	0.026307
TCONS_00002301	1.5606	2.17263	2.02826	0.351964	0.167226	0.206756		8.2158	206.38	-4.6508	7.8084e-34	1.1696e-32
TCONS_00002303	0.336483	0.48542	0.474243	0.708145	0.609312	0.780327		26.9319	52.4812	-0.96248	0.025317	0.042993
TCONS_00002307	0.13673	0.284409	0.082972	1.08786	1.39553	1.04571		7.1299	3.26657	1.1261	0.36915	0.47119
TCONS_00002308	0.484523	0.592848	0.691819	0.226763	0.145449	0.479551		4.23008	27.2946	-2.6899	5.4252e-05	0.0001344
TCONS_00002310	3.54037	4.71185	5.1277	0.230031	0.120635	0.137678		24.8766	2155.66	-6.4372	3.3353e-97	4.066e-95
TCONS_00002311	0.0999218	0.18706	0.218288	0.0318	0.169975	0.183408		2.68275	11.0213	-2.0385	0.035061	0.057859
TCONS_00002313	1.11054	1.81932	1.55043	0.508198	0.259291	0.432997		23.1107	271.158	-3.5525	2.5914e-22	2.1692e-21
TCONS_00002314	0.635089	0.3853	0.835013	0.50529	0.540168	0.566667		4.23152	15.4847	-1.8716	0.021028	0.036195
TCONS_00002315	0.401817	0.208952	0.627003	0.0228353	0.0244115	0.0439013		0.891249	37.9599	-5.4125	7.21e-07	2.1597e-06
TCONS_00002317	0	0	0.00837649	0.0439301	0.0176109	0.0158356		3.10505	1.01735	1.6098	0.45613	0.564
TCONS_00002319	1.67218	2.08389	2.12333	0.234436	0.112778	0.174649		19.7704	703.317	-5.1528	4.7898e-60	1.9546e-58
TCONS_00002321	0.743832	0.880844	1.06365	0.246099	0.162863	0.2253		12.0085	160.526	-3.7407	1.0021e-22	8.5739e-22
TCONS_00002322	0	0.219415	1.02418	0.503554	0.358874	0.322697		1.55629	4.97241	-1.6758	0.45831	0.56609
TCONS_00002325	0.013212	0	0.0160349	0.140157	0.104882	0.154936		12.6826	2.95387	2.1022	0.028419	0.047734
TCONS_00002327	0.797298	1.17472	1.2902	0.634347	1.69533	1.4228		7.81601	21.5257	-1.4616	0.025514	0.043301
TCONS_00002328	0.122838	0.0851708	0.074542	0.445228	0.429524	0.688942		32.0714	18.5631	0.78885	0.13906	0.20121
TCONS_00002337	0	0	0	0	0	0.0190206		0.446389	0	Inf	1	1
TCONS_00002338	0.232639	0.316152	0.233405	17.5616	15.9297	16.4447		2235.3	111.481	4.3256	9.6586e-56	3.4133e-54
TCONS_00002346	0	0	0.866382	0.227185	0.242866	1.09192		1.56083	2.54338	-0.70443	0.879	0.94632
TCONS_00002348	0.136057	0.322315	0.146779	0	0	0		0	35.2174	#NAME?	1.7215e-08	5.9153e-08
TCONS_00002349	0.15047	0.422535	0.200882	0	0	0		0	45.0908	#NAME?	4.5814e-08	1.5228e-07
TCONS_00002350	1.41466	1.9197	2.18022	0.242973	0.106954	0.144258		15.3187	538.96	-5.1368	2.027e-55	7.0688e-54
TCONS_00002355	0	0	0.0100389	0	0	0		0	0.508676	#NAME?	0.87815	0.94554
TCONS_00002356	0.447029	0	0.904234	0	1.26738	1.36755		2.46257	3.97122	-0.68942	0.71979	0.81674
TCONS_00002358	2.32818	3.64036	3.1217	0.396631	0.324773	0.324481		27.3647	753.639	-4.7835	4.7855e-41	9.5889e-40
TCONS_00002360	0.263343	1.3352	0.299634	0.707136	0.475966	1.0322		18.9154	50.4623	-1.4156	0.26201	0.35068
TCONS_00002361	3.02188	4.87971	4.92222	0.569434	0.338188	0.669011		5.56015	141.334	-4.6678	1.0394e-27	1.1594e-26
TCONS_00002366	0	0	0.248916	1.08786	0.348884	0.104571		3.09902	1.52603	1.022	0.63262	0.73681
TCONS_00002367	0.523744	0.947325	0.331642	0.797169	1.04587	1.49774		20.5077	35.1109	-0.77575	0.20301	0.2817
TCONS_00002368	0.46623	0.453611	0.584097	2.68036	1.63735	1.88638		57.3415	44.1255	0.37797	0.34095	0.43948
TCONS_00002370	0.203734	0.388466	0.0824213	0.648382	0.288807	0.519385		5.99749	8.83954	-0.55961	0.52602	0.63372
TCONS_00002392	0.491367	0.150305	0.210477	1.51777	1.42587	1.23792		20.0311	13.4007	0.57994	0.36687	0.46853
TCONS_00002398	0.0369831	0	0.0448849	0.765038	0.125822	1.01825		7.32919	0.984623	2.896	0.062467	0.098117
TCONS_00002400	0.0594225	0.0971166	0.0412107	2.48546	2.44042	4.10314		149.013	10.3328	3.8501	4.7421e-08	1.5748e-07
TCONS_00002423	0.103703	0.647126	0.377579	0.165016	0.529219	0.158623		1.11742	4.71098	-2.0759	0.17885	0.25121
TCONS_00002450	0	0.0532081	0.124181	1.30253	2.08865	1.68246		27.4278	2.9377	3.2229	2.3898e-05	6.1534e-05
TCONS_00002456	4.0928	0.72211	1.90707	4.24484	4.66216	3.68912		47.655	83.7577	-0.8136	0.40619	0.51014
TCONS_00002457	0.0828341	0.0738432	0.0143618	1.54405	1.54998	1.33943		51.8715	6.54931	2.9855	1.3053e-07	4.1804e-07
TCONS_00002471	0	0	0	2.17088	2.32072	0.417355		4.89498	0	Inf	0.038977	0.063769
TCONS_00002472	0.00987326	0.00513427	0	0.0942645	0.109169	0.234083		12.482	1.40339	3.1529	0.0094656	0.017321
TCONS_00002485	0.126494	0	0	0.872228	0.502079	0.515961		6.22064	1.42784	2.1232	0.15289	0.21903
TCONS_00002486	0	0.161509	0.0314118	0.782504	0.880544	0.3563		10.6858	3.21768	1.7316	0.10102	0.15124
TCONS_00002487	0	0	0	0.541859	0.248255	0.669686		4.22404	0	Inf	0.064111	0.10028
TCONS_00002520	0.0490537	0.0825999	0.0453596	1.78786	1.70862	1.23982		279.967	33.4847	3.0637	1.9144e-20	1.4503e-19
TCONS_00002528	0.0130344	0.0542248	0.0790965	1.61779	1.30818	1.25605		44.4914	4.82533	3.2048	1.7304e-07	5.4816e-07
TCONS_00002550	0.357189	1.04481	0.934748	0.142094	0.189877	0.18781		6.46338	90.964	-3.8149	4.0573e-06	1.1292e-05
TCONS_00002560	0.0322119	0.0314077	0.0219905	0.0256285	0.0479456	0.0277151		6.91572	18.9657	-1.4554	0.033712	0.055838
TCONS_00002563	0.116804	0.170072	0.198464	1.4869	1.47032	1.67942		27.6105	9.10097	1.6011	0.0099173	0.018089
TCONS_00002564	0.16785	0.252948	0.30349	1.27549	1.55582	1.37803		170.212	92.5113	0.87963	0.0042074	0.0081399
TCONS_00002565	0.0521154	0.0722691	0.0421669	0.608141	0.531914	0.58458		13.7985	4.25119	1.6986	0.057535	0.090852
TCONS_00002578	0.676123	0.140638	0.328233	0.8607	2.76033	0.827355		4.46967	3.84859	0.21584	0.9488	1
TCONS_00002579	0.4612	0.529114	1.49456	0.121053	0.0404401	0.116363		8.21737	226.224	-4.7829	0.0003117	0.00070659
TCONS_00002580	1.54723	1.29309	1.34129	0.131894	0	0.0422614		0.88373	67.3176	-6.2512	1.329e-21	1.0738e-20
TCONS_00002582	0.128435	0.0763296	0.144742	0.175175	0.873912	0.505166		23.2593	16.8881	0.4618	0.53706	0.64571
TCONS_00002583	0	0	0.15853	0.4157	1.11098	0.199798		1.78696	0.508676	1.8127	0.63459	0.73885
TCONS_00002585	0.0718034	0.0871244	0.188814	0.0380856	0	0		0.440357	12.629	-4.8419	9.0703e-05	0.00021876
TCONS_00002590	1.47034	1.60253	0.782245	3.55759	3.49479	3.69704		148.281	171.123	-0.2067	0.52281	0.63049
TCONS_00002591	0.528734	0.885953	0.392152	0.140224	0	0.314514		2.2229	27.256	-3.6161	6.8431e-06	1.8632e-05
TCONS_00002593	0.326627	0.361386	0.261464	0.221167	0.295541	0.212599		14.4845	60.7135	-2.0675	3.9608e-06	1.1036e-05
TCONS_00002595	0	0	0	0.753777	0.966967	0.941947		7.79949	0	Inf	0.0046116	0.008868
TCONS_00002598	0.0809208	0.0420802	0.0163684	1.2018	1.10122	1.42343		38.5151	4.71886	3.0289	2.5627e-06	7.2746e-06
TCONS_00002604	0.21197	0.316906	0.241181	250.822	247.109	240.477		7731.96	25.6298	8.2369	1.6681e-139	6.3682e-137
TCONS_00002605	0.0197642	0.034259	0.0266522	5.60851	5.13645	5.96227		1058.49	16.1428	6.035	1.7638e-72	1.0865e-70
TCONS_00002609	0	0	0	2.96029	1.58231	2.23583		7.11041	0	Inf	0.0075953	0.014128
TCONS_00002624	0	0	0	0	0.547723	0		0.674044	0	Inf	0.8725	0.94554
TCONS_00002644	0	0.101349	0	0.516876	0.663063	0.248425		6.01393	1.3545	2.1505	0.1728	0.24407
TCONS_00002652	0	0.0304917	0	0.466521	0.199489	0.76236		6.89482	0.4515	3.9327	0.030238	0.050572
TCONS_00002664	1.5169	1.65602	0.320173	0.0749612	0.0801354	0.0576457		3.11708	167.174	-5.745	3.6108e-05	9.1169e-05
TCONS_00002692	0.930181	0.58989	0.495624	1.29964	1.46653	1.3881		25.3921	39.9575	-0.65409	0.15425	0.22076
TCONS_00002716	0	0.0123596	0.0432688	2.30703	2.52692	1.94499		78.8287	1.97753	5.317	1.8777e-17	1.1961e-16
TCONS_00002718	0.0814937	0.169513	0.0329685	2.16127	1.94078	2.24374		32.498	4.64552	2.8064	3.7325e-05	9.4095e-05
TCONS_00002719	0.0217721	0.0169828	0.00990897	2.1523	2.27309	1.7692		314.605	8.04261	5.2897	1.2602e-40	2.4739e-39
TCONS_00002784	0.0276291	0.0191568	0	0.747399	0.861654	0.831141		36.755	2.33084	3.979	8.3466e-08	2.7158e-07
TCONS_00002811	0	0.374119	0	0.3816	1.22382	0.550224		2.45803	1.3545	0.85974	0.81227	0.896
TCONS_00002817	0.0326553	0	0	0.805419	0.722139	0.574418		17.8007	0.951895	4.225	0.00010417	0.00024937
TCONS_00002818	0	0	0	1.50925	1.10006	0.989166		11.5621	0	Inf	0.0003045	0.00069141
TCONS_00002838	0.0295817	0.0102553	0.0359021	0.768838	0.738039	0.603308		29.6025	3.40537	3.1198	1.7722e-05	4.6303e-05
TCONS_00002841	0.0123874	0.0901832	0	0.788454	0.758589	0.66317		24.7075	3.63645	2.7643	0.00037254	0.00083673
TCONS_00002842	0	0	0	0.823226	1.10006	0.263778		6.90514	0	Inf	0.0088625	0.016295
TCONS_00002880	0	0.0458691	0	0.561434	0.45014	1.41667		7.7966	0.4515	4.11	0.023587	0.040295
TCONS_00002884	0.86309	0.702503	0.637606	5.91153	5.48973	5.9695		64.3325	26.1953	1.2962	0.002372	0.0047737
TCONS_00002929	0.026462	0.0275214	0	0.989527	0.607689	0.819644		50.9083	3.70979	3.7785	1.7354e-09	6.4761e-09
TCONS_00002939	0.0352827	0	0	0.561434	0.540168	1.0254		8.46461	0.475947	4.1526	0.011038	0.019978
TCONS_00002940	0	0	0	1.17698	1.04852	1.69708		4.45323	0	Inf	0.054146	0.086082
TCONS_00002965	0.012439	0.0184815	0.0107834	2.75695	2.2913	2.81867		616.435	10.39	5.8907	5.8286e-58	2.1906e-56
TCONS_00002981	0.497101	0	0.301655	1.18651	0.634205	0.570272		2.6647	2.92114	-0.13256	1	1
TCONS_00002985	0	0	0	1.17227	1.04432	1.12686		3.78364	0	Inf	0.08908	0.1349
TCONS_00002987	1.55129	2.3428	2.10821	0.081297	0.110611	0.0497302		7.12986	568.189	-6.3164	5.1565e-66	2.6574e-64
TCONS_00003024	0.13673	0	0	1.19664	1.74442	1.25485		8.47052	0.951895	3.1536	0.026296	0.044504
TCONS_00003050	0	0	0	0.192594	0.44345	0.15665		11.6085	0	Inf	0.0003449	0.00077839
TCONS_00003057	0	0	0	0.00844772	0.0180617	0		0.669541	0	Inf	0.87417	0.94554
TCONS_00003140	0.00751431	0.00781514	0	2.79796	1.87902	2.35624		130.305	0.927447	7.1344	1.7924e-26	1.8809e-25
TCONS_00003163	5.24551	6.78331	6.88837	5.69708	6.72768	3.65091		159.23	600.162	-1.9142	8.431e-13	3.997e-12
TCONS_00003203	0	0.172256	0	0.263551	0.845227	0.506681		4.02183	1.3545	1.5701	0.43046	0.5363
TCONS_00003211	1.47735	0.96742	0.664072	0	0.186154	0.0836942		0.672557	25.6128	-5.2511	9.0117e-07	2.6715e-06
TCONS_00003248	0	0	0	0.0980818	0.419407	0.377128		2.01168	0	Inf	0.33416	0.43348
TCONS_00003249	0.0927371	0	0	0.295134	0.631012	0		1.33908	0.475947	1.4924	0.8088	0.89309
TCONS_00003257	0.603855	0.732702	1.22146	2.56235	2.73921	3.84856		12.6976	11.1029	0.19362	0.81914	0.90199
TCONS_00003260	0.136158	0.0944057	0.0550829	0.770346	0.591904	0.833064		40.4968	17.0371	1.2491	0.014469	0.025689
TCONS_00003271	0.0581363	0.196507	0.186978	3.17768	3.27835	2.12531		406.913	65.8263	2.628	1.8618e-15	1.0445e-14
TCONS_00003272	0.00463896	0.0385974	0.0225204	1.59814	1.61376	1.46882		279.634	12.2453	4.5132	7.0356e-33	1.0126e-31
TCONS_00003303	0	0.428522	0	0	0	0.157558		0.223195	1.806	-3.0164	0.49033	0.5968
TCONS_00003307	0	0.0895508	0	1.23311	1.61116	0.658519		11.1381	0.903	3.6246	0.005675	0.010753
TCONS_00003328	0	0.0326263	0	8.58589	4.2424	6.69378		173.737	0.903	7.588	6.182e-15	3.3627e-14
TCONS_00003331	0	0.0164731	0	0.504074	0.32332	0.508772		11.7868	0.4515	4.7063	0.0013073	0.0027244
TCONS_00003339	0.00711488	0	0.00287835	0.0641552	0.0806864	0.0870631		13.5933	1.93652	2.8114	0.0064077	0.012062
TCONS_00003348	0	0.0488148	0	3.28619	3.03397	2.29737		25.368	0.4515	5.8121	2.2685e-07	7.1056e-07
TCONS_00003349	0	0.0411403	0	3.90254	3.70089	2.90427		36.7219	0.4515	6.3458	2.2789e-10	9.0601e-10
TCONS_00003378	0	0.0132304	0	1.84205	1.40657	1.49827		51.8265	0.4515	6.8428	4.0081e-14	2.0655e-13
TCONS_00003405	0.793102	0.733203	0.891254	0.0467414	0.0999354	0.0449305		0.892735	36.4035	-5.3497	4.4279e-12	1.9946e-11
TCONS_00003406	0.0287955	0.0299483	0.104844	0.0916412	0	0		0.440357	2.45348	-2.4781	0.35336	0.45322
TCONS_00003407	0.111622	0	0.677353	1.0657	0.569632	0.682944		2.88789	3.01933	-0.06421	1	1
TCONS_00003427	0.0158104	0.0657736	0.0767539	4.22659	3.3753	2.40627		174.791	8.6333	4.3396	3.7229e-16	2.1937e-15
TCONS_00003434	0	0.00581192	0.0203465	2.00963	1.38787	1.16248		112.918	1.97753	5.8354	2.1163e-16	1.2692e-15
TCONS_00003436	0.00836858	0	0	1.19848	1.53745	0.972842		61.0444	0.475947	7.0029	2.7687e-16	1.6475e-15
TCONS_00003437	0	0	0	0.746861	0.798413	0.861512		3.56347	0	Inf	0.10502	0.15658
TCONS_00003509	0	0.329122	0.256044	0.335703	0.179437	0.161349		0.888233	2.37185	-1.417	0.55702	0.66133
TCONS_00003532	0	0	0	0.0888086	0.189877	0.597576		2.2319	0	Inf	0.28361	0.37575
TCONS_00003594	0	0	0	0.182939	1.36896	0.703407		2.68573	0	Inf	0.20267	0.28135
TCONS_00003610	0.00670803	0.083719	0.00814127	1.69718	1.84856	1.30309		99.7524	6.40262	3.9616	9.3221e-16	5.3453e-15
TCONS_00003611	0.00258579	0.0268932	0.0251062	19.6638	19.2352	23.4742		3359.42	9.06036	8.5344	1.0141e-92	1.066e-90
TCONS_00003614	0.00655663	0.00454608	0.00795752	6.34686	6.18639	7.62538		1284.8	3.85687	8.3799	2.532e-74	1.6289e-72
TCONS_00003621	0	0	0	0.269563	0.345803	0.362767		4.01134	0	Inf	0.075272	0.11593
TCONS_00003622	0.0558786	0.193719	0.203453	3.52702	3.73878	2.07981		69.0068	10.5209	2.7135	2.1973e-08	7.4782e-08
TCONS_00003634	0	0	0	0.162111	0.0904177	0.169381		13.3401	0	Inf	8.6313e-05	0.00020869
TCONS_00003644	0.837163	0	0.338677	7.10469	5.69632	4.48182		17.1251	3.87304	2.1446	0.010066	0.018348
TCONS_00003664	0.060664	0.126185	0.0736254	0	0.206388	0		0.449362	1.88762	-2.0706	0.49119	0.59762
TCONS_00003667	0.727968	2.33443	1.39888	0.0965311	0.103194	0		0.444859	32.0817	-6.1723	1.4933e-06	4.3293e-06
TCONS_00003669	0	0.0120154	0	1.41552	1.61149	1.83781		58.5898	0.4515	7.0198	1.0301e-15	5.887e-15
TCONS_00003670	0	0	0	0.731209	0.573232	0.656022		8.89889	0	Inf	0.0020674	0.004192
TCONS_00003671	0	0	0	1.14694	1.1728	1.01862		58.9999	0	Inf	4.4959e-17	2.8064e-16
TCONS_00003675	0	0	0.136463	0.357837	0	0		0.440357	0.508676	-0.20807	1	1
TCONS_00003682	0.0222193	0.0346633	0.0134833	1.11372	1.03941	0.526792		33.1477	2.81507	3.5577	1.3953e-06	4.056e-06
TCONS_00003687	2.00492	1.68972	2.85282	0.220021	0.176406	0.264372		2.67073	83.4154	-4.965	9.9078e-21	7.6331e-20
TCONS_00003694	0	0.188162	0	0.383849	0.410344	0		1.77944	1.3545	0.39366	1	1
TCONS_00003739	0	0	0	0.635723	0.113267	1.12034		4.00089	0	Inf	0.075683	0.11638
TCONS_00003746	0	0	0	0.454793	0.583422	0.816057		13.5964	0	Inf	7.2585e-05	0.0001773
TCONS_00003747	0	0.00475887	0.00277666	0.669854	0.719982	0.629905		122.254	1.41168	6.4363	2.0204e-26	2.1154e-25
TCONS_00003768	1.17924	1.37511	1.08424	0.511761	0.425511	0.437275		5.33993	45.1287	-3.0792	2.7657e-08	9.3481e-08
TCONS_00003771	0.00319616	0.00332412	0	2.86843	2.77283	2.52753		354.16	0.927447	8.5769	9.4336e-57	3.4086e-55
TCONS_00003772	0.0234833	0.0104672	0.0244291	1.90041	1.67777	1.82165		223.674	7.73819	4.8533	9.114e-32	1.2415e-30
TCONS_00003777	0.0237953	0.0412466	0.115518	0.933982	1.10639	0.922063		51.6799	9.78945	2.4003	3.5413e-06	9.9234e-06
TCONS_00003822	0.039455	0	0.0478849	0.858027	1.34232	1.00584		33.6679	2.95387	3.5107	1.0423e-06	3.0702e-06
TCONS_00003827	0	0.025257	0.0294734	1.23658	0.991447	1.93159		24.0442	0.960176	4.6462	3.8461e-06	1.0737e-05
TCONS_00003828	0.0172159	0.0984783	0.0522356	1.16427	1.27392	1.422		62.3675	8.46178	2.8818	2.6287e-08	8.9007e-08
TCONS_00003856	0	0	0	0.205806	1.54009	0.659444		7.61079	0	Inf	0.01917	0.033322
TCONS_00003859	0	0	0	1.01338	0.758327	0.58447		5.11372	0	Inf	0.033115	0.054934
TCONS_00003865	0.60267	0.167146	0.633911	0.191799	0.136692	0.737473		3.78823	15.558	-2.0381	0.035462	0.058476
TCONS_00003871	0.182112	0.147313	0.24558	5.86008	2.30619	6.74728		103.783	12.5308	3.05	0.00054934	0.0012049
TCONS_00003878	0.146688	0.165826	0.100625	3.48094	2.80989	3.69727		218.304	28.8471	2.9198	3.0493e-17	1.9187e-16
TCONS_00003890	0.0690055	0.0239227	0.0279164	5.60003	5.30184	4.92569		190.758	4.77604	5.3198	2.8914e-31	3.8535e-30
TCONS_00003891	0.155423	0.184737	0.231745	4.06303	3.86759	4.06525		750.443	113.182	2.7291	1.6906e-23	1.513e-22
TCONS_00003892	0.110576	0.0920025	0.134202	56.27	55.2258	58.7244		1069.36	6.72912	7.3121	7.5037e-85	6.4033e-83
TCONS_00003908	0.0094653	0.0787539	0.137852	0.210862	0.450834	0.202693		12.4983	10.1921	0.29429	0.74515	0.84156
TCONS_00003909	0.135523	0.281897	0.164479	0.4313	1.26794	0.829182		5.13776	3.77525	0.44457	0.80398	0.88874
TCONS_00003914	0.606204	1.6335	1.13703	1.53462	1.21869	1.05369		19.1278	53.5013	-1.4839	0.010499	0.019077
TCONS_00003967	0	0	0	0.8678	0.662643	0.715011		4.00382	0	Inf	0.075567	0.11625
TCONS_00003986	0.477139	0.330828	0.48257	0.759245	0	0		1.32107	7.20506	-2.4473	0.056705	0.089689
TCONS_00004002	0.51374	0.801461	0.155876	2.04371	1.74782	1.96454		12.4624	10.2429	0.28295	0.79712	0.88253
TCONS_00004052	0	0.0833547	0.145905	7.07802	8.11192	11.0332		91.3519	2.42903	5.233	1.2227e-14	6.5272e-14
TCONS_00004053	0	0	0	0.770726	0.75036	0.608569		34.0557	0	Inf	9.4511e-11	3.8627e-10
TCONS_00004144	0.0735013	0.00955548	0.0223014	1.24268	1.4066	0.688617		49.873	5.27643	3.2406	1.4935e-07	4.7586e-07
TCONS_00004163	0	0	0	0.371443	0.198541	0		0.665038	0	Inf	0.87584	0.94554
TCONS_00004198	0.0187296	0.0272712	0.0113657	2.00875	2.34812	1.69314		445.898	13.6239	5.0325	3.6913e-45	8.7427e-44
TCONS_00004199	0	0	0	0.317174	0.169533	0.304886		1.11143	0	Inf	0.64404	0.74394
TCONS_00004200	0.0111662	0.00580663	0.006776	1.14605	1.22515	1.11873		86.6254	1.91207	5.5016	5.4785e-19	3.8292e-18
TCONS_00004234	0.970623	0.630926	0.589003	0.193062	0.412777	0.371165		1.11593	8.09978	-2.8596	0.021196	0.036465
TCONS_00004278	0.0376701	0.0391782	0.035328	5.56645	5.73513	6.04748		1407.58	29.0513	5.5985	4.0716e-72	2.4663e-70
TCONS_00004289	0	0	0.160234	0.210085	0	0.807784		2.22591	1.01735	1.1296	0.69776	0.79503
TCONS_00004291	0.0292343	0.098815	0.0798309	1.77934	1.69081	2.60474		116.248	12.3514	3.2345	6.097e-09	2.1724e-08
TCONS_00004296	1.8126	2.58186	1.38688	1.00323	2.01089	0.964363		13.8344	65.0897	-2.2342	7.3914e-06	2.0037e-05
TCONS_00004336	5.05468	5.02413	3.72738	0.101813	0.0272101	0		1.10539	384.418	-8.442	1.0362e-46	2.5984e-45
TCONS_00004361	0	0	0	0	0	0.126556		0.223195	0	Inf	1	1
TCONS_00004381	2.23753	4.01249	2.8215	2.91581	2.65057	2.92678		189.424	640.08	-1.7566	4.47e-06	1.2381e-05
TCONS_00004406	0.126321	0.262756	0.459931	0	0.214882	0		0.224681	2.90498	-3.6926	0.16079	0.22902
TCONS_00004426	0	0.435834	0	0	0	0		0	1.806	#NAME?	0.36733	0.46903
TCONS_00004427	0	0	0	0	0.079356	0.0713563		0.447876	0	Inf	1	1
TCONS_00004476	0	0	0	0	0.101588	0.0913471		0.895752	0	Inf	0.75078	0.84327
TCONS_00004477	0.0134572	0	0.0163325	2.05572	3.02172	2.09958		73.5609	0.984623	6.2232	4.9106e-18	3.2521e-17
TCONS_00004488	0	0.0402076	0	0.492138	1.11798	0.768742		8.48254	0.4515	4.2317	0.011068	0.020031
TCONS_00004492	0.21541	0.156824	0.209148	0.171385	0.036643	0.197694		2.66474	11.9894	-2.1697	0.021355	0.03672
TCONS_00004494	0	0	0	0.96616	1.60665	0.722345		6.6895	0	Inf	0.010398	0.018916
TCONS_00004518	0	0	0	0.335703	0.897186	0.322697		2.01015	0	Inf	0.33443	0.43354
TCONS_00004520	0	0.0241672	0	1.22019	1.66017	0.888577		22.2824	0.4515	5.625	1.5806e-06	4.5696e-06
TCONS_00004531	0	0	0	0	0.703249	0.158089		1.12192	0	Inf	0.64073	0.74394
TCONS_00004532	0	0.039511	0	3.0528	2.35878	2.09194		54.7098	0.903	5.9209	7.4411e-14	3.7705e-13
TCONS_00004552	0	0	0	0	0.0810811	0		0.224681	0	Inf	1	1
TCONS_00004583	0	0.0788268	0.0919863	0.241209	0.902503	0.695591		3.35229	0.960176	1.8038	0.41288	0.51777
TCONS_00004584	0.126843	0.791525	0.153944	0.605513	0.21577	0.582055		1.5548	3.69362	-1.2483	0.43987	0.54603
TCONS_00004590	0	0	0	0.35477	0.212384	0.25918		12.8907	0	Inf	0.00011842	0.00028171
TCONS_00004648	0.458329	0.702472	0.614808	0.441426	0.348792	0.793302		18.4811	64.7344	-1.8085	2.5592e-05	6.5704e-05
TCONS_00004649	0	0.822099	0.959342	1.04817	1.12052	0.403025		2.67069	5.76106	-1.1091	0.3897	0.4945
TCONS_00004733	1.83199	1.83476	3.0963	10.4513	12.4192	8.82174		322.303	218.579	0.56026	0.033357	0.055282
TCONS_00004765	0	0	0	0	0	0.601954		0.669584	0	Inf	0.87415	0.94554
TCONS_00004766	1.70533	3.10381	1.55227	0.829155	0.161161	0.0724574		3.09452	59.3129	-4.2606	5.2749e-08	1.7429e-07
TCONS_00004787	0	0	0	0.660064	0.529219	1.11036		3.11712	0	Inf	0.14646	0.21105
TCONS_00004800	0	0.00677379	0.0158092	2.31113	1.68404	1.83307		124.319	1.46885	6.4032	8.561e-27	9.1219e-26
TCONS_00004801	0.0447753	0.0310452	0.042266	5.69196	5.41627	6.08022		480.437	10.5533	5.5086	4.8656e-51	1.4813e-49
TCONS_00004819	0.630821	0.940787	0.563367	2.31061	2.30812	2.27571		80.3748	79.3776	0.018011	1	1
TCONS_00004874	0.198038	0.137311	0	0.105042	0.786051	0.201946		2.23934	2.33084	-0.05778	1	1
TCONS_00004877	0.0290132	0.105612	0.0528182	19.2286	18.3843	17.4407		526.227	5.63842	6.5442	1.6668e-60	6.9285e-59
TCONS_00004891	0	0	0	0.0751558	0.0768502	0.0753852		15.3638	0	Inf	2.1009e-05	5.4441e-05
TCONS_00004892	0.0767399	0.399061	0.372544	0.122112	0.130541	1.29119		2.9	4.76815	-0.71738	0.61575	0.71969
TCONS_00004894	0.134631	0.140021	0	0	0	0		0	0.927447	#NAME?	0.54935	0.65451
TCONS_00004895	0.222435	0.0462679	0.107984	0.0707895	0.227027	0.136094		1.34061	3.84859	-1.5214	0.37636	0.47929
TCONS_00004896	0.365428	0.304046	0.443505	0	0	0		0	6.72912	#NAME?	0.001391	0.0028884
TCONS_00004900	0.00900968	0	0.0218693	1.16126	1.18011	0.854432		48.973	1.4933	5.0354	9.0842e-12	4.0019e-11
TCONS_00004905	0.153395	0.0709047	0.144798	10.7941	13.9166	12.7744		304.843	9.65026	4.9814	4.3724e-38	7.7591e-37
TCONS_00004933	0	0	0	4.11634	2.39668	2.47304		53.9892	0	Inf	6.357e-13	3.0351e-12
TCONS_00004946	0.0122759	0.0063837	0	1.1232	0.428087	0.910695		56.1823	1.40339	5.3231	7.8153e-07	2.3319e-06
TCONS_00004947	0.00183544	0.00381785	0.00668281	0.96089	0.783681	0.875936		198.47	2.90498	6.0943	2.9108e-35	4.6226e-34
TCONS_00004948	0.00933008	0	0.0226471	6.13157	4.682	6.17945		253.858	1.4933	7.4094	2.7163e-39	5.0649e-38
TCONS_00004952	0.136305	0.212643	0.0496285	1.40982	0.950651	1.06331		34.9065	13.058	1.4186	0.011679	0.021071
TCONS_00004965	0.192814	0.12032	0	1.65679	2.09914	0.471884		14.9202	3.73424	1.9984	0.051679	0.082621
TCONS_00004966	0.130621	0.339626	0.15853	1.55887	1.88867	1.59838		10.6934	4.22675	1.3391	0.17723	0.24915
TCONS_00004968	1.53755	1.39076	2.1943	0.270961	0.110754	0.137893		14.4244	450.298	-4.9643	4.5878e-30	5.7673e-29
TCONS_00004978	0	0	0	0.360389	0.47516	0.392617		22.5072	0	Inf	1.626e-07	5.1622e-07
TCONS_00004979	0	0.0307265	0	1.03425	1.33179	0.700445		28.515	0.903	4.9809	1.7991e-07	5.6905e-07
TCONS_00004980	0.448368	0.681542	0.334871	0.493936	0.704039	0.263778		5.79375	18.8352	-1.7009	0.015211	0.02689
TCONS_00005005	0	0.0400563	0.0467433	0.367714	0.131032	0.471292		3.55599	0.960176	1.8889	0.37206	0.47444
TCONS_00005006	0.0227462	0.0354852	0.0276061	0.941062	0.986672	0.730642		32.2822	3.32375	3.2799	4.9724e-06	1.3694e-05
TCONS_00005007	0.0516941	0.0268818	0.0125478	2.38548	2.33909	2.16655		184.772	8.03433	4.5234	1.4776e-26	1.5567e-25
TCONS_00005008	0.00899516	0.0795198	0.0436682	2.69093	2.51709	2.27711		230.585	12.6968	4.1828	1.5405e-27	1.7066e-26
TCONS_00005009	0.0584685	0.152023	0	1.62816	1.19351	1.25206		19.348	3.2094	2.5918	0.0024097	0.004843
TCONS_00005025	0.0210867	0.0175447	0.0102368	3.89228	3.07049	4.13499		733.87	10.4062	6.14	6.801e-42	1.4085e-40
TCONS_00005030	0.0919041	0	0	0.731209	0	0.140576		1.32409	0.475947	1.4761	0.81169	0.89549
TCONS_00005048	0	0	0	1.0176	0.241742	0.326058		3.10055	0	Inf	0.14774	0.21231
TCONS_00005049	0	0.0449899	0.0105001	1.45928	2.4136	1.33658		82.7293	2.76618	4.9024	1.3495e-12	6.3121e-12
TCONS_00005050	0	0.0776761	0.0453217	2.55514	3.49379	2.05631		29.8601	1.41168	4.4027	3.2795e-07	1.0117e-06
TCONS_00005059	0	0.0837923	0	1.08971	0.274101	0.801026		7.54329	0.903	3.0624	0.044933	0.072763
TCONS_00005062	1.0232	1.06416	0.856424	1.51587	2.16067	1.0254		18.274	37.0695	-1.0204	0.037175	0.06111
TCONS_00005081	0.0728255	0.113612	0.353541	2.02795	2.4157	2.11648		24.9502	6.3758	1.9684	0.0033776	0.006639
TCONS_00005089	0	0	0	0.452266	0.966967	1.0144		3.57099	0	Inf	0.10461	0.15611
TCONS_00005107	1.66284	2.09835	2.91954	1.02311	0.716582	0.949561		33.8071	263.948	-2.9649	4.4722e-14	2.2986e-13
TCONS_00005116	5.08122	9.5601	6.48344	0.498077	0.408217	0.49474		18.6921	890	-5.5733	3.5831e-19	2.5319e-18
TCONS_00005117	0.596038	0.398507	0.930069	1.01619	1.01391	2.27924		14.26	19.8829	-0.47955	0.47262	0.57759
TCONS_00005118	0	0.226417	0	1.03925	0	1.33198		4.65994	1.3545	1.7826	0.36514	0.4666
TCONS_00005137	0	0	0	0.836741	0.223624	0.301622		2.88037	0	Inf	0.1742	0.24534
TCONS_00005190	0	0	0	0	1.16467	0		1.34809	0	Inf	0.61083	0.71486
TCONS_00005202	0.0847955	0.17638	0.102913	1.07944	0	0.389108		2.43101	1.88762	0.36499	0.96917	1
TCONS_00005223	0.902823	0.391236	0.547859	0.598588	0.511924	0.345238		2.6692	11.0209	-2.0458	0.035054	0.057853
TCONS_00005225	2.52674	3.88612	3.10083	0.224367	0.158304	0.245869		31.1455	1485.55	-5.5758	8.9671e-48	2.3609e-46
TCONS_00005226	0.473866	0.492837	0.702914	0.0837817	0.358259	0.0805359		1.3421	13.9425	-3.3769	0.0006452	0.0014011
TCONS_00005227	0.581914	0.907816	0.353123	0.231492	0	0.445047		0.666568	5.63014	-3.0783	0.047096	0.075766
TCONS_00005236	0.108196	0.18534	0.0926919	1.4381	1.23422	1.04166		80.7608	26.8372	1.5894	0.00010854	0.00025942
TCONS_00005242	0	0.649634	0.216596	1.13592	0.607165	0.545958		3.55293	4.17785	-0.23375	0.89248	0.95895
TCONS_00005249	0	0.0478395	0.0186086	1.95184	1.12153	1.99348		46.2471	1.86318	4.6335	3.3285e-09	1.2116e-08
TCONS_00005253	1.53532	1.69388	1.61155	0.2311	0.194112	0.126941		7.33955	206.436	-4.8139	3.4671e-35	5.479e-34
TCONS_00005271	1.79905	1.57326	1.70746	0.188207	0.127073	0.15235		10.4507	362.224	-5.1152	3.4446e-48	9.2796e-47
TCONS_00005282	0.0328651	0.0683616	0	1.88267	1.22993	1.45784		19.3421	1.37895	3.8101	0.00012685	0.00030093
TCONS_00005286	0.200347	0.312551	0.277889	1.36629	2.45867	1.57603		51.9735	24.2836	1.0978	0.015319	0.027069
TCONS_00005287	0.0280521	0.0437627	0.0255342	0.814637	0.679992	0.450537		38.254	6.13882	2.6396	1.8077e-05	4.7132e-05
TCONS_00005288	0.00582135	0.0181632	0.0282605	5.06696	3.68375	4.49668		316.732	3.86515	6.3566	1.9611e-40	3.8136e-39
TCONS_00005289	0.0336374	0.0272098	0.0136081	1.20134	1.29062	0.971863		128.029	8.97005	3.8352	4.45e-18	2.9559e-17
TCONS_00005351	3.6898	5.9604	4.66871	0.49969	1.20191	0.84058		4.46521	80.2542	-4.1678	2.4215e-17	1.5323e-16
TCONS_00005411	0	0	0	0.0965311	0	0.185583		0.666568	0	Inf	0.87527	0.94554
TCONS_00005412	0.136629	0	0.0552736	0.797169	0.464833	0.278649		4.66283	1.93652	1.2677	0.42745	0.5331
TCONS_00005430	0.0160544	0.0166971	0	0.894124	1.03777	0.884041		24.2791	0.927447	4.7103	2.186e-06	6.2296e-06
TCONS_00005442	0.0887167	0	0	0.14117	0	0.407102		0.889763	0.475947	0.90262	1	1
TCONS_00005467	0.0338995	0	0.0205712	2.19815	1.64347	2.00928		96.0979	2.92114	5.0399	2.3805e-19	1.6958e-18
TCONS_00005486	0	0	0.297507	0.303383	0.138996	0.416614		4.44724	4.57808	-0.041834	1	1
TCONS_00005510	6.51871	8.79965	4.84985	0.426281	0.189877	0.443914		6.66708	401.148	-5.9109	1.2927e-19	9.3348e-19
TCONS_00005538	0	0.262854	0.11154	1.64522	3.1658	0.878601		33.6871	7.0012	2.2665	0.025691	0.043596
TCONS_00005582	0.128975	0.134138	0	0	0	0		0	0.927447	#NAME?	0.54935	0.65451
TCONS_00005600	0	0	0.0217735	1.11335	0.885021	0.960453		22.9145	0.508676	5.4934	1.0282e-06	3.0308e-06
TCONS_00005648	0	0.0988386	0.0768925	5.87246	5.76588	5.47536		149.825	4.7437	4.9811	1.402e-25	1.4026e-24
TCONS_00005649	0.0299035	0.0622014	0.0362927	6.63794	4.37467	6.76956		166.141	3.77525	5.4597	2.1535e-18	1.4544e-17
TCONS_00005689	0.00191862	0	0	0.711346	0.812666	0.636832		155.68	0.475947	8.3536	2.943e-34	4.4894e-33
TCONS_00005690	0	0	0	0.902027	0.578573	0.650311		10.4477	0	Inf	0.00067538	0.0014632
TCONS_00005692	0	0	0	0.959187	0.97281	0.650147		46.076	0	Inf	6.6777e-14	3.3919e-13
TCONS_00005693	0	0	0	0.517194	0.694331	0.369977		28.7427	0	Inf	2.7467e-09	1.0083e-08
TCONS_00005696	0	0.0177538	0.0124306	0.510667	0.63303	0.637103		72.4168	3.78353	4.2585	1.0177e-13	5.105e-13
TCONS_00005800	0.551425	0	0	0.584967	1.40702	0.843457		4.24201	2.85568	0.57091	0.78566	0.87194
TCONS_00005807	0.0631604	0	0	0.201007	0	0.19322		0.886746	0.475947	0.89772	1	1
TCONS_00005808	0	0	0.0687351	0	0	0.173256		0.446389	0.508676	-0.18844	1	1
TCONS_00005811	0.146871	0.305501	0	1.16853	1.74887	1.6849		8.69524	2.7579	1.6567	0.16039	0.22849
TCONS_00005814	0.560854	0.392611	0.615235	5.57784	4.84367	5.37825		203.635	64.4595	1.6595	1.1314e-07	3.6433e-07
TCONS_00005815	0	0.0605785	0	0.278054	0.198164	0.356375		2.00268	0.4515	2.1491	0.57328	0.67676
TCONS_00005816	0	0.149882	0.233205	0.611515	0.572009	0.73478		5.56614	3.3892	0.71573	0.60028	0.70435
TCONS_00005819	0.0178881	0.0372085	0	1.65093	1.06502	1.12182		29.7852	1.37895	4.433	3.4137e-07	1.0518e-06
TCONS_00005821	0.0388557	0.050514	0.0825256	4.79173	3.48659	4.60609		184.853	7.72202	4.5813	4.0465e-25	3.9424e-24
TCONS_00005838	0	0	0	1.13521	1.04957	0.884782		22.0322	0	Inf	2.2191e-07	6.959e-07
TCONS_00005848	0	0	0.0649315	1.70265	1.36513	1.04339		42.4781	2.0347	4.3838	1.1803e-09	4.465e-09
TCONS_00005849	0	0.0303468	0	2.04294	2.77957	2.00842		32.3138	0.4515	6.1613	3.2155e-09	1.1719e-08
TCONS_00005874	0.396931	0.412821	0.642318	3.78968	3.60112	2.42857		10.2364	4.81705	1.0875	0.25514	0.34235
TCONS_00005915	0	0	0	0.126541	0.27055	0.425734		2.90144	0	Inf	0.17229	0.24363
TCONS_00005936	0	0	0.649787	14.0571	15.7863	13.376		67.0376	3.05206	4.4571	8.9626e-14	4.5162e-13
TCONS_00005946	0.20464	0	0.124181	3.41913	4.69946	3.28667		15.3772	1.46057	3.3962	0.0011605	0.0024375
TCONS_00005949	0.0339933	0.0353542	0	0.811374	0.231301	0.155988		4.87098	0.927447	2.3929	0.20327	0.2819
TCONS_00005970	0.019898	0.034491	0.0241494	1.59368	1.60214	1.57252		99.7468	5.21137	4.2585	3.9283e-17	2.459e-16
TCONS_00005986	0	0	0	0.410029	0	0.197072		2.65421	0	Inf	0.20604	0.28401
TCONS_00006011	0	0	0	0.893383	0.851239	0.933448		30.4999	0	Inf	8.8872e-10	3.3874e-09
TCONS_00006099	5.31662	8.34637	3.6524	0	0.170641	0.460318		0.894265	76.6055	-6.4206	5.7998e-11	2.4043e-10
TCONS_00006107	0.341337	0.405717	0.503038	2.90973	3.52532	3.91581		59.0467	22.5348	1.3897	0.0016417	0.0033753
TCONS_00006118	0	0.00527858	0.00615979	0.363428	0.47485	0.574484		38.7819	0.960176	5.3359	4.6666e-10	1.8162e-09
TCONS_00006119	0.209767	0	0	0	0.237887	0		0.449362	1.42784	-1.6679	0.69581	0.79325
TCONS_00006133	0	0.13585	0	0.20785	0.888787	0.599393		1.78849	0.4515	1.9859	0.64452	0.74394
TCONS_00006149	0.131067	0.136315	0.0795355	1.60591	1.85053	1.22293		49.2171	11.8179	2.0582	6.8491e-05	0.00016784
TCONS_00006189	0	0.034967	0	0.64199	0.28596	0.462839		5.7743	0.4515	3.6768	0.061063	0.096089
TCONS_00006194	0.0187743	0.0292889	0.056964	1.11282	0.96608	0.868692		86.9996	9.69955	3.165	1.1151e-11	4.8798e-11
TCONS_00006200	0	0	0.0141814	0	0.0993838	0		1.12341	0.508676	1.1431	0.89768	0.96382
TCONS_00006213	0.0535239	0.139167	0.0649598	8.64471	9.4235	5.44435		120.89	4.22675	4.838	2.0133e-19	1.4402e-18
TCONS_00006235	0.0105369	0.0448313	0.0290642	2.57599	2.7261	2.34139		1104.66	38.2698	4.8512	1.2888e-57	4.7941e-56
TCONS_00006250	0.0123787	0.0193113	0.00375587	2.80196	2.66898	2.68394		365.746	5.12147	6.1581	3.8357e-49	1.0711e-47
TCONS_00006295	0	0	0	0	0.0562978	0.0506226		0.895752	0	Inf	0.75078	0.84327
TCONS_00006310	0.486643	0.545059	0.590619	0.476534	0.509427	0.687109		6.23721	19.1211	-1.6162	0.021549	0.037043
TCONS_00006321	0	0.173741	0.101373	0.132911	0.497297	0		2.01312	2.82335	-0.48797	0.83086	0.91306
TCONS_00006381	11.7088	5.43052	9.31361	1.133	2.01867	1.0891		7.36058	149.581	-4.345	5.7909e-08	1.9074e-07
TCONS_00006383	0	0.373702	0.0622984	0.408401	0.436591	0.628126		4.00986	3.66918	0.12809	1	1
TCONS_00006386	0.165254	0.0644513	0.0501406	0	0	0		0	6.17943	#NAME?	0.0027368	0.0054485
TCONS_00006398	0	0	0	0.488447	0.391622	0.117381		1.77795	0	Inf	0.39626	0.49987
TCONS_00006399	0.0686711	0	0	0	0.350445	0		0.674044	0.475947	0.50204	1	1
TCONS_00006404	0.0169087	0.0334126	0.030782	1.35336	1.20229	1.0216		292.828	20.9681	3.8038	8.6275e-28	9.6723e-27
TCONS_00006414	0	0	0.0148899	0.605191	0.918271	0.450383		22.0682	0.508676	5.4391	1.7687e-06	5.0944e-06
TCONS_00006415	0	0	0	0.290003	0.841483	0.278768		7.37255	0	Inf	0.0063247	0.011924
TCONS_00006434	6.60758	8.35092	6.69971	1.86329	0.853671	0.639679		5.54656	114.516	-4.3678	7.8097e-23	6.7238e-22
TCONS_00006436	0	0.0188236	0	1.1808	1.32388	1.07968		27.3932	0.4515	5.9229	6.4825e-08	2.1276e-07
TCONS_00006439	0	0	0	1.0052	0.504399	0.552149		22.2059	0	Inf	2.4191e-07	7.5545e-07
TCONS_00006445	1.00729	0.661655	1.22251	0.168721	0.0901835	0		0.665038	24.1258	-5.181	1.971e-08	6.7357e-08
TCONS_00006454	0.520271	0.135275	0.473573	20.076	20.5767	22.0836		67.0273	3.88132	4.1101	1.0725e-12	5.0513e-12
TCONS_00006478	2.16949	3.63655	4.1176	0.128539	0.0981508	0.105908		4.00382	375.833	-6.5526	3.6705e-29	4.4007e-28
TCONS_00006480	0.0347239	0.0240761	0	1.69446	1.65391	1.78816		61.6723	2.33084	4.7257	3.1238e-13	1.5215e-12
TCONS_00006511	0.101307	0.105363	0	0.161204	0	0.774792		1.33615	0.927447	0.52675	1	1
TCONS_00006518	0.0265077	0.027569	0.0321714	1.39195	1.44294	1.82458		24.4994	1.43612	4.0925	6.705e-06	1.8272e-05
TCONS_00006519	0.0750513	0	0.0910866	1.85108	1.78735	1.72197		19.8124	1.96925	3.3307	0.00023654	0.00054447
TCONS_00006544	0	0	0	1.01058	0.180056	0.809524		2.66172	0	Inf	0.20523	0.28325
TCONS_00006551	0	0.392519	0	0	0.214001	2.11671		2.67982	1.3545	0.98438	0.82207	0.90484
TCONS_00006552	1.23774	0.514917	0.600878	1.77259	1.89494	1.70392		6.01249	8.60018	-0.5164	0.60257	0.70676
TCONS_00006558	0.515899	2.68276	0.626125	6.36213	5.92369	5.91837		19.5878	12.9685	0.59494	0.46502	0.57197
TCONS_00006559	0	0	0	0.170191	0.363876	0.654389		1.56232	0	Inf	0.46511	0.57197
TCONS_00006561	0.0530155	0.27569	0.128685	1.18105	1.26257	1.29748		9.79915	3.7508	1.3855	0.18678	0.26114
TCONS_00006562	0.0223569	0	0	5.47858	2.58609	5.09535		82.4418	0.475947	7.4364	5.005e-11	2.084e-10
TCONS_00006569	0	0	0	2.23765	2.46045	1.96659		22.937	0	Inf	1.2176e-07	3.9116e-07
TCONS_00006570	0.832572	0.865903	0.795115	1.9981	2.46106	2.17121		67.2849	80.9907	-0.26747	0.44345	0.55
TCONS_00006581	0.0155075	0.0138243	0.00268869	1.22323	1.16446	1.24023		227.518	6.54931	5.1185	2.6361e-33	3.8609e-32
TCONS_00006595	0	0.0140824	0.0164334	1.05575	0.967394	0.66276		27.3676	0.960176	4.833	3.4366e-07	1.0583e-06
TCONS_00006600	0.487238	0.506744	0	0	0.207207	0.372638		0.671071	3.70979	-2.4668	0.18222	0.2554
TCONS_00006601	0.183533	0.0477203	0.16706	0.876139	1.17077	1.05274		9.36028	3.88132	1.27	0.21359	0.29315
TCONS_00006603	0.0238879	0.0124221	0	3.87717	2.1943	2.64907		101.545	1.40339	6.1771	1.8612e-14	9.8003e-14
TCONS_00006605	0.132026	0.137311	0.300439	0.42017	0.393025	0.656324		12.4715	15.0497	-0.27111	0.75051	0.84327
TCONS_00006606	106.76	137.115	110.5	1.3246	2.47806	2.86489		8.92447	1505.46	-7.3982	4.0372e-106	6.1328e-104
TCONS_00006607	0.148906	0.132744	0.103269	1.38783	0.542788	1.20391		20.6557	8.07534	1.3549	0.05113	0.081848
TCONS_00006608	0.118775	0.138972	0.0900954	2.06719	1.93206	2.55485		123.126	20.8289	2.5635	6.392e-11	2.6407e-10
TCONS_00006609	0.658712	1.16464	0.959342	3.6686	5.26644	3.52647		26.0781	18.5391	0.49227	0.39485	0.49933
TCONS_00006614	0.0585428	0.0101478	0.0236837	0.838403	0.713699	0.880544		34.7194	4.32454	3.0051	6.9011e-06	1.8783e-05
TCONS_00006617	0.0254286	0.0377809	0.00881762	5.56657	6.46369	6.27329		699.035	8.86398	6.3013	1.1823e-65	6.0076e-64
TCONS_00006618	0.00957752	0.0199219	0.0116238	0.792489	0.863482	0.776436		70.3734	3.77525	4.2204	2.4994e-13	1.2246e-12
TCONS_00006652	1.37089	0.960845	0.723387	0.189688	0.0506954	0.136755		1.77498	46.0636	-4.6978	1.1981e-08	4.1777e-08
TCONS_00006653	19.394	37.7673	2.51609	0.319247	0.265442	0.0340976		3.77757	1196.87	-8.3076	7.8361e-05	0.0001905
TCONS_00006654	1.99207	1.97765	2.41769	1.29676	1.38627	1.66203		6.68207	31.1432	-2.2206	0.00021703	0.00050152
TCONS_00006655	0.14083	0.167392	0.262484	3.27339	2.85765	3.70819		272.676	49.6476	2.4574	4.2646e-15	2.3403e-14
TCONS_00006662	0	0.643646	0.901317	0.393909	0.421099	0.946621		2.00569	5.30956	-1.4045	0.31374	0.40956
TCONS_00006663	0.294587	0.306381	0.429034	0.281256	0.300669	0.18024		1.78097	7.68929	-2.1102	0.076267	0.11713
TCONS_00006665	0.519204	0.523627	0.687422	0.550786	0.56204	0.457251		13.8029	48.4666	-1.812	0.00017488	0.00040808
TCONS_00006669	0.224879	0	0.682316	0.536755	0	0.343974		1.10692	3.49527	-1.6588	0.42144	0.52658
TCONS_00006678	0	0.0871074	0	0.333184	2.06585	0.320276		8.73262	0.903	3.2736	0.17812	0.25026
TCONS_00006715	0.540076	0.388082	0.786562	0.0781266	0	0.01502		1.32409	76.9067	-5.86	1.2208e-14	6.5181e-14
TCONS_00006720	0.130068	0.811649	0.157858	0.620908	0	0		0.660535	3.69362	-2.4833	0.2166	0.29682
TCONS_00006721	0	0	0	0.583221	0	0		0.880713	0	Inf	0.75611	0.8435
TCONS_00006730	16.4095	8.80157	16.7126	1.24341	1.32923	1.71392		40.5404	1263.99	-4.9625	3.4547e-13	1.6767e-12
TCONS_00006731	0.20464	0.744913	0	0.162816	0.174054	0.939048		1.78403	4.1124	-1.2048	0.49948	0.60658
TCONS_00006880	0	0	0	0.0376888	0	0		0.440357	0	Inf	1	1
TCONS_00006887	474.208	371.537	417.464	1.00504	0.429763	0.772879		2.44303	4448.67	-10.83	6.2596e-100	8.1809e-98
TCONS_00006974	0	0.281897	0.246718	0.107825	0.576338	0.103648		1.56678	3.33203	-1.0886	0.55113	0.65532
TCONS_00006979	0	0.187243	0	0.14324	0	0		0.220178	0.903	-2.0361	0.75263	0.84327
TCONS_00007021	0	0	0	0.122418	0	0.117675		0.443373	0	Inf	1	1
TCONS_00007043	0	0.0402583	0.00939582	2.4638	2.22561	2.77096		134.234	2.76618	5.6007	7.1547e-26	7.2787e-25
TCONS_00007074	2.46687	1.66633	0.98769	0.647486	0.346089	0.466801		7.99864	90.889	-3.5063	0.00010287	0.00024642
TCONS_00007235	0	0	0	0.235965	0.0630631	0.113412		1.55178	0	Inf	0.46763	0.57265
TCONS_00007241	0.00741986	0.0154338	0.0720414	1.29875	1.02236	0.74906		57.1496	5.44836	3.3909	1.4376e-09	5.4001e-09
TCONS_00007326	0.128435	0	0	0.694862	0.568043	0.117872		7.33347	2.37974	1.6237	0.248	0.33348
TCONS_00007373	0	0	0	1.56765	1.67586	1.03105		11.3539	0	Inf	0.00035434	0.00079815
TCONS_00007394	0	0	0	0.00547035	0.00584794	0		0.444859	0	Inf	1	1
TCONS_00007395	0	0	0	0.0107813	0.0115255	0.00518181		1.11291	0	Inf	0.64357	0.74394
TCONS_00007429	0	0	0	0.575357	1.1654	1.45544		23.4316	0	Inf	1.3019e-06	3.7987e-06
TCONS_00007476	0.0327948	0.0341078	0.119405	0.208738	0.725225	0.0501628		4.02476	2.45348	0.71408	0.68032	0.77795
TCONS_00007502	0	0.00755797	0.0352788	4.04727	4.36371	4.03497		237.395	2.4862	6.5772	4.6122e-41	9.248e-40
TCONS_00007516	0.131067	0.19084	0.0318142	27.9053	37.9025	33.6005		525.315	6.04891	6.4404	1.1058e-59	4.4376e-58
TCONS_00007527	0	0.0745908	0	0.114123	0.0406668	0		0.885216	1.3545	-0.61366	0.90032	0.96543
TCONS_00007582	0	0	0.15853	1.45495	1.77757	1.19879		4.67787	0.508676	3.201	0.11805	0.17403
TCONS_00007591	0.0307472	0.0213188	0	3.3433	2.03983	3.18242		116.733	2.33084	5.6462	5.2546e-16	3.0651e-15
TCONS_00007604	0.0601882	0.0156494	0.036524	0.670418	0.767886	0.966667		22.2796	3.37264	2.7238	0.00059426	0.0012976
TCONS_00007616	0.284222	0.650321	0.0689897	0.904532	0.870271	0.347796		5.11669	7.85491	-0.61838	0.53334	0.64183
TCONS_00007625	0.317544	0.440343	0.770781	0.33686	0	0		0.440357	6.2859	-3.8354	0.018166	0.03167
TCONS_00007656	0.0252227	0.0996832	0.036734	1.80609	1.59609	1.75155		141.996	14.0103	3.3413	2.4725e-16	1.4755e-15
TCONS_00007665	0	0	0	0.484621	0.613507	0.355514		24.9501	0	Inf	3.2246e-08	1.0851e-07
TCONS_00007667	0.043977	0	0	0.629803	0.822892	0.201801		5.12268	0.475947	3.428	0.090949	0.13734
TCONS_00007668	0.072912	0	0	0.928166	1.36432	0.55763		5.34889	0.475947	3.4904	0.079137	0.12121
TCONS_00007704	2.0226	3.34097	2.59915	0.0946604	0.101194	0.181986		0.891249	58.8755	-6.0457	3.1631e-19	2.2411e-18
TCONS_00007733	0.0644873	0.067069	0.0391328	0.923535	1.02385	0.887756		36.5243	7.09071	2.3649	9.9752e-05	0.00023937
TCONS_00007743	1.63084	1.92228	1.14358	1.21103	0.462363	0.44347		16.1888	115.339	-2.8328	3.2485e-09	1.1832e-08
TCONS_00007746	0.291701	0.256706	0.299561	3.60623	2.36653	3.53516		59.1573	16.7493	1.8205	8.6456e-05	0.00020901
TCONS_00007770	0	0	0	0	0.522162	0		0.674044	0	Inf	0.8725	0.94554
TCONS_00007789	0	0	0.0707363	16.1682	15.5327	16.3145		343.287	1.52603	7.8135	1.7879e-54	6.0319e-53
TCONS_00007790	0.0768552	0.0799321	0.0559656	163.215	146.164	162.746		4270.17	6.16327	9.4364	1.2487e-139	4.8958e-137
TCONS_00007857	4.96689	6.35289	6.08427	0.957259	0.839658	0.660637		22.0262	497.369	-4.497	6.9999e-46	1.7124e-44
TCONS_00007885	0	0	0	0.840598	0.89862	0.317441		14.9112	0	Inf	2.8756e-05	7.3405e-05
TCONS_00007957	0	0.41105	0	1.88671	2.46514	1.41059		6.01546	1.3545	2.1509	0.17273	0.24401
TCONS_00007975	0	0.0960146	0.0560217	4.26014	5.57497	5.93083		47.4711	1.41168	5.0716	2.0968e-11	8.9983e-11
TCONS_00007976	0.0520447	0.108257	0.0252658	2.86543	2.77991	2.61112		109.97	7.91209	3.7969	3.563e-16	2.1037e-15
TCONS_00007983	0.00990896	0.0123668	0.0264574	1.26771	1.16643	0.903339		232.763	10.6842	4.4453	7.227e-30	8.9955e-29
TCONS_00007992	0.615287	1.13763	0.497832	0	0.174442	0.156857		1.34363	29.1192	-4.4378	1.4702e-06	4.2634e-06
TCONS_00007993	0.310758	0.538665	0.712402	0	0	0		0	19.7035	#NAME?	4.4817e-09	1.6141e-08
TCONS_00008021	0	0.0827069	0	1.39195	3.11133	1.33802		10.0448	0.4515	4.4756	0.0040585	0.0078703
TCONS_00008026	0	0.0471216	0.027494	1.40586	0.693647	1.03954		19.3271	1.41168	3.7751	0.00012603	0.00029908
TCONS_00008027	0	0	0	1.17698	0.503289	0.113138		3.3237	0	Inf	0.1251	0.18287
TCONS_00008029	0.077387	0.158195	0.100399	1.46496	1.3845	1.1633		208.1	55.3069	1.9117	2.9682e-09	1.0857e-08
TCONS_00008045	0.34999	0.365917	0.438182	11.7744	10.7698	10.2363		2467.55	276.367	3.1584	7.2281e-35	1.1281e-33
TCONS_00008047	0	0	0	0.599848	0.732859	0.164745		3.78509	0	Inf	0.089014	0.13485
TCONS_00008062	0.0234478	0.0186485	0.0150658	6.87623	7.03412	7.26386		2131.87	18.5387	6.8454	2.1502e-96	2.5464e-94
TCONS_00008071	0.540422	0.899292	0	0.859943	1.10316	0		2.44898	5.99174	-1.2908	0.33629	0.43482
TCONS_00008072	0.0331275	0.0620168	0.0884521	5.14488	2.34426	5.17865		268.233	12.0387	4.4777	4.9581e-08	1.6433e-07
TCONS_00008078	0.281062	0.313194	0.950244	0.28751	0.478108	0.214955		6.6895	33.2741	-2.3144	0.040172	0.065495
TCONS_00008103	67.6459	50.304	53.1311	3.46935	2.63521	3.94927		24.4769	1329.88	-5.7637	2.2537e-32	3.1681e-31
TCONS_00008130	0	0	0	1.07244	0.476453	1.05767		41.7759	0	Inf	1.1491e-08	4.0117e-08
TCONS_00008161	0	0	0	0	0.239524	0.646134		0.894265	0	Inf	0.75131	0.84327
TCONS_00008222	0	0.141052	0	1.72647	1.15353	1.65958		14.0112	1.3545	3.3707	0.0025625	0.005126
TCONS_00008244	0.207952	0.252323	0.196297	2.70236	1.33636	2.38561		77.7758	25.17	1.6276	0.0015141	0.0031251
TCONS_00008272	0.0387156	0.0977879	0.013425	1.42574	0.809116	1.52278		95.1665	12.0245	2.9845	3.9687e-06	1.1056e-05
TCONS_00008296	0	0	0.119405	0.313107	0	0.451466		1.10994	0.508676	1.1257	0.90016	0.96538
TCONS_00008324	0.152716	0.47649	0.278018	4.73867	3.50706	4.32149		22.9116	5.18692	2.1431	0.0034762	0.0068217
TCONS_00008325	0	0	0	1.31367	1.27668	1.49238		7.5703	0	Inf	0.0054434	0.010349
TCONS_00008334	389.269	242.526	404.691	0.787818	0.631648	0.757297		2.44754	3717.85	-10.569	1.0838e-45	2.6314e-44
TCONS_00008373	0.01863	0.0064586	0	0.74112	0.496493	0.54143		39.7955	1.87934	4.4043	5.1288e-09	1.838e-08
TCONS_00008374	0	0	0	0.613011	0.524259	0.730685		16.9171	0	Inf	7.1556e-06	1.943e-05
TCONS_00008377	0.966498	1.52789	1.03224	0.123035	0.131527	0		0.889719	40.2466	-5.4994	1.867e-13	9.2203e-13
TCONS_00008404	0.306194	0	0	2.19253	1.17194	1.05379		7.99409	1.90379	2.0701	0.10153	0.15193
TCONS_00008405	0.781548	0.560577	0.49062	0.600374	0.779347	0.535892		9.80361	30.4626	-1.6357	0.0039594	0.0076912
TCONS_00008430	0.0262247	0.0136373	0	19.9468	23.6211	22.4232		697.96	1.40339	8.9581	2.1352e-79	1.5885e-77
TCONS_00008476	0.322098	0.569489	0.430009	0.512537	0.164374	0.344876		4.43819	18.0304	-2.0224	0.0069643	0.01304
TCONS_00008498	0	0	0	2.98875	1.34648	2.66775		73.0965	0	Inf	4.2346e-11	1.775e-10
TCONS_00008546	0	0	0	0.346976	0.303485	0.409337		14.9144	0	Inf	2.8711e-05	7.3296e-05
TCONS_00008578	0	0.128212	0	0.196164	0	0		0.220178	0.4515	-1.0361	1	1
TCONS_00008579	0	0.0546035	0	0.306324	0.119079	0.294456		5.77583	1.3545	2.0923	0.19292	0.26891
TCONS_00008595	0	0	0	1.01417	0.879061	0.843141		22.0293	0	Inf	2.2222e-07	6.9671e-07
TCONS_00008635	0.0931592	0.0726666	0.282659	0.0370597	0.158471	0.17812		2.23488	8.34505	-1.9007	0.11204	0.16586
TCONS_00008640	0	0	0	0.761711	0.610716	0.274576		3.7791	0	Inf	0.089292	0.13514
TCONS_00008651	2.56673	2.36985	1.9708	0.708499	0.623743	0.841298		11.5757	117.461	-3.343	9.2967e-17	5.6978e-16
TCONS_00008720	0.383061	0.225758	0.371924	3.12899	3.51873	3.5351		110.704	34.1621	1.6962	4.073e-06	1.133e-05
TCONS_00008724	0	0.00883611	0	0.581324	0.37576	0.662766		26.6923	0.4515	5.8856	9.9381e-08	3.2146e-07
TCONS_00008771	1.28409	1.27191	0.630802	1.31355	0.57209	1.16913		13.9962	46.6973	-1.7383	0.002436	0.0048915
TCONS_00008790	0.0251143	0.156718	0.106681	1.63848	1.52729	1.61342		105.735	19.8613	2.4124	2.772e-09	1.0172e-08
TCONS_00008791	0	0.0432196	0.0168116	16.9943	2.05001	6.41994		256.933	1.86318	7.1075	0.0010705	0.0022576
TCONS_00008805	0	0.0701645	0	0.644106	0.573805	0.515961		3.56045	0.4515	2.9793	0.23617	0.32052
TCONS_00008808	0	0	0.00557451	2.22919	0.0390665	0.702565		90.5973	0.508676	7.4766	0.011999	0.021612
TCONS_00008817	0	0	0	1.8829	2.48649	1.91643		12.4788	0	Inf	0.00015964	0.00037429
TCONS_00008842	0.0153826	0.111989	0.0373384	1.78685	2.42045	1.63528		104.736	9.3076	3.4922	2.5887e-14	1.3521e-13
TCONS_00008843	0	0.0124366	0	0.856258	1.22048	0.676759		31.6471	0.4515	6.1312	4.8159e-09	1.73e-08
TCONS_00008852	0	0	0	0.720956	0	0.173256		4.41563	0	Inf	0.18804	0.2627
TCONS_00008868	2.04299	1.48735	0.852327	0.142227	0.0217206	0.19531		3.99788	154.697	-5.2741	7.6061e-08	2.4826e-07
TCONS_00008917	0.116715	0	0	1.57863	1.88614	0.981895		10.4671	0.951895	3.4589	0.0082564	0.015275
TCONS_00008924	0	0.0697049	0	1.17313	0.798065	0.615097		5.3339	0.4515	3.5624	0.080381	0.12294
TCONS_00008926	1.14941	0.0703191	0.246175	0	0	0.103419		0.223195	10.0686	-5.4954	0.084031	0.12798
TCONS_00008932	0	0	0	0.800733	0	0.329876		2.21083	0	Inf	0.28674	0.37852
TCONS_00008944	0	0.353878	0.442452	0.386736	0.124029	0.408928		5.33097	13.9511	-1.3879	0.27713	0.36836
TCONS_00008946	0.0177024	0.0368222	0.0286462	1.73708	1.84694	1.91348		129.392	6.17155	4.39	7.0137e-21	5.4556e-20
TCONS_00008955	0	0	0	0.419869	0.598467	0.941739		3.12162	0	Inf	0.14612	0.21065
TCONS_00008957	0.0201814	0.0209894	0	0.867066	0.858255	1.14217		19.82	0.927447	4.4176	3.1403e-05	7.9771e-05
TCONS_00008971	0.0266999	0.0370251	0.0270038	33.8613	31.9595	36.6743		3204.07	9.01106	8.474	1.0746e-123	2.5556e-121
TCONS_00008976	0.0582466	0.121157	0	42.1715	23.6806	39.8249		253.648	1.37895	7.5231	7.4303e-19	5.1526e-18
TCONS_00008977	0.149638	0.281814	0.196334	5.62455	4.88452	5.13445		537.211	68.2076	2.9775	1.5333e-24	1.4562e-23
TCONS_00008982	0.0132168	0.0274918	0.0160407	12.6397	11.9721	13.4742		801.458	3.77525	7.7299	4.291e-79	3.1519e-77
TCONS_00008983	0.00398494	0.00414447	0.0145091	2.6759	2.1624	2.38937		252.081	2.45348	6.6829	8.4648e-43	1.8315e-41
TCONS_00008984	0	0	0	0.845796	0	1.21954		2.21988	0	Inf	0.28539	0.37727
TCONS_00008985	0	0.469483	0	0	1.02385	0		0.898725	1.3545	-0.59181	0.90726	0.97062
TCONS_00008987	0	0.0796131	0	3.16699	2.21366	2.22468		13.7849	0.4515	4.9322	0.00035913	0.00080792
TCONS_00009021	0.199974	1.97581	0.9708	1.75014	1.53077	2.90585		8.68479	13.5998	-0.64702	0.511	0.61853
TCONS_00009022	0	0	0	0.183627	1.76671	0.353026		2.6887	0	Inf	0.2047	0.28286
TCONS_00009065	0	0	0	0.994985	0.966967	0.956438		7.12392	0	Inf	0.0075431	0.014043
TCONS_00009073	0.0295154	0.061394	0.286573	0.704491	0.702911	0.857785		10.6889	5.44836	0.97222	0.26854	0.3582
TCONS_00009104	0.923721	0.2217	0	3.27893	2.65916	3.80402		19.14	7.54182	1.3436	0.089559	0.1354
TCONS_00009122	2.16042	1.3107	1.09251	0.716199	0.765634	0.550762		3.11708	22.8305	-2.8727	0.00017442	0.00040716
TCONS_00009123	0.0887167	0.692013	0.215344	0	0.830027	0.0678503		2.69469	9.7591	-1.8566	0.2403	0.32498
TCONS_00009124	0	0	0	0	0	0.586905		0.669584	0	Inf	0.87415	0.94554
TCONS_00009144	0.0657429	0.13675	0.145072	3.74705	2.28751	3.0808		212.52	25.3419	3.068	3.431e-11	1.4498e-10
TCONS_00009146	1.23892	1.70814	1.53825	1.68609	1.77474	1.70804		175.92	484.841	-1.4626	4.4319e-08	1.476e-07
TCONS_00009151	0.0432947	0.405252	0	0.413355	0.662829	0.19867		4.01278	4.53945	-0.17791	0.90824	0.97121
TCONS_00009152	0.767399	0.319249	0.372544	0.976895	1.04432	2.34762		4.01139	4.30009	-0.10027	1	1
TCONS_00009154	0.857429	1.36736	1.00594	0.0909585	0.0972369	0.393456		2.89847	49.799	-4.1028	3.087e-12	1.4034e-11
TCONS_00009156	0.305433	1.42947	1.29742	0.729026	0.259782	1.40156		2.22438	8.57613	-1.9469	0.074453	0.11491
TCONS_00009157	4.69717	6.91899	5.99915	0.17287	0.102127	0.0830861		17.3258	2712.12	-7.2904	2.9152e-96	3.4244e-94
TCONS_00009159	2.78073	3.85487	3.00739	0.393195	0.355212	0.361991		44.2908	1223.31	-4.7876	4.5895e-53	1.4812e-51
TCONS_00009165	0.0691351	0.179757	0	0.770075	0.646823	1.16324		10.4643	3.2094	1.7051	0.11036	0.1636
TCONS_00009172	0.31975	0.63343	0.406546	0.0242285	0	0		0.220178	39.2458	-7.4777	3.6151e-14	1.87e-13
TCONS_00009179	1.74638	2.7943	2.03799	0.748169	0.228517	0.308222		2.66019	43.1515	-4.0198	9.0102e-11	3.6908e-10
TCONS_00009277	0	0.0332464	0.0193983	1.05548	0.965205	0.757889		48.0652	2.82335	4.0895	8.3179e-10	3.1784e-09
TCONS_00009285	0.195205	0.152265	0.177684	0.776546	0.664117	0.746461		6.23118	4.78432	0.38119	0.78885	0.87505
TCONS_00009306	2.92884	4.90444	3.58019	0.140821	0.0788548	0.0966895		10.4432	1192.09	-6.8348	2.9246e-37	5.0389e-36
TCONS_00009309	0	0.00964789	0.0337756	6.89347	5.39678	6.66897		284.566	1.97753	7.1689	1.9859e-47	5.1354e-46
TCONS_00009313	0.00174627	0.00363237	0.00211938	1.03369	1.06048	0.558258		208.765	1.88762	6.7892	6.0999e-20	4.4942e-19
TCONS_00009340	0.00168299	0	0	0.0294584	0.0372176	0.0463372		9.36032	0.475947	4.2977	0.0062182	0.011735
TCONS_00009342	0.00876151	0.0410052	0.0531675	2.49556	2.75724	2.92824		259.492	10.1022	4.683	3.9088e-33	5.6761e-32
TCONS_00009343	0.0360705	0.0875339	0.0145924	1.26273	2.14755	0.901163		49.0598	5.09702	3.2668	2.7933e-05	7.1423e-05
TCONS_00009344	0	0	0	0	1.58231	0.158089		2.24533	0	Inf	0.40643	0.51039
TCONS_00009363	0.682133	1.24152	0.310454	1.62816	0	0.260847		3.08853	11.6546	-1.9159	0.075458	0.11615
TCONS_00009378	0.0133927	0	0	0.0852439	0.0455639	0.061456		1.99966	0.475947	2.0709	0.56965	0.67342
TCONS_00009381	0	0	0	0.109912	0.070499	0.0845228		2.66771	0	Inf	0.20458	0.28277
TCONS_00009411	0.338558	0	0	0.538729	0	0.172619		0.88373	1.42784	-0.69216	0.90752	0.97073
TCONS_00009417	0.0126634	0.0526813	0	2.70016	2.62804	1.76265		77.2257	2.28195	5.0807	2.1111e-16	1.2663e-15
TCONS_00009428	0.0658006	0.273739	0.0399297	1.41351	1.67898	1.86199		20.9435	5.07257	2.0457	0.0077814	0.01444
TCONS_00009467	0.00725159	0	0.0176019	0.703881	0.96217	0.5546		42.1157	1.4933	4.8178	3.617e-10	1.4193e-09
TCONS_00009485	0.598595	0.647462	1.16238	0.609607	0.570224	0.878984		12.0251	43.9847	-1.871	0.0002385	0.00054854
TCONS_00009487	0.0205737	0.0213974	0.0249695	0.58928	0.524962	0.660858		12.0205	1.43612	3.0652	0.0074717	0.013921
TCONS_00009528	0	0.0347765	0	1.64944	0.796326	0.920636		13.9886	0.4515	4.9534	0.00031362	0.00071079
TCONS_00009534	0.411916	0.736859	0.259961	0.78655	0.420421	0.378039		13.3235	37.926	-1.5092	0.032993	0.054797
TCONS_00009536	0.093427	0.140353	0.113389	1.99872	1.97775	1.9451		158.294	29.4622	2.4257	1.4127e-11	6.1367e-11
TCONS_00009539	0.0137558	0.0286129	0.0333896	1.12727	1.04128	0.725906		58.0754	4.7926	3.599	4.2761e-10	1.6687e-09
TCONS_00009570	0	0	0	0.123971	0	0.119169		0.443373	0	Inf	1	1
TCONS_00009577	0	0	0	1.529	0.534941	0.748246		22.4035	0	Inf	4.7657e-05	0.00011881
TCONS_00009582	0	0.0120562	0	1.60479	1.12399	0.726982		41.1133	0.4515	6.5087	3.9902e-09	1.4437e-08
TCONS_00009616	87.7028	53.6275	92.8608	3.84983	4.11557	4.85715		11.8048	687.401	-5.8637	1.665e-21	1.3393e-20
TCONS_00009617	0.138782	0.104973	0.153121	1.24471	1.13747	1.0807		38.0581	13.9342	1.4496	0.0059854	0.011313
TCONS_00009620	0	0.0323126	0	0.346066	0.369953	0.190091		4.0068	0.4515	3.1497	0.18108	0.25402
TCONS_00009702	0.7903	0.84062	0.348783	2.91525	2.35263	2.52757		60.2926	49.398	0.28753	0.51534	0.62295
TCONS_00009712	0.00511514	0.0265996	0.00620804	1.09068	0.887528	0.766762		74.2945	3.24212	4.5182	1.3061e-14	6.9518e-14
TCONS_00009777	0.104054	0.10822	0	1.3246	0	0.0795804		3.74605	1.85489	1.014	0.74941	0.84327
TCONS_00009782	0.0261465	0.0543865	0	9.36122	5.69308	6.27899		113.341	1.37895	6.361	5.677e-17	3.5203e-16
TCONS_00009793	0.959249	0.570087	0.498943	5.66948	10.0237	3.14414		18.7338	6.66366	1.4913	0.054923	0.087068
TCONS_00009794	0.00578896	0.0210725	0.00351291	0.824442	0.738561	0.557851		101.237	4.62107	4.4534	7.0376e-18	4.6228e-17
TCONS_00009795	0.0225768	0.00880524	0.00685013	2.07468	1.90104	1.54537		270.6	6.17943	5.4525	1.1165e-38	2.0348e-37
TCONS_00009796	0.0251813	0.0130947	0.0458422	2.86497	4.0051	2.63843		104.079	2.92942	5.1509	8.8492e-21	6.8412e-20
TCONS_00009798	1.25381	0.652003	0.896715	7.08979	7.76959	7.6028		139.2	56.0814	1.3116	8.6727e-05	0.0002096
TCONS_00009806	0	0	0	1.21851	1.33983	1.13783		23.3834	0	Inf	9.0545e-08	2.9389e-07
TCONS_00009807	0	0	0.00743601	1.28693	1.32364	0.787226		76.3464	0.508676	7.2297	1.0872e-19	7.8917e-19
TCONS_00009843	0.0307883	0.0320209	0	1.32278	3.24715	0.565124		22.5534	0.927447	4.6039	0.010001	0.018235
TCONS_00009899	0.386113	0	0	0	1.31362	0.590596		2.69023	1.90379	0.49885	0.90972	0.97236
TCONS_00009900	0.00644806	0.0301779	0.0156515	2.66771	2.73119	2.61367		344.677	7.0501	5.6115	1.452e-44	3.3435e-43
TCONS_00009998	0	0	0	12.486	12.0788	9.84691		172.278	0	Inf	2.151e-38	3.8739e-37
TCONS_00010009	0.0510748	0	0	0.243817	0.347529	0.781238		3.79121	0.475947	2.9938	0.20448	0.28274
TCONS_00010128	22.1841	16.7647	18.143	17.7771	16.7418	19.2041		140.477	478.213	-1.7673	7.1648e-09	2.5382e-08
TCONS_00010150	0.52062	0.584351	0.650623	2.01777	1.55202	2.09729		153.302	150.186	0.029624	0.92369	0.98442
TCONS_00010166	2.13661	0.962931	2.24737	3.17321	3.14994	2.50558		17.1402	33.3735	-0.96132	0.068877	0.10703
TCONS_00010228	0	0	0	0.427525	0.114259	0		1.10539	0	Inf	0.64596	0.74435
TCONS_00010229	0	0	0	2.16287	3.46824	2.42559		9.81113	0	Inf	0.0010747	0.0022658
TCONS_00010234	0.660128	0.600737	0.550805	0.656515	0.491282	0.694189		6.22969	19.5316	-1.6486	0.017844	0.03115
TCONS_00010236	0	0.0418687	0	0.384352	1.09568	0.461827		13.1799	0.903	3.8675	0.0035272	0.0069139
TCONS_00010253	0.28755	0.82242	0.610728	0.800733	0.733718	0.769712		4.4517	10.431	-1.2285	0.17423	0.24537
TCONS_00010260	0	0	0	0	0	0.730777		0.892779	0	Inf	0.75183	0.84327
TCONS_00010270	0	0	0	0.695794	0.446293	0.222946		6.44078	0	Inf	0.012411	0.022273
TCONS_00010289	0.0563627	0.0631283	0	1.51777	1.31278	1.18707		128.384	12.5083	3.3595	1.8982e-15	1.0638e-14
TCONS_00010296	0	0	0	2.2711	0.889078	0.676459		26.3847	0	Inf	0.00030928	0.00070154
TCONS_00010297	0	0.00971246	0	4.88893	5.6553	6.07082		247.283	0.4515	9.0972	7.3287e-47	1.849e-45
TCONS_00010299	0.140807	0.585777	1.19624	2.24058	3.35334	5.16907		10.704	5.84268	0.87345	0.32808	0.42688
TCONS_00010306	0	0.146444	0	1.26966	1.03794	0.646134		8.67264	1.3545	2.6787	0.045625	0.073747
TCONS_00010309	0.459434	0.20905	0.139399	0.731072	0.439613	0.570984		8.44652	12.8104	-0.60088	0.46122	0.56922
TCONS_00010311	1.36605	1.92218	1.1703	2.04585	2.32376	1.96659		10.9135	24.5797	-1.1713	0.046087	0.074317
TCONS_00010317	0.0113144	0.0353021	0	1.58435	1.25103	1.22876		49.8268	1.83045	4.7667	2.7706e-11	1.1783e-10
TCONS_00010333	0.0163887	0.0170448	0.119341	0.756272	0.585446	0.501361		15.5674	3.9795	1.9679	0.018926	0.032919
TCONS_00010360	0	0	0	1.30823	1.66748	1.71703		82.4527	0	Inf	2.4382e-22	2.0445e-21
TCONS_00010399	0	0	0.060675	0.795517	1.02051	0.994107		7.79949	0.508676	3.9386	0.016669	0.029301
TCONS_00010403	0	0.124706	0.145525	0	0	0		0	0.960176	#NAME?	0.54621	0.65441
TCONS_00010416	0.682133	0	0.965856	3.25632	2.32072	4.52134		12.4624	6.41642	0.95775	0.23636	0.32072
TCONS_00010420	0	0.0765584	0	1.4056	0.876531	2.02672		16.4648	0.903	4.1885	0.00023676	0.00054489
TCONS_00010428	0.654533	0.799536	0.818585	1.59835	1.38483	1.21749		320.843	552.48	-0.78406	0.0023792	0.0047874
TCONS_00010429	0.0453635	0.0471796	0.0305866	2.94352	2.66654	2.53651		224.112	10.8904	4.3631	1.8148e-28	2.1087e-27
TCONS_00010438	0.0995154	0.112908	0.0658788	3.75729	2.30841	3.39032		145.851	13.7055	3.4117	1.2419e-11	5.4199e-11
TCONS_00010439	0	0	0	0	0.0924181	0.0831016		0.447876	0	Inf	1	1
TCONS_00010443	0.354184	0.982303	0.429859	0.375729	0.602495	0		1.1144	6.56587	-2.5587	0.054881	0.087017
TCONS_00010447	0.241023	0.232767	0.229837	0.273947	0	0.263334		4.43373	18.1282	-2.0316	0.0069784	0.013065
TCONS_00010454	0.787076	0.799096	1.25091	0.268378	0.127512	0.0859934		3.54991	66.4785	-4.227	3.0764e-15	1.6997e-14
TCONS_00010535	1.01016	1.15228	1.18645	32.978	23.78	30.7533		374.133	45.3656	3.0439	7.6485e-19	5.3005e-18
TCONS_00010550	0.0225402	0.0468851	0.0501528	7.92659	8.26922	9.67665		958.554	13.8691	6.1109	2.2238e-65	1.1182e-63
TCONS_00010558	0.0239812	0.130942	0.029105	0.562859	1.08104	0.541053		49.9752	13.42	1.8968	0.0069287	0.01298
TCONS_00010560	0.0187514	0.0195021	0.091031	0.566921	1.2759	0.458912		33.4835	5.9243	2.4987	0.0071288	0.013332
TCONS_00010561	0.372977	0	0	0.118699	0.571016	0.399352		4.02485	4.75947	-0.24187	0.93269	0.99219
TCONS_00010562	0.0956261	0.0497272	0.0580287	2.70092	1.58601	1.93807		36.2245	3.82414	3.2438	1.6378e-06	4.7289e-06
TCONS_00010563	0.0257949	0.10731	0.0939187	1.47766	1.66741	0.868028		21.3746	3.80798	2.4888	0.0016048	0.0033029
TCONS_00010584	0	0	0	0.181377	0.0775585	0.156915		10.2185	0	Inf	0.00079504	0.0017067
TCONS_00010585	0	0	0	0.295014	0.323901	0.260591		24.2731	0	Inf	5.0262e-08	1.664e-07
TCONS_00010601	0.0272883	0.0283808	0.0165594	2.68676	1.40999	1.90439		245.052	9.45428	4.696	6.9995e-12	3.111e-11
TCONS_00010611	0.206475	0.107371	0.125295	2.19035	1.75615	2.6845		26.9305	5.73621	2.2311	0.0010646	0.002246
TCONS_00010612	0	0	0	0.904532	0.966967	3.47796		6.68819	0	Inf	0.033887	0.056099
TCONS_00010613	0	0	0	0.686022	0.146675	0.395666		1.99516	0	Inf	0.33704	0.4354
TCONS_00010647	0.319988	0.35657	0.138699	0.145479	0.0388803	0.0699217		1.55178	15.9791	-3.3642	0.00022009	0.00050817
TCONS_00010648	0.00903354	0.00939519	0	0.344989	0.737604	0.317806		21.2025	0.927447	4.5148	5.5605e-05	0.0001376
TCONS_00010654	0	0.0109294	0.012754	11.9896	12.8887	11.9913		486.366	0.960176	8.9845	1.326e-67	7.1512e-66
TCONS_00010678	0.422145	0.313604	0.439149	1.63136	1.84655	0.368978		8.68007	8.64119	0.0064773	1	1
TCONS_00010705	2.18987	1.9634	2.5432	5.37713	6.71168	4.9378		124.537	156.823	-0.33257	0.28214	0.37435
TCONS_00010756	0	0	0	1.57875	1.74398	1.467		120.259	0	Inf	8.9778e-30	1.1127e-28
TCONS_00010784	1.94313	2.44489	1.50073	0.216223	0.161803	0.2702		6.67608	192.459	-4.8494	1.5603e-20	1.1876e-19
TCONS_00010832	0.03843	0.0499607	0.0466409	1.28418	0.702754	1.58712		52.2613	6.19599	3.0763	5.9277e-05	0.00014635
TCONS_00010836	0.0917667	0.0477203	0.111373	1.8983	1.40492	2.17567		16.6879	2.42075	2.7853	0.0025266	0.0050601
TCONS_00010839	0	0.0306675	0	2.0176	1.10351	0.902064		18.8745	0.4515	5.3856	1.6937e-05	4.4332e-05
TCONS_00010843	0	0	0	0	0.196302	0.706051		1.11746	0	Inf	0.64214	0.74394
TCONS_00010844	1.20969	1.0065	1.79849	1.92492	0.720224	1.71157		20.2109	58.411	-1.5311	0.00056313	0.0012331
TCONS_00010858	0	0	0	0.174446	0.27973	0.0838436		1.33759	0	Inf	0.54773	0.65451
TCONS_00010859	0	0	0	1.57089	1.4694	1.51003		20.479	0	Inf	6.3043e-07	1.8986e-06
TCONS_00010890	0.431092	0.655282	0.657352	11.4153	10.3605	14.1009		452.839	69.2226	2.7097	1.3129e-14	6.9867e-14
TCONS_00010893	0.109238	0.454446	0	0.869124	0.185823	0.334181		1.77196	2.28195	-0.36492	0.89853	0.96443
TCONS_00010897	0.0269074	0.0573685	0.0408205	7.92742	6.91838	7.94133		2355.84	40.7473	5.8534	1.8731e-83	1.5572e-81
TCONS_00010913	0.00787581	0.0163822	0.00477927	1.47255	1.87563	1.92749		186.075	3.26657	5.832	9.1415e-33	1.3098e-31
TCONS_00010952	0.0106251	0.044202	0.0128953	3.17854	4.73543	1.80399		125.035	2.79062	5.4856	4.0668e-09	1.4692e-08
TCONS_00010955	0.0244784	0.152751	0.148542	0.272658	0.416397	0.449305		6.4664	5.72833	0.17485	0.94153	1
TCONS_00010959	0	0	0	0.579187	1.03194	0.556748		7.36058	0	Inf	0.0063633	0.011986
TCONS_00010965	0.449875	0.559792	0.448496	3.52817	3.07476	3.63725		177.388	80.3027	1.1434	0.00027887	0.0006359
TCONS_00010966	0.0761057	0	0	1.00919	0.474693	0.349233		9.9847	1.42784	2.8059	0.022962	0.039288
TCONS_00010975	0	0.0540184	0	1.23971	0.618466	0.158891		5.32183	0.4515	3.5591	0.0847	0.12895
TCONS_00011029	0	0.0180775	0	0.719119	0.887025	0.957127		20.5001	0.4515	5.5048	4.8829e-06	1.3462e-05
TCONS_00011030	0	0	0	0	0.0254962	0		0.224681	0	Inf	1	1
TCONS_00011056	0.0584796	0.072985	0.0461333	2.24263	2.15371	1.91423		298.94	26.9677	3.4706	7.1117e-25	6.8619e-24
TCONS_00011058	0	0	0	0.169768	0.0907432	0.0699391		5.99443	0	Inf	0.017235	0.030157
TCONS_00011084	0.0219414	0.0228198	0.0266293	0.942679	0.709155	0.503421		13.5617	1.43612	3.2393	0.0031921	0.0063012
TCONS_00011089	0	0	0	1.0889	2.82699	1.04671		6.92319	0	Inf	0.0087812	0.016167
TCONS_00011109	0.0213611	0	0.0259251	0.271926	0.799413	0.16337		7.82039	0.984623	2.9896	0.069751	0.10822
TCONS_00011126	0.767964	1.05711	0.493436	0.467242	0.0384225	0.138197		3.97978	45.6559	-3.52	5.7493e-07	1.7362e-06
TCONS_00011179	0	0	0	1.61373	1.30435	1.39987		48.5013	0	Inf	1.6267e-14	8.6032e-14
TCONS_00011181	0.260688	0.813372	0.237289	7.46671	5.3214	4.18684		36.0117	8.84782	2.0251	0.00063337	0.0013768
TCONS_00011210	0	0.00982606	0	0.300676	0.1125	0.31793		10.8866	0.4515	4.5917	0.0023333	0.0046989
TCONS_00011211	0.0164255	0.0136665	0.011961	1.7564	1.52558	1.32657		194.241	5.71177	5.0878	1.8542e-30	2.3793e-29
TCONS_00011212	0.00581859	0.0090773	0.031778	2.05545	1.95978	1.61982		267.976	6.88448	5.2826	8.5503e-38	1.5008e-36
TCONS_00011213	0.00814001	0	0	0.0388582	0.0692339	0.0996074		3.5695	0.475947	2.9068	0.23332	0.31741
TCONS_00011214	0	0.0212266	0.0123851	0	0	0.0936551		1.33917	1.41168	-0.076072	1	1
TCONS_00011217	0	0.00634101	0.00246653	0.604738	0.611909	0.584418		122.903	1.86318	6.0436	1.2975e-25	1.3022e-24
TCONS_00011218	0.00610622	0.00952602	0.0185272	1.54978	1.22568	1.14416		177.944	4.84977	5.1974	1.4366e-29	1.7624e-28
TCONS_00011220	0	0	0	0.0506426	0.189483	0		2.01312	0	Inf	0.33391	0.43326
TCONS_00011221	0	0.0177016	0.0206567	1.05625	1.31735	0.781022		102.023	3.8407	4.7314	3.8898e-19	2.7433e-18
TCONS_00011223	0	0.0101753	0	1.34664	0.956951	0.770693		86.9182	0.903	6.5888	1.8559e-16	1.1162e-15
TCONS_00011226	0	0.0405138	0	2.26248	0.828303	1.66836		34.189	0.903	5.2427	8.3912e-06	2.2627e-05
TCONS_00011240	0.034374	0.0786503	0	1.29086	1.21623	0.8728		67.873	7.34624	3.2078	9.2054e-10	3.5037e-09
TCONS_00011248	0	0	0	0.896867	0.958773	0.928438		8.9079	0	Inf	0.0020581	0.0041765
TCONS_00011251	1.03859	0.480073	0.140054	0.550881	0.785206	0.529539		2.22884	6.5982	-1.5658	0.22323	0.30503
TCONS_00011253	0.0136396	0.0851141	0.00827692	1.44331	1.54294	1.26222		86.1729	6.87857	3.6471	3.824e-13	1.8495e-12
TCONS_00011264	0	0.0297529	0	0.54626	0.291983	0.831404		8.23093	0.4515	4.1883	0.01292	0.023094
TCONS_00011276	0.0328827	0.102597	0.0598625	0.758702	0.447488	0.578418		15.1135	5.18692	1.5429	0.065465	0.10216
TCONS_00011280	0.0126686	0	0	0.16127	0.366354	0.368178		9.82171	0.475947	4.3671	0.0046368	0.0089082
TCONS_00011281	0	0	0.0741751	0.65645	0.883699	0.701131		20.2798	2.0347	3.3172	0.00018076	0.00042118
TCONS_00011284	0	0	0	0.456493	0.488002	0.877615		1.7825	0	Inf	0.39533	0.49956
TCONS_00011292	0	0	0	0.612199	0.677829	0.735602		20.4926	0	Inf	6.2644e-07	1.8872e-06
TCONS_00011293	0	0	0	0.806795	0.287495	1.35719		16.4559	0	Inf	0.0013323	0.0027725
TCONS_00011295	0	0.115252	0	0.969841	0.471266	1.10177		6.4469	0.903	2.8358	0.083028	0.12662
TCONS_00011333	0.615458	0	0.0933695	0.918134	0.719773	0.706051		8.4525	8.63251	-0.030401	1	1
TCONS_00011334	0	0	0	1.10176	0.981508	1.94164		4.89962	0	Inf	0.038884	0.063667
TCONS_00011374	0.171966	0.0447127	0.208708	2.39435	1.53577	1.18367		16.4421	4.38999	1.9051	0.019898	0.034448
TCONS_00011378	0.0320083	0.133159	0	0.560263	0.217795	0.146879		3.99027	2.28195	0.80622	0.69751	0.79478
TCONS_00011392	0.0685615	0.0509331	0.0237744	1.63647	1.81607	1.31838		67.2501	6.60648	3.3476	2.6076e-10	1.0336e-09
TCONS_00011411	0	0	0.545187	0.238267	1.01885	0.458072		1.56529	1.52603	0.036651	1	1
TCONS_00011433	0.399417	0.538492	0.143632	0.494332	0.478125	0.565692		14.4726	32.7225	-1.177	0.089389	0.13521
TCONS_00011436	0.0824422	0	0	0.393557	0.654456	0.588482		8.25187	1.42784	2.5309	0.055723	0.088255
TCONS_00011457	0.0259915	0	0.0315448	0.827176	1.01691	0.636104		13.1423	0.984623	3.7385	0.0016791	0.0034489
TCONS_00011459	0	0	0	0.219442	0.242678	0.167298		18.2591	0	Inf	2.8514e-06	8.0547e-06
TCONS_00011468	0	0.13302	0	0.814079	1.52297	0.39127		2.89987	0.4515	2.6832	0.34769	0.44693
TCONS_00011494	0.0472246	0.0982303	0.152839	4.88447	4.81996	5.5139		134.489	8.20625	4.0346	8.0547e-20	5.8896e-19
TCONS_00011496	0.30696	0	0.149018	2.63762	0.939892	1.03295		10.4221	3.39709	1.6173	0.13591	0.19728
TCONS_00011498	0	0.0682155	0	0.730584	0.669439	0.501628		4.00531	0.4515	3.1491	0.18118	0.25415
TCONS_00011499	0.0734353	0.611002	0	0.467414	0.624596	0.561632		3.12009	4.08795	-0.38979	0.81119	0.89506
TCONS_00011507	0	0	0	1.48077	1.75886	1.36409		49.2278	0	Inf	1.0816e-14	5.7913e-14
TCONS_00011509	0	0	0	3.65548	3.41691	4.49185		284.992	0	Inf	6.4445e-43	1.3964e-41
TCONS_00011526	0.0126477	0.0526162	0	2.63645	2.43116	2.12805		78.7838	2.28195	5.1096	1.0373e-16	6.3427e-16
TCONS_00011529	0.0142905	0.0297252	0	1.11424	0.826514	1.2678		31.3732	1.37895	4.5079	1.407e-07	4.4944e-07
TCONS_00011536	0	0	0	2.03967	1.49189	2.27023		12.0145	0	Inf	0.00022102	0.00051008
TCONS_00011572	0	0.0274741	0.0320606	1.07189	1.14588	1.17179		35.6331	1.92035	4.2138	4.7029e-08	1.5623e-07
TCONS_00011584	0	0.347009	0	1.85822	1.56081	1.91382		8.90191	1.806	2.3013	0.068342	0.10631
TCONS_00011590	0.0692911	0.0360326	0.210239	8.32456	9.01702	7.94906		101.102	3.94677	4.679	5.452e-19	3.8126e-18
TCONS_00011593	0.811347	1.8283	1.25823	9.53943	6.9775	11.7898		87.896	37.8751	1.2145	0.0062051	0.011712
TCONS_00011595	1.29318	1.91124	0.949947	105.379	102.927	125.137		1364.51	54.1666	4.6548	5.7392e-48	1.5249e-46
TCONS_00011627	0	0	0	1.11169	1.18842	0.667886		9.3497	0	Inf	0.0014939	0.0030876
TCONS_00011687	251.982	262.784	144.152	52.3076	49.6834	62.0192		199.496	2570.59	-3.6877	9.5918e-10	3.6455e-09
TCONS_00011688	198.035	194.646	114.126	42.648	39.7467	38.3678		146.236	1978.29	-3.7579	1.6855e-10	6.7593e-10
TCONS_00011694	0	0	0	3.13107	1.84096	1.05342		8.43742	0	Inf	0.0028793	0.0057133
TCONS_00011696	0.235218	0.171244	0	1.19773	0.520162	0.791535		14.8768	7.91997	0.9095	0.29197	0.38474
TCONS_00011705	0.0244395	0.0254179	0	1.47779	0.374161	1.15886		17.3079	0.927447	4.222	0.0017596	0.0036044
TCONS_00011714	0.00907359	0.132116	0.0110122	2.9021	2.68567	2.29002		120.177	7.30562	4.04	4.1757e-18	2.7762e-17
TCONS_00011716	0.0845619	0	0	1.56985	0.863078	2.06953		22.4638	1.42784	3.9757	0.00010961	0.00026185
TCONS_00011717	0.555258	0.720161	1.10201	0.426183	0.422264	0.4996		28.7249	159.02	-2.4688	2.5844e-07	8.049e-07
TCONS_00011721	5.47924	8.00838	7.53527	0.0601889	0.0551515	0.0743877		14.6943	5131.4	-8.448	1.8608e-128	4.9991e-126
TCONS_00011751	0.0627532	0.0903676	0.169898	6.49829	6.74155	7.47222		596.607	29.0659	4.3594	3.3111e-43	7.2231e-42
TCONS_00011760	0	0	0	2.1444	1.52828	1.14518		4.44567	0	Inf	0.05436	0.086337
TCONS_00011763	0.010662	0.0332666	0.0129401	2.85027	2.32153	3.26172		110.388	2.33912	5.5605	1.2732e-22	1.0855e-21
TCONS_00011773	0.0865081	0.0449857	0.139988	1.10124	0.539576	0.463129		20.1986	8.27959	1.2866	0.072073	0.11148
TCONS_00011774	0.0617004	0.0748657	0.0499222	0.801806	0.594758	0.503343		25.5701	8.05089	1.6672	0.010868	0.019696
TCONS_00011825	0	0.0177904	0	1.75563	1.15664	1.01388		127.125	1.806	6.1373	6.6924e-16	3.8796e-15
TCONS_00011828	0	0	0.115817	0.556779	0.865761	0.583864		8.6952	1.52603	2.5104	0.043001	0.069836
TCONS_00011864	0.0355277	0.0739001	0	1.07413	1.0274	0.70646		10.9045	1.37895	2.9833	0.013933	0.024806
TCONS_00011916	0	0	0	0	0	0.704286		0.669584	0	Inf	0.87415	0.94554
TCONS_00011924	0.00504868	0.0052508	0.0183821	1.02831	1.05635	0.679574		75.4597	2.45348	4.9428	4.5107e-16	2.6455e-15
TCONS_00011929	9.60887	12.4768	11.4711	12.7973	14.0769	12.2124		929.338	2540.98	-1.4511	2.249e-09	8.3145e-09
TCONS_00011957	0	0.0350823	0.0409389	0.912484	1.03285	0.464365		9.79605	0.960176	3.3508	0.01217	0.021905
TCONS_00011975	0.134044	0.21686	0.126531	52.4471	54.3528	56.2776		4561.91	42.4958	6.7462	3.3646e-107	5.2484e-105
TCONS_00011978	0.0431729	0.112253	0.0523972	8.51863	10.3918	9.31124		181.13	4.22675	5.4213	1.2218e-30	1.5847e-29
TCONS_00011991	0.481236	0.715003	0.458901	48.2978	49.0587	51.369		600.986	21.2887	4.8192	3.0198e-48	8.1504e-47
TCONS_00011992	6.12991	10.3357	7.04509	0.14779	0.236987	0.142065		1.56079	223.031	-7.1588	2.9875e-28	3.4355e-27
TCONS_00011994	0.372826	0.12925	0	0	0.634205	1.33064		2.23641	1.87934	0.25095	1	1
TCONS_00011995	0.192653	0.40073	0.155876	0.817485	0	0		1.76143	5.15419	-1.549	0.26308	0.35198
TCONS_00012002	0.384386	0.666291	0.644233	1.45631	0.965237	1.00792		78.0271	121.647	-0.64065	0.048819	0.078369
TCONS_00012020	0	0	0	0.817222	0.940833	0.785562		8.90939	0	Inf	0.0020565	0.0041747
TCONS_00012021	0.263323	0.352112	0.456549	4.96828	4.15938	4.37302		49.8419	12.4819	1.9975	7.6994e-05	0.00018742
TCONS_00012060	0	0	0	0.202413	0.20286	0.389142		14.0353	0	Inf	5.3248e-05	0.00013207
TCONS_00012063	0	0	0	0.891327	0	1.19951		2.66325	0	Inf	0.20506	0.2831
TCONS_00012073	0	0.109896	0	0.588491	0.359492	0.646505		4.22553	0.903	2.2263	0.27041	0.36033
TCONS_00012074	0.142331	0	0	0.452965	0.968462	0.798264		6.47239	1.42784	2.1805	0.13614	0.19759
TCONS_00012075	0	0	0	3.40661	2.89198	3.17832		41.8358	0	Inf	8.165e-13	3.8722e-12
TCONS_00012088	0	0	0	0.563593	0	0		0.660535	0	Inf	0.87753	0.94554
TCONS_00012094	0.336907	0.330928	0.29531	17.7211	15.9514	15.3454		363.204	22.8553	3.9902	3.1375e-32	4.3787e-31
TCONS_00012095	0.326553	0.452835	0.132108	12.2978	11.295	9.49038		42.0603	3.74252	3.4904	1.0862e-07	3.5023e-07
TCONS_00012104	0	0.142522	0	0.436114	0.932433	0.419218		1.78547	0.4515	1.9835	0.64506	0.74408
TCONS_00012137	0.00532039	0.0193668	0	1.3207	1.6517	1.28581		221.234	4.1124	5.7494	8.7904e-36	1.4288e-34
TCONS_00012138	0.119626	0.199064	0.232296	32.3601	34.6752	37.2179		605.569	10.0611	5.9114	2.1068e-59	8.362e-58
TCONS_00012156	0.063711	0.0530093	0.0309294	3.75105	2.53603	2.61172		96.9288	5.20309	4.2195	2.2767e-16	1.3628e-15
TCONS_00012161	0	0	0	4.70748	2.4965	5.95471		239.508	0	Inf	2.9721e-13	1.4498e-12
TCONS_00012163	0.0852666	0.0886802	0.517423	0.678399	1.01532	1.30423		4.90561	3.47083	0.49915	0.72588	0.82242
TCONS_00012174	0.153521	0.138091	0.161144	4.80657	4.52428	4.01742		445.593	48.3357	3.2046	4.8623e-26	4.9938e-25
TCONS_00012191	0.514365	1.01814	0.422888	2.033	1.72172	2.05575		48.7381	52.0751	-0.095544	0.79079	0.87689
TCONS_00012217	0.0461362	0	0.0186645	0.758611	0.784813	0.658651		19.8154	1.93652	3.3551	0.00023893	0.00054945
TCONS_00012224	0	0	0	5.8451	1.95607	5.96066		60.6388	0	Inf	2.2814e-07	7.142e-07
TCONS_00012250	243.891	167.136	229.475	18.4707	15.5771	15.585		53.4008	2208.3	-5.3699	3.7845e-30	4.7818e-29
TCONS_00012259	0	0	0.116907	0.562021	0.546195	0.687588		7.7935	1.52603	2.3525	0.068241	0.10618
TCONS_00012267	0	0	0	0.110011	0.470417	0.740241		2.68127	0	Inf	0.20314	0.28179
TCONS_00012280	0	0.0925358	0	0.495526	1.36216	0.884611		8.48704	0.903	3.2325	0.0266	0.044959
TCONS_00012281	0.309208	0.409293	0.545853	0.447296	0.860707	0.343974		8.0316	19.6952	-1.2941	0.05549	0.08791
TCONS_00012282	0.0565616	0.152948	0.0617818	0.468017	0.519564	0.622918		39.6521	21.0766	0.91176	0.073192	0.11313
TCONS_00012285	0.0589174	0	0	1.12502	0.501115	0.270359		4.43513	0.475947	3.2201	0.13798	0.19983
TCONS_00012310	0	0.277607	0	0.54609	0.843243	0.87489		8.25038	3.1605	1.3843	0.25495	0.34213
TCONS_00012314	0	0	0	0.28817	0.0770151	0.346257		2.22137	0	Inf	0.28517	0.37704
TCONS_00012318	0.0612327	0.0509473	0.0445894	1.89026	1.93741	1.85449		128.698	11.4235	3.4939	1.9768e-16	1.1875e-15
TCONS_00012320	0.0785063	0.326597	0.571679	1.24923	1.06836	1.68116		7.12396	5.334	0.41746	0.71917	0.81613
TCONS_00012326	0.143607	0	0.0871449	5.25581	4.03073	7.85286		67.0022	2.92114	4.5196	1.1108e-07	3.5792e-07
TCONS_00012329	0.691167	1.01483	1.01977	0.17252	0.161375	0.103648		4.45017	88.3192	-4.3108	4.8881e-19	3.4265e-18
TCONS_00012335	7.318	10.8728	10.041	0.162529	0.132866	0.220563		12.0206	2065.76	-7.425	3.855e-96	4.4919e-94
TCONS_00012346	0	0	0	0	0.815879	0.440179		1.79299	0	Inf	0.3932	0.49836
TCONS_00012402	0.289585	0	0	0.691199	0.738909	1.99326		3.34333	0.951895	1.8124	0.41467	0.51958
TCONS_00012404	0.0487044	0.0569861	0.0147776	1.5597	1.68807	1.74139		113.809	8.88843	3.6785	5.2243e-16	3.0486e-15
TCONS_00012407	0.487238	1.1824	0	2.58438	1.47347	1.40774		13.9946	13.765	0.023858	0.98098	1
TCONS_00012409	1.06092	0.882715	0.343359	1.238	0.601569	1.08185		5.77731	14.5919	-1.3367	0.079327	0.12147
TCONS_00012413	0.446487	1.27699	2.303	0.355234	1.70889	1.02442		3.80166	15.5178	-2.0292	0.054536	0.086554
TCONS_00012436	0.354184	0.491152	0.286573	0.751458	0.200832	0.722345		1.99817	4.25119	-1.0892	0.47367	0.57866
TCONS_00012437	0	0.0464024	0.0180496	3.02913	2.35277	2.47956		73.4064	1.86318	5.3001	2.4262e-16	1.449e-15
TCONS_00012438	0.0783606	0.0740888	0.0259372	1.0202	0.9452	1.02426		58.3215	11.2764	2.3707	2.3406e-06	6.6612e-06
TCONS_00012453	0.0196391	0	0	0.781266	0.501115	0.360479		11.553	0.475947	4.6013	0.0015009	0.0031003
TCONS_00012455	0	0	0	0.592334	0.389673	0.350391		6.44533	0	Inf	0.012382	0.022231
TCONS_00012457	0	0.0775817	0.0905333	5.10407	4.56813	3.93647		50.5128	1.92035	4.7172	1.8944e-11	8.1527e-11
TCONS_00012463	0	0.0538059	0	0.603699	0.880049	0.553933		16.2714	1.3545	3.5865	0.00073058	0.0015763
TCONS_00012517	0	0	0.0727981	4.29509	2.959	3.96813		104.308	2.0347	5.6799	2.3716e-22	1.9901e-21
TCONS_00012519	0.0140378	0.0583991	0.0454322	2.73263	2.77797	2.64823		241.801	10.9153	4.4694	2.2664e-30	2.8968e-29
TCONS_00012522	0.0575909	0.209638	0	3.02416	2.20425	5.85804		54.3273	4.1124	3.7236	0.0010404	0.0021983
TCONS_00012524	0.141023	0	0.399358	15.9325	17.672	12.7268		136.058	4.98857	4.7695	1.5493e-23	1.3912e-22
TCONS_00012528	0	0.10216	0.0596071	37.9426	26.86	29.0729		531.016	2.82335	7.5552	3.3415e-45	7.9338e-44
TCONS_00012535	1.1716	2.06131	2.51207	6.66488	6.6765	4.6146		253.746	256.608	-0.016181	0.98265	1
TCONS_00012542	0.114537	0.047649	0.111207	3.60868	4.16951	2.94329		64.5869	5.31744	3.6024	6.2884e-11	2.5998e-10
TCONS_00012543	0.230494	0.34246	0.279741	10.8402	9.0865	6.6875		1004.72	102.666	3.2908	1.9043e-18	1.2909e-17
TCONS_00012547	0	0	0.0831572	1.30834	1.04899	0.419218		5.55705	0.508676	3.4495	0.068419	0.10641
TCONS_00012573	2.62039	2.33597	3.06668	0.297834	0	0.143148		0.663551	37.8968	-5.8357	3.3937e-13	1.649e-12
TCONS_00012593	0.0284354	0.0271093	0.0115036	3.46521	3.03526	3.42882		582.671	12.7126	5.5184	7.7299e-55	2.651e-53
TCONS_00012599	0.0343163	0.0642423	0.049978	2.27706	3.16391	3.94201		381.211	18.9906	4.3272	2.0961e-13	1.0322e-12
TCONS_00012644	0	0	0	1.89484	1.12535	1.72024		10.0043	0	Inf	0.00092912	0.0019772
TCONS_00012660	0	0.1286	0	0.147567	0.736181	0.14185		4.47566	1.806	1.3093	0.55357	0.65777
TCONS_00012661	0	0	0	0.510128	0.409004	0.429069		4.67188	0	Inf	0.045989	0.074194
TCONS_00012677	0.0290559	0.0235038	0.0195911	4.64662	8.21027	7.98013		1791.46	19.9748	6.4868	5.3184e-24	4.9065e-23
TCONS_00012686	0	0.013497	0.00525006	0.970562	1.2068	0.992512		101.372	1.86318	5.7658	8.8476e-22	7.2128e-21
TCONS_00012687	0.0548142	0.114017	0.0332629	0.392502	0.792568	0.712671		9.5955	3.26657	1.5546	0.15298	0.21912
TCONS_00012689	0.038738	0.0886354	0.0282088	0.899966	0.35584	0.924354		39.5486	8.87227	2.1563	0.0064421	0.012118
TCONS_00012705	0.0232018	0.00482613	0.0168954	1.27004	0.93934	1.45506		110.363	4.35726	4.6627	1.5448e-15	8.72e-15
TCONS_00012714	0	0.00625365	0.00364882	2.01885	1.62121	1.85786		254.31	1.41168	7.493	3.9126e-45	9.2444e-44
TCONS_00012717	0	0	0	9.55854	3.30971	5.63429		136.682	0	Inf	3.0719e-09	1.1224e-08
TCONS_00012744	0.143887	0.0872945	0.101868	0.01908	0	0		0.220178	12.4326	-5.8193	2.6966e-05	6.9054e-05
TCONS_00012746	0.0502184	0	0.015237	0	0	0		0	2.41247	#NAME?	0.14942	0.21456
TCONS_00012760	0	0.0222597	0	0.0817371	0.0509711	0.0196426		4.88449	2.2575	1.1135	0.52267	0.63034
TCONS_00012776	0.730856	0.694019	0	0.0505639	0.0540541	0.048605		0.668054	20.4283	-4.9345	0.010336	0.018812
TCONS_00012778	0	0	0	0.660064	0.940833	1.42761		12.2633	0	Inf	0.00018629	0.00043354
TCONS_00012797	0.0313544	0.0326097	0.0380536	1.74624	1.33341	0.863272		17.3408	1.43612	3.5939	0.00038524	0.00086365
TCONS_00012877	0	0	0	0.530921	0.141892	1.0207		2.89095	0	Inf	0.17324	0.24437
TCONS_00012891	0	0	0.0171759	2.36454	1.73332	1.64517		56.2586	0.508676	6.7892	3.4721e-15	1.913e-14
TCONS_00012894	0.434377	0	0	0	0.492606	0.221474		0.672557	1.42784	-1.0861	0.79737	0.88271
TCONS_00012904	0.522485	0.13585	0	0.62355	0.66659	0.199798		1.55777	2.35529	-0.59642	0.82424	0.90682
TCONS_00012917	0.0341826	0.103098	0.020743	1.6481	2.0933	1.16074		197.148	20.3964	3.2729	1.8948e-12	8.7711e-12
TCONS_00012918	0.0112853	0.0586854	0.0319585	1.02358	1.08144	0.771032		105.53	11.7611	3.1656	6.24e-13	2.9812e-12
TCONS_00012999	0	0	0.0250872	2.40112	0.949386	2.18163		37.5398	0.508676	6.2055	6.0041e-07	1.8112e-06
TCONS_00013002	2.53632	4.12588	3.23608	0.172474	0.110628	0.066317		2.22132	200.878	-6.4988	8.1159e-37	1.3738e-35
TCONS_00013026	0	0	0	0.1696	0.181306	0.163029		0.668054	0	Inf	0.87472	0.94554
TCONS_00013066	0	0	0	1.39556	1.49189	0.958213		4.22999	0	Inf	0.063913	0.10006
TCONS_00013104	0	0	0	0.43035	0.690082	1.44787		2.67676	0	Inf	0.20362	0.28208
TCONS_00013128	0	0	0	0	0.232848	0.366407		2.46109	0	Inf	0.23949	0.32432
TCONS_00013143	0.0103493	0.0107636	0.0125605	1.20218	1.00348	0.791511		40.0396	1.43612	4.8012	1.1295e-09	4.2759e-09
TCONS_00013144	0.0362836	0.226417	0.176144	0.173208	0.246885	0.166498		2.22884	5.21965	-1.2277	0.36254	0.4636
TCONS_00013167	0	0	0	0.511463	0.512594	1.04475		14.4817	0	Inf	5.2732e-05	0.00013087
TCONS_00013198	0	0	0	1.75841	0.83546	1.50248		4.66589	0	Inf	0.046132	0.074368
TCONS_00013202	0	0	0	0	0	0.104107		0.223195	0	Inf	1	1
TCONS_00013204	0.731271	0.959738	0.760726	0.0277055	0.0296178	0.213057		2.23042	62.2316	-4.8023	9.6703e-17	5.9193e-16
TCONS_00013205	0	0.412821	0	7.57936	5.17661	6.27381		20.0131	1.3545	3.8851	8.7562e-05	0.00021145
TCONS_00013226	0.101307	0	0	0.483611	0.861654	0.413223		7.13738	1.42784	2.3216	0.097973	0.14698
TCONS_00013227	0	0	0	0	0	0.195635		0.223195	0	Inf	1	1
TCONS_00013257	0	0	0.00528582	1.11578	1.51137	1.31238		125.253	0.508676	7.9439	3.5229e-29	4.229e-28
TCONS_00013294	3.04571	9.81348	3.1891	19.3859	24.1779	15.7117		136.78	117.992	0.21317	0.79624	0.88172
TCONS_00013322	0	0	0	1.40941	1.03585	0.338701		13.7742	0	Inf	0.00036324	0.00081666
TCONS_00013323	0	0	0	1.12719	1.20499	1.2641		4.23152	0	Inf	0.063862	0.10002
TCONS_00013325	0	0	0	0.0463863	0.0991761	0.0445892		1.78547	0	Inf	0.39473	0.49922
TCONS_00013336	0.269263	0.280043	0	1.71385	0.916074	1.44152		4.22251	1.85489	1.1868	0.51558	0.62311
TCONS_00013362	0	0	0	0.859943	0.73544	1.26749		11.1323	0	Inf	0.00041517	0.00092553
TCONS_00013364	0.849715	0.110467	0.128908	1.85914	1.44543	1.13726		5.78177	4.76775	0.2782	0.87805	0.94554
TCONS_00013366	30.6408	47.5428	21.6424	47.7027	39.7257	53.9615		357.218	802.295	-1.1673	0.017157	0.030042
TCONS_00013369	0.0220834	0.114838	0	17.4295	14.012	15.3693		294.568	2.73345	6.7517	1.6916e-46	4.2094e-45
TCONS_00013393	0	0.0914752	0.426985	0.419869	0	0.134534		0.88373	2.4862	-1.4923	0.57088	0.67471
TCONS_00013396	0	0	0	0	0.0142589	0		0.224681	0	Inf	1	1
TCONS_00013397	0.0075905	0.00789438	0.0184245	0.253645	0.581041	0.208987		18.7519	1.9448	3.2693	0.0024921	0.0049962
TCONS_00013435	0.928172	0.482665	2.1725	18.2508	15.3378	8.82259		88.0654	23.558	1.9024	0.00039355	0.00088092
TCONS_00013448	0	0	0	0.815589	1.55002	0.522661		6.91567	0	Inf	0.0088149	0.016221
TCONS_00013449	0	0	0	157.57	104.214	146.751		443.657	0	Inf	1.9996e-37	3.4679e-36
TCONS_00013450	0	0	0	1.16448	0.679015	0.976903		29.5636	0	Inf	1.6007e-09	5.9886e-09
TCONS_00013458	0.197275	0.205173	0.143655	0.125565	0.536928	0.18105		2.90739	6.16327	-1.084	0.36486	0.46628
TCONS_00013459	0	0	0	0.103266	0.110394	0		0.444859	0	Inf	1	1
TCONS_00013460	0.195516	0.96588	0.652546	0.155557	0.0831469	0.44859		2.00421	16.0777	-3.004	0.007952	0.01474
TCONS_00013461	0	0	0.513854	1.17901	2.34073	3.56191		9.37239	2.0347	2.2036	0.051896	0.082936
TCONS_00013500	0.00930463	0.00967713	0	1.36214	1.32954	0.782778		51.4053	0.927447	5.7925	4.3433e-13	2.0919e-12
TCONS_00013501	0.120945	0.125787	0.293573	5.0038	3.66213	4.58794		76.296	9.724	2.972	5.0004e-10	1.9375e-09
TCONS_00013508	0	0.0625978	0.146096	1.53238	0.716693	1.47302		17.3335	2.9377	2.5608	0.0033272	0.0065517
TCONS_00013513	0.034862	0.055781	0.0520745	1.69409	1.48714	1.34747		467.953	46.7123	3.3245	8.8486e-28	9.9086e-27
TCONS_00013516	0.11511	0.135681	0.0186272	3.04059	2.63692	2.91105		155.562	15.8321	3.2966	7.2016e-17	4.4409e-16
TCONS_00013532	0.012066	0.0125491	0.0366101	0.748799	0.944161	0.599825		52.3522	4.39827	3.5732	2.187e-09	8.0895e-09
TCONS_00013533	0	0	0	1.05304	1.4721	1.55729		11.1458	0	Inf	0.0004124	0.00092021
TCONS_00013571	0	0	0.00495207	0.110376	0.055527	0.0561706		7.54923	0.508676	3.8915	0.019432	0.033723
TCONS_00013580	0.206102	0.497854	0.274345	31.2936	26.8263	28.7084		1814.31	64.5574	4.8127	1.2193e-62	5.5361e-61
TCONS_00013582	0.0590875	0.0921796	0.215136	2.11551	2.71384	2.93735		36.5485	5.35845	2.7699	1.1202e-05	2.9899e-05
TCONS_00013591	0.164369	0.384637	0.0498721	0.0653879	0.349506	0.628546		3.57553	6.47597	-0.85694	0.4566	0.56445
TCONS_00013592	0	0.0612761	0.0715056	1.73441	0.551227	1.71228		19.0995	1.92035	3.3141	0.0022787	0.0045948
TCONS_00013600	0.0441669	0.0153117	0	3.678	3.63134	3.58054		102.635	1.87934	5.7711	5.1006e-22	4.2042e-21
TCONS_00013604	0.041258	0	0.0500732	0.328258	0.982564	0.31554		5.3624	0.984623	2.4452	0.14657	0.21111
TCONS_00013614	0.0262135	0.381681	0.0636284	3.71237	3.96861	2.92701		55.8857	7.8143	2.8383	1.7512e-07	5.5469e-07
TCONS_00013615	0.0257301	0.0468303	0.0156138	1.02357	0.962915	1.08231		66.3412	6.08164	3.4474	1.7314e-10	6.9376e-10
TCONS_00013637	0.166826	0.0867523	0	5.84013	4.25676	6.25182		27.3648	1.40339	4.2853	1.3319e-06	3.8807e-06
TCONS_00013648	0	0	0.0751097	0.590864	0.210549	1.23061		4.67196	0.508676	3.1992	0.11832	0.17439
TCONS_00013659	0	0.344018	0	0.526344	3.26351	1.21429		10.295	2.2575	2.1891	0.18335	0.25681
TCONS_00013671	0	0	0	0.261402	0.0399207	0.215378		3.1051	0	Inf	0.14738	0.21194
TCONS_00013672	0.0106276	0.011053	0.051593	0.839915	2.44057	2.17287		213.304	8.88645	4.5852	9.0873e-07	2.6926e-06
TCONS_00013681	0.164884	1.11465	0	0.524742	0.514215	0.420344		7.34558	20.4642	-1.4782	0.43768	0.54385
TCONS_00013730	0	0.0358706	0.0418589	1.97574	2.55214	1.60904		49.015	1.92035	4.6738	4.1353e-11	1.7363e-10
TCONS_00013731	0	0	0	0	0	0.0639679		0.223195	0	Inf	1	1
TCONS_00013742	0	0.0671749	0.0195973	0.822216	0.714162	0.518675		17.5745	2.31468	2.9246	0.0016727	0.0034363
TCONS_00013759	0	0	0	0.0517423	0.110628	0.0994755		2.23186	0	Inf	0.28361	0.37575
TCONS_00013760	0.0588948	0.183758	0.100069	13.9637	8.33536	14.6298		438.734	12.713	5.109	1.3366e-14	7.1104e-14
TCONS_00013770	0	0	0	0.733057	0.701166	0.333785		10.0117	0	Inf	0.00092569	0.0019705
TCONS_00013772	0	0.00368074	0.0042952	0.495571	0.439475	0.554865		117.31	1.92035	5.9328	1.1793e-24	1.1255e-23
TCONS_00013773	0	0	0	0	0.0173116	0		0.898725	0	Inf	0.74974	0.84327
TCONS_00013781	0	0.00811924	0	2.52174	2.53644	2.17328		128.232	0.4515	8.1498	1.058e-29	1.3057e-28
TCONS_00013801	0.362551	0	0	3.07683	1.43903	1.29396		6.65798	1.42784	2.2212	0.12331	0.18097
TCONS_00013980	0	0	0	0.337636	0.330863	0.595019		40.0957	0	Inf	7.3771e-09	2.6096e-08
TCONS_00013982	0	0	0	3.82784	3.78483	3.93229		417.239	0	Inf	1.749e-65	8.8409e-64
TCONS_00013989	0.877281	0.552971	0.623775	1.60748	1.8541	2.03316		86.2153	103.712	-0.26657	0.42868	0.53432
TCONS_00014016	0.0877028	0	0.177402	0.604744	1.14378	0.849615		12.2707	3.97122	1.6276	0.072022	0.11143
TCONS_00014062	4.94465	4.98985	5.40694	0.233707	0.333118	0.224653		2.22884	138.607	-5.9586	2.3608e-34	3.6108e-33
TCONS_00014064	0	0	0.127584	0.167277	0	0.321592		0.666568	0.508676	0.39	1	1
TCONS_00014065	0.0736114	0.535909	0	0	0	0		0	3.63645	#NAME?	0.15538	0.22218
TCONS_00014067	0.455881	0	0	0	0	0		0	1.42784	#NAME?	0.42778	0.5333
TCONS_00014118	0.105643	0.0515028	0.0641074	30.4268	22.9689	32.0911		3612.62	30.1416	6.9051	6.6324e-47	1.6777e-45
TCONS_00014175	0.0585057	0.0304239	0.0118343	0.744774	0.895704	0.35796		28.058	4.71886	2.5719	0.00031853	0.00072128
TCONS_00014176	0.0248617	0.017238	0.0201158	0.75166	0.87403	0.469017		34.7386	3.34819	3.3751	1.501e-06	4.3507e-06
TCONS_00014186	0.034278	0.0802132	0.135206	4.43175	3.99421	4.40425		208.114	12.5801	4.0482	1.6554e-25	1.6499e-24
TCONS_00014188	0.0118609	0.0123357	0.0287901	5.32234	2.94574	5.62413		164.084	1.9448	6.3987	1.8453e-13	9.1179e-13
TCONS_00014197	0	0	0	0	0	0.0570503		0.446389	0	Inf	1	1
TCONS_00014202	0.0846618	0.0125787	0.044036	3.96455	3.47697	3.82945		129.529	5.30916	4.6086	5.9331e-22	4.8738e-21
TCONS_00014203	0	0	0.0411197	0.242606	0.172901	0.233207		5.33844	1.01735	2.3916	0.14618	0.2107
TCONS_00014204	0	0.0128522	0	3.99174	2.31231	2.24933		95.9713	0.4515	7.7317	2.0176e-13	9.9473e-13
TCONS_00014207	0	0.0152277	0	2.02695	2.30384	1.78045		115.365	0.903	6.9973	3.211e-26	3.3356e-25
TCONS_00014215	0.019336	0.0100551	0.0234674	1.96917	1.69394	1.8781		159.341	4.84149	5.0405	5.6769e-27	6.1049e-26
TCONS_00014350	0.497101	0.258501	0.150828	4.5483	6.97626	5.51263		18.9512	3.31547	2.515	0.0028352	0.0056335
TCONS_00014359	0	0	0	2.55583	0.455374	0.272979		5.08364	0	Inf	0.13882	0.20092
TCONS_00014377	0.0358598	0	0	1.4836	1.52501	1.59068		17.8143	0.475947	5.2261	2.6714e-05	6.8445e-05
TCONS_00014383	0.0499934	0	0.060675	0.95462	0.595299	0.382349		5.33088	0.984623	2.4367	0.14801	0.21266
TCONS_00014415	0.0594883	0	0	2.65049	2.73224	1.45589		15.8025	0.475947	5.0532	9.7046e-05	0.0002332
TCONS_00014431	0.0257409	0.0267714	0	2.80576	1.99232	1.9096		72.2603	1.85489	5.2838	4.1634e-16	2.4463e-15
TCONS_00014442	0.00611157	0.015255	0.00890083	1.7291	1.45755	1.09561		484.032	10.8498	5.4794	1.1584e-33	1.7219e-32
TCONS_00014443	0.0231377	0.00802132	0.00936041	1.98815	1.70556	1.65159		96.1247	2.38802	5.331	4.786e-20	3.5478e-19
TCONS_00014445	0.179299	0.205125	0.0870431	0.798863	0.518502	0.713062		15.7876	11.7607	0.42482	0.58913	0.69292
TCONS_00014485	0	0	0	2.03887	1.94397	1.9281		118.427	0	Inf	1.9262e-29	2.3463e-28
TCONS_00014569	0	0	0	4.75606	4.32169	4.48037		62.9888	0	Inf	5.1654e-18	3.4138e-17
TCONS_00014570	0.0607841	0	0.0368856	6.04514	7.0311	6.36879		88.6566	1.46057	5.9236	3.2559e-20	2.4303e-19
TCONS_00014589	0.0100982	0.0761429	0.0245115	11.3606	9.73123	12.0943		1830.84	19.0667	6.5853	1.1188e-72	6.921e-71
TCONS_00014598	0	0	0	1.01136	1.24134	0.648116		16.9274	0	Inf	7.1203e-06	1.934e-05
TCONS_00014604	0.0195765	0.0178152	0.0118796	1.26551	1.15305	0.872123		185.799	9.00278	4.3672	9.2879e-26	9.3829e-25
TCONS_00014642	0	0.0376409	0.00627496	0.929671	0.914686	0.719668		68.5577	3.66918	4.2238	5.742e-13	2.7478e-12
TCONS_00014644	0.99573	0.535652	0.875104	0.163909	0.0584074	0.105039		1.33161	31.2572	-4.5529	2.2499e-09	8.3168e-09
TCONS_00014654	0.275919	0.860895	0.167436	0.658581	1.29074	0.738577		5.35493	8.33914	-0.63903	0.50529	0.61272
TCONS_00014670	0	0.14126	0	3.02578	0.924181	0.831016		4.874	0.4515	3.4323	0.10639	0.15816
TCONS_00014697	0.389378	0.269978	0.078762	2.99471	2.31827	1.9853		15.5674	5.17036	1.5902	0.056082	0.088789
TCONS_00014707	0.0243909	0.0253674	0.00740056	3.56099	3.16368	3.18053		225.443	4.21847	5.7399	2.6071e-36	4.3199e-35
TCONS_00014714	0.0250375	0	0.060774	2.86853	0.298135	2.87229		34.1652	1.4933	4.516	0.0054819	0.010414
TCONS_00014733	0	0	0	0.639887	0.152012	0.0683441		2.65416	0	Inf	0.20604	0.28401
TCONS_00014737	13.4538	24.1554	16.1994	20.6759	30.1734	17.0047		263.454	668.815	-1.3441	0.00052139	0.0011472
TCONS_00014747	0	0	0	0	0	0.872722		1.11597	0	Inf	0.65651	0.75402
TCONS_00014749	0.471842	1.1723	0.477213	0	0	0.040096		0.223195	35.6117	-7.3179	1.0121e-06	2.9855e-06
TCONS_00014772	1.02534	0.266596	0.155551	5.09862	4.14242	5.88131		32.9385	10.4385	1.6579	0.0045517	0.0087662
TCONS_00014774	0.0184111	0.0478705	0.0502759	1.49413	1.48764	1.49256		134.923	10.9969	3.617	1.321e-17	8.517e-17
TCONS_00014775	0.0408579	0.0364231	0.0141679	2.43341	2.39287	1.58919		151.564	7.05798	4.4245	4.017e-23	3.519e-22
TCONS_00014784	0.00733914	0.0534307	0.00890722	3.44512	3.2522	3.47442		385.122	8.29025	5.5378	3.4808e-46	8.5878e-45
TCONS_00014820	0.051983	0.108128	0	4.7149	4.77507	5.43339		239.608	8.27369	4.856	1.7825e-32	2.5191e-31
TCONS_00014865	0	0	0	1.27908	0.982793	0.384226		14.4453	0	Inf	6.5153e-05	0.00015997
TCONS_00014877	0	0	0	1.00919	0.21577	0.388037		3.54392	0	Inf	0.1061	0.15778
TCONS_00014933	0	0	0.0620907	0.488447	0.391622	0.430397		7.11941	1.01735	2.8069	0.05507	0.087298
TCONS_00014935	0	0	0	0	0	0.0683939		0.446389	0	Inf	1	1
TCONS_00014964	1.41792	0.398563	1.44181	0.0609797	0	0		0.220178	37.894	-7.4272	1.5254e-06	4.4188e-06
TCONS_00014967	1.39995	2.07694	1.12438	0.0327597	0.0875524	0.110217		3.12613	198.101	-5.9857	2.5607e-17	1.6187e-16
TCONS_00014973	0.0616739	0.164939	0.128316	1.39496	1.3114	0.963576		115.052	35.1255	1.7117	3.4268e-06	9.6138e-06
TCONS_00014974	0.0631344	0.070915	0.0735587	1.07696	0.902132	0.872994		156.633	36.2974	2.1094	1.454e-09	5.4603e-09
TCONS_00014975	0.101918	0.00963624	0.101204	1.00255	0.551635	0.694437		33.7725	10.265	1.7181	0.0026019	0.0051985
TCONS_00015053	0	0.0544483	0.0105897	1.36066	1.43973	0.974283		59.6648	3.21768	4.2128	1.0434e-11	4.5752e-11
TCONS_00015064	2.52911	2.33481	4.21449	0.379833	0.193358	0.226025		19.5442	700.94	-5.1645	1.3054e-17	8.4203e-17
TCONS_00015066	0.831493	0.384347	0.897022	1.50687	0.903667	0.529937		17.5429	40.6357	-1.2119	0.043791	0.071057
TCONS_00015085	0.066462	0.0691228	0.103709	1.20865	0.710645	1.23444		46.4718	11.0702	2.0697	7.6683e-05	0.00018673
TCONS_00015088	1.44485	1.63528	2.05441	0.146512	0.0602402	0.0758345		5.54809	318.9	-5.845	2.2513e-52	7.1388e-51
TCONS_00015090	0.962591	0	0.519226	0.850954	0	0.163597		1.32409	6.31823	-2.2545	0.23057	0.31428
TCONS_00015108	0.0817469	0	0	0.0650396	0.903876	0.12504		3.58742	0.951895	1.9141	0.48973	0.5962
TCONS_00015118	0.0155148	0.0564756	0	1.2097	1.51753	0.866193		63.709	4.1124	3.9534	1.4714e-11	6.3824e-11
TCONS_00015120	0.0787076	0	0	1.37767	0.937214	0.120391		4.21792	0.475947	3.1477	0.15759	0.22504
TCONS_00015130	0.0266999	0.0185125	0	0.7081	0.63586	0.65344		31.1589	2.33084	3.7407	1.5137e-06	4.3863e-06
TCONS_00015162	0.023045	0.0479352	0.0559376	0.256692	0.27441	0.458244		6.01555	2.3963	1.3279	0.33254	0.43196
TCONS_00015164	0.194983	0.521459	0.202837	0.576208	0.568598	0.511279		8.23683	14.5107	-0.81696	0.2481	0.33359
TCONS_00015165	0.670636	0.358706	0.744158	0.152449	0.29335	0.20516		4.68539	41.0628	-3.1316	7.6136e-07	2.2745e-06
TCONS_00015166	0	0	0	0.325632	0.139243	0		1.55025	0	Inf	0.468	0.57293
TCONS_00015170	0.0221053	0.0431068	0.0368889	5.34658	4.99178	4.04478		719.946	16.1755	5.476	9.6364e-59	3.7428e-57
TCONS_00015232	0.161218	0.067069	0.117398	0.436114	0.658188	0.468538		13.3761	9.61753	0.47592	0.545	0.65403
TCONS_00015265	0	0.00728878	0.00850558	0.245339	0.15498	0.107197		9.99673	0.960176	3.3801	0.010776	0.019539
TCONS_00015290	0	0	0	1.18411	1.89877	1.32795		9.81113	0	Inf	0.0010747	0.0022658
TCONS_00015291	0	0.00596894	0.0034827	0.0776256	0.0390511	0.0702289		9.1116	1.41168	2.6903	0.035625	0.058726
TCONS_00015293	0	0	0	0.0748865	0.0550382	0.0269945		7.33351	0	Inf	0.0064516	0.012134
TCONS_00015339	0	0	0	0.0674651	0.144244	0		0.669541	0	Inf	0.87417	0.94554
TCONS_00015340	2.37843	1.39539	1.99842	1.45564	1.72901	1.6169		32.7482	126.688	-1.9518	1.7271e-05	4.5176e-05
TCONS_00015381	0	0	0.114453	0.675273	0.160419	0.937606		5.3325	1.01735	2.39	0.14644	0.21104
TCONS_00015408	0.200758	0.292314	0.219287	2.49175	2.58406	1.66846		138.905	46.9757	1.5641	5.9035e-06	1.615e-05
TCONS_00015414	0.0761372	0.0527902	0.107805	0.464419	0.73392	0.194098		14.9352	8.22242	0.86108	0.25188	0.33821
TCONS_00015455	0	0.585777	0.56964	24.6464	17.7248	18.9533		90.7307	5.25238	4.1105	1.3248e-15	7.5205e-15
TCONS_00015461	0	0	0	0.150662	0.193274	0.11586		3.34176	0	Inf	0.12392	0.18156
TCONS_00015462	0	0	0	0.392327	0	0		0.880713	0	Inf	0.75611	0.8435
TCONS_00015470	0	0.030697	0	0.140898	0.200832	0.13544		2.22884	0.4515	2.3035	0.50704	0.61434
TCONS_00015488	84.0508	106.752	71.5708	0.308169	0.16472	0.29623		1.11143	1201.5	-10.078	8.2404e-62	3.628e-60
TCONS_00015567	0	0	0	0.0414994	0.266183	0.0797832		4.02931	0	Inf	0.074573	0.11506
TCONS_00015595	0.132883	0.138203	0	1.90304	2.48649	2.23583		6.90824	0.927447	2.897	0.064031	0.1002
TCONS_00015700	0.122539	0.573501	0.14872	3.31481	3.85629	3.37383		23.8343	6.03275	1.9822	0.0054982	0.010441
TCONS_00015727	1.88604	3.21239	1.39331	0.478444	0.0464971	0.0836196		3.09303	105.224	-5.0883	1.287e-08	4.4769e-08
TCONS_00015762	0.00266643	0.00554636	0	1.18802	1.17931	0.999248		174.75	1.37895	6.9856	9.0711e-35	1.4097e-33
TCONS_00015796	0.169336	0.624408	0.149466	0.563405	0.366613	0.400296		12.0039	26.9133	-1.1648	0.26332	0.35225
TCONS_00015799	0	0	0	0.20722	0.158231	0.028456		2.88785	0	Inf	0.17352	0.24461
TCONS_00015800	0.0241131	0	0	0.0383698	0.164073	0.0737666		1.56529	0.475947	1.7176	0.72019	0.81703
TCONS_00015833	7.45906	10.1835	8.08661	9.61441	9.99367	8.5357		489.39	1427.07	-1.544	4.2093e-10	1.6437e-09
TCONS_00015844	0	0.262756	0.0511035	3.88614	3.43811	2.76948		33.1524	3.21768	3.365	3.3555e-06	9.4227e-06
TCONS_00015846	0.207405	0.0719028	0.0839064	9.90096	8.5851	8.4599		54.0734	2.38802	4.501	1.2518e-11	5.4608e-11
TCONS_00015900	0	0	0.483824	0.422898	1.58231	1.21954		3.35229	1.52603	1.1354	0.55296	0.65712
TCONS_00015915	0	0	0.0320193	3.9462	3.99419	3.04676		115.089	1.01735	6.8218	3.4611e-26	3.5878e-25
TCONS_00015951	0.0304956	0.0181237	0.0740224	1.10916	1.04492	0.886272		96.5935	12.2591	2.9781	1.0202e-11	4.4774e-11
TCONS_00015955	0	0	0	0.62183	0.481945	0.612683		24.4739	0	Inf	4.3837e-08	1.4606e-07
TCONS_00016027	0	0.0381876	0	0.759547	0.624596	0.449305		6.89469	0.4515	3.9327	0.03024	0.050572
TCONS_00016055	1.06827	0.937435	1.47883	2.36388	1.50487	2.09358		49.8059	91.975	-0.88492	0.01518	0.026839
TCONS_00016099	0.0296866	0.0617502	0.0720589	0.992011	1.86847	1.77093		21.6415	2.3963	3.1749	0.0002085	0.00048272
TCONS_00016115	0	0	0	0.0248489	0.0354188	0.0437915		5.57366	0	Inf	0.023641	0.040374
TCONS_00016129	0.203285	0.120813	0.0352454	36.4141	41.3481	54.193		633.856	5.64631	6.8107	2.4861e-29	3.0092e-28
TCONS_00016130	0	0	0	0.915124	1.46744	2.19918		8.9215	0	Inf	0.002044	0.0041507
TCONS_00016192	0.0641102	0.0400061	0.108931	192.421	176.541	189.006		6046	7.29497	9.6949	1.3508e-151	6.9988e-149
TCONS_00016203	0	0.0260611	0.0304118	1.1962	1.27876	1.30317		20.9344	0.960176	4.4464	1.5897e-05	4.1722e-05
TCONS_00016209	1.11622	1.66396	1.35471	16.4592	11.3926	11.7239		147.63	48.9532	1.5925	2.785e-06	7.8764e-06
TCONS_00016221	1.00096	0.867523	0.708644	0.265461	0.70946	0.255176		2.01015	13.7871	-2.7779	0.0026996	0.0053799
TCONS_00016235	0.216329	0.130257	0.386915	1.99292	1.97554	1.30617		63.8767	28.2524	1.1769	0.0040744	0.0078983
TCONS_00016236	0	0	0.882807	0	0	0		0	2.54338	#NAME?	0.3485	0.44788
TCONS_00016252	0.101374	0.0843457	0.307583	1.30661	1.22436	0.868341		46.2857	21.0884	1.1341	0.012736	0.022803
TCONS_00016256	0.0632309	0.0904232	0.131099	13.8179	8.00879	16.8047		2057.94	47.178	5.4469	7.9347e-12	3.5115e-11
TCONS_00016264	0.0113186	0	0.0137369	0.648382	0.519852	0.536698		20.9118	0.984623	4.4086	1.5885e-05	4.1694e-05
TCONS_00016266	0.0297874	0	0	0.379193	0.405366	0.410065		11.1353	0.951895	3.5482	0.0055778	0.010579
TCONS_00016280	0.108851	0	0	1.50114	2.22197	1.33198		19.1698	1.42784	3.7469	0.00013877	0.00032757
TCONS_00016283	0	0	0	0.781516	0	0		0.880713	0	Inf	0.75611	0.8435
TCONS_00016312	0.0581914	0	0	0.462983	0.544435	0.445047		6.90522	0.951895	2.8588	0.06357	0.099628
TCONS_00016346	0	0	0	0.388273	0.996176	0.821107		6.25221	0	Inf	0.014367	0.025532
TCONS_00016348	0	0	0	0.492929	0.622762	0.0430756		5.56601	0	Inf	0.025404	0.043132
TCONS_00016370	0	0.116941	0	1.47608	1.81705	0.988925		20.9372	1.806	3.5352	0.00013686	0.00032352
TCONS_00016426	0	0	0.012811	0.856631	0.68233	0.468233		26.2396	0.508676	5.6889	1.2827e-07	4.1108e-07
TCONS_00016458	0.0566346	0.530118	0	0.991314	0.578039	0.43314		4.88602	4.53945	0.10614	1	1
TCONS_00016459	0.344649	0.265944	0.256369	0.849166	0.964516	0.73124		31.6247	34.8037	-0.13819	0.77765	0.86411
TCONS_00016507	2.2626	2.74538	0.64074	0.120012	0.128295	0.346087		1.11444	33.6417	-4.9159	0.00011214	0.00026769
TCONS_00016508	0	0	0	3.29485	1.54486	1.88921		25.7558	0	Inf	1.9126e-07	6.0349e-07
TCONS_00016546	0.0345092	0.089727	0.0837649	0.494213	1.73174	0.791778		23.9152	5.2441	2.1892	0.028002	0.047115
TCONS_00016548	0.057618	0	0.0699285	0.756394	0.710592	0.330496		17.1296	3.93849	2.1208	0.0099014	0.018066
TCONS_00016559	0	0	0	6.88253	3.92189	6.76161		128.948	0	Inf	1.4524e-17	9.329e-17
TCONS_00016576	6398.77	5962.97	5353.57	8.3685	9.49386	15.6782		87.5745	146800	-10.711	2.2347e-163	1.6209e-160
TCONS_00016694	0.0224386	0.0466738	0.0272328	0.535578	0.801565	1.4072		17.172	1.88762	3.1854	0.0031443	0.006211
TCONS_00016714	2.22954	1.33883	3.33405	2.32292	1.62541	1.01497		51.5564	229.051	-2.1514	0.00078347	0.0016842
TCONS_00016734	0.215599	0.196202	0.294372	2.83034	2.6131	3.50391		46.3101	11.5462	2.0039	0.00011758	0.00027982
TCONS_00016776	0.18099	0.263531	0	1.5552	0.738909	2.15937		17.3456	5.54024	1.6465	0.073752	0.11392
TCONS_00016780	0.0295012	0.0306822	0	1.47872	1.66861	1.35375		84.4084	3.70979	4.508	5.7936e-16	3.37e-15
TCONS_00016805	0	0.0486659	0	0.893501	0.159196	0.429443		4.43067	0.4515	3.2947	0.13952	0.2018
TCONS_00016815	0	0	0.0413479	4.06588	2.18292	3.10932		114.881	1.52603	6.2342	1.9958e-14	1.0494e-13
TCONS_00016823	0	0	0	1.08846	1.38177	0.653933		10.0237	0	Inf	0.00092014	0.0019594
TCONS_00016830	0	0	0	0	0	0.101027		0.892779	0	Inf	0.75183	0.84327
TCONS_00016831	0	0	0	1.20357	1.34025	0.771292		14.4724	0	Inf	3.913e-05	9.8398e-05
TCONS_00016832	0	0	0	0.760887	0.926381	0.609508		23.8342	0	Inf	6.7251e-08	2.2048e-07
TCONS_00016836	0	0	0	0.521887	0.413267	0.483088		16.2415	0	Inf	1.1393e-05	3.0374e-05
TCONS_00016855	0	0	0	0.0823689	0	0		0.220178	0	Inf	1	1
TCONS_00016874	0.0185488	0.0192914	0.00562798	6.51189	5.27724	5.87304		1058.85	8.43693	6.9716	1.3908e-81	1.0935e-79
TCONS_00016877	0	0	0	0.22921	0.294038	0.132198		6.23713	0	Inf	0.014478	0.025702
TCONS_00016878	0	0	0	0	0.0514192	0		0.449362	0	Inf	1	1
TCONS_00016886	0	0.0743303	0	2.16077	1.09417	2.35035		22.0084	0.903	4.6072	8.4834e-06	2.2862e-05
TCONS_00016891	0.112029	0.466056	0.0906434	24.0064	22.2967	30.2163		285.885	7.8632	5.1842	1.186e-26	1.2563e-25
TCONS_00016912	0	0	0	1.96502	1.14035	2.10476		20.6798	0	Inf	5.4815e-07	1.6587e-06
TCONS_00016923	0	0	0.084862	0.778846	0.356831	0.534766		3.33127	0.508676	2.7113	0.26443	0.35358
TCONS_00016929	0.091131	0.142169	0.129036	1.2326	0.723431	1.09192		28.0103	10.4799	1.4183	0.019179	0.033332
TCONS_00016935	0.0380102	0.158128	0.0659021	2.73904	0.7759	2.21764		148.263	21.0604	2.8156	0.0028967	0.0057447
TCONS_00016936	0.0240376	0	0	0	0.817795	0		8.98725	0.951895	3.239	0.43992	0.54606
TCONS_00016939	0	0	0	1.45282	0.267776	0.674189		10.6333	0	Inf	0.0065965	0.01239
TCONS_00016944	0	0	0	0.650424	0.381304	0.746237		18.9033	0	Inf	1.828e-06	5.2533e-06
TCONS_00016945	0	0	0	0.809175	0.550472	0.353557		5.1107	0	Inf	0.033167	0.055001
TCONS_00016950	0	0	0	1.08663	1.16163	1.04453		40.7513	0	Inf	1.5722e-12	7.3217e-12
TCONS_00016967	0.906632	0	0.157192	0.824384	0.440643	0.198111		1.55327	3.84031	-1.3059	0.57393	0.67735
TCONS_00016980	0	0	0	0	0	0.570272		0.669584	0	Inf	0.87415	0.94554
TCONS_00016982	0.0636846	0	0	1.34272	1.9229	1.43682		40.7903	1.90379	4.4213	3.0596e-09	1.1182e-08
TCONS_00016989	0.367416	0.27791	0.263497	0	0	0		0	24.3076	#NAME?	5.7319e-11	2.3768e-10
TCONS_00017024	0	0.0352372	0.0411197	0.458256	0.230535	0.518239		10.0044	1.92035	2.3812	0.038909	0.063701
TCONS_00017025	0	0	0	0.452732	0.37643	0.241774		9.34069	0	Inf	0.0015007	0.0031001
TCONS_00017034	0	0	0	1.10554	0.859526	1.06271		6.67455	0	Inf	0.010478	0.019044
TCONS_00017046	0.375613	1.12855	0.354563	0.664103	0.496959	0.0319187		7.7723	39.1665	-2.3332	0.037779	0.062047
TCONS_00017048	0.0484928	0.0168114	0.0196179	0.565869	0.824901	0.0741744		12.2539	2.38802	2.3594	0.086261	0.13117
TCONS_00017052	1.5503	1.1609	0.52683	0.690734	0.421949	1.32795		5.5647	23.5864	-2.0836	0.0128	0.022904
TCONS_00017053	0	0.067352	0	0.412192	0.660965	0.297167		2.89838	0.4515	2.6825	0.34787	0.44713
TCONS_00017061	0.0352018	0.0439333	0.0170892	2.84554	1.85631	3.32759		159.718	6.10609	4.7091	7.3161e-12	3.2497e-11
TCONS_00017064	0	0	0	0.972572	1.24187	1.16862		27.6315	0	Inf	5.6253e-09	2.0088e-08
TCONS_00017069	0.0394043	0	0	2.44537	2.41307	1.02464		20.4698	0.475947	5.4266	4.8952e-06	1.3492e-05
TCONS_00017072	0	0.0368222	0.0859387	1.63379	2.0477	0.21662		14.9171	1.46885	3.3442	0.023998	0.040895
TCONS_00017076	0.00666097	0.00923685	0.0107789	0.544093	0.468341	0.424525		89.6673	5.26855	4.0891	2.0294e-15	1.1358e-14
TCONS_00017078	0.0553033	0.0849065	0.0479424	20.0056	17.6189	21.8911		6295.51	63.2431	6.6373	2.1452e-81	1.6598e-79
TCONS_00017097	0	0	0	0.0144511	0.0772429	0.0694562		2.45956	0	Inf	0.23968	0.32442
TCONS_00017101	0.439163	0.078749	0.330824	3.87963	3.29732	4.1231		103.937	25.2161	2.0433	1.2801e-07	4.1033e-07
TCONS_00017113	0	0	0	0.315943	0.0675501	0		1.32557	0	Inf	0.55107	0.65528
TCONS_00017114	0	0	0	0.257303	0.412595	0.247335		4.68237	0	Inf	0.04574	0.073851
TCONS_00017116	0	0.222732	0	1.64709	3.70371	1.2557		25.2242	2.709	3.219	0.0049733	0.0095125
TCONS_00017171	0.89855	1.19194	1.41051	0.702063	0.54001	0.485573		44.4793	285.527	-2.6824	4.7791e-18	3.1679e-17
TCONS_00017174	0.398304	0.856117	0.354497	0.338026	0.406528	0.365547		5.79231	26.7311	-2.2063	0.00423	0.0081813
TCONS_00017190	1.01607	0.834273	0.0649032	0	0.090969	0		0.224681	16.3242	-6.183	0.0028344	0.0056322
TCONS_00017237	0.0573221	0	0.0347847	1.3682	1.02385	0.876796		15.7875	1.46057	3.4342	0.00091563	0.0019508
TCONS_00017306	0	0	0	0.294049	0.62869	0.157032		7.14184	0	Inf	0.0074745	0.013925
TCONS_00017307	0.279054	0.096742	0	1.0361	0.474693	0.42684		2.88488	1.87934	0.61828	0.83509	0.91711
TCONS_00017314	0.00801252	0.116666	0	1.26224	0.790535	0.833402		50.0064	6.79695	2.8792	7.0939e-06	1.9275e-05
TCONS_00017317	0	0.00951277	0.0222017	5.00673	3.82753	6.02994		227.21	1.46885	7.2732	5.3192e-23	4.6234e-22
TCONS_00017330	0	0.0466056	0	1.28351	0.990965	0.342718		8.00004	0.4515	4.1472	0.014947	0.026451
TCONS_00017429	0	0.0381192	0	0.233288	0.498782	0.140156		6.4723	0.903	2.8415	0.082331	0.12566
TCONS_00017434	0.40928	0	0	0.868351	0	0.208677		1.10391	1.42784	-0.37122	1	1
TCONS_00017436	0	0.347009	0.0736254	0	0	0		0	5.98385	#NAME?	0.088497	0.13426
TCONS_00017444	0.344601	0.358397	0.321714	7.0441	6.76376	7.78486		113.325	17.1436	2.7247	2.4877e-11	1.0616e-10
TCONS_00017446	0	0	0	0.516054	0.390209	0.25408		60.6905	0	Inf	1.5065e-13	7.4728e-13
TCONS_00017447	0	0	0	0.071401	0.0624513	0.00623952		4.66729	0	Inf	0.046099	0.074323
TCONS_00017448	0	0	0.00974992	0.00639162	0	0.012288		0.666568	1.01735	-0.61	1	1
TCONS_00017449	0.0122975	0	0.00165833	1.61765	1.58985	1.16414		441.814	4.7922	6.5266	4.167e-56	1.4871e-54
TCONS_00017559	0.214657	0.0956789	0.111652	2.19582	1.72141	1.92313		26.4735	6.21216	2.0914	0.0019444	0.0039612
TCONS_00017560	0.0793177	0.0412466	0.240662	1.89321	2.56359	1.69854		21.3927	3.94677	2.4384	0.001541	0.0031767
TCONS_00017626	0.917739	1.53219	1.20176	0.691743	0.410828	0.664944		10.2275	66.4832	-2.7005	4.4249e-09	1.5944e-08
TCONS_00017720	0	0.0780559	0	2.14965	0.95751	1.52107		34.4226	1.806	4.2525	4.4374e-06	1.2297e-05
TCONS_00017762	0	1.27699	0	0.162816	0	0.156508		0.443373	5.418	-3.6112	0.36657	0.46821
TCONS_00017775	0	0	0	1.5049	1.56281	0.991953		20.7021	0	Inf	5.4245e-07	1.6422e-06
TCONS_00017792	0	0.140329	0	0.322053	1.14761	0.515961		4.02332	0.903	2.1556	0.30091	0.39512
TCONS_00017814	0.312427	0.243701	0.37918	24.6088	25.5102	24.8501		133.159	5.29299	4.6529	1.6622e-22	1.4056e-21
TCONS_00017815	0.0959249	0	0.11642	14.0429	16.6439	13.4988		63.7078	0.984623	6.0158	6.7543e-16	3.9123e-15
TCONS_00017820	0.159875	0.665101	0	0.508799	0.543919	0.122272		2.00263	4.5639	-1.1884	0.49124	0.59763
TCONS_00017860	2.58063	2.8723	3.40675	183.06	158.574	185.386		1619.58	86.2084	4.2317	5.8691e-52	1.839e-50
TCONS_00017863	0.363984	0.630926	0	5.5988	5.15971	7.42331		20.93	3.68534	2.5057	0.0020191	0.0041041
TCONS_00017879	0	0.0119838	0.0139844	2.10854	0.86243	1.33948		52.1693	0.960176	5.7638	2.9726e-07	9.2086e-07
TCONS_00017881	0	0	0	0.0617116	0.0659712	0		0.889719	0	Inf	0.75291	0.84327
TCONS_00017887	0.0308813	0.0321176	0	0.442256	0.157594	0.519594		5.11079	0.927447	2.4622	0.16941	0.24016
TCONS_00017890	0.481505	0.625978	0.146096	1.14929	1.84293	0.736509		4.23598	4.66997	-0.14072	0.94518	1
TCONS_00017893	0.0394296	0.0820163	0	1.03524	1.1067	0.874515		21.153	2.7579	2.9392	0.0005596	0.0012262
TCONS_00017896	0.0357392	0.14868	0.134945	3.10256	2.33723	2.86088		290.972	34.7805	3.0645	1.2082e-20	9.2568e-20
TCONS_00017897	0.218248	0.260366	0.109068	2.99279	2.95914	2.69029		186.556	40.9122	2.189	1.0736e-10	4.367e-10
TCONS_00017898	0	0	0	2.00813	1.13651	1.41936		17.1102	0	Inf	6.2255e-06	1.7003e-05
TCONS_00017900	0.0815298	0	0.0494747	0.259467	0.277377	0.561184		3.78819	1.46057	1.375	0.46455	0.5718
TCONS_00017903	0.953819	0.469897	0.524908	8.07422	6.31929	5.84764		726.42	227.356	1.6759	7.8864e-08	2.5715e-07
TCONS_00017905	0	0.00791003	0	5.31289	4.61873	4.25783		258.559	0.4515	9.1616	3.2861e-48	8.8608e-47
TCONS_00017910	0.0247318	0.0692513	0.030016	7.86178	6.63261	5.92325		2973.2	57.2052	5.6997	2.3544e-83	1.9406e-81
TCONS_00017911	0.00392532	0	0	0.187384	0.213673	0.17412		20.2678	0.475947	5.4122	5.5889e-06	1.5315e-05
TCONS_00017914	0	0	0	0.170488	0.0911278	0.0409707		1.55327	0	Inf	0.46727	0.57239
TCONS_00017916	0	0	0	0.217571	0.0387648	0.313713		7.10901	0	Inf	0.015236	0.026933
TCONS_00017917	0.0131517	0.194914	0.163607	1.12485	1.02911	1.51378		155.861	48.495	1.6844	0.00080532	0.0017269
TCONS_00017926	0	0	0	0.154328	0.742411	0.370872		3.57846	0	Inf	0.10421	0.15563
TCONS_00017943	0.640389	0.621625	1.70987	18.4102	27.8874	19.8519		213.797	30.2465	2.8214	2.2104e-15	1.2343e-14
TCONS_00017944	0.039203	0.0407725	0.0475791	0.124763	0.0666874	0		0.665038	1.43612	-1.1107	0.79742	0.88273
TCONS_00017945	0	0	0	0.0816802	0	0		0.220178	0	Inf	1	1
TCONS_00017952	0.0091113	0.0947606	0.022116	1.17436	1.00744	1.18461		51.4103	6.0083	3.097	8.2285e-08	2.6789e-07
TCONS_00017954	0.0256508	0.0566901	0.0583712	1.91838	1.79172	1.45906		445.991	38.2264	3.5444	6.5137e-30	8.1286e-29
TCONS_00017960	0	0.356039	0	2.54211	1.5529	0.174544		5.10314	1.3545	1.9136	0.29789	0.39164
TCONS_00017995	0.0346456	0	0.0840958	0.496166	0.294674	0.158981		3.77459	1.4933	1.3378	0.46277	0.57094
TCONS_00017996	0.00534587	0.050039	0.0129761	0.799618	1.33678	0.171717		58.412	5.5568	3.3939	0.015141	0.026774
TCONS_00017997	0	0	0.160579	1.05269	0.22507	0		1.32557	0.508676	1.3818	0.80513	0.88974
TCONS_00018007	0	0	0	0.621434	1.19579	0.119472		3.34622	0	Inf	0.12364	0.1813
TCONS_00018066	0.0441245	0.0764851	0.107104	3.8383	3.37767	2.54222		91.6622	6.7374	3.7661	1.792e-14	9.4531e-14
TCONS_00018098	0	0	0	0.0100504	0.0429763	0.125593		4.02043	0	Inf	0.1241	0.18175
TCONS_00018134	1.76526	2.03993	1.42829	16.6977	16.182	19.201		73.9221	23.7012	1.641	0.00010432	0.00024972
TCONS_00018135	0.0122027	0.0285553	0.01481	2.40777	1.83706	1.63321		266.864	8.00199	5.0596	1.4411e-29	1.7673e-28
TCONS_00018158	0.0155108	0.0860363	0.0250998	1.55494	1.45998	1.17045		111.944	10.6865	3.3889	2.0843e-14	1.0948e-13
TCONS_00018161	0.377409	0	0.458046	11.0101	8.34604	5.38798		27.1218	2.95387	3.1988	2.7274e-05	6.9806e-05
TCONS_00018165	0	0.215709	0.0839064	0.110011	0.352812	0.740241		2.45659	1.86318	0.39889	0.96906	1
TCONS_00018167	0.085109	0.127857	0.275449	1.45962	1.12604	0.853417		50.2535	22.3613	1.1682	0.0091358	0.016762
TCONS_00018168	0.154002	0.194489	0.213607	0.971469	0.907539	0.504774		59.6256	44.9552	0.40744	0.30679	0.4019
TCONS_00018187	0.511599	1.86228	0.776134	2.23872	0.870271	1.17381		4.65985	10.7682	-1.2084	0.18215	0.25534
TCONS_00018196	0	0	0	0	0.159196	0.858886		1.56385	0	Inf	0.46475	0.5718
TCONS_00018225	0	0	0	1.024	0.27367	0.0984327		11.9467	0	Inf	0.042644	0.069287
TCONS_00018236	0.281399	0.146332	0.199222	291.576	245.404	310.015		5031.78	11.9811	8.7142	6.9822e-96	8.071e-94
TCONS_00018238	0	0	0	0.620908	0.885021	0		1.55926	0	Inf	0.46584	0.57213
TCONS_00018319	0	0.0350438	0	1.6085	0.630492	1.34003		14.8799	0.4515	5.0425	0.00017651	0.00041177
TCONS_00018320	0	0	0	2.3277	1.4713	2.10433		141.86	0	Inf	2.171e-24	2.0444e-23
TCONS_00018345	0.0349082	0.0242038	0.0706111	0.481411	0.35629	0.177985		12.0008	4.87422	1.2999	0.14183	0.20493
TCONS_00018354	0.0804612	0.104603	0.0732394	0.800209	0.615919	0.676903		14.459	5.68732	1.3461	0.10628	0.15802
TCONS_00018359	0	0	0	0	0	0.109446		0.223195	0	Inf	1	1
TCONS_00018370	0	0	0	1.62324	2.83955	0.2837		6.91261	0	Inf	0.018907	0.032887
TCONS_00018453	0.0383221	0.0797125	0.13953	1.40253	1.23859	1.11373		13.5737	2.90498	2.2242	0.019303	0.033522
TCONS_00018475	0.0456191	0.243158	0.110732	2.32292	7.71167	1.81425		281.412	30.4579	3.2078	0.02438	0.041493
TCONS_00018490	0	0	0	0.686022	1.06339	0.461611		14.044	0	Inf	5.3022e-05	0.00013156
TCONS_00018562	1.28876	2.13239	1.13754	23.397	23.5172	25.4475		171.677	34.4122	2.3187	3.2788e-11	1.3878e-10
TCONS_00018581	0	0.0117285	0	0.323	0.268563	0.465729		13.135	0.4515	4.8625	0.00054853	0.0012032
TCONS_00018594	0.0650338	0.0169094	0.0591967	2.45776	1.74238	1.81543		51.3651	3.88132	3.7262	1.3362e-09	5.0321e-09
TCONS_00018643	0.369831	0	0.448849	0.392327	0.838815	0.377128		1.78547	2.95387	-0.7263	0.7628	0.84982
TCONS_00018644	0	0	0	2.5878	0.922141	3.73132		15.1167	0	Inf	0.00058547	0.0012797
TCONS_00018650	0	0.019555	0.0260794	1.75239	1.50782	1.24078		231.823	7.22991	5.0029	3.0029e-33	4.3849e-32
TCONS_00018652	0	0.022147	0	1.74506	1.19538	1.25402		54.6933	0.903	5.9205	7.4857e-14	3.7911e-13
TCONS_00018680	0.00540517	0.0112431	0	7.06137	3.20892	5.60552		410.506	1.37895	8.2177	7.0468e-16	4.0769e-15
TCONS_00018722	0.0156986	0.0217694	0	1.78193	1.92273	1.82495		146.538	3.23384	5.5019	4.6269e-27	4.998e-26
TCONS_00018753	0	0.262396	0	4.01464	1.43058	1.415		11.3073	1.3545	3.0614	0.030718	0.051292
TCONS_00018758	0	0	0	0.696676	0.248255	0.223229		6.65047	0	Inf	0.010608	0.019255
TCONS_00018790	0	0	0	2.93656	2.5114	2.44642		17.8008	0	Inf	3.8919e-06	1.0856e-05
TCONS_00018791	0.045119	0.0312835	0.0547591	1.12479	1.20243	0.966194		30.2826	3.85687	2.973	2.6673e-05	6.8348e-05
TCONS_00018803	0.0339495	0.0529629	0.0686718	11.3986	13.5137	10.1088		854.89	12.0059	6.1539	2.4089e-69	1.3758e-67
TCONS_00018804	0.0234097	0.0121734	0.00710285	2.03947	1.78202	1.41439		123.702	3.31547	5.2215	1.8878e-23	1.6848e-22
TCONS_00018805	0	0.0233711	0	2.21696	1.41435	3.16224		42.4982	0.4515	6.5565	1.4923e-07	4.7553e-07
TCONS_00018815	0	0.147972	0	1.47157	0.605055	1.14253		12.6585	1.806	2.8092	0.01067	0.019357
TCONS_00018818	2.56941	1.93849	4.23026	0.519447	0.250781	0.370465		15.1045	364.418	-4.5925	2.6521e-10	1.0508e-09
TCONS_00018855	0.759488	0.707613	0.441676	35.7775	67.289	43.9997		1280.34	53.9595	4.5685	1.6568e-15	9.3287e-15
TCONS_00018864	0	0.0928048	0	2.69782	1.97329	1.09192		8.8898	0.4515	4.2994	0.0084542	0.015604
TCONS_00018876	0	0	0	0.107588	0.115014	0.413678		1.33764	0	Inf	0.54771	0.65451
TCONS_00018884	0.750972	0.683407	0.455712	1.6431	1.75651	1.86661		7.79499	9.00278	-0.20782	0.8377	0.91953
TCONS_00018889	0.447029	0.464925	0	0.474221	1.01391	0.455849		1.78547	2.78234	-0.64	0.75239	0.84327
TCONS_00018895	0	0	0	0.0802048	0.0857409	0.154195		0.891249	0	Inf	0.75237	0.84327
TCONS_00018902	0.0502389	0.0522502	0	0.639538	1.02552	0.499494		11.8167	1.85489	2.6714	0.016256	0.028615
TCONS_00018903	0	0.0151016	0.0176227	0.184843	0.642205	0.355364		11.1743	0.960176	3.5407	0.0054799	0.010411
TCONS_00018962	0	0	0.0716431	6.38739	2.71123	4.15348		31.3055	0.508676	5.9435	6.7636e-07	2.0308e-06
TCONS_00018985	0.00750146	0.070216	0.00910421	9.27477	4.72141	8.227		414.241	5.04812	6.3586	1.8799e-15	1.054e-14
TCONS_00018986	0.0461455	0.153577	0.0448039	2.80497	1.53854	2.00458		95.7665	11.6384	3.0406	2.6401e-07	8.2135e-07
TCONS_00018988	0.0642623	0.066835	0.0259975	0.409028	0.473699	0.360416		8.01814	3.29102	1.2847	0.27047	0.36041
TCONS_00018990	0	0	0	0.154328	0.041245	0.0741744		1.55178	0	Inf	0.46763	0.57265
TCONS_00018994	0	0.0216587	0	2.9161	1.80667	2.03864		45.1189	0.4515	6.6429	1.7146e-12	7.9633e-12
TCONS_00019010	0.00364647	0.0189623	0.0132767	1.07345	1.02969	0.613538		102.581	4.25948	4.59	6.0918e-16	3.5399e-15
TCONS_00019011	0	0.0818586	0	0.584467	0.892585	0.321042		9.36168	1.3545	2.789	0.032	0.053285
TCONS_00019013	1.21129	1.45951	1.57767	4.30153	4.52306	3.32147		113.545	126.684	-0.15797	0.62184	0.72598
TCONS_00019019	0.452444	0.210939	0.321893	5.51133	5.62635	5.83475		302.166	56.6389	2.4155	3.2194e-15	1.7772e-14
TCONS_00019068	16.7301	20.2546	16.6564	0.390857	0.378042	0.697756		52.7918	6088.07	-6.8495	2.1236e-116	4.2787e-114
TCONS_00019091	1.27312	2.05737	2.21013	0.0192327	0.0753877	0.0739505		5.81036	602.007	-6.695	2.8731e-40	5.5463e-39
TCONS_00019094	0	0	0	0.869405	0.464708	0.227924		8.65458	0	Inf	0.0025477	0.0050989
TCONS_00019104	0	0.0994544	0	0.304329	0.976004	0		1.78844	0.4515	1.9859	0.64452	0.74394
TCONS_00019126	0	0	0	0.464451	0.910267	0.297638		4.68534	0	Inf	0.045669	0.073778
TCONS_00019222	0	0	0	1.86018	0.577329	1.15362		13.3116	0	Inf	0.00020351	0.00047172
TCONS_00019232	0	0	0	2.24154	1.22599	2.7059		26.4632	0	Inf	1.0922e-07	3.5214e-07
TCONS_00019241	0	0	0	0	0.178823	0.482388		0.894265	0	Inf	0.75131	0.84327
TCONS_00019389	0.0154874	0.0644296	0.0751855	0.0739325	0.158071	0.236894		4.24057	4.31665	-0.025655	1	1
TCONS_00019497	0.0199974	0.0831918	0.04854	1.65468	0.748376	0.948225		23.3113	3.2993	2.8208	0.00059851	0.001306
TCONS_00019516	0	0	0	1.22112	0.435135	1.0173		7.32761	0	Inf	0.0064711	0.012168
TCONS_00019533	0	0	0	3.82341	1.39412	3.04849		62.1708	0	Inf	1.3671e-08	4.7434e-08
TCONS_00019537	0	0.0477345	0	0.584267	0.515292	0.435265		23.1406	2.2575	3.3576	9.9593e-05	0.00023903
TCONS_00019558	0	0	0	0.0962323	0.0440891	0.0528595		3.10807	0	Inf	0.14716	0.21166
TCONS_00019561	0	0	0	0	0	0.0130787		0.223195	0	Inf	1	1
TCONS_00019581	0	0	0	0.775313	0	0.931596		1.99669	0	Inf	0.33677	0.43515
TCONS_00019585	0.015166	0.0630926	0	1.30317	1.47052	0.463957		29.1604	2.28195	3.6757	0.0002537	0.00058185
TCONS_00019597	0	0	0	0.61606	0.517458	0.126898		6.22357	0	Inf	0.014579	0.025847
TCONS_00019607	0.0570557	0.0593399	0	0.817105	0.485281	0.698177		9.78114	1.85489	2.3987	0.044159	0.071608
TCONS_00019623	0.17705	0.0230172	0	2.67642	2.63528	2.57274		49.424	4.25908	3.5366	8.546e-09	3.0069e-08
TCONS_00019630	0.847848	0.300611	0.561272	0.981188	0.753907	0.943175		19.3556	39.9224	-1.0444	0.12552	0.18341
TCONS_00019714	0.011146	0	0.0135274	4.71776	1.51681	1.65373		98.1918	0.984623	6.6399	8.2305e-05	0.00019965
TCONS_00019716	0.0674933	0.168469	0.0737225	6.74461	6.64758	7.70152		434.866	20.1736	4.43	6.5784e-39	1.2103e-37
TCONS_00019739	0.0437576	0.0682641	0.0796602	0.870362	0.595481	0.568917		12.8937	3.83242	1.7503	0.057586	0.090928
TCONS_00019741	0.0265001	0.110244	0.0643242	0.913643	1.03681	0.72962		41.8671	9.8979	2.0806	0.0001782	0.00041551
TCONS_00019752	0.0953291	0.198291	0.115697	0.758459	0.972973	0.656167		6.90671	3.77525	0.87143	0.48436	0.59022
TCONS_00019753	0	0	0	0.515966	1.10316	0.495976		2.67821	0	Inf	0.20347	0.28204
TCONS_00019786	0.0171774	0.0357301	0.0625424	0.164	0.20454	0.105098		3.78662	2.90498	0.38238	0.86768	0.94554
TCONS_00019788	0.296293	0.123262	0	1.13154	0.604821	0.362567		4.88301	3.28274	0.57287	0.74125	0.83749
TCONS_00019795	0.159598	0.110658	0	1.35445	1.2217	2.52257		26.9502	4.66168	2.5314	0.0039027	0.0075944
TCONS_00019842	0.69239	1.28019	1.96076	0.122418	0.261735	0		0.669541	22.1897	-5.0506	5.0766e-07	1.5407e-06
TCONS_00019844	0.0368942	0	0.044777	4.52049	5.77391	7.78778		68.4253	0.984623	6.1188	9.6522e-13	4.561e-12
TCONS_00019866	0	0	0	0.561931	1.06281	0.332407		9.81554	0	Inf	0.0010723	0.0022612
TCONS_00019872	0	0.00826213	0	0.91015	0.621622	0.510352		35.5624	0.4515	6.2995	4.499e-10	1.7528e-09
TCONS_00019916	0.0227918	0.0189634	0.0276614	0.304645	0.271394	0.362567		28.7175	6.72912	2.0934	0.0012361	0.0025872
TCONS_00019917	0.0123327	0.0192396	0.0449029	0.127558	0.104894	0.254664		11.1354	5.35845	1.0553	0.23723	0.32174
TCONS_00019927	2.42337	4.6207	2.94114	2.14231	0.916074	0.823727		3.99329	32.6227	-3.0302	1.5961e-06	4.6124e-06
TCONS_00019942	0	0	0	0.179576	0	0		0.220178	0	Inf	1	1
TCONS_00019953	0.0333109	0.0173222	0	3.47187	1.78493	2.3438		63.5322	1.40339	5.5005	3.3127e-10	1.3038e-09
TCONS_00019986	0	0.0376472	0.0439321	0.431999	1.016	0.913579		18.0826	1.92035	3.2352	0.00061323	0.001336
TCONS_00020030	0.26462	0.183476	0.321159	1.54394	2.55079	1.34921		8.47349	3.85687	1.1355	0.29057	0.3831
TCONS_00020094	0	0	0	0.735891	0.196671	0.265268		2.88037	0	Inf	0.1742	0.24534
TCONS_00020095	0.1078	0.0840866	0.065416	0.686142	0.183376	0.206112		5.53755	4.27564	0.37311	0.8214	0.90423
TCONS_00020123	0.0588045	0	0	0	0.100031	0.0899472		0.447876	0.475947	-0.087703	1	1
TCONS_00020219	0	0	0	0.723626	0.386787	0.695591		2.22285	0	Inf	0.28495	0.37685
TCONS_00020264	0.0116053	0	0	4.19197	4.1852	5.84021		171.044	0.475947	8.4893	3.5397e-25	3.4603e-24
TCONS_00020276	0.0345675	0	0	0.880085	1.17604	1.05749		12.4804	0.475947	4.7127	0.00083088	0.0017782
TCONS_00020304	0	0	0	0.5325	0.310503	0.418803		5.7788	0	Inf	0.020238	0.034929
TCONS_00020305	0	0	0	1.64098	1.28827	1.55276		38.7127	0	Inf	5.3563e-12	2.4016e-11
TCONS_00020337	0.0468766	0.0755676	0.0270238	1.30723	1.49315	1.04506		452.754	56.6957	2.9974	2.1973e-23	1.9532e-22
TCONS_00020339	0.0386113	0.0401571	0	0.0614399	0.0656808	0.118119		0.891249	0.927447	-0.057437	1	1
TCONS_00020349	0.0404669	0.126261	0.0535778	1.22931	1.13894	0.967859		125.519	26.239	2.2581	3.0805e-09	1.1254e-08
TCONS_00020361	0.571975	0.89231	0.578485	19.7199	24.1622	19.685		92.232	9.46256	3.285	1.8914e-12	8.758e-12
TCONS_00020362	0.0635621	0.188877	0.0330612	1.24261	1.04263	0.673626		89.8525	27.7753	1.6938	0.0021814	0.0044102
TCONS_00020370	0	0.0949438	0	3.41368	2.29053	1.67563		44.6663	1.806	4.6283	3.6337e-08	1.2179e-07
TCONS_00020438	0	0	0.144959	0.380115	0.609528	0.182694		1.33759	0.508676	1.3948	0.80286	0.88781
TCONS_00020487	2.02743	1.99762	1.59724	1.27347	1.16473	0.8977		51.8474	281.324	-2.4399	9.8909e-16	5.6591e-15
TCONS_00020502	0	0.0680701	0.238301	1.14561	1.11335	0.901006		6.67753	1.97753	1.7556	0.18175	0.25486
TCONS_00020516	0	0.165843	0.0967648	1.39556	2.0344	2.19518		9.80968	1.41168	2.7968	0.02483	0.042223
TCONS_00020518	0	0	0	0	0.702461	0		0.674044	0	Inf	0.8725	0.94554
TCONS_00020546	0.209529	0.108959	0	1.00023	0.356425	0.160247		1.99363	1.40339	0.50647	0.95464	1
TCONS_00020557	0	0.0230671	0	0.388217	0.377285	0.508877		8.01669	0.4515	4.1502	0.014843	0.026278
TCONS_00020573	0	0.0440951	0.205826	0.674651	1.08183	1.03762		9.14312	2.4862	1.8787	0.089486	0.13531
TCONS_00020574	0	0	0	0.142612	0.0762281	0.137087		1.11143	0	Inf	0.64404	0.74394
TCONS_00020575	0	0	0	0.428463	0.610716	0.137288		1.78245	0	Inf	0.39534	0.49956
TCONS_00020596	0	0.12736	0.0990809	0.909344	1.04155	1.1863		10.6934	2.37185	2.1726	0.04585	0.074004
TCONS_00020601	0.0938494	0.0300328	0.0613314	0.493961	1.3754	1.60115		66.9952	11.554	2.5357	0.0040039	0.0077716
TCONS_00020602	0.52794	0.0784395	0	1.68016	2.43761	2.53797		12.2617	3.78313	1.6965	0.07484	0.1154
TCONS_00020603	0.0530498	0.0827605	0.0563364	2.32142	1.72588	2.14019		129.91	12.7863	3.3448	1.1318e-15	6.4489e-15
TCONS_00020604	0.0339135	0.0352712	0.0514493	4.51279	4.45652	5.51809		476.091	12.5063	5.2505	4.1477e-42	8.6515e-41
TCONS_00020618	0.566944	0.0842345	0	2.44868	2.34215	1.85828		11.3509	3.78313	1.5852	0.10536	0.15696
TCONS_00020629	0	0.0980042	0.0571826	8.247	5.971	6.05373		119.413	2.82335	5.4024	1.9314e-23	1.7205e-22
TCONS_00020636	0	0.171639	0.0400585	1.52312	0.842197	1.21168		15.1121	2.76618	2.4497	0.0098771	0.018023
TCONS_00020646	0.174409	0.241855	0	2.12771	1.18673	2.31205		13.5633	3.23384	2.0684	0.031012	0.051756
TCONS_00020661	0	0	0.00553969	0.0145263	0	0		0.440357	0.508676	-0.20807	1	1
TCONS_00020662	0.268343	0.344497	0.27479	0.0800624	0.0570591	0.0513071		6.22515	93.5976	-3.9103	8.6935e-18	5.6618e-17
TCONS_00020664	1.02731	1.81634	1.27174	0.261551	0.139802	0.502837		6.23127	88.1173	-3.8218	1.3967e-13	6.951e-13
TCONS_00020669	0.0578767	0.0950428	0.0887274	7.9978	7.26996	8.93666		1106.61	34.7962	4.9911	1.8293e-54	6.1644e-53
TCONS_00020682	0.0589174	0.428933	0.286023	0	0	0		0	5.67115	#NAME?	0.0038156	0.0074375
TCONS_00020683	0.70667	0.551221	0.643242	0.210841	0.375656	0.743132		4.23908	19.1373	-2.1746	0.0034858	0.0068381
TCONS_00020686	1.10016	1.16451	1.98044	2.4999	2.57279	2.6719		495.684	856.804	-0.78954	0.023132	0.039562
TCONS_00020688	1.409	0.314015	0.366437	0.48044	0.684803	0.307885		2.00565	9.54379	-2.2505	0.15871	0.22636
TCONS_00020689	0	0	0	0	0	0.474267		0.669584	0	Inf	0.87415	0.94554
TCONS_00020690	2.58492	4.74072	4.69182	0.0918134	0.0392603	0.229467		4.45179	455.361	-6.6765	5.8453e-29	6.928e-28
TCONS_00020692	0.592205	0.615914	0.119789	0.157057	0.335796	0.301945		1.11593	6.07336	-2.4442	0.074476	0.11493
TCONS_00020694	0.263485	0.685083	1.43901	0	0	0.201513		0.223195	7.78748	-5.1248	0.0042072	0.0081399
TCONS_00020697	5.94618	8.65422	8.67399	0.212307	0.279919	0.258504		23.4	2298.54	-6.6181	1.1735e-88	1.1236e-86
TCONS_00020731	0	0.104844	0.0611731	0.401024	1.4576	0.30839		5.81325	1.41168	2.0419	0.20925	0.28781
TCONS_00020732	0	0	0	0.846529	0.0904961	0.325493		3.31924	0	Inf	0.12539	0.18325
TCONS_00020735	0	0	0.0335022	2.72336	2.11307	1.35115		30.9039	0.508676	5.9249	7.2799e-09	2.5771e-08
TCONS_00020736	0	0.159624	0	0.732671	0.261081	1.8781		2.67077	0.4515	2.5645	0.39566	0.49967
TCONS_00020753	0.0925328	0.0777301	0.0302355	16.2759	15.4621	16.9791		1902.77	25.4169	6.2262	9.2366e-86	8.1209e-84
TCONS_00020757	0.00317074	0	0.0115446	0.201817	0.253503	0.276447		32.0892	2.00198	4.0026	3.0798e-07	9.5193e-07
TCONS_00020758	0.00365864	0	0	0.0698614	0.0560126	0.0895398		8.23539	0.475947	4.113	0.012764	0.022844
TCONS_00020760	0.132048	0.158462	0.258883	2.08503	1.43413	1.46047		68.0318	23.642	1.5249	0.00030779	0.00069838
TCONS_00020762	0.088461	0.414011	0.107361	1.26687	1.27907	1.08248		11.3539	6.03275	0.9123	0.3368	0.43515
TCONS_00020763	1.04871	1.4346	1.3989	0.571284	0.305358	0.346832		17.9924	180.808	-3.329	1.0692e-20	8.2111e-20
TCONS_00020805	0.062581	0.0325432	0.056964	1.46883	1.75651	1.65123		43.2199	4.33282	3.3183	1.4243e-07	4.5482e-07
TCONS_00020808	1.67667	2.63805	2.5045	5.4728	5.04611	5.0635		50.3033	69.6169	-0.46879	0.21038	0.28924
TCONS_00020809	9.63381	6.92524	10.202	3.75729	3.4543	2.74491		29.1516	251.299	-3.1078	3.1112e-17	1.9568e-16
TCONS_00020810	0	0.0238068	0.0277811	2.62254	2.25842	1.78566		40.2673	0.960176	5.3902	1.9878e-10	7.9298e-10
TCONS_00020811	0	0	0	0.534406	1.25685	0.821924		5.35794	0	Inf	0.027772	0.046785
TCONS_00020830	0	0.121851	0.284385	3.91504	4.98246	3.58415		14.7047	1.46885	3.3235	0.0016831	0.0034568
TCONS_00020833	0	0	0.0419532	0.935091	0.646823	1.05749		10.6784	0.508676	4.3918	0.0026123	0.0052177
TCONS_00020834	0.767932	0.887418	0.647228	2.37605	2.21347	3.29548		51.6607	47.911	0.10871	0.83318	0.91533
TCONS_00020856	0.024855	0	0	3.67819	2.11402	3.3456		51.3518	0.475947	6.7535	5.464e-13	2.6191e-12
TCONS_00020873	0	0	0.0236161	0.975347	0.976468	0.758977		38.5104	1.01735	5.2424	5.2783e-10	2.0425e-09
TCONS_00020913	0.111176	0.195369	0.120971	2.79392	2.79765	2.45698		290.748	49.1516	2.5645	3.8679e-16	2.2777e-15
TCONS_00020918	0	0	0	0.193062	0.619165	0.371165		5.36245	0	Inf	0.027708	0.046693
TCONS_00020924	0	0	0	0.205015	0.273957	0.541948		4.45926	0	Inf	0.053977	0.08586
TCONS_00020934	1.21497	1.63527	1.21435	20.0724	24.7404	19.896		250.411	50.2911	2.3159	3.4016e-13	1.6526e-12
TCONS_00020988	0.0538736	0.031128	0.0217947	2.64798	3.44171	2.42636		196.298	8.06705	4.6049	5.5472e-28	6.2869e-27
TCONS_00021032	0	0	0	0.258936	0.201316	0.067883		4.889	0	Inf	0.039098	0.063926
TCONS_00021049	0	0.130306	0	0.697782	0.959074	0.76657		5.34894	0.903	2.5665	0.15096	0.21652
TCONS_00021058	0.252526	0.204272	0.20432	0.267887	0.143189	0.300427		3.55748	10.4961	-1.5609	0.097707	0.14663
TCONS_00021101	0.0440717	0	0	0.771417	0.749695	0.808943		14.6942	0.951895	3.9483	0.00067247	0.0014572
TCONS_00021128	0.487238	0.202698	0.59134	1.08544	1.32613	0.596221		4.23148	5.82612	-0.46137	0.74741	0.84327
TCONS_00021152	0.222435	0	0.161976	0.424737	0.0756757	0.544376		3.33131	3.90576	-0.22952	0.96748	1
TCONS_00021160	0.00534308	0	0.019454	1.1903	1.55422	1.16053		100.939	2.00198	5.6559	1.0236e-21	8.3144e-21
TCONS_00021186	0	0.0165671	0	0.684384	0.785818	0.730967		19.1564	0.4515	5.407	1.1465e-05	3.0551e-05
TCONS_00021208	0	0	0	0.327817	0.700889	0.472675		2.00867	0	Inf	0.33469	0.43373
TCONS_00021211	0	0.0808224	0.141473	1.12838	0.710537	1.02523		41.1347	9.71611	2.0819	0.00014642	0.00034485
TCONS_00021213	0.403894	0	0	1.92808	1.14509	1.23559		4.44418	1.42784	1.6381	0.35019	0.44956
TCONS_00021226	1.33832	1.5992	1.41691	0.453105	0.290628	0.522661		6.22821	67.6062	-3.4403	2.2802e-12	1.0483e-11
TCONS_00021228	0	0	0	0.676052	1.98747	0.64986		4.24499	0	Inf	0.063417	0.099432
TCONS_00021229	0	0.0957267	0	1.17169	1.17428	1.47826		11.5802	0.903	3.6808	0.0043707	0.0084388
TCONS_00021230	0	0	0.0676124	0.70918	1.61103	0.937344		8.03615	0.508676	3.9817	0.014375	0.025545
TCONS_00021233	0.433559	0	0.210477	0	1.03252	0.928438		3.13513	3.39709	-0.11577	1	1
TCONS_00021240	0.0364885	0	0.0221423	0.958025	0.72932	0.948816		40.269	2.92114	3.7851	3.8167e-08	1.2767e-07
TCONS_00021242	0	0.0139593	0.0162897	1.34553	0.844775	1.19075		35.1297	0.960176	5.1932	3.6972e-09	1.3421e-08
TCONS_00021249	0.0399687	0.0415688	0.0970168	0	0	0		0	1.9448	#NAME?	0.20073	0.27905
TCONS_00021250	0.171213	0.40701	0.564011	0.447581	0.291246	0.224474		10.888	40.441	-1.8931	0.0084487	0.015597
TCONS_00021255	0	0.12374	0	5.30098	4.04777	3.82171		15.3457	0.4515	5.087	0.0001313	0.00031101
TCONS_00021266	0	0	0	0.720956	0.578039	0.866281		5.34146	0	Inf	0.028009	0.047122
TCONS_00021278	0.0480751	0.0999996	0.0510535	5.85219	5.53375	4.38149		1088.3	43.7769	4.6358	3.7028e-54	1.2349e-52
TCONS_00021280	0.121809	0.63343	0.443505	15.3124	17.4054	15.2782		54.5693	4.25948	3.6793	8.3492e-10	3.1899e-09
TCONS_00021281	0.0029747	0.00618759	0.00722055	1.28277	1.28529	1.00102		165.84	2.3963	6.1128	1.4715e-31	1.9867e-30
TCONS_00021282	0.0025756	0.0107148	0.00937769	2.14756	1.78757	1.54039		294.313	3.80798	6.2722	9.5561e-45	2.2216e-43
TCONS_00021284	0.00549123	0.0685328	0.013329	0.86505	0.616506	0.823137		58.4997	6.9113	3.0814	1.8007e-08	6.1794e-08
TCONS_00021301	0.0516188	0	0.0626476	0.602345	0.614653	0.631647		14.9189	2.95387	2.3365	0.010334	0.018811
TCONS_00021326	0	0	0	0.0731209	0	0.281152		1.11296	0	Inf	0.64356	0.74394
TCONS_00021345	0	0.293658	0.0489546	1.09114	0.617538	0.246793		6.65794	3.66918	0.85962	0.58425	0.68794
TCONS_00021351	0.026669	0.0416049	0.0161835	1.99453	1.61049	2.03964		58.9686	2.81507	4.3887	4.2618e-12	1.9219e-11
TCONS_00021353	0	0	0	0.850954	0.181938	0.654389		2.21835	0	Inf	0.28562	0.37734
TCONS_00021367	0.553885	0.408817	0.281902	4.8333	2.3707	2.10439		72.1414	31.3002	1.2047	0.070087	0.10869
TCONS_00021368	0	0.0375587	0.109572	1.81013	0.921463	1.32572		31.325	3.44638	3.1842	7.5267e-06	2.0385e-05
TCONS_00021369	0.106214	0.220933	0.286462	155.586	130.37	158.873		5247.59	22.584	7.8602	3.3107e-105	4.9008e-103
TCONS_00021381	0.0521154	0.0361345	0.0843338	4.25698	4.93498	5.10179		114.283	4.36555	4.7103	1.2293e-20	9.4083e-20
TCONS_00021401	0	0	0	0.612473	1.3095	0.588745		3.57094	0	Inf	0.10461	0.15611
TCONS_00021450	0.157752	0.308968	0.227243	38.4438	37.7907	42.1975		22340.2	413.011	5.7573	2.8621e-96	3.3757e-94
TCONS_00021455	0.142935	0.207146	0.0625647	9.30287	8.41439	10.1001		1652.61	78.6012	4.3941	2.4863e-54	8.3685e-53
TCONS_00021459	0.00748044	0.0272297	0.0181574	3.07102	2.41771	3.67862		342.505	6.1471	5.8001	3.3141e-23	2.9138e-22
TCONS_00021461	0	0.134138	0	0	0	0		0	0.4515	#NAME?	0.87811	0.94554
TCONS_00021465	3.37828	5.28266	4.47544	0.104106	0.161879	0.245634		12.0431	971.298	-6.3336	3.6472e-56	1.3048e-54
TCONS_00021467	0.112285	0.131378	0.034069	0.201007	0.119379	0.128813		4.44418	8.88843	-1	0.2869	0.3787
TCONS_00021473	0.105484	0.329122	0.384066	20.8136	19.3792	30.3335		93.5283	3.35648	4.8004	2.7874e-12	1.2702e-11
TCONS_00021483	0	0.144747	0.131376	0.516745	1.26266	0.614994		21.2115	7.62423	1.4762	0.066355	0.10347
TCONS_00021492	0	0.425665	0.0993452	1.30253	0.278487	1.00165		4.4367	2.76618	0.68159	0.72223	0.81894
TCONS_00021540	0.518075	0.942928	0.471575	0.824384	1.54225	0.990557		3.56946	6.59032	-0.88464	0.42768	0.53329
TCONS_00021541	0	0	0.846692	1.77617	0	0.42684		2.20782	2.54338	-0.20413	1	1
TCONS_00021555	0.105848	1.10086	0.385391	2.52645	0.360112	1.45714		5.76079	6.51698	-0.17794	0.89597	0.96212
TCONS_00021557	0.0613919	0.155064	0.127729	3.37726	1.20843	2.84398		118.8	17.1112	2.7955	0.00054395	0.0011938
TCONS_00021559	0.190658	0.198291	0.115697	0.91015	0.486487	1.31233		4.00387	2.36357	0.76043	0.68915	0.78655
TCONS_00021610	0.0243185	0.0347765	0.0147572	1.60591	1.71675	1.08337		199.698	10.8088	4.2075	3.0706e-25	3.0159e-24
TCONS_00021619	0.661908	0.344203	1.60666	2.10651	0.985212	0.379669		5.76521	13.7524	-1.2542	0.25408	0.34104
TCONS_00021626	0	0	0	2.42795	1.06875	1.05254		21.0809	0	Inf	2.1733e-05	5.6185e-05
TCONS_00021627	0	0.427565	0	0.872228	2.09797	0.838436		3.79562	1.3545	1.4866	0.47391	0.57887
TCONS_00021631	0.0104872	0.00272676	0.00954589	1.94411	1.55204	1.35147		256.009	3.88132	6.0435	9.4244e-40	1.7872e-38
TCONS_00021647	0	0.0284029	0	0.782211	1.11494	0.459499		11.8107	0.4515	4.7092	0.0012939	0.0026977
TCONS_00021648	1.52892	0.856222	2.2838	0	0.200062	1.25926		1.78704	17.4866	-3.2906	0.00019177	0.00044566
TCONS_00021649	0	0	0	1.87551	1.22041	1.80285		13.3431	0	Inf	8.6188e-05	0.0002084
TCONS_00021678	0.718034	0.816791	1.06208	0.928336	1.08784	0.652117		32.7375	101.742	-1.6359	9.6574e-06	2.593e-05
TCONS_00021679	0	0	0	0.123658	0.925351	0		1.79295	0	Inf	0.43298	0.5388
TCONS_00021680	0	0.115252	0.268985	0.529004	0.377013	1.01702		2.44907	1.46885	0.73754	0.80006	0.8852
TCONS_00021682	0	0	0.519829	0	0	0.873533		0.892779	1.52603	-0.77341	0.92795	0.98834
TCONS_00021695	0	0	0	1.23658	1.98289	1.58489		5.12876	0	Inf	0.032859	0.054622
TCONS_00021709	0.15196	0.131703	0.061476	7.93929	7.19481	7.94162		126.652	6.13054	4.3687	1.8303e-20	1.388e-19
TCONS_00021720	0	0	0.0622984	0.571761	0.436591	0.628126		4.45021	0.508676	3.1291	0.13549	0.19678
TCONS_00021721	0	0	0	0	1.06564	0.383285		1.5698	0	Inf	0.46334	0.57137
TCONS_00021784	0.0774173	0.0402583	0.0469791	1.04711	1.71201	1.18417		14.0486	1.91207	2.8772	0.0051138	0.0097664
TCONS_00021811	0.472246	1.96461	1.28958	1.87864	0.401663	1.08352		3.99031	13.7059	-1.7802	0.047397	0.076225
TCONS_00021820	0	0	0	0	0.0590681	0		0.449362	0	Inf	1	1
TCONS_00021827	0	0	0	0.595668	0	0		0.880713	0	Inf	0.75611	0.8435
TCONS_00021832	2.20918	1.52369	2.87875	0.555054	1.66143	0.74697		17.4264	125.544	-2.8489	1.7448e-08	5.9931e-08
TCONS_00021833	0	0	0	0	0	0.510352		0.669584	0	Inf	0.87415	0.94554
TCONS_00021893	0	0	0.0298992	1.17604	0.921956	0.866698		16.6818	0.508676	5.0354	5.4234e-05	0.00013436
TCONS_00021916	0.0520271	0.10822	0	0.413938	0.885021	0.636643		5.13326	1.37895	1.8963	0.26037	0.34878
TCONS_00021918	0	0.074941	0.131178	1.5479	1.40959	1.3226		16.4692	2.42903	2.7613	0.0028128	0.0055929
TCONS_00022000	0	0.0354327	0	0.0542117	0.0579536	0		0.444859	0.4515	-0.021377	1	1
TCONS_00022002	0.0238323	0.0495728	0	0.227538	0.202703	0.29163		4.23003	1.37895	1.6171	0.38988	0.49468
TCONS_00022004	0	0.146444	0.085446	0	0	0.107689		0.223195	1.41168	-2.661	0.52528	0.63294
TCONS_00022027	0	0	0.148819	0.715436	0.556231	1.50048		9.57608	1.52603	2.6497	0.031907	0.053137
TCONS_00022030	0.0408191	0	0	0.909344	0.624928	1.43604		10.2381	0.475947	4.427	0.0035232	0.0069069
TCONS_00022032	0.0147861	0.0153781	0	1.15289	0.804874	1.26654		30.4774	0.927447	5.0383	5.5895e-08	1.8433e-07
TCONS_00022034	0	0.0131595	0	2.13419	1.39903	1.91603		60.0395	0.4515	7.055	4.6709e-16	2.736e-15
TCONS_00022039	0	0.0230671	0.0807538	1.8705	0.980941	0.98383		23.9838	1.97753	3.6003	3.4826e-05	8.8108e-05
TCONS_00022072	0	0.292889	0.341784	1.1651	0.958096	0.258454		5.77871	4.80088	0.26745	0.8762	0.94554
TCONS_00022088	0	0.187243	0.327752	4.29719	5.20631	6.05838		24.0651	2.42903	3.3085	5.8804e-05	0.00014523
TCONS_00022101	0.0806727	0	0	0.192555	0.274461	0		1.55926	0.951895	0.71199	0.93139	0.99121
TCONS_00022141	0.0136475	0.0510979	0.0165634	0.946839	1.15149	0.634605		137.645	13.0501	3.3988	1.1075e-12	5.2123e-12
TCONS_00022164	1.34927	1.40329	0.682316	1.25243	0.956341	2.40782		5.78938	13.6727	-1.2398	0.11146	0.16506
TCONS_00022175	2.93998	1.79187	1.76489	0.226366	0.188215	0.145064		4.89354	184.538	-5.2369	5.3394e-11	2.2182e-10
TCONS_00022176	0	0	0	0.530345	0.11339	0.203919		3.54392	0	Inf	0.1061	0.15778
TCONS_00022180	0	0	0	0.211297	0.150588	0.169259		3.33577	0	Inf	0.12431	0.18195
TCONS_00022248	0	0	0	0.361813	0.58018	0		1.1144	0	Inf	0.6431	0.74394
TCONS_00022259	0	0	0	0	0	0.0270152		0.669584	0	Inf	0.87415	0.94554
TCONS_00022333	0.313224	0.081441	0.190074	72.2703	111.892	90.6709		485.394	3.37264	7.1691	1.0439e-44	2.4227e-43
TCONS_00022351	0	0	0	2.78531	0.871481	1.82847		17.9729	0	Inf	5.3831e-05	0.00013344
TCONS_00022373	0.0691573	0.184953	0.101919	1.64283	1.91588	1.35251		137.196	31.5648	2.1199	6.6217e-09	2.3524e-08
TCONS_00022406	0.435404	0.537741	0.363297	1.51557	2.31455	2.49747		32.332	21.7891	0.56936	0.28457	0.37656
TCONS_00022416	0.0288045	0.0199718	0.0116529	2.30702	1.12697	1.49801		71.5158	2.83952	4.6545	1.9525e-08	6.6756e-08
TCONS_00022492	0.00687172	0.0285873	0.0667194	1.93542	2.23266	1.65022		116.927	6.35136	4.2024	5.5713e-19	3.8913e-18
TCONS_00022523	0	0	0	0.185299	0.158471	0.142496		2.8924	0	Inf	0.17311	0.24432
TCONS_00022546	0	0	0	0.510318	1.16902	0.560626		6.69702	0	Inf	0.010358	0.01885
TCONS_00022578	0.216779	0.135275	0.140318	0.896867	0.909605	1.08318		27.8367	15.2721	0.86609	0.12786	0.18662
TCONS_00022615	0.0498196	0.0814221	0.120928	5.13023	4.98796	4.38716		282.257	15.4196	4.1942	8.8439e-31	1.1558e-29
TCONS_00022636	0	0.0224981	0	0.619595	0.919948	0.363972		12.0354	0.4515	4.7364	0.0011195	0.0023556
TCONS_00022708	0.0036766	0.00382379	0	0.456329	0.362743	0.511758		50.5161	0.927447	5.7673	7.019e-13	3.3435e-12
TCONS_00022713	0.0642847	0	0.0780198	0.153439	0.0546767	0.0491648		1.10841	1.96925	-0.82915	0.8202	0.90309
TCONS_00022714	0	0	0	0.191548	0	0.245503		1.55331	0	Inf	0.46726	0.57239
TCONS_00022742	0.0553746	0.0575915	0.0896078	4.22949	4.23884	4.51737		97.7488	4.81705	4.3429	2.6659e-17	1.6833e-16
TCONS_00022763	7.67399	11.9865	6.42673	0	0	0.129942		0.669584	407.865	-9.2506	1.3816e-24	1.3147e-23
TCONS_00022803	0.286076	0.357035	0.381919	3.09547	2.77384	4.02574		48.3129	15.7729	1.615	0.00099629	0.0021092
TCONS_00022829	0.0130928	0.0612761	0.0715056	1.36461	1.51448	1.08144		83.505	9.59348	3.1217	3.9726e-11	1.671e-10
TCONS_00022834	0.160852	0.0836459	0.0650732	1.36509	0.775263	1.23019		17.5611	5.22754	1.7482	0.026982	0.04555
TCONS_00022838	1.73578	2.28035	1.44139	2.0352	2.17568	1.25765		8.23679	26.4918	-1.6854	0.0051229	0.0097831
TCONS_00022839	0.0329356	0.0685083	0	0.524085	0.448208	0.251891		5.11521	1.37895	1.8912	0.26151	0.35009
TCONS_00022844	0	0.177689	0.0691177	0.181242	0.387505	1.39376		4.9102	1.86318	1.398	0.47316	0.57818
TCONS_00022866	0	0	0	0.576906	0.205576	0		0.885216	0	Inf	0.75451	0.84327
TCONS_00022867	0.0338932	0	0.0274232	1.20449	1.34528	1.07142		44.3177	2.44519	4.1799	1.6554e-09	6.1861e-09
TCONS_00022868	0	0.144456	0	1.10508	1.41764	1.27473		3.78815	0.4515	3.0687	0.20655	0.28455
TCONS_00022869	0	0.311969	0	0.636414	0.510256	0.611758		2.44754	1.3545	0.85357	0.81351	0.89712
TCONS_00022875	0	0.0576608	0.0448578	0.970425	0.911662	0.593619		18.4687	2.37185	2.961	0.0010483	0.0022132
TCONS_00022880	0	0	0.246718	1.77911	1.72901	1.55472		6.90072	1.01735	2.7619	0.062281	0.097862
TCONS_00022885	0.509477	0.79481	0.154583	0.608026	1.08332	0.389647		2.23033	5.12147	-1.1993	0.36059	0.46137
TCONS_00022888	0.0320083	0.299608	0.155389	1.57892	1.41566	1.32191		18.6935	6.57415	1.5077	0.045224	0.073198
TCONS_00022891	0.0288225	0.0299764	0.0699614	27.5182	22.8967	31.3457		395.725	1.9448	7.6687	1.3264e-40	2.602e-39
TCONS_00022893	0	0.0813372	0.0474579	1.58668	1.39687	1.67474		33.1646	2.82335	3.5542	1.3841e-06	4.0255e-06
TCONS_00022895	0.0466504	0.048518	0	1.8558	3.33295	3.21103		24.9848	0.927447	4.7516	1.4473e-06	4.1988e-06
TCONS_00022902	0.0141979	0.0147664	0.0172315	21.0787	18.2346	22.9116		610.531	1.43612	8.7317	1.7755e-66	9.3152e-65
TCONS_00022912	0.0635527	0	0	1.51692	0.432433	1.26373		7.10293	0.475947	3.8995	0.026153	0.044278
TCONS_00022927	0	0	0	1.68098	1.28147	1.50989		71.8532	0	Inf	4.8812e-20	3.6175e-19
TCONS_00022929	0.0354867	0.110722	0.0646031	1.29876	0.935667	0.597083		22.0036	5.18692	2.0848	0.004967	0.0095024
TCONS_00022931	0.0087561	0.0212488	0.0106269	2.80984	2.58177	2.08489		354.274	6.11437	5.8565	1.0031e-46	2.5198e-45
TCONS_00022935	0.00240564	0	0.00194642	0.0535914	0.0368296	0.0183983		18.6618	2.44519	2.9321	0.0016769	0.0034446
TCONS_00022936	0.0240639	0.0250273	0.0175233	1.66185	1.33447	1.20731		121.006	6.16327	4.2952	1.3252e-19	9.562e-19
TCONS_00022947	0.0149336	0.0621257	0	0.998044	1.16855	1.1307		61.2619	4.5639	3.7467	1.1445e-10	4.6457e-10
TCONS_00022973	0.0175006	0.0182012	0.0637191	1.34597	1.21064	0.999367		84.3348	7.36043	3.5183	6.7935e-13	3.2382e-12
TCONS_00022974	0.029062	0.0503759	0.0822999	1.32568	1.14803	1.29408		162.241	21.7382	2.8998	4.8101e-15	2.6342e-14
TCONS_00022993	0	0	0	0.413938	0.590014	1.32634		3.79121	0	Inf	0.08873	0.13454
TCONS_00022994	0	0	0	0.357575	0.229354	0		1.77494	0	Inf	0.39688	0.50016
TCONS_00022995	0	0	0	1.77747	1.59613	0.683441		12.4547	0	Inf	0.00016155	0.00037855
TCONS_00022999	0.0413135	0.17187	0	6.24529	5.20054	4.99225		55.1757	2.28195	4.5957	7.5065e-12	3.3302e-11
TCONS_00023048	0.460439	0	0	1.22112	0	0.469524		1.54728	1.42784	0.1159	1	1
TCONS_00023050	0.123774	0	0.901317	0	0	1.13595		1.33917	3.528	-1.3975	0.62752	0.73176
TCONS_00023054	0	0	0	0.4157	0.444393	0.599393		1.5593	0	Inf	0.46583	0.57213
TCONS_00023108	0	0.0169633	0	0.700748	0.499411	0.124741		11.105	0.4515	4.6203	0.0074533	0.013889
TCONS_00023123	0	0	0.125015	0.655634	0	0.787792		1.99669	0.508676	1.9728	0.56467	0.66873
TCONS_00023124	0	0	0	0.152164	0.162667	0.438808		1.11444	0	Inf	0.64309	0.74394
TCONS_00023175	0	0	0	0.0516056	0.0551677	0		0.889719	0	Inf	0.75291	0.84327
TCONS_00023176	0	0	0	0.040806	0.0872452	0.0392251		0.892735	0	Inf	0.75184	0.84327
TCONS_00023188	0.0121005	0.00629247	0.0146859	1.15529	1.14241	0.800509		141.335	4.84149	4.8675	2.5116e-24	2.359e-23
TCONS_00023245	0.237034	0.061631	0	0.660064	1.51205	0.997059		7.36661	2.35529	1.6451	0.19635	0.27335
TCONS_00023262	0	0	0	0.441489	0.343246	0.385805		6.45136	0	Inf	0.012344	0.022172
TCONS_00023418	0.407469	0	0	0.432254	0.231045	0.519385		2.44605	2.85568	-0.22338	0.97779	1
TCONS_00023419	0	0	0	0	0	0.0303899		0.446389	0	Inf	1	1
TCONS_00023470	0.0434787	0	0.0527683	0.484296	0.0739607	0.598544		3.77468	0.984623	1.9387	0.33138	0.43062
TCONS_00023471	0	0.0246429	0.0143784	1.22536	0.382906	1.06916		31.749	1.41168	4.4912	0.00014031	0.00033096
TCONS_00023528	0.158227	0.0987367	0.0768133	0.856042	1.7226	1.40373		17.4055	4.75159	1.8731	0.020508	0.035349
TCONS_00023573	0	0	0	0.498416	0.488417	0.678734		8.90794	0	Inf	0.002058	0.0041765
TCONS_00023576	0.704036	0.878666	0	1.56841	1.43714	0.861512		3.78211	5.08874	-0.42811	0.72927	0.82553
TCONS_00023590	0	0	0.0332629	0.392502	1.02568	0.46114		9.37973	0.508676	4.2047	0.0060822	0.01149
TCONS_00023593	1.63276	0.679252	0.792648	19.7457	12.443	19.2805		110.075	21.5004	2.356	7.0472e-07	2.1125e-06
TCONS_00023614	0	0.0585777	0.0683568	0.53774	1.24552	0.775361		6.25068	0.960176	2.7026	0.091275	0.13774
TCONS_00023615	0	0.126686	0	0.3392	0.725225	0.558957		7.36512	1.806	2.0279	0.13978	0.20217
TCONS_00023705	0.0282132	0.0586854	0	0.808093	0.143979	1.42411		12.0027	1.37895	3.1217	0.07204	0.11144
TCONS_00023710	0	0	0.496726	0.814079	0	0.626032		1.99367	2.0347	-0.029392	1	1
TCONS_00023722	0.37559	0.639207	0.207199	2.98828	1.21973	3.02919		29.7734	15.9058	0.90447	0.18751	0.26201
TCONS_00023729	0	0	0	4.44043	2.37347	3.70677		20.0011	0	Inf	8.6485e-07	2.5689e-06
TCONS_00023787	0.0223579	0.0261596	0.0152633	2.79056	2.45072	1.89588		705.944	20.3202	5.1186	1.0104e-45	2.4573e-44
TCONS_00023793	1.17265	2.28675	2.01446	0.274409	0.168676	0.204428		20.8938	555.563	-4.7328	6.7805e-18	4.458e-17
TCONS_00023797	0	0.0198291	0	1.39556	0.616216	0.904053		21.3162	0.4515	5.5611	3.3729e-06	9.4681e-06
TCONS_00023809	0	0	0	1.3824	2.46303	4.42947		8.03178	0	Inf	0.0039016	0.0075935
TCONS_00023812	0.132883	0.276406	0	1.48014	0.226044	0		1.76593	1.37895	0.35686	1	1
TCONS_00023814	2.1527	1.9072	0.967648	0.634347	0.542506	0.396352		10.9	113.287	-3.3776	6.4285e-06	1.7538e-05
TCONS_00023815	0.0991792	0.2063	0	0.0789091	0.168712	0.227556		1.33912	2.7579	-1.0423	0.59317	0.69714
TCONS_00023824	0.029346	0.0610418	0.0356161	1.01565	0.848639	1.21196		58.5389	7.55049	2.9548	3.2735e-08	1.1008e-07
TCONS_00023825	0.125094	0.221451	0.187354	2.17267	1.21338	2.32055		300.387	87.9927	1.7714	0.00052368	0.0011521
TCONS_00023829	0	0.0566546	0.0165281	2.05867	1.80695	1.93726		59.1992	2.31468	4.6767	1.0372e-12	4.8894e-12
TCONS_00023834	0.518318	1.37762	0.768853	0.82477	0.979667	1.32136		7.57634	20.2635	-1.4193	0.030589	0.051088
TCONS_00023910	0.666645	2.26909	1.2504	0.0964358	0.309277	0.0926997		2.23483	60.2738	-4.7533	3.994e-05	0.00010035
TCONS_00023938	0.159875	0.249413	0.388067	1.272	1.08784	1.10045		6.00799	4.3411	0.46882	0.7276	0.82393
TCONS_00023945	0.0214357	0.133763	0.0520313	1.05739	0.692813	0.426244		13.996	4.2023	1.7358	0.053656	0.085471
TCONS_00023950	0.311951	0.194664	0	0	0.106131	0.190863		0.671071	3.73424	-2.4763	0.1821	0.2553
TCONS_00023968	0.0078748	0	0	0.438575	0.321496	0.204769		16.8929	0.475947	5.1495	4.7921e-05	0.00011942
TCONS_00023969	0	0	0	3.33494	1.86952	5.39503		58.5168	0	Inf	7.0205e-07	2.1051e-06
TCONS_00023974	0	0	0.706245	2.08342	2.22723	5.11804		9.13721	2.0347	2.1669	0.072688	0.1124
TCONS_00023999	1.30144	1.02682	0.653587	1.14257	1.52679	1.78474		13.8195	29.8396	-1.1105	0.038797	0.063543
TCONS_00024090	0	0	0	0.985341	0.601916	0.947167		4.00234	0	Inf	0.075626	0.11633
TCONS_00024118	0	0.185251	0	0.283432	3.33295	0.0908171		8.29821	1.3545	2.615	0.41666	0.52175
TCONS_00024151	0	0	0.156203	1.7408	1.75149	0.492164		8.4539	1.01735	3.0548	0.025844	0.043831
TCONS_00024152	0.051939	0.135046	0.0945544	2.10751	1.45781	1.86697		29.1337	4.73542	2.6211	0.00015758	0.00036988
TCONS_00024164	0.240667	0.219962	0.106214	3.30738	2.92778	3.51948		372.387	69.8078	2.4153	5.0958e-16	2.9772e-15
TCONS_00024169	0	0	0	1.99554	2.85532	2.8921		55.7319	0	Inf	2.7592e-16	1.6425e-15
TCONS_00024204	0	0.0522502	0	0.799423	0.427301	0.307381		4.21797	0.4515	3.2237	0.15905	0.22679
TCONS_00024232	0	0	0	0.107137	0.114532	0.0842616		6.90221	0	Inf	0.0088757	0.016315
TCONS_00024235	0	0	0	0.365878	0.977832	0.562726		11.3899	0	Inf	0.00034807	0.00078511
TCONS_00024380	0.327715	0.113612	0	0.173825	0.185823	0		0.444859	1.87934	-2.0788	0.4911	0.59756
TCONS_00024381	0.100314	0	0	0	0	0		0	0.475947	#NAME?	0.87813	0.94554
TCONS_00024382	0	0.138203	0	0	0.226044	0.813029		1.11746	0.4515	1.3074	0.9095	0.97215
TCONS_00024394	0	0	0.0221951	1.67326	1.18214	1.83222		71.6348	1.01735	6.1378	1.3267e-16	8.0564e-16
TCONS_00024401	0	0	0	1.45083	1.03398	1.16219		3.33577	0	Inf	0.12431	0.18195
TCONS_00024403	0	0	0	0.41629	0	0.666938		1.77651	0	Inf	0.39656	0.49996
TCONS_00024425	0.0110976	0.0577094	0.0134687	1.50101	1.58574	1.93513		63.0326	3.24212	4.2811	2.1858e-12	1.007e-11
TCONS_00024428	0.0379197	0.0394378	0	0.301697	0.354774	0.609018		9.36037	1.85489	2.3352	0.05436	0.086337
TCONS_00024447	0	0	0	0	0	0.0445047		0.446389	0	Inf	1	1
TCONS_00024468	0.0428515	0.0297114	0.0520071	1.11372	1.06911	0.961334		30.4953	3.85687	2.9831	2.4108e-05	6.2065e-05
TCONS_00024540	0.00435404	0.0090567	0	0.630478	0.585118	0.592733		57.6504	1.37895	5.3857	1.0294e-13	5.162e-13
TCONS_00024541	0.0276914	0	0.033608	0.616893	0.565264	0.444746		16.2444	1.96925	3.0442	0.0015822	0.0032588
TCONS_00024544	0	0.0549481	0.0641212	1.17698	1.16835	0.808131		8.2353	0.960176	3.1005	0.029908	0.05004
TCONS_00024568	0	0	0.26996	0.707895	1.32432	0.850587		3.56946	1.01735	1.8109	0.3653	0.46676
TCONS_00024593	0.0298338	0.0403366	0.0144832	2.46384	2.66943	2.26343		343.159	12.6637	4.7601	3.7424e-38	6.6697e-37
TCONS_00024597	0.0110536	0	0.020123	0.72115	0.347858	0.676304		44.2234	2.47792	4.1576	4.4966e-07	1.3716e-06
TCONS_00024599	0	0	0	0	0.818436	0.441559		1.79299	0	Inf	0.3932	0.49836
TCONS_00024621	0.23734	0.329122	0.192033	2.51777	1.88409	2.29922		11.7898	4.25119	1.4716	0.12006	0.17666
TCONS_00024629	0.0501978	0.104415	0	0.319508	1.11008	0.691041		11.6206	2.7579	2.0751	0.047936	0.077041
TCONS_00024632	0	0.0600091	0.0700271	0.918134	0.588905	2.47118		9.79932	0.960176	3.3513	0.053423	0.085147
TCONS_00024674	0	0	0	0.842151	0.855266	1.29524		15.8147	0	Inf	1.5375e-05	4.0424e-05
TCONS_00024680	0.0423393	0.132103	0	0.538976	0.648201	0.777143		6.46189	1.83045	1.8198	0.2069	0.28499
TCONS_00024749	0.345795	0.276645	0.161414	2.20098	2.2624	2.48189		36.2982	13.2457	1.4544	0.0078856	0.014621
TCONS_00024752	0.00939002	0.0488297	0.0113963	1.13558	1.32577	1.49374		58.5943	3.24212	4.1758	1.7174e-11	7.417e-11
TCONS_00024754	0	0	0	0.203097	0	0		0.440357	0	Inf	1	1
TCONS_00024764	0	0	0	0.393909	0.210549	0.567973		1.33462	0	Inf	0.54855	0.65451
TCONS_00024843	0.108466	0.112809	0	0.172596	1.10706	1.16137		3.13063	0.927447	1.7551	0.46331	0.57137
TCONS_00024861	0.0127475	0	0.0309422	0.709953	0.260214	0.370472		14.6431	1.4933	3.2936	0.0027854	0.0055422
TCONS_00024877	19114.8	18600.6	15826.3	5497.82	5636.6	7139.66		47213.2	441279	-3.2244	1.0826e-32	1.5442e-31
TCONS_00024891	0	0	0.0283304	0.965752	0.675039	0.428463		12.2226	0.508676	4.5867	0.00096047	0.0020384
TCONS_00024904	0	0	0	0.0124055	0.00884122	0.00794995		1.55629	0	Inf	0.46655	0.57225
TCONS_00024905	0	0	0.00315422	1.39781	1.30419	1.31583		214.579	0.508676	8.7205	9.3129e-43	2.009e-41
TCONS_00024928	0.037343	0	0	1.78265	1.39751	1.48511		17.3514	0.475947	5.1881	3.5807e-05	9.0473e-05
TCONS_00024946	0.290957	0.151303	0.353123	3.93536	7.17664	5.34056		15.6155	2.42075	2.6895	0.0043379	0.0083791
TCONS_00024979	0.261613	0	0	0.693817	1.18673	0.400163		3.56793	1.42784	1.3212	0.5137	0.6213
TCONS_00025049	0	0	0	1.23242	1.27357	2.25087		25.8432	0	Inf	1.6323e-07	5.1809e-07
TCONS_00025095	0.377631	0.813551	0.491051	0.0858431	0.0917684	0.0412587		1.11291	27.3869	-4.6211	2.0205e-08	6.9001e-08
TCONS_00025137	0	0	0	0.654536	1.13704	0.786473		6.91423	0	Inf	0.0088214	0.016231
TCONS_00025157	0.0227546	0.0236656	0	0.362081	0.309659	0.626496		8.01674	0.927447	3.1117	0.034293	0.05672
TCONS_00025202	0	0	0.0502081	0.921599	0.562978	0.632782		7.11189	0.508676	3.8054	0.025706	0.043617
TCONS_00025203	0	0	0	0	0	0.0164659		0.446389	0	Inf	1	1
TCONS_00025205	0	0	0	0.0341154	0.0911755	0.0409922		4.2435	0	Inf	0.063466	0.099504
TCONS_00025208	0	0.00561761	0	0.0945438	0.0275644	0.0991429		5.77434	0.4515	3.6769	0.061062	0.096089
TCONS_00025210	0.0144656	0.00752235	0.0526689	6.07682	3.77719	7.19111		330.308	4.45545	6.2121	7.0046e-15	3.7944e-14
TCONS_00025242	0	0	0	0	0.0194329	0		0.224681	0	Inf	1	1
TCONS_00025243	0	0	0	0	0.0193968	0.0697659		1.11746	0	Inf	0.64214	0.74394
TCONS_00025256	0.018598	0.0193425	0.0056429	0.77684	0.727642	0.625843		63.4305	4.21847	3.9104	1.6004e-11	6.9285e-11
TCONS_00025270	0	0	0	0.173376	0.202193	0.106056		6.6805	0	Inf	0.010446	0.01899
TCONS_00025284	0	0.00688036	0	1.29481	1.24914	0.839882		70.5467	0.4515	7.2877	2.0154e-18	1.3643e-17
TCONS_00025286	0	0.0158672	0	1.0439	0.986191	0.98012		27.3797	0.4515	5.9222	6.5195e-08	2.1388e-07
TCONS_00025287	0.0328134	0.0401495	0.0562225	2.02099	1.9996	1.55593		399.332	29.3293	3.7672	2.8653e-31	3.8205e-30
TCONS_00025288	0.188319	0.195858	0.266647	1.1487	1.54833	0.576103		14.2582	9.12542	0.64383	0.40006	0.50324
TCONS_00025318	0.667304	0.832822	1.61976	94.0792	83.546	83.9019		271.955	10.1755	4.7402	2.0644e-34	3.1658e-33
TCONS_00025337	0	0	0	1.57564	1.68439	0.649112		3.7836	0	Inf	0.089083	0.1349
TCONS_00025339	0.0515321	0.0446626	0.0625424	1.07967	1.09575	0.880194		49.1992	8.16524	2.5911	2.0552e-06	5.8806e-06
TCONS_00025340	0.0192984	0.0441561	0.0327903	0.829126	1.07019	0.649411		90.8985	10.907	3.059	2.176e-11	9.3216e-11
TCONS_00025346	0.0124384	0.0452774	0.035224	2.9227	2.59195	2.49872		536.096	19.4586	4.784	4.6236e-46	1.1378e-44
TCONS_00025386	1.10285	1.43375	1.33848	372.258	509.265	356.079		3715.43	37.176	6.643	2.278e-78	1.6482e-76
TCONS_00025389	0.0514688	0.107059	0.0499724	0.900892	1.05063	0.850245		37.6432	8.92944	2.0757	0.00035907	0.00080791
TCONS_00025390	0.0164333	0.0155375	0.00906566	8.88843	8.64553	9.22504		2488.65	12.2938	7.6613	2.9105e-109	4.8255e-107
TCONS_00025395	0.655469	1.43275	0.835966	0.441954	0.321273	0.475812		15.5735	115.605	-2.892	1.3532e-05	3.575e-05
TCONS_00025413	0.0452343	0.0376361	0.0329394	1.25243	1.4466	0.968662		55.8992	5.71177	3.2908	5.8527e-09	2.0877e-08
TCONS_00025429	0.224058	0.233028	0.362574	0.475375	0.0635234	0.228479		2.87889	9.63409	-1.7426	0.087701	0.13317
TCONS_00025430	0.296579	0.308453	0	0.707895	0.504505	0.453647		1.55629	1.85489	-0.25323	0.99016	1
TCONS_00025431	0.0246159	0.486425	0.179251	0.0783396	0	0.225914		1.77953	12.1065	-2.7662	0.13597	0.19736
TCONS_00025454	0.394316	0.788658	0.95713	0.820514	0.361179	0.649539		8.44053	30.7004	-1.8629	0.0014594	0.0030227
TCONS_00025455	0	0	0	1.34281	0.358874	0.322697		2.65718	0	Inf	0.20572	0.2837
TCONS_00025463	0.0940873	0.0244635	0.0285475	0.149716	0.226737	0.263845		11.372	8.5919	0.40444	0.65535	0.75343
TCONS_00025495	0.0610258	0	0	0	0.10381	0.18669		0.671071	0.475947	0.49566	1	1
TCONS_00025532	0	0.0143483	0.0334871	0.57077	0.586699	0.696373		18.7071	1.46885	3.6708	0.00017703	0.00041289
TCONS_00025534	0.366884	0.254381	0.173161	4.76771	4.43803	4.36477		92.3727	17.5458	2.3963	1.488e-08	5.1422e-08
TCONS_00025541	0	0	0.118645	0.0777783	0.0831469	0.14953		0.891249	1.01735	-0.19092	1	1
TCONS_00025548	0.041481	0.025885	0.0352407	1.30693	1.2419	1.0596		120.413	11.0292	3.4486	1.2641e-15	7.1844e-15
TCONS_00025556	0	0	0	0.394705	0.105487	0		1.10539	0	Inf	0.64596	0.74435
TCONS_00025578	0.141239	0.53861	0.45711	18.579	14.9761	14.7626		142.375	10.4638	3.7662	5.8832e-19	4.1032e-18
TCONS_00025596	0.124491	0.305191	0.35614	0.382042	0.650434	0.476053		23.4179	38.3491	-0.71158	0.16152	0.22995
TCONS_00025597	0.337318	0	0.136463	0.715674	0.191268	0		1.10539	1.93652	-0.8089	0.81754	0.90051
TCONS_00025599	7.1183	9.44556	9.4005	0.17721	0.15078	0.142533		28.7023	5028.43	-7.4528	1.1608e-126	2.9544e-124
TCONS_00025601	2.68713	3.97779	4.80752	0.140786	0.150504	0.146932		24.0515	1986.15	-6.3677	1.277e-39	2.4122e-38
TCONS_00025602	1.09302	0.98908	1.64973	0.173523	0.0992212	0.193954		25.7951	647.096	-4.6488	6.0748e-22	4.9874e-21
TCONS_00025603	0.0331043	0	0.030133	0.0658462	0.0281565	0.0126591		1.77345	3.42982	-0.95157	0.62858	0.73273
TCONS_00025604	0.520921	0.518964	0.958313	0.0523523	0.0466383	0.0838736		4.67642	159.551	-5.0925	2.0068e-13	9.8973e-13
TCONS_00025613	1.23046	1.03467	2.35124	0.458245	0.423074	0.260291		12.0144	154.337	-3.6832	1.7463e-06	5.0314e-06
TCONS_00025615	0	0.420064	0	0.214231	0	0		0.220178	1.3545	-2.621	0.55958	0.66393
TCONS_00025617	0.0821846	0.0961592	0.236892	3.7925	1.93976	3.28416		122.669	17.5359	2.8064	2.265e-06	6.4492e-06
TCONS_00025620	3.2726	3.63393	5.06182	0.195771	0	0.0188186		2.42498	427.269	-7.461	2.5178e-56	9.0522e-55
TCONS_00025627	0	0	0	0.28234	0.201219	0.180934		1.55629	0	Inf	0.46655	0.57225
TCONS_00025657	0	0	0	1.63269	3.49078	0.78472		9.37366	0	Inf	0.0035533	0.0069588
TCONS_00025685	0	0	0	0.976895	0.626595	0.939048		2.89091	0	Inf	0.17324	0.24437
TCONS_00025711	0	0	0.0174331	0.0685701	0.0244344	0.0219712		1.10841	0.508676	1.1237	0.90044	0.9655
TCONS_00025713	0	0	0	0.87745	2.03237	2.10864		7.58985	0	Inf	0.0053896	0.010256
TCONS_00025739	0.0168536	0.0175283	0	0.0268181	0.0382256	0.0171861		2.00565	2.78234	-0.47223	0.82752	0.90998
TCONS_00025744	0.186602	0.970361	0	0.148464	0.634848	0.285425		1.56529	5.4669	-1.8043	0.38451	0.48881
TCONS_00025774	0.0816382	0	0.033027	1.03925	0.509201	1.54011		16.014	1.93652	3.0478	0.0054285	0.010323
TCONS_00025814	0	0	0	0.177231	0.303142	0.0340729		3.12154	0	Inf	0.14612	0.21065
TCONS_00025830	0.91392	0.654019	1.00743	0.547018	0.784456	0.577126		31.4285	136.1	-2.1145	2.2071e-09	8.1606e-09
TCONS_00025831	0.307799	0.232816	0.577325	0.133577	0.237996	0.428007		4.01589	17.4949	-2.1231	0.0068989	0.012928
TCONS_00025832	0.0788086	0.122946	0.191294	0.313509	0.0670298	0.120545		1.77196	4.3411	-1.2927	0.41444	0.51937
TCONS_00025845	0.0964069	0	0	0.475561	0.606784	0.870035		28.3072	4.75947	2.5723	0.0013603	0.002828
TCONS_00025860	0.0667304	0	0	0.849474	0.454054	0.306211		3.32974	0.475947	2.8065	0.26766	0.35723
TCONS_00025861	0	0	0	0.213296	0	0		0.220178	0	Inf	1	1
TCONS_00025862	0	0	0	0.103222	0.132416	0.119068		3.78815	0	Inf	0.088872	0.1347
TCONS_00025866	0.474149	0.45025	0.350277	1.04972	1.01697	0.409927		16.463	27.5498	-0.74281	0.16826	0.23874
TCONS_00025906	0	0.0606937	0	0.0928607	0	0.0892632		0.443373	0.4515	-0.026205	1	1
TCONS_00025907	0	0.0164773	0.0480702	1.05883	0.431205	0.751239		39.5228	3.44638	3.5195	5.011e-05	0.00012464
TCONS_00025910	0.143216	0.893698	0.347631	0.303855	0.406036	0.219063		2.6737	12.6069	-2.2373	0.093871	0.14124
TCONS_00025949	0.418201	0	0.304532	1.06474	2.13418	1.27936		7.36359	3.90576	0.9148	0.41445	0.51937
TCONS_00025964	0.186359	0.581459	0.161554	1.63098	1.33597	1.09949		42.2624	30.713	0.46053	0.50703	0.61434
TCONS_00025984	2.4249	2.01273	1.33001	6.27023	5.33466	5.99165		209.853	221.762	-0.079631	0.779	0.86528
TCONS_00026035	0	0	0	0	0.230027	0.413678		0.671071	0	Inf	0.8736	0.94554
TCONS_00026076	0	0	0	0	0.672312	0		0.674044	0	Inf	0.8725	0.94554
TCONS_00026087	0.103007	0.178551	0.166687	1.3659	1.16815	2.10078		18.9259	5.72005	1.7263	0.022789	0.039017
TCONS_00026129	0	0	0	0.88557	0.591685	0.837961		37.1399	0	Inf	1.3952e-11	6.0634e-11
TCONS_00026138	0.00317829	0.0363609	0.00771473	2.89791	2.24911	3.04816		359.573	6.4598	5.7986	4.6277e-34	6.9786e-33
TCONS_00026177	0.0186488	0.0387908	0	0.979269	0.348954	0.94133		17.1028	1.37895	3.6326	0.00086631	0.0018505
TCONS_00026180	0	0	0	0.615455	1.25606	1.77483		14.5057	0	Inf	7.8497e-05	0.00019079
TCONS_00026181	0.0220993	0.321777	0.134105	0.703308	0.789446	0.507046		12.4698	9.34033	0.41689	0.67525	0.77297
TCONS_00026182	0.0350411	0.400883	0.0425279	0.390312	0	0.428789		3.32681	5.95112	-0.83902	0.62388	0.72804
TCONS_00026199	0.0700821	0	0	0.446071	0.715291	0.321592		2.89838	0.475947	2.6064	0.34499	0.44398
TCONS_00026201	0	0	0	0.214702	0.573805	0.412769		2.45654	0	Inf	0.24006	0.32476
TCONS_00026203	0.0174607	0.0113499	0.0132446	0.982868	1.09155	0.817928		183.049	8.60846	4.4103	7.1286e-26	7.2561e-25
TCONS_00026258	20.7431	23.55	24.5105	0.820059	0.76708	0.788288		10.2395	942.854	-6.5248	2.1195e-84	1.7929e-82
TCONS_00026260	0.30594	1.80307	0.247538	0.811374	0.346952	0.935929		2.88942	10.1207	-1.8085	0.28072	0.37273
TCONS_00026265	0	0	0	0.678399	0.362613	0.543431		3.11109	0	Inf	0.14692	0.21145
TCONS_00026328	0.0420224	0.049532	0.0221004	1.74079	1.98962	1.76763		543.704	36.2422	3.9071	5.0171e-36	8.238e-35
TCONS_00026334	0	0	0	1.24786	0.762281	1.62791		9.12065	0	Inf	0.0017605	0.0036057
TCONS_00026335	0.161643	0.0588399	0.0392358	1.89052	1.7048	2.2376		100.625	14.7142	2.7737	8.6634e-11	3.5513e-10
TCONS_00026340	0	0.0881091	0.154227	4.58341	5.54827	4.23306		140.564	7.28708	4.2697	1.4002e-21	1.1304e-20
TCONS_00026356	0.0464562	0.0603951	0.155051	0.683789	1.6793	0.906006		38.6274	9.75673	1.9852	0.0051554	0.0098381
TCONS_00026364	0.110417	0.918701	0.938061	0	0.187828	0.506681		0.894265	7.64868	-3.0964	0.023212	0.039688
TCONS_00026365	0.155817	0.0810276	0.567326	0	0.265057	0.953349		2.23492	4.45545	-0.99535	0.57205	0.67579
TCONS_00026387	0.283347	0.294691	0.114629	8.71691	17.0305	5.05641		44.3984	3.29102	3.7539	0.00070367	0.0015217
TCONS_00026394	0.0773198	0	0.0938399	5.35201	3.74852	3.01584		43.3453	1.96925	4.4602	7.6253e-10	2.9207e-09
TCONS_00026410	0.150655	0.0783432	0.365688	16.9009	7.49607	18.1473		158.684	6.8762	4.5284	3.9885e-07	1.2204e-06
TCONS_00026433	1.24401	1.19678	1.81177	0.0989762	0.211616	0.0951417		1.78547	60.1598	-5.0744	5.8644e-17	3.6318e-16
TCONS_00026522	0.0115377	0.0419985	0	0.275389	0.392529	0.370607		24.9668	4.1124	2.602	0.00058781	0.0012843
TCONS_00026546	0	0	0	0.576096	0.725836	0.692222		21.3913	0	Inf	3.4277e-07	1.0557e-06
TCONS_00026548	0	0.108535	0.0180935	0.996347	0.30432	0.798123		19.7555	3.66918	2.4287	0.018865	0.032818
TCONS_00026549	0	0.030239	0.0264654	0.844344	0.791342	0.70045		44.5139	3.33203	3.7398	1.3234e-08	4.5986e-08
TCONS_00026551	0.0197529	0.0342394	0.0239733	0.785791	0.739226	0.966845		52.769	5.21137	3.34	1.0262e-08	3.592e-08
TCONS_00026553	0.0126933	0.0452621	0.0330114	1.73415	1.88778	1.71689		407.99	21.7978	4.2263	4.5193e-36	7.4333e-35
TCONS_00026579	0.0496967	0.13783	0.0603148	0.395397	0.39451	0.17737		8.01057	6.56587	0.28692	0.84662	0.92764
TCONS_00026583	0	0	0	0.654171	1.39865	0.628827		2.67821	0	Inf	0.20347	0.28204
TCONS_00026590	0.072636	0.271958	0.0176311	0	0	0		0	11.0154	#NAME?	0.018461	0.032154
TCONS_00026601	0.0746861	0	0	0	0	0		0	0.475947	#NAME?	0.87813	0.94554
TCONS_00026661	0	0	0	0.336088	0.838334	0.538445		3.34928	0	Inf	0.12344	0.18109
TCONS_00026664	0.00646095	0	0	0.575733	0.846274	0.672019		44.8077	0.475947	6.5568	2.0768e-12	9.5873e-12
TCONS_00026670	0	0	0	0.729026	0.389673	0.350391		1.77647	0	Inf	0.39657	0.49996
TCONS_00026699	0	0.0809762	0	0.898223	0.596	0.893198		17.1253	1.806	3.2453	0.0010455	0.0022082
TCONS_00026734	11.9871	10.7386	15.9862	79.5576	83.1877	76.3118		4026.98	2074.48	0.95695	4.2563e-05	0.00010659
TCONS_00026746	1.57824	1.56766	1.29131	0.169306	0.120661	0.0813733		2.88938	111.257	-5.267	4.5152e-27	4.8846e-26
TCONS_00026807	13.3779	13.0558	10.4535	18.3715	12.6254	15.1369		70.0467	179.159	-1.3549	1.2479e-05	3.3106e-05
TCONS_00026825	0	0	0	0.215175	0.92011	0.620517		1.78849	0	Inf	0.39411	0.49891
TCONS_00026859	0	0	0.0977807	0.512806	0.822303	0.862643		3.79116	0.508676	2.8978	0.20205	0.28062
TCONS_00026893	0.011813	0	0	0.338351	0.291374	0.460761		25.8251	0.951895	4.7618	8.6172e-07	2.5601e-06
TCONS_00026896	0.50006	0.320049	0.326793	0.0612089	0.0654339	0.117675		0.891249	13.36	-3.906	0.00025388	0.00058221
TCONS_00026964	0	0.114838	0	1.31775	0.657399	0.591128		6.43781	0.903	2.8338	0.083279	0.12694
TCONS_00026966	0.142111	0.591201	0.689897	0	0	0.217372		0.223195	4.31665	-4.2735	0.045991	0.074194
TCONS_00026978	0	0.151842	0	0.406556	0.558794	0.949098		7.35769	1.806	2.0265	0.14003	0.20249
TCONS_00026991	0	0	0	0.107904	0.0256339	0.0576245		3.54694	0	Inf	0.10593	0.15756
TCONS_00026992	0	0	0	0.018643	0	0.0179208		0.443373	0	Inf	1	1
TCONS_00027038	0.432696	3.8384	2.00791	71.4445	85.0354	72.2974		1244.14	106.623	3.5446	5.6095e-38	9.9301e-37
TCONS_00027051	0	0	0.0174986	1.92718	1.25084	1.46657		89.5923	1.01735	6.4605	1.24e-20	9.4849e-20
TCONS_00027065	0.0750054	0.0390041	0.0455155	1.01449	1.81816	2.61006		40.6036	3.82414	3.4084	0.0002244	0.00051742
TCONS_00027067	8.32052	10.6416	10.9171	64.0528	55.4678	57.0996		218.082	117.001	0.89835	0.0022774	0.0045925
TCONS_00027093	0.148609	0.120212	0.0601201	3.15297	1.82574	1.84375		57.3189	8.97005	2.6758	7.8193e-06	2.114e-05
TCONS_00027120	0	0.151303	0	3.24088	1.48482	0.890093		5.32336	0.4515	3.5595	0.080718	0.12341
TCONS_00027138	0	0	0	0.622226	0.221725	0.14953		4.21045	0	Inf	0.064566	0.10081
TCONS_00027139	0	0	0	0.435181	0.502437	0.401589		16.9275	0	Inf	7.12e-06	1.934e-05
TCONS_00027145	0	0.0347387	0	1.32875	0.852278	1.6349		16.0169	0.4515	5.1487	8.5295e-05	0.00020647
TCONS_00027155	0	0	0	2.83221	2.95783	3.20416		91.3065	0	Inf	3.4361e-24	3.2005e-23
TCONS_00027157	0	0	0	1.21807	0.52086	1.17088		5.33246	0	Inf	0.02814	0.047309
TCONS_00027160	0.0228648	0.107011	0.0416251	5.60305	7.44835	5.45592		223.505	6.54142	5.0946	7.8802e-33	1.1313e-31
TCONS_00027174	0.0897543	0.280043	0.0544655	17.2813	14.6572	15.4449		146.641	4.16957	5.1362	1.0071e-25	1.016e-24
TCONS_00027175	0	0	0	0	0.244573	0		0.449362	0	Inf	1	1
TCONS_00027205	0	0.0387908	0	0.593496	0.317231	0.741654		6.22672	0.4515	3.7857	0.046075	0.074306
TCONS_00027206	0	0	0	0.133821	0	0		0.220178	0	Inf	1	1
TCONS_00027227	0.580264	0.603495	0.0704243	0.277002	0.39483	1.15384		4.46079	9.78315	-1.133	0.27883	0.37035
TCONS_00027228	0.277792	0.577826	0.505716	0.110508	0.236273	0		0.669541	8.56785	-3.6777	0.0052432	0.0099938
TCONS_00027229	0.291417	0.202056	0	0.154572	0	0.297167		0.666568	2.33084	-1.806	0.45771	0.56558
TCONS_00027231	0.0328255	0.0597444	0.0149396	1.52783	1.24939	1.05441		129.236	11.6546	3.471	3.5796e-16	2.1131e-15
TCONS_00027235	1.41279	0.868249	0.233814	0.7153	0.546195	1.0805		5.1198	17.8664	-1.8031	0.10527	0.15684
TCONS_00027236	0.440763	0.818586	0.229258	0.35068	0	0.240782		2.65722	21.0028	-2.9826	0.0045122	0.0086966
TCONS_00027289	0	0	0	0.206969	1.54879	0		1.79295	0	Inf	0.43298	0.5388
TCONS_00027296	18.0389	13.1016	22.401	1.42728	1.59361	1.31101		30.0654	1187.11	-5.3032	1.5008e-25	1.4995e-24
TCONS_00027339	0	0	0	3.13682	3.11381	1.9384		16.0242	0	Inf	1.3259e-05	3.5073e-05
TCONS_00027344	0.0647321	0.0269294	0.109988	6.48928	4.33851	4.65366		166.069	6.84347	4.6009	8.294e-20	6.06e-19
TCONS_00027372	0.028661	0.223563	0.139139	0.82092	0.487547	0.482238		17.3303	11.7938	0.55527	0.44653	0.55338
TCONS_00027402	0	0	0	0.606767	0.972973	0.437445		2.89838	0	Inf	0.17257	0.24382
TCONS_00027414	3.99905	5.37032	2.72008	6.32849	6.39154	5.91527		117.555	244.61	-1.0571	0.0082439	0.015252
TCONS_00027415	0.0451301	0.0469368	0.104981	2.22022	1.54819	1.9041		209.936	22.8289	3.201	1.7002e-17	1.0868e-16
TCONS_00027447	0.962068	1.34453	1.27709	0.669761	0.153427	0.27592		5.09571	52.4485	-3.3635	4.0882e-10	1.5971e-09
TCONS_00027474	0	0	0	0.00787057	0.0210346	0.0113485		2.23335	0	Inf	0.28339	0.37556
TCONS_00027479	0.00987263	0.0164286	0.0047928	2.75863	2.52919	1.60072		480.795	7.00909	6.1001	4.0175e-28	4.5837e-27
TCONS_00027487	0	0.112511	0.0656466	4.00226	4.27851	3.22669		58.7811	2.82335	4.3799	4.6744e-12	2.102e-11
TCONS_00027488	0.0248207	0.0541269	0.0204065	2.04996	2.05662	1.47209		961.816	54.7841	4.1339	3.8899e-45	9.1982e-44
TCONS_00027489	0	0	0	1.29036	1.04298	0.937838		22.9115	0	Inf	1.232e-07	3.955e-07
TCONS_00027546	0.0234559	0.0325266	0.0284675	1.67958	1.29011	1.18398		73.6144	4.75987	3.951	5.2641e-13	2.5245e-12
TCONS_00027563	0	0.0172148	0.0100443	6.1237	3.32247	6.02571		261.648	1.41168	7.5341	5.1054e-17	3.1781e-16
TCONS_00027588	0.168659	0.233882	0.272926	4.8308	4.01663	3.09576		29.3612	5.26855	2.4784	0.00024191	0.0005559
TCONS_00027611	0	0.427088	0.37379	9.4749	4.88981	7.69454		29.998	3.33203	3.1704	1.4829e-05	3.9067e-05
TCONS_00027613	2.76714	3.61414	3.90508	46.8991	51.231	46.9524		312.456	70.2805	2.1525	6.4445e-13	3.0759e-12
TCONS_00027636	0.00882322	0	0	0.126359	0.180108	0.0809757		6.01695	0.475947	3.6602	0.052186	0.083368
TCONS_00027644	0.10124	0.0842345	0.0982967	0.386634	0.723312	0.712339		12.4939	6.22044	1.0061	0.24109	0.32557
TCONS_00027661	0.91801	1.13378	0.278538	3.10415	1.95201	1.93075		16.89	18.2284	-0.11002	0.83721	0.91907
TCONS_00027667	1.00721	0.648474	0.52389	0.22896	0.489527	0.220089		2.67821	20.4425	-2.9322	0.00015732	0.00036931
TCONS_00027680	0	0	0	0	0.485732	0.65515		1.11895	0	Inf	0.64167	0.74394
TCONS_00027687	0.13231	0.0688036	0.160579	1.47376	0.45014	0.910715		5.98997	2.42075	1.3071	0.33261	0.43203
TCONS_00027723	0	0.0755618	0.0881762	0.173413	0.0617944	0.500085		2.89397	1.92035	0.59168	0.83008	0.91241
TCONS_00027731	0.0109982	0.0343155	0.0133481	14.5082	7.38997	13.7947		454.297	2.33912	7.6015	3.3567e-17	2.108e-16
TCONS_00027740	0.0172686	0.0219511	0.00232869	2.79366	2.40225	2.65901		569.043	9.7587	5.8657	2.9267e-57	1.0762e-55
TCONS_00027760	0	0	0	0.343977	0.82737	0.826627		10.2696	0	Inf	0.00077501	0.0016679
TCONS_00027771	0.207405	0	0.440509	3.54784	2.8225	2.69659		24.2461	5.46452	2.1496	0.0019109	0.0038962
TCONS_00027772	0	0	0	2.00011	1.23788	0.910715		8.66363	0	Inf	0.0024451	0.0049075
TCONS_00027790	0	0	0.0158732	0.0624347	0.11124	0.0400106		2.23033	0.508676	2.1324	0.49795	0.60493
TCONS_00027808	2.37621	2.99802	1.58379	0.21695	0.165661	0.327714		5.1198	158.969	-4.9565	6.1222e-14	3.1168e-13
TCONS_00027821	0	0.227223	0	0.347649	0.743292	1.33672		3.12464	0.903	1.7909	0.46677	0.57239
TCONS_00027831	0	0.0606937	0.0708259	6.12881	6.35331	5.088		41.6335	0.960176	5.4383	9.2704e-11	3.7915e-10
TCONS_00027834	0	0	0	0.247315	0.264386	0		0.889719	0	Inf	0.75291	0.84327
TCONS_00027861	0	0.0445878	0	2.18301	2.6254	2.36074		23.1692	0.4515	5.6813	9.0348e-07	2.6781e-06
TCONS_00027882	0	0	0	0.740695	1.27571	0.474666		13.1573	0	Inf	9.9036e-05	0.00023779
TCONS_00027885	0.0971391	0	0.235788	4.48259	4.29627	5.05184		19.8155	1.4933	3.7301	9.3555e-05	0.00022532
TCONS_00027887	0.0468999	0.121944	0.227682	7.12708	7.6988	12.3748		162.42	7.2788	4.4799	1.8947e-09	7.0485e-09
TCONS_00027889	0.00848306	0.0176454	0.0102955	1.9708	1.32038	1.91391		171.251	3.77525	5.5034	3.107e-21	2.461e-20
TCONS_00027910	0.0777113	0.134704	0.125753	1.64877	2.15915	0.990557		25.3964	5.72005	2.1505	0.0019699	0.0040098
TCONS_00027937	0	0.0728878	0.425279	2.45339	3.81488	3.10872		18.5064	2.99488	2.6275	0.0018921	0.0038597
TCONS_00027979	0	0	0	0.544737	0	0.174544		0.88373	0	Inf	0.75503	0.84327
TCONS_00028018	0	0	0	0.753389	0.805392	0.844902		4.23152	0	Inf	0.063862	0.10002
TCONS_00028021	0	0	0	0.133456	0	1.41114		2.67532	0	Inf	0.38667	0.49133
TCONS_00028028	0	0.0209389	0.0244345	0.736836	0.627873	0.410603		36.4776	2.88053	3.6626	2.5689e-07	8.005e-07
TCONS_00028072	0.0109472	0.0683128	0.0398585	44.2111	16.0522	42.783		1322.75	4.71098	8.1333	4.5781e-12	2.0603e-11
TCONS_00028094	0.130621	0	0.317059	4.157	2.44416	0.998988		7.99103	1.4933	2.4199	0.061954	0.097401
TCONS_00028115	0.0914579	0.0739817	0.0493327	1.18581	1.10056	0.860086		128.404	28.4362	2.1749	5.453e-09	1.9494e-08
TCONS_00028132	0.499799	0.216587	0.505488	0.198825	0	0.318537		1.77651	13.0556	-2.8776	0.0032451	0.0064024
TCONS_00028140	0	0.0683128	0.079717	1.41099	2.27189	0.887474		57.0749	5.76106	3.3085	2.9662e-05	7.5579e-05
TCONS_00028211	0	0	0	0	0.673758	0.302919		1.34511	0	Inf	0.54566	0.65436
TCONS_00028218	125.128	127.119	106.48	60.2122	66.457	55.1478		225.371	1427.75	-2.6634	6.1481e-25	5.9401e-24
TCONS_00028248	0	0	0	0.626215	0.781012	0.200651		3.34023	0	Inf	0.12402	0.18167
TCONS_00028269	0	0	0	0	0.210549	0.757297		1.11746	0	Inf	0.64214	0.74394
TCONS_00028270	0	0	0	1.66991	1.16723	1.32739		28.6858	0	Inf	2.8173e-09	1.0326e-08
TCONS_00028292	0	0.0976295	0.056964	1.26966	0.718572	1.0051		8.88989	1.41168	2.6548	0.040002	0.065251
TCONS_00028295	0.0372977	0	0	0.593496	0.824801	0		5.12264	0.475947	3.428	0.1204	0.17713
TCONS_00028296	0	0	0	0	1.1734	0.263778		2.24384	0	Inf	0.30889	0.40405
TCONS_00028309	0	0	0	1.38567	0.185164	0		1.98611	0	Inf	0.4175	0.52265
TCONS_00028315	0.579169	0.225883	0.175728	0.2304	0.123151	0.553684		1.78101	6.17943	-1.7948	0.16377	0.23284
TCONS_00028384	0	0	0	1.28902	1.26316	1.00307		50.9727	0	Inf	3.9605e-15	2.1759e-14
TCONS_00028413	0	0	0	0.808688	0	0		1.10089	0	Inf	0.65796	0.75538
TCONS_00028459	0	0	0	0.21741	0.619777	0.348312		3.57396	0	Inf	0.10445	0.15592
TCONS_00028473	0	0	0	0.180906	0	0		0.220178	0	Inf	1	1
TCONS_00028477	0.232545	1.08835	0	1.85018	0.988944	0.53355		3.99477	5.0154	-0.32825	0.82032	0.90319
TCONS_00028478	0	0	0	1.10011	0	0.422995		1.54728	0	Inf	0.46871	0.57344
TCONS_00028495	0.0328299	0.0853606	0.149416	8.43682	6.92493	6.12641		362.596	14.0489	4.6898	6.3594e-39	1.1708e-37
TCONS_00028500	0.240942	0.250588	0.0584842	44.6274	41.6418	44.0778		375.752	5.14591	6.1902	5.2457e-50	1.5174e-48
TCONS_00028589	0.0150692	0.0156725	0	0.719363	0.487044	0.691494		17.5701	0.927447	4.2437	0.0001206	0.00028655
TCONS_00028591	0	0	0	0.678399	0.725225	0.326058		2.22583	0	Inf	0.28451	0.37649
TCONS_00028593	0.26615	0.0922684	0	1.69404	1.81097	1.22131		7.34707	1.87934	1.9669	0.13792	0.19977
TCONS_00028594	0.136124	0	0.165208	2.59928	2.54713	1.4575		13.352	1.96925	2.7613	0.0071549	0.013375
TCONS_00028610	0.00305159	0.0190426	0	1.01487	0.929188	1.01289		134.668	3.18495	5.402	3.3043e-25	3.2362e-24
TCONS_00028634	0	0.00756334	0.0220649	1.56798	1.63292	1.77976		190.406	3.44638	5.7879	2.2564e-33	3.3131e-32
TCONS_00028641	0.0268791	0	0.0326221	0.727111	0.640129	0.616713		10.2365	0.984623	3.378	0.0093191	0.017073
TCONS_00028644	0	0	0.0332926	0.480154	1.07326	0.377633		9.59838	0.508676	4.238	0.0052792	0.010059
TCONS_00028650	0	0.061394	0	0.563593	1.30541	1.2641		7.36665	0.4515	4.0282	0.022549	0.038653
TCONS_00028687	1.08626	1.11705	0.725832	0.233056	0.207619	0.0373379		5.33534	107.016	-4.3261	3.3726e-16	1.9933e-15
TCONS_00028688	16.9099	19.5088	18.3157	0.420069	0.12474	0.201898		7.09537	1649.66	-7.8611	1.202e-113	2.25e-111
TCONS_00028703	0	0.066649	0.0388877	4.18087	2.28923	2.2545		37.7582	1.41168	4.7413	2.0528e-07	6.4537e-07
TCONS_00028740	0	0.202056	0	1.082	1.15669	1.48584		5.34596	0.903	2.5657	0.1511	0.2167
TCONS_00028768	0	0.0547596	0	1.42429	0.806082	1.69125		10.4523	0.4515	4.5329	0.0030954	0.0061186
TCONS_00028788	0.225209	0.257647	0.327992	1.03925	0.842815	1.17123		18.9168	15.8301	0.257	0.69808	0.79537
TCONS_00028811	0	0.0556182	0.0324516	2.04229	1.72841	0.940684		24.2399	1.41168	4.1019	7.783e-06	2.1045e-05
TCONS_00028814	0	0	0	3.2982	1.00739	4.52917		12.6677	0	Inf	0.001248	0.0026106
TCONS_00028869	0	0	0	1.74621	1.31461	1.53671		41.3744	0	Inf	1.0729e-12	5.0528e-12
TCONS_00028883	0.306449	0	0.0619874	0.0812724	0.347529	0		2.23781	6.72872	-1.5882	0.48701	0.59317
TCONS_00028884	0	0.847563	0.21979	2.01719	0.616121	0		3.98122	5.08085	-0.35186	0.84691	0.92789
TCONS_00028925	0	0.00467695	0	0.636856	0.520173	0.646576		55.8545	0.4515	6.9508	4.4447e-15	2.4373e-14
TCONS_00028929	0.0483782	0.0377362	0.066054	1.10661	1.0184	0.952738		70.553	11.0947	2.6688	2.1389e-08	7.2855e-08
TCONS_00028930	0	0.0347765	0	0.95774	1.42201	0.920636		13.5977	0.4515	4.9125	0.00040832	0.00091209
TCONS_00028931	0.0166374	0	0.161537	0.847172	0.594331	0.610763		17.1207	4.54536	1.9133	0.014671	0.025988
TCONS_00028939	0	0.0373827	0	0.11439	0.428002	0.164938		2.68271	0.4515	2.5709	0.3941	0.49891
TCONS_00028941	0.0296675	0.0308552	0	1.19594	1.44671	1.13448		52.7957	2.78234	4.246	8.4585e-11	3.4692e-10
TCONS_00028942	0.0560828	0.155541	0.0226884	0.684183	0.508806	0.829245		15.1316	5.54852	1.4474	0.087211	0.13249
TCONS_00029042	0	0	0	0.00533647	0	0.0256487		1.33615	0	Inf	0.54812	0.65451
TCONS_00029052	0	0	0.0621944	1.25034	0.900781	1.64608		31.1546	1.52603	4.3516	1.507e-07	4.8009e-07
TCONS_00029066	0.0665856	0.124652	0.145462	0.148335	0.317148	0.611094		11.3826	11.0213	0.046536	1	1
[truncated: 4,178 more rows]

## Sheet: TableS3.c.miRNA TPM
miRNA ID	female1_TPM	female2_TPM	female3_TPM	neomale1_TPM	neomale2_TPM	neomale3_TPM	female_mean	neomale_mean	log2(fc)	PValue	FDR
[truncated: 824 more rows]
