# Supplementary material for: Transcriptomic Analysis Reveals Functional Interaction of mRNA–lncRNA–miRNA in Steroidogenesis and Spermatogenesis of Gynogenetic Japanese Flounder (Paralichthys olivaceus)
Source: Biology (Basel). 2022 Jan 28;11(2):213. doi: 10.3390/biology11020213 (PMC8869744; doi:10.3390/biology11020213)
Supplement: Supplementary file 1 [file biology-11-00213-s001.zip › Table S4abcd.GO&KEGG of up and down DEmRNAs.xlsx]

## Sheet: TableS4.a.DEmRNAs-Up.GO
GO ID	GO Term	Ontology	GeneRatio	BgRatio	Pvalue	FDR	geneID
GO:0031224	intrinsic component of membrane	CC	333	2596	4.27649e-10	7.74044e-08	XM_020078126.1;XM_020078169.1;XM_020078171.1;XM_020078226.1;XM_020078385.1;XM_020078408.1;XM_020078602.1;XM_020078618.1;XM_020078883.1;XM_020079045.1;XM_020079049.1;XM_020079303.1;XM_020079398.1;XM_020079463.1;XM_020079480.1;XM_020079666.1;XM_020079746.1;XM_020079789.1;XM_020079851.1;XM_020079878.1;XM_020079879.1;XM_020079899.1;XM_020079957.1;XM_020080022.1;XM_020080319.1;XM_020080562.1;XM_020080…
GO:0060089	molecular transducer activity	MF	127	831	1.03916e-09	2.36801e-07	XM_020078171.1;XM_020078718.1;XM_020078883.1;XM_020079789.1;XM_020079879.1;XM_020080562.1;XM_020080619.1;XM_020080831.1;XM_020080891.1;XM_020080953.1;XM_020081005.1;XM_020081072.1;XM_020081633.1;XM_020081684.1;XM_020082091.1;XM_020082398.1;XM_020082464.1;XM_020082795.1;XM_020082873.1;XM_020083600.1;XM_020083646.1;XM_020083727.1;XM_020084404.1;XM_020084661.1;XM_020084711.1;XM_020084737.1;XM_020084…
GO:0099600	transmembrane receptor activity	MF	95	565	1.30829e-09	2.36801e-07	XM_020078171.1;XM_020078718.1;XM_020078883.1;XM_020079789.1;XM_020079879.1;XM_020080562.1;XM_020080619.1;XM_020080831.1;XM_020080891.1;XM_020081005.1;XM_020081072.1;XM_020081684.1;XM_020082091.1;XM_020082398.1;XM_020082795.1;XM_020083600.1;XM_020083646.1;XM_020083727.1;XM_020084404.1;XM_020084661.1;XM_020084737.1;XM_020084819.1;XM_020085423.1;XM_020085484.1;XM_020085812.1;XM_020085987.1;XM_020087…
GO:0016020	membrane	CC	372	3037	7.3424e-09	6.64487e-07	XM_020078126.1;XM_020078169.1;XM_020078171.1;XM_020078226.1;XM_020078385.1;XM_020078408.1;XM_020078602.1;XM_020078618.1;XM_020078883.1;XM_020079045.1;XM_020079049.1;XM_020079303.1;XM_020079398.1;XM_020079421.1;XM_020079463.1;XM_020079480.1;XM_020079594.1;XM_020079666.1;XM_020079723.1;XM_020079746.1;XM_020079789.1;XM_020079851.1;XM_020079878.1;XM_020079879.1;XM_020079899.1;XM_020079957.1;XM_020080…
GO:0004888	transmembrane signaling receptor activity	MF	78	458	2.50711e-08	3.02525e-06	XM_020078171.1;XM_020078718.1;XM_020079879.1;XM_020080562.1;XM_020080619.1;XM_020080831.1;XM_020080891.1;XM_020081005.1;XM_020081072.1;XM_020082091.1;XM_020082398.1;XM_020082795.1;XM_020083600.1;XM_020083727.1;XM_020084661.1;XM_020084737.1;XM_020084819.1;XM_020085812.1;XM_020085987.1;XM_020087343.1;XM_020088034.1;XM_020088116.1;XM_020088173.1;XM_020088203.1;XM_020089035.1;XM_020089532.1;XM_020089…
GO:0044425	membrane part	CC	342	2772	3.77464e-08	2.27737e-06	XM_020078126.1;XM_020078169.1;XM_020078171.1;XM_020078226.1;XM_020078385.1;XM_020078408.1;XM_020078602.1;XM_020078618.1;XM_020078883.1;XM_020079045.1;XM_020079049.1;XM_020079303.1;XM_020079398.1;XM_020079421.1;XM_020079463.1;XM_020079480.1;XM_020079666.1;XM_020079746.1;XM_020079789.1;XM_020079851.1;XM_020079878.1;XM_020079879.1;XM_020079899.1;XM_020079957.1;XM_020080022.1;XM_020080319.1;XM_020080…
GO:0004872	receptor activity	MF	106	705	7.28876e-08	6.59633e-06	XM_020078171.1;XM_020078718.1;XM_020078883.1;XM_020079789.1;XM_020079879.1;XM_020080562.1;XM_020080619.1;XM_020080831.1;XM_020080891.1;XM_020080953.1;XM_020081005.1;XM_020081072.1;XM_020081684.1;XM_020082091.1;XM_020082398.1;XM_020082464.1;XM_020082795.1;XM_020083600.1;XM_020083646.1;XM_020083727.1;XM_020084404.1;XM_020084661.1;XM_020084737.1;XM_020084819.1;XM_020085423.1;XM_020085484.1;XM_020085…
GO:0007166	cell surface receptor signaling pathway	BP	123	812	2.20735e-07	0.000340815	XM_020078468.1;XM_020078773.1;XM_020078883.1;XM_020078891.1;XM_020078949.1;XM_020079105.1;XM_020079421.1;XM_020079878.1;XM_020080562.1;XM_020080564.1;XM_020080619.1;XM_020080831.1;XM_020080891.1;XM_020081005.1;XM_020081684.1;XM_020082398.1;XM_020082464.1;XM_020082795.1;XM_020082802.1;XM_020083646.1;XM_020083727.1;XM_020083739.1;XM_020084661.1;XM_020084737.1;XM_020085484.1;XM_020085812.1;XM_020085…
GO:0038023	signaling receptor activity	MF	89	578	3.12113e-07	1.91125e-05	XM_020078171.1;XM_020078718.1;XM_020079879.1;XM_020080562.1;XM_020080619.1;XM_020080831.1;XM_020080891.1;XM_020080953.1;XM_020081005.1;XM_020081072.1;XM_020082091.1;XM_020082398.1;XM_020082464.1;XM_020082795.1;XM_020083600.1;XM_020083727.1;XM_020084661.1;XM_020084737.1;XM_020084819.1;XM_020085812.1;XM_020085987.1;XM_020086034.1;XM_020087343.1;XM_020088034.1;XM_020088116.1;XM_020088173.1;XM_020088…
GO:0004871	signal transducer activity	MF	94	621	3.16782e-07	1.91125e-05	XM_020078171.1;XM_020078718.1;XM_020079879.1;XM_020080562.1;XM_020080619.1;XM_020080831.1;XM_020080891.1;XM_020080953.1;XM_020081005.1;XM_020081072.1;XM_020082091.1;XM_020082398.1;XM_020082464.1;XM_020082795.1;XM_020083600.1;XM_020083727.1;XM_020084661.1;XM_020084737.1;XM_020084819.1;XM_020085812.1;XM_020085987.1;XM_020086034.1;XM_020087343.1;XM_020088034.1;XM_020088116.1;XM_020088173.1;XM_020088…
GO:0050896	response to stimulus	BP	276	2213	1.02162e-06	0.000788689	XM_020078126.1;XM_020078226.1;XM_020078292.1;XM_020078313.1;XM_020078468.1;XM_020078718.1;XM_020078773.1;XM_020078883.1;XM_020078891.1;XM_020078928.1;XM_020078949.1;XM_020079105.1;XM_020079303.1;XM_020079421.1;XM_020079878.1;XM_020079879.1;XM_020080037.1;XM_020080562.1;XM_020080564.1;XM_020080619.1;XM_020080831.1;XM_020080891.1;XM_020080953.1;XM_020081005.1;XM_020081072.1;XM_020081297.1;XM_020081…
GO:0007165	signal transduction	BP	228	1786	2.38676e-06	0.0011548	XM_020078126.1;XM_020078292.1;XM_020078313.1;XM_020078468.1;XM_020078718.1;XM_020078773.1;XM_020078883.1;XM_020078891.1;XM_020078928.1;XM_020078949.1;XM_020079105.1;XM_020079421.1;XM_020079878.1;XM_020079879.1;XM_020080037.1;XM_020080562.1;XM_020080564.1;XM_020080619.1;XM_020080831.1;XM_020080891.1;XM_020080953.1;XM_020081005.1;XM_020081072.1;XM_020081684.1;XM_020081700.1;XM_020081901.1;XM_020082…
GO:0050794	regulation of cellular process	BP	330	2767	4.42867e-06	0.0011548	XM_020078126.1;XM_020078226.1;XM_020078292.1;XM_020078313.1;XM_020078410.1;XM_020078468.1;XM_020078718.1;XM_020078773.1;XM_020078883.1;XM_020078891.1;XM_020078928.1;XM_020078949.1;XM_020079081.1;XM_020079105.1;XM_020079400.1;XM_020079421.1;XM_020079439.1;XM_020079480.1;XM_020079670.1;XM_020079878.1;XM_020079879.1;XM_020080037.1;XM_020080562.1;XM_020080564.1;XM_020080619.1;XM_020080831.1;XM_020080…
GO:0007154	cell communication	BP	233	1848	4.60269e-06	0.0011548	XM_020078126.1;XM_020078292.1;XM_020078313.1;XM_020078468.1;XM_020078718.1;XM_020078773.1;XM_020078883.1;XM_020078891.1;XM_020078928.1;XM_020078949.1;XM_020079105.1;XM_020079421.1;XM_020079878.1;XM_020079879.1;XM_020080037.1;XM_020080562.1;XM_020080564.1;XM_020080619.1;XM_020080831.1;XM_020080891.1;XM_020080953.1;XM_020081005.1;XM_020081072.1;XM_020081331.1;XM_020081684.1;XM_020081700.1;XM_020081…
GO:0044700	single organism signaling	BP	229	1811	4.62739e-06	0.0011548	XM_020078126.1;XM_020078292.1;XM_020078313.1;XM_020078468.1;XM_020078718.1;XM_020078773.1;XM_020078883.1;XM_020078891.1;XM_020078928.1;XM_020078949.1;XM_020079105.1;XM_020079421.1;XM_020079878.1;XM_020079879.1;XM_020080037.1;XM_020080562.1;XM_020080564.1;XM_020080619.1;XM_020080831.1;XM_020080891.1;XM_020080953.1;XM_020081005.1;XM_020081072.1;XM_020081684.1;XM_020081700.1;XM_020081901.1;XM_020082…
GO:0023052	signaling	BP	229	1814	5.23549e-06	0.0011548	XM_020078126.1;XM_020078292.1;XM_020078313.1;XM_020078468.1;XM_020078718.1;XM_020078773.1;XM_020078883.1;XM_020078891.1;XM_020078928.1;XM_020078949.1;XM_020079105.1;XM_020079421.1;XM_020079878.1;XM_020079879.1;XM_020080037.1;XM_020080562.1;XM_020080564.1;XM_020080619.1;XM_020080831.1;XM_020080891.1;XM_020080953.1;XM_020081005.1;XM_020081072.1;XM_020081684.1;XM_020081700.1;XM_020081901.1;XM_020082…
GO:0004930	G-protein coupled receptor activity	MF	39	214	1.77029e-05	0.000915494	XM_020078718.1;XM_020079879.1;XM_020080562.1;XM_020080619.1;XM_020080831.1;XM_020080891.1;XM_020081072.1;XM_020082091.1;XM_020083600.1;XM_020083727.1;XM_020084737.1;XM_020084819.1;XM_020085987.1;XM_020087343.1;XM_020088034.1;XM_020088173.1;XM_020088203.1;XM_020089532.1;XM_020089661.1;XM_020089849.1;XM_020090418.1;XM_020090787.1;XM_020094119.1;XM_020096455.1;XM_020096658.1;XM_020097346.1;XM_020101…
GO:0051716	cellular response to stimulus	BP	234	1893	1.87381e-05	0.00361644	XM_020078126.1;XM_020078292.1;XM_020078313.1;XM_020078468.1;XM_020078718.1;XM_020078773.1;XM_020078883.1;XM_020078891.1;XM_020078928.1;XM_020078949.1;XM_020079105.1;XM_020079303.1;XM_020079421.1;XM_020079878.1;XM_020079879.1;XM_020080037.1;XM_020080562.1;XM_020080564.1;XM_020080619.1;XM_020080831.1;XM_020080891.1;XM_020080953.1;XM_020081005.1;XM_020081072.1;XM_020081684.1;XM_020081700.1;XM_020081…
GO:0045125	bioactive lipid receptor activity	MF	6	10	8.44508e-05	0.0038214	XM_020080562.1;XM_020083727.1;XM_020085987.1;XM_020094119.1;XM_020108308.1;XM_020111965.1
GO:0051209	release of sequestered calcium ion into cytosol	BP	4	4	8.93608e-05	0.00985522	XM_020078126.1;XM_020091800.1;XM_020094259.1;XM_020103873.1
GO:0051279	regulation of release of sequestered calcium ion into cytosol	BP	4	4	8.93608e-05	0.00985522	XM_020078126.1;XM_020091800.1;XM_020094259.1;XM_020103873.1
GO:0070509	calcium ion import	BP	4	4	8.93608e-05	0.00985522	XM_020078126.1;XM_020091800.1;XM_020094259.1;XM_020103873.1
GO:0090279	regulation of calcium ion import	BP	4	4	8.93608e-05	0.00985522	XM_020078126.1;XM_020091800.1;XM_020094259.1;XM_020103873.1
GO:0097553	calcium ion transmembrane import into cytosol	BP	4	4	8.93608e-05	0.00985522	XM_020078126.1;XM_020091800.1;XM_020094259.1;XM_020103873.1
GO:1902656	calcium ion import into cytosol	BP	4	4	8.93608e-05	0.00985522	XM_020078126.1;XM_020091800.1;XM_020094259.1;XM_020103873.1
GO:0007204	positive regulation of cytosolic calcium ion concentration	BP	4	5	0.000412131	0.0353516	XM_020078126.1;XM_020091800.1;XM_020094259.1;XM_020103873.1
GO:0010522	regulation of calcium ion transport into cytosol	BP	4	5	0.000412131	0.0353516	XM_020078126.1;XM_020091800.1;XM_020094259.1;XM_020103873.1
GO:0060401	cytosolic calcium ion transport	BP	4	5	0.000412131	0.0353516	XM_020078126.1;XM_020091800.1;XM_020094259.1;XM_020103873.1
GO:0060402	calcium ion transport into cytosol	BP	4	5	0.000412131	0.0353516	XM_020078126.1;XM_020091800.1;XM_020094259.1;XM_020103873.1
GO:0007169	transmembrane receptor protein tyrosine kinase signaling pathway	BP	22	106	0.00047001	0.0381945	XM_020081005.1;XM_020082398.1;XM_020082802.1;XM_020083739.1;XM_020085812.1;XM_020091575.1;XM_020092091.1;XM_020092196.1;XM_020094791.1;XM_020097357.1;XM_020101563.1;XM_020102360.1;XM_020103314.1;XM_020106276.1;XM_020109175.1;XM_020110144.1;XM_020110154.1;XM_020112094.1;XM_020112645.1;XM_020113277.1;XM_020113761.1;XM_020113853.1
GO:0019221	cytokine-mediated signaling pathway	BP	7	17	0.000657205	0.0483202	XM_020079421.1;XM_020080891.1;XM_020084737.1;XM_020088203.1;XM_020089661.1;XM_020101404.1;XM_020106393.1
GO:0071345	cellular response to cytokine stimulus	BP	7	17	0.000657205	0.0483202	XM_020079421.1;XM_020080891.1;XM_020084737.1;XM_020088203.1;XM_020089661.1;XM_020101404.1;XM_020106393.1
GO:0009072	aromatic amino acid family metabolic process	BP	5	9	0.000780873	0.0548031	XM_020080743.1;XM_020087249.1;XM_020088431.1;XM_020089872.1;XM_020104950.1
GO:0060314	regulation of ryanodine-sensitive calcium-release channel activity	BP	3	3	0.000920361	0.0592099	XM_020078126.1;XM_020091800.1;XM_020094259.1
GO:2001257	regulation of cation channel activity	BP	3	3	0.000920361	0.0592099	XM_020078126.1;XM_020091800.1;XM_020094259.1
GO:0070588	calcium ion transmembrane transport	BP	4	6	0.00114077	0.0652353	XM_020078126.1;XM_020091800.1;XM_020094259.1;XM_020103873.1
GO:1901019	regulation of calcium ion transmembrane transporter activity	BP	4	6	0.00114077	0.0652353	XM_020078126.1;XM_020091800.1;XM_020094259.1;XM_020103873.1
GO:1903169	regulation of calcium ion transmembrane transport	BP	4	6	0.00114077	0.0652353	XM_020078126.1;XM_020091800.1;XM_020094259.1;XM_020103873.1
GO:0034097	response to cytokine	BP	7	19	0.00143086	0.0739511	XM_020079421.1;XM_020080891.1;XM_020084737.1;XM_020088203.1;XM_020089661.1;XM_020101404.1;XM_020106393.1
GO:0006222	UMP biosynthetic process	BP	5	10	0.00143687	0.0739511	XM_020081929.1;XM_020096321.1;XM_020096323.1;XM_020096324.1;XM_020111403.1
GO:0046049	UMP metabolic process	BP	5	10	0.00143687	0.0739511	XM_020081929.1;XM_020096321.1;XM_020096323.1;XM_020096324.1;XM_020111403.1
GO:0007167	enzyme linked receptor protein signaling pathway	BP	38	238	0.00149491	0.0744561	XM_020078773.1;XM_020078891.1;XM_020079105.1;XM_020079878.1;XM_020081005.1;XM_020082398.1;XM_020082464.1;XM_020082802.1;XM_020083739.1;XM_020085812.1;XM_020087137.1;XM_020089759.1;XM_020090432.1;XM_020091086.1;XM_020091516.1;XM_020091575.1;XM_020092091.1;XM_020092196.1;XM_020094791.1;XM_020097357.1;XM_020097865.1;XM_020098595.1;XM_020099530.1;XM_020101354.1;XM_020101418.1;XM_020101563.1;XM_020102…
GO:0019838	growth factor binding	MF	8	26	0.00159325	0.0640842	XM_020083670.1;XM_020084320.1;XM_020090674.1;XM_020091516.1;XM_020102555.1;XM_020108119.1;XM_020109255.1;XM_020111573.1
GO:0019206	nucleoside kinase activity	MF	5	11	0.00177644	0.0643072	XM_020081929.1;XM_020096321.1;XM_020096323.1;XM_020096324.1;XM_020111403.1
GO:0072358	cardiovascular system development	BP	27	154	0.00179088	0.07741	XM_020078197.1;XM_020078226.1;XM_020079105.1;XM_020080503.1;XM_020081632.1;XM_020082398.1;XM_020083220.1;XM_020083740.1;XM_020084554.1;XM_020085812.1;XM_020086108.1;XM_020090432.1;XM_020091086.1;XM_020091592.1;XM_020092482.1;XM_020093749.1;XM_020094119.1;XM_020097865.1;XM_020099750.1;XM_020103869.1;XM_020105766.1;XM_020105775.1;XM_020106276.1;XM_020106841.1;XM_020108821.1;XM_020111009.1;XM_020112…
GO:0072359	circulatory system development	BP	27	154	0.00179088	0.07741	XM_020078197.1;XM_020078226.1;XM_020079105.1;XM_020080503.1;XM_020081632.1;XM_020082398.1;XM_020083220.1;XM_020083740.1;XM_020084554.1;XM_020085812.1;XM_020086108.1;XM_020090432.1;XM_020091086.1;XM_020091592.1;XM_020092482.1;XM_020093749.1;XM_020094119.1;XM_020097865.1;XM_020099750.1;XM_020103869.1;XM_020105766.1;XM_020105775.1;XM_020106276.1;XM_020106841.1;XM_020108821.1;XM_020111009.1;XM_020112…
GO:0001637	G-protein coupled chemoattractant receptor activity	MF	6	16	0.0019973	0.0657292	XM_020080891.1;XM_020084737.1;XM_020088203.1;XM_020089661.1;XM_020101404.1;XM_020106393.1
GO:0006221	pyrimidine nucleotide biosynthetic process	BP	5	11	0.0024242	0.07741	XM_020081929.1;XM_020096321.1;XM_020096323.1;XM_020096324.1;XM_020111403.1
GO:0006241	CTP biosynthetic process	BP	5	11	0.0024242	0.07741	XM_020081929.1;XM_020096321.1;XM_020096323.1;XM_020096324.1;XM_020111403.1
GO:0009173	pyrimidine ribonucleoside monophosphate metabolic process	BP	5	11	0.0024242	0.07741	XM_020081929.1;XM_020096321.1;XM_020096323.1;XM_020096324.1;XM_020111403.1
GO:0009174	pyrimidine ribonucleoside monophosphate biosynthetic process	BP	5	11	0.0024242	0.07741	XM_020081929.1;XM_020096321.1;XM_020096323.1;XM_020096324.1;XM_020111403.1
GO:0009218	pyrimidine ribonucleotide metabolic process	BP	5	11	0.0024242	0.07741	XM_020081929.1;XM_020096321.1;XM_020096323.1;XM_020096324.1;XM_020111403.1
GO:0009220	pyrimidine ribonucleotide biosynthetic process	BP	5	11	0.0024242	0.07741	XM_020081929.1;XM_020096321.1;XM_020096323.1;XM_020096324.1;XM_020111403.1
GO:0046036	CTP metabolic process	BP	5	11	0.0024242	0.07741	XM_020081929.1;XM_020096321.1;XM_020096323.1;XM_020096324.1;XM_020111403.1
GO:0046132	pyrimidine ribonucleoside biosynthetic process	BP	5	11	0.0024242	0.07741	XM_020081929.1;XM_020096321.1;XM_020096323.1;XM_020096324.1;XM_020111403.1
GO:0046134	pyrimidine nucleoside biosynthetic process	BP	5	11	0.0024242	0.07741	XM_020081929.1;XM_020096321.1;XM_020096323.1;XM_020096324.1;XM_020111403.1
GO:0051235	maintenance of location	BP	5	11	0.0024242	0.07741	XM_020078126.1;XM_020091800.1;XM_020094259.1;XM_020103873.1;XM_020104249.1
GO:0051208	sequestering of calcium ion	BP	4	7	0.00245667	0.07741	XM_020078126.1;XM_020091800.1;XM_020094259.1;XM_020103873.1
GO:0051238	sequestering of metal ion	BP	4	7	0.00245667	0.07741	XM_020078126.1;XM_020091800.1;XM_020094259.1;XM_020103873.1
GO:0051282	regulation of sequestering of calcium ion	BP	4	7	0.00245667	0.07741	XM_020078126.1;XM_020091800.1;XM_020094259.1;XM_020103873.1
GO:0051283	negative regulation of sequestering of calcium ion	BP	4	7	0.00245667	0.07741	XM_020078126.1;XM_020091800.1;XM_020094259.1;XM_020103873.1
GO:0051924	regulation of calcium ion transport	BP	4	7	0.00245667	0.07741	XM_020078126.1;XM_020091800.1;XM_020094259.1;XM_020103873.1
GO:1904062	regulation of cation transmembrane transport	BP	4	7	0.00245667	0.07741	XM_020078126.1;XM_020091800.1;XM_020094259.1;XM_020103873.1
GO:0005231	excitatory extracellular ligand-gated ion channel activity	MF	10	40	0.00247555	0.070228	XM_020078883.1;XM_020081684.1;XM_020083646.1;XM_020085484.1;XM_020092666.1;XM_020094193.1;XM_020101658.1;XM_020103249.1;XM_020105214.1;XM_020113961.1
GO:0006468	protein phosphorylation	BP	39	253	0.00250842	0.0774601	XM_020078410.1;XM_020078928.1;XM_020079081.1;XM_020079312.1;XM_020079878.1;XM_020080714.1;XM_020081005.1;XM_020081145.1;XM_020082398.1;XM_020082464.1;XM_020082802.1;XM_020083406.1;XM_020085812.1;XM_020086036.1;XM_020087125.1;XM_020087137.1;XM_020087445.1;XM_020088382.1;XM_020089244.1;XM_020089389.1;XM_020090251.1;XM_020090432.1;XM_020091835.1;XM_020094317.1;XM_020096545.1;XM_020096669.1;XM_020098…
GO:0004713	protein tyrosine kinase activity	MF	22	128	0.002522	0.070228	XM_020079312.1;XM_020079878.1;XM_020080714.1;XM_020081005.1;XM_020082398.1;XM_020082464.1;XM_020085812.1;XM_020086036.1;XM_020087137.1;XM_020088382.1;XM_020098198.1;XM_020098352.1;XM_020098595.1;XM_020099297.1;XM_020101563.1;XM_020102360.1;XM_020103314.1;XM_020107301.1;XM_020109175.1;XM_020110154.1;XM_020112094.1;XM_020113761.1
GO:0044699	single-organism process	BP	636	6116	0.00288577	0.0873652	XM_020078079.1;XM_020078103.1;XM_020078114.1;XM_020078126.1;XM_020078197.1;XM_020078226.1;XM_020078292.1;XM_020078313.1;XM_020078410.1;XM_020078448.1;XM_020078468.1;XM_020078602.1;XM_020078692.1;XM_020078702.1;XM_020078718.1;XM_020078773.1;XM_020078883.1;XM_020078891.1;XM_020078928.1;XM_020078949.1;XM_020079049.1;XM_020079105.1;XM_020079303.1;XM_020079375.1;XM_020079398.1;XM_020079400.1;XM_020079…
GO:0044763	single-organism cellular process	BP	483	4537	0.00302866	0.089928	XM_020078079.1;XM_020078126.1;XM_020078197.1;XM_020078226.1;XM_020078292.1;XM_020078313.1;XM_020078410.1;XM_020078448.1;XM_020078468.1;XM_020078602.1;XM_020078692.1;XM_020078718.1;XM_020078773.1;XM_020078883.1;XM_020078891.1;XM_020078928.1;XM_020078949.1;XM_020079105.1;XM_020079303.1;XM_020079398.1;XM_020079400.1;XM_020079421.1;XM_020079463.1;XM_020079480.1;XM_020079594.1;XM_020079852.1;XM_020079…
GO:0007215	glutamate receptor signaling pathway	BP	9	33	0.00339575	0.0968227	XM_020081684.1;XM_020083646.1;XM_020085484.1;XM_020092666.1;XM_020094193.1;XM_020101658.1;XM_020103249.1;XM_020105214.1;XM_020113961.1
GO:0005230	extracellular ligand-gated ion channel activity	MF	10	42	0.00363928	0.0941013	XM_020078883.1;XM_020081684.1;XM_020083646.1;XM_020085484.1;XM_020092666.1;XM_020094193.1;XM_020101658.1;XM_020103249.1;XM_020105214.1;XM_020113961.1
GO:0006213	pyrimidine nucleoside metabolic process	BP	5	12	0.00382525	0.0968227	XM_020081929.1;XM_020096321.1;XM_020096323.1;XM_020096324.1;XM_020111403.1
GO:0006874	cellular calcium ion homeostasis	BP	5	12	0.00382525	0.0968227	XM_020078126.1;XM_020091800.1;XM_020094259.1;XM_020098198.1;XM_020103873.1
GO:0009129	pyrimidine nucleoside monophosphate metabolic process	BP	5	12	0.00382525	0.0968227	XM_020081929.1;XM_020096321.1;XM_020096323.1;XM_020096324.1;XM_020111403.1
GO:0009130	pyrimidine nucleoside monophosphate biosynthetic process	BP	5	12	0.00382525	0.0968227	XM_020081929.1;XM_020096321.1;XM_020096323.1;XM_020096324.1;XM_020111403.1
GO:0046131	pyrimidine ribonucleoside metabolic process	BP	5	12	0.00382525	0.0968227	XM_020081929.1;XM_020096321.1;XM_020096323.1;XM_020096324.1;XM_020111403.1
GO:0055074	calcium ion homeostasis	BP	5	12	0.00382525	0.0968227	XM_020078126.1;XM_020091800.1;XM_020094259.1;XM_020098198.1;XM_020103873.1
GO:0072503	cellular divalent inorganic cation homeostasis	BP	5	12	0.00382525	0.0968227	XM_020078126.1;XM_020091800.1;XM_020094259.1;XM_020098198.1;XM_020103873.1
GO:0072507	divalent inorganic cation homeostasis	BP	5	12	0.00382525	0.0968227	XM_020078126.1;XM_020091800.1;XM_020094259.1;XM_020098198.1;XM_020103873.1
GO:0035150	regulation of tube size	BP	6	17	0.00404675	0.0991775	XM_020078226.1;XM_020081072.1;XM_020089849.1;XM_020101448.1;XM_020109719.1;XM_020112536.1
GO:0050880	regulation of blood vessel size	BP	6	17	0.00404675	0.0991775	XM_020078226.1;XM_020081072.1;XM_020089849.1;XM_020101448.1;XM_020109719.1;XM_020112536.1
GO:0022610	biological adhesion	BP	33	212	0.00444652	0.102995	XM_020078197.1;XM_020078226.1;XM_020080755.1;XM_020081632.1;XM_020081687.1;XM_020082395.1;XM_020082802.1;XM_020083220.1;XM_020083506.1;XM_020090388.1;XM_020091592.1;XM_020092643.1;XM_020096362.1;XM_020096407.1;XM_020097336.1;XM_020097513.1;XM_020100468.1;XM_020101281.1;XM_020101980.1;XM_020103295.1;XM_020104577.1;XM_020105018.1;XM_020105156.1;XM_020106276.1;XM_020106959.1;XM_020107603.1;XM_020108…
GO:0010959	regulation of metal ion transport	BP	4	8	0.00453603	0.102995	XM_020078126.1;XM_020091800.1;XM_020094259.1;XM_020103873.1
GO:0032845	negative regulation of homeostatic process	BP	4	8	0.00453603	0.102995	XM_020078126.1;XM_020091800.1;XM_020094259.1;XM_020103873.1
GO:0051480	regulation of cytosolic calcium ion concentration	BP	4	8	0.00453603	0.102995	XM_020078126.1;XM_020091800.1;XM_020094259.1;XM_020103873.1
GO:2000021	regulation of ion homeostasis	BP	4	8	0.00453603	0.102995	XM_020078126.1;XM_020091800.1;XM_020094259.1;XM_020103873.1
GO:0001653	peptide receptor activity	MF	16	87	0.00474069	0.107258	XM_020079879.1;XM_020080891.1;XM_020082091.1;XM_020084737.1;XM_020087343.1;XM_020088203.1;XM_020089532.1;XM_020089661.1;XM_020089849.1;XM_020090418.1;XM_020101000.1;XM_020101404.1;XM_020101448.1;XM_020105409.1;XM_020105498.1;XM_020106393.1
GO:0008528	G-protein coupled peptide receptor activity	MF	16	87	0.00474069	0.107258	XM_020079879.1;XM_020080891.1;XM_020082091.1;XM_020084737.1;XM_020087343.1;XM_020088203.1;XM_020089532.1;XM_020089661.1;XM_020089849.1;XM_020090418.1;XM_020101000.1;XM_020101404.1;XM_020101448.1;XM_020105409.1;XM_020105498.1;XM_020106393.1
GO:0006816	calcium ion transport	BP	16	82	0.00508448	0.113774	XM_020078126.1;XM_020083862.1;XM_020085467.1;XM_020085618.1;XM_020085943.1;XM_020087981.1;XM_020088046.1;XM_020091800.1;XM_020092123.1;XM_020094259.1;XM_020096180.1;XM_020098807.1;XM_020102377.1;XM_020102625.1;XM_020103873.1;XM_020112625.1
GO:0006220	pyrimidine nucleotide metabolic process	BP	5	13	0.00572302	0.124656	XM_020081929.1;XM_020096321.1;XM_020096323.1;XM_020096324.1;XM_020111403.1
GO:0050789	regulation of biological process	BP	412	3849	0.00573225	0.124656	XM_020078114.1;XM_020078124.1;XM_020078126.1;XM_020078197.1;XM_020078226.1;XM_020078292.1;XM_020078313.1;XM_020078410.1;XM_020078468.1;XM_020078718.1;XM_020078773.1;XM_020078851.1;XM_020078883.1;XM_020078891.1;XM_020078928.1;XM_020078949.1;XM_020079081.1;XM_020079105.1;XM_020079400.1;XM_020079421.1;XM_020079439.1;XM_020079480.1;XM_020079670.1;XM_020079878.1;XM_020079879.1;XM_020080037.1;XM_020080…
GO:0001944	vasculature development	BP	18	98	0.00597288	0.128085	XM_020078197.1;XM_020078226.1;XM_020081632.1;XM_020082398.1;XM_020083220.1;XM_020084554.1;XM_020085812.1;XM_020086108.1;XM_020090432.1;XM_020091592.1;XM_020092482.1;XM_020093749.1;XM_020099750.1;XM_020103869.1;XM_020105766.1;XM_020106841.1;XM_020108821.1;XM_020112536.1
GO:0004725	protein tyrosine phosphatase activity	MF	3	5	0.00650247	0.137917	XM_020078226.1;XM_020110144.1;XM_020112536.1
GO:0050801	ion homeostasis	BP	12	56	0.00671055	0.138148	XM_020078126.1;XM_020088046.1;XM_020089082.1;XM_020091800.1;XM_020093252.1;XM_020094259.1;XM_020096870.1;XM_020098198.1;XM_020098807.1;XM_020101688.1;XM_020103220.1;XM_020103873.1
GO:0055080	cation homeostasis	BP	12	56	0.00671055	0.138148	XM_020078126.1;XM_020088046.1;XM_020089082.1;XM_020091800.1;XM_020093252.1;XM_020094259.1;XM_020096870.1;XM_020098198.1;XM_020098807.1;XM_020101688.1;XM_020103220.1;XM_020103873.1
GO:0098771	inorganic ion homeostasis	BP	12	56	0.00671055	0.138148	XM_020078126.1;XM_020088046.1;XM_020089082.1;XM_020091800.1;XM_020093252.1;XM_020094259.1;XM_020096870.1;XM_020098198.1;XM_020098807.1;XM_020101688.1;XM_020103220.1;XM_020103873.1
GO:0031399	regulation of protein modification process	BP	22	130	0.00699618	0.141976	XM_020078410.1;XM_020078928.1;XM_020079081.1;XM_020081145.1;XM_020081331.1;XM_020082802.1;XM_020083406.1;XM_020087125.1;XM_020087445.1;XM_020089389.1;XM_020090251.1;XM_020090432.1;XM_020091800.1;XM_020091835.1;XM_020094048.1;XM_020094317.1;XM_020096545.1;XM_020097436.1;XM_020098198.1;XM_020100885.1;XM_020103522.1;XM_020113323.1
GO:0019205	nucleobase-containing compound kinase activity	MF	6	20	0.007053	0.137917	XM_020081929.1;XM_020096321.1;XM_020096323.1;XM_020096324.1;XM_020103580.1;XM_020111403.1
GO:0004714	transmembrane receptor protein tyrosine kinase activity	MF	10	46	0.00723874	0.137917	XM_020081005.1;XM_020082398.1;XM_020085812.1;XM_020101563.1;XM_020102360.1;XM_020103314.1;XM_020109175.1;XM_020110154.1;XM_020112094.1;XM_020113761.1
GO:0060627	regulation of vesicle-mediated transport	BP	6	19	0.00749097	0.141976	XM_020079480.1;XM_020082802.1;XM_020090406.1;XM_020098707.1;XM_020104148.1;XM_020110343.1
GO:0015696	ammonium transport	BP	4	9	0.00754016	0.141976	XM_020084533.1;XM_020086568.1;XM_020096426.1;XM_020113072.1
GO:0017157	regulation of exocytosis	BP	4	9	0.00754016	0.141976	XM_020079480.1;XM_020090406.1;XM_020098707.1;XM_020104148.1
GO:0022898	regulation of transmembrane transporter activity	BP	4	9	0.00754016	0.141976	XM_020078126.1;XM_020091800.1;XM_020094259.1;XM_020103873.1
GO:0032409	regulation of transporter activity	BP	4	9	0.00754016	0.141976	XM_020078126.1;XM_020091800.1;XM_020094259.1;XM_020103873.1
GO:0032412	regulation of ion transmembrane transporter activity	BP	4	9	0.00754016	0.141976	XM_020078126.1;XM_020091800.1;XM_020094259.1;XM_020103873.1
GO:0002697	regulation of immune effector process	BP	3	5	0.00791521	0.142106	XM_020079421.1;XM_020082802.1;XM_020089529.1
GO:0009612	response to mechanical stimulus	BP	3	5	0.00791521	0.142106	XM_020078468.1;XM_020082802.1;XM_020087280.1
GO:0009636	response to toxic substance	BP	3	5	0.00791521	0.142106	XM_020093824.1;XM_020097027.1;XM_020097853.1
GO:0048675	axon extension	BP	3	5	0.00791521	0.142106	XM_020097935.1;XM_020102487.1;XM_020102488.1
GO:0072528	pyrimidine-containing compound biosynthetic process	BP	5	14	0.00819836	0.145497	XM_020081929.1;XM_020096321.1;XM_020096323.1;XM_020096324.1;XM_020111403.1
GO:0005017	platelet-derived growth factor-activated receptor activity	MF	2	2	0.0082506	0.142225	XM_020081005.1;XM_020082398.1
GO:0097642	calcitonin family receptor activity	MF	2	2	0.0082506	0.142225	XM_020089532.1;XM_020090418.1
GO:0016701	oxidoreductase activity, acting on single donors with incorporation of molecular oxygen	MF	4	10	0.00910287	0.149784	XM_020087426.1;XM_020097811.1;XM_020097812.1;XM_020099008.1
GO:0016021	integral component of membrane	CC	41	283	0.0093174	0.22716	XM_020078126.1;XM_020078226.1;XM_020079045.1;XM_020079398.1;XM_020079463.1;XM_020081072.1;XM_020082464.1;XM_020084819.1;XM_020085131.1;XM_020085812.1;XM_020087280.1;XM_020090388.1;XM_020090737.1;XM_020091086.1;XM_020091800.1;XM_020092554.1;XM_020093334.1;XM_020093646.1;XM_020094259.1;XM_020096180.1;XM_020096204.1;XM_020096545.1;XM_020096608.1;XM_020098807.1;XM_020099390.1;XM_020101555.1;XM_020101…
GO:0006558	L-phenylalanine metabolic process	BP	2	2	0.00947045	0.158939	XM_020087249.1;XM_020104950.1
GO:0006942	regulation of striated muscle contraction	BP	2	2	0.00947045	0.158939	XM_020091800.1;XM_020103873.1
GO:0048008	platelet-derived growth factor receptor signaling pathway	BP	2	2	0.00947045	0.158939	XM_020081005.1;XM_020082398.1
GO:0061640	cytoskeleton-dependent cytokinesis	BP	2	2	0.00947045	0.158939	XM_020079594.1;XM_020106276.1
GO:1902221	erythrose 4-phosphate/phosphoenolpyruvate family amino acid metabolic process	BP	2	2	0.00947045	0.158939	XM_020087249.1;XM_020104950.1
GO:0043542	endothelial cell migration	BP	6	20	0.00983636	0.162542	XM_020078226.1;XM_020098352.1;XM_020102360.1;XM_020106841.1;XM_020110154.1;XM_020112536.1
GO:0051606	detection of stimulus	BP	8	32	0.00989567	0.162542	XM_020087280.1;XM_020091800.1;XM_020097073.1;XM_020108238.1;XM_020108239.1;XM_020109446.1;XM_020110068.1;XM_020112488.1
GO:0005868	cytoplasmic dynein complex	CC	2	2	0.0100402	0.22716	XM_020089706.1;XM_020098396.1
GO:0031983	vesicle lumen	CC	2	2	0.0100402	0.22716	XM_020108988.1;XM_020111143.1
GO:0034774	secretory granule lumen	CC	2	2	0.0100402	0.22716	XM_020108988.1;XM_020111143.1
GO:0060205	cytoplasmic membrane-bounded vesicle lumen	CC	2	2	0.0100402	0.22716	XM_020108988.1;XM_020111143.1
GO:0016811	hydrolase activity, acting on carbon-nitrogen (but not peptide) bonds, in linear amides	MF	6	22	0.0116087	0.178644	XM_020102584.1;XM_020105818.1;XM_020108521.1;XM_020111339.1;XM_020113400.1;XM_020113919.1
GO:0016301	kinase activity	MF	86	748	0.0118438	0.178644	XM_020079312.1;XM_020079878.1;XM_020080011.1;XM_020080407.1;XM_020080638.1;XM_020080714.1;XM_020081005.1;XM_020081785.1;XM_020081929.1;XM_020082398.1;XM_020082464.1;XM_020083460.1;XM_020084704.1;XM_020085332.1;XM_020085417.1;XM_020085478.1;XM_020085812.1;XM_020086036.1;XM_020087137.1;XM_020087252.1;XM_020088101.1;XM_020088382.1;XM_020088738.1;XM_020088863.1;XM_020089244.1;XM_020089389.1;XM_020089…
GO:1901605	alpha-amino acid metabolic process	BP	16	90	0.0125526	0.195476	XM_020080743.1;XM_020087249.1;XM_020088431.1;XM_020089872.1;XM_020090378.1;XM_020090379.1;XM_020096305.1;XM_020098406.1;XM_020098408.1;XM_020099008.1;XM_020099668.1;XM_020099669.1;XM_020104950.1;XM_020107286.1;XM_020109022.1;XM_020109765.1
GO:0007606	sensory perception of chemical stimulus	BP	7	27	0.0126539	0.195476	XM_020097073.1;XM_020098807.1;XM_020099451.1;XM_020108238.1;XM_020108239.1;XM_020110068.1;XM_020112488.1
GO:0009593	detection of chemical stimulus	BP	6	21	0.0126603	0.195476	XM_020091800.1;XM_020097073.1;XM_020108238.1;XM_020108239.1;XM_020110068.1;XM_020112488.1
GO:0010631	epithelial cell migration	BP	6	21	0.0126603	0.195476	XM_020078226.1;XM_020098352.1;XM_020102360.1;XM_020106841.1;XM_020110154.1;XM_020112536.1
GO:0090130	tissue migration	BP	6	21	0.0126603	0.195476	XM_020078226.1;XM_020098352.1;XM_020102360.1;XM_020106841.1;XM_020110154.1;XM_020112536.1
GO:0090132	epithelium migration	BP	6	21	0.0126603	0.195476	XM_020078226.1;XM_020098352.1;XM_020102360.1;XM_020106841.1;XM_020110154.1;XM_020112536.1
GO:0007610	behavior	BP	13	68	0.0129794	0.198418	XM_020078928.1;XM_020081072.1;XM_020082802.1;XM_020088046.1;XM_020089456.1;XM_020096545.1;XM_020096870.1;XM_020097935.1;XM_020099559.1;XM_020101251.1;XM_020104581.1;XM_020106438.1;XM_020109719.1
GO:0004620	phospholipase activity	MF	4	11	0.0132894	0.184301	XM_020082873.1;XM_020084711.1;XM_020094269.1;XM_020094438.1
GO:0016298	lipase activity	MF	4	11	0.0132894	0.184301	XM_020082873.1;XM_020084711.1;XM_020094269.1;XM_020094438.1
GO:0008509	anion transmembrane transporter activity	MF	19	122	0.0137462	0.184301	XM_020078126.1;XM_020078602.1;XM_020079957.1;XM_020080022.1;XM_020084519.1;XM_020085131.1;XM_020087119.1;XM_020089082.1;XM_020092931.1;XM_020093563.1;XM_020093712.1;XM_020094151.1;XM_020094259.1;XM_020096426.1;XM_020098297.1;XM_020098616.1;XM_020101688.1;XM_020105226.1;XM_020111311.1
GO:0065007	biological regulation	BP	420	3980	0.0142517	0.21397	XM_020078114.1;XM_020078124.1;XM_020078126.1;XM_020078197.1;XM_020078226.1;XM_020078292.1;XM_020078313.1;XM_020078410.1;XM_020078468.1;XM_020078718.1;XM_020078773.1;XM_020078851.1;XM_020078883.1;XM_020078891.1;XM_020078928.1;XM_020078949.1;XM_020079081.1;XM_020079105.1;XM_020079400.1;XM_020079421.1;XM_020079439.1;XM_020079480.1;XM_020079670.1;XM_020079878.1;XM_020079879.1;XM_020080037.1;XM_020080…
GO:0030334	regulation of cell migration	BP	8	34	0.0143598	0.21397	XM_020078226.1;XM_020082802.1;XM_020090251.1;XM_020094119.1;XM_020097935.1;XM_020098352.1;XM_020104574.1;XM_020112536.1
GO:0090066	regulation of anatomical structure size	BP	13	69	0.0146126	0.21397	XM_020078226.1;XM_020081072.1;XM_020082802.1;XM_020089244.1;XM_020089849.1;XM_020092578.1;XM_020097935.1;XM_020101448.1;XM_020109719.1;XM_020111143.1;XM_020112536.1;XM_020112658.1;XM_020113441.1
GO:0040017	positive regulation of locomotion	BP	3	6	0.0146897	0.21397	XM_020082802.1;XM_020097935.1;XM_020098352.1
GO:0050848	regulation of calcium-mediated signaling	BP	3	6	0.0146897	0.21397	XM_020078126.1;XM_020091800.1;XM_020094259.1
GO:0005515	protein binding	MF	120	1097	0.0150147	0.194119	XM_020078226.1;XM_020078928.1;XM_020079421.1;XM_020079723.1;XM_020079734.1;XM_020079767.1;XM_020079917.1;XM_020080162.1;XM_020081423.1;XM_020082420.1;XM_020082546.1;XM_020082558.1;XM_020082684.1;XM_020082802.1;XM_020083034.1;XM_020083304.1;XM_020083670.1;XM_020083739.1;XM_020083740.1;XM_020084089.1;XM_020084160.1;XM_020084320.1;XM_020084370.1;XM_020085443.1;XM_020085483.1;XM_020085525.1;XM_020085…
GO:0003018	vascular process in circulatory system	BP	6	22	0.0160074	0.224686	XM_020078226.1;XM_020081072.1;XM_020089849.1;XM_020101448.1;XM_020109719.1;XM_020112536.1
GO:0009148	pyrimidine nucleoside triphosphate biosynthetic process	BP	6	22	0.0160074	0.224686	XM_020081929.1;XM_020096321.1;XM_020096323.1;XM_020096324.1;XM_020105948.1;XM_020111403.1
GO:0009208	pyrimidine ribonucleoside triphosphate metabolic process	BP	6	22	0.0160074	0.224686	XM_020081929.1;XM_020096321.1;XM_020096323.1;XM_020096324.1;XM_020105948.1;XM_020111403.1
GO:0009209	pyrimidine ribonucleoside triphosphate biosynthetic process	BP	6	22	0.0160074	0.224686	XM_020081929.1;XM_020096321.1;XM_020096323.1;XM_020096324.1;XM_020105948.1;XM_020111403.1
GO:0022603	regulation of anatomical structure morphogenesis	BP	15	85	0.0163675	0.22767	XM_020078226.1;XM_020082802.1;XM_020083220.1;XM_020084554.1;XM_020089244.1;XM_020090251.1;XM_020090432.1;XM_020097935.1;XM_020104249.1;XM_020106276.1;XM_020109124.1;XM_020110144.1;XM_020110789.1;XM_020112536.1;XM_020113680.1
GO:0042221	response to chemical	BP	56	434	0.0167866	0.230336	XM_020078226.1;XM_020078773.1;XM_020079105.1;XM_020079421.1;XM_020080891.1;XM_020080953.1;XM_020081005.1;XM_020082802.1;XM_020083535.1;XM_020084737.1;XM_020085466.1;XM_020086034.1;XM_020087389.1;XM_020088203.1;XM_020089489.1;XM_020089661.1;XM_020090231.1;XM_020090251.1;XM_020090432.1;XM_020091086.1;XM_020091516.1;XM_020091556.1;XM_020091800.1;XM_020092482.1;XM_020093252.1;XM_020093824.1;XM_020097…
GO:0000910	cytokinesis	BP	4	11	0.0168575	0.230336	XM_020079594.1;XM_020091800.1;XM_020101850.1;XM_020106276.1
GO:0006875	cellular metal ion homeostasis	BP	8	35	0.0170712	0.231211	XM_020078126.1;XM_020088046.1;XM_020091800.1;XM_020094259.1;XM_020096870.1;XM_020098198.1;XM_020098807.1;XM_020103873.1
GO:0006811	ion transport	BP	90	747	0.0177281	0.238019	XM_020078126.1;XM_020078602.1;XM_020078883.1;XM_020079398.1;XM_020079789.1;XM_020079957.1;XM_020080649.1;XM_020080803.1;XM_020080811.1;XM_020081684.1;XM_020083646.1;XM_020083862.1;XM_020084404.1;XM_020084519.1;XM_020084533.1;XM_020085131.1;XM_020085423.1;XM_020085467.1;XM_020085484.1;XM_020085618.1;XM_020085749.1;XM_020085943.1;XM_020086568.1;XM_020087119.1;XM_020087981.1;XM_020088046.1;XM_020088…
GO:0046906	tetrapyrrole binding	MF	13	76	0.0185661	0.203051	XM_020078079.1;XM_020078103.1;XM_020078702.1;XM_020080743.1;XM_020084207.1;XM_020088186.1;XM_020092637.1;XM_020093662.1;XM_020098666.1;XM_020099367.1;XM_020103571.1;XM_020105916.1;XM_020105918.1
GO:0060537	muscle tissue development	BP	7	29	0.0187503	0.249573	XM_020082091.1;XM_020083304.1;XM_020092482.1;XM_020103873.1;XM_020105775.1;XM_020106276.1;XM_020111009.1
GO:0009975	cyclase activity	MF	7	31	0.0189329	0.203051	XM_020085478.1;XM_020088186.1;XM_020094942.1;XM_020095487.1;XM_020105138.1;XM_020108428.1;XM_020112700.1
GO:0005253	anion channel activity	MF	5	18	0.0192767	0.203051	XM_020078126.1;XM_020078602.1;XM_020085131.1;XM_020092931.1;XM_020094259.1
GO:0019213	deacetylase activity	MF	5	18	0.0192767	0.203051	XM_020102584.1;XM_020105818.1;XM_020108521.1;XM_020113400.1;XM_020113919.1
GO:0033558	protein deacetylase activity	MF	5	18	0.0192767	0.203051	XM_020102584.1;XM_020105818.1;XM_020108521.1;XM_020113400.1;XM_020113919.1
GO:0008233	peptidase activity	MF	51	421	0.0198311	0.203051	XM_020078712.1;XM_020079045.1;XM_020081653.1;XM_020082533.1;XM_020083033.1;XM_020083237.1;XM_020085911.1;XM_020086028.1;XM_020086333.1;XM_020086541.1;XM_020088827.1;XM_020088911.1;XM_020089187.1;XM_020089529.1;XM_020089743.1;XM_020091001.1;XM_020091552.1;XM_020091655.1;XM_020092661.1;XM_020092663.1;XM_020092858.1;XM_020093674.1;XM_020094947.1;XM_020095052.1;XM_020100203.1;XM_020100855.1;XM_020101…
GO:0006873	cellular ion homeostasis	BP	8	36	0.0201321	0.261209	XM_020078126.1;XM_020088046.1;XM_020091800.1;XM_020094259.1;XM_020096870.1;XM_020098198.1;XM_020098807.1;XM_020103873.1
GO:0030003	cellular cation homeostasis	BP	8	36	0.0201321	0.261209	XM_020078126.1;XM_020088046.1;XM_020091800.1;XM_020094259.1;XM_020096870.1;XM_020098198.1;XM_020098807.1;XM_020103873.1
GO:2000145	regulation of cell motility	BP	8	36	0.0201321	0.261209	XM_020078226.1;XM_020082802.1;XM_020090251.1;XM_020094119.1;XM_020097935.1;XM_020098352.1;XM_020104574.1;XM_020112536.1
GO:0015291	secondary active transmembrane transporter activity	MF	19	127	0.0204345	0.203051	XM_020079463.1;XM_020079957.1;XM_020085466.1;XM_020086419.1;XM_020087119.1;XM_020089082.1;XM_020090737.1;XM_020094151.1;XM_020096183.1;XM_020096204.1;XM_020096426.1;XM_020098297.1;XM_020098807.1;XM_020101688.1;XM_020105226.1;XM_020106233.1;XM_020108570.1;XM_020108713.1;XM_020111311.1
GO:0019199	transmembrane receptor protein kinase activity	MF	12	69	0.0205321	0.203051	XM_020081005.1;XM_020082398.1;XM_020085812.1;XM_020101418.1;XM_020101563.1;XM_020102360.1;XM_020102407.1;XM_020103314.1;XM_020109175.1;XM_020110154.1;XM_020112094.1;XM_020113761.1
GO:0055065	metal ion homeostasis	BP	9	43	0.0206064	0.265135	XM_020078126.1;XM_020088046.1;XM_020091800.1;XM_020093252.1;XM_020094259.1;XM_020096870.1;XM_020098198.1;XM_020098807.1;XM_020103873.1
GO:0005215	transporter activity	MF	92	826	0.0207539	0.203051	XM_020078126.1;XM_020078602.1;XM_020078883.1;XM_020079049.1;XM_020079398.1;XM_020079463.1;XM_020079789.1;XM_020079957.1;XM_020080022.1;XM_020080803.1;XM_020081684.1;XM_020081778.1;XM_020083646.1;XM_020083862.1;XM_020084207.1;XM_020084404.1;XM_020084519.1;XM_020085131.1;XM_020085423.1;XM_020085466.1;XM_020085467.1;XM_020085484.1;XM_020085618.1;XM_020086419.1;XM_020087119.1;XM_020087654.1;XM_020087…
GO:0032879	regulation of localization	BP	18	111	0.0208665	0.266263	XM_020078126.1;XM_020078226.1;XM_020079480.1;XM_020082802.1;XM_020090251.1;XM_020090406.1;XM_020091800.1;XM_020092931.1;XM_020094119.1;XM_020094259.1;XM_020097935.1;XM_020098352.1;XM_020098707.1;XM_020103873.1;XM_020104148.1;XM_020104574.1;XM_020110343.1;XM_020112536.1
GO:0019220	regulation of phosphate metabolic process	BP	23	152	0.021556	0.270589	XM_020078410.1;XM_020078928.1;XM_020079081.1;XM_020081145.1;XM_020081331.1;XM_020082802.1;XM_020083406.1;XM_020084796.1;XM_020087125.1;XM_020087445.1;XM_020088173.1;XM_020089389.1;XM_020090251.1;XM_020090432.1;XM_020091800.1;XM_020091835.1;XM_020094317.1;XM_020096034.1;XM_020096545.1;XM_020098198.1;XM_020100885.1;XM_020103522.1;XM_020113323.1
GO:0051174	regulation of phosphorus metabolic process	BP	23	152	0.021556	0.270589	XM_020078410.1;XM_020078928.1;XM_020079081.1;XM_020081145.1;XM_020081331.1;XM_020082802.1;XM_020083406.1;XM_020084796.1;XM_020087125.1;XM_020087445.1;XM_020088173.1;XM_020089389.1;XM_020090251.1;XM_020090432.1;XM_020091800.1;XM_020091835.1;XM_020094317.1;XM_020096034.1;XM_020096545.1;XM_020098198.1;XM_020100885.1;XM_020103522.1;XM_020113323.1
GO:0044459	plasma membrane part	CC	22	140	0.0215571	0.40029	XM_020079421.1;XM_020079789.1;XM_020081684.1;XM_020082802.1;XM_020083646.1;XM_020084404.1;XM_020084819.1;XM_020085484.1;XM_020090388.1;XM_020090406.1;XM_020092554.1;XM_020092666.1;XM_020093334.1;XM_020093646.1;XM_020094193.1;XM_020096545.1;XM_020101658.1;XM_020103249.1;XM_020105214.1;XM_020107301.1;XM_020108169.1;XM_020113961.1
GO:0045202	synapse	CC	17	101	0.0221155	0.40029	XM_020079789.1;XM_020081684.1;XM_020083646.1;XM_020084404.1;XM_020084819.1;XM_020085484.1;XM_020092666.1;XM_020094193.1;XM_020096545.1;XM_020101658.1;XM_020103249.1;XM_020103295.1;XM_020105214.1;XM_020106276.1;XM_020107301.1;XM_020110144.1;XM_020113961.1
GO:0005102	receptor binding	MF	27	199	0.0223731	0.213133	XM_020080162.1;XM_020082546.1;XM_020083034.1;XM_020083739.1;XM_020085483.1;XM_020086108.1;XM_020087429.1;XM_020088092.1;XM_020090406.1;XM_020092091.1;XM_020092196.1;XM_020093749.1;XM_020096025.1;XM_020096619.1;XM_020097733.1;XM_020097935.1;XM_020099589.1;XM_020102627.1;XM_020102650.1;XM_020103295.1;XM_020105626.1;XM_020107914.1;XM_020108988.1;XM_020110144.1;XM_020113277.1;XM_020113651.1;XM_020113…
GO:0060341	regulation of cellular localization	BP	8	37	0.0235635	0.2735	XM_020078126.1;XM_020079480.1;XM_020090406.1;XM_020091800.1;XM_020094259.1;XM_020098707.1;XM_020103873.1;XM_020104148.1
GO:0022804	active transmembrane transporter activity	MF	27	200	0.0237149	0.218976	XM_020078602.1;XM_020079463.1;XM_020079957.1;XM_020083862.1;XM_020085466.1;XM_020086419.1;XM_020087119.1;XM_020089082.1;XM_020089768.1;XM_020090737.1;XM_020092231.1;XM_020094151.1;XM_020096183.1;XM_020096204.1;XM_020096426.1;XM_020098297.1;XM_020098807.1;XM_020101688.1;XM_020104581.1;XM_020105226.1;XM_020106233.1;XM_020107604.1;XM_020108570.1;XM_020108713.1;XM_020109953.1;XM_020111311.1;XM_020112…
GO:0006568	tryptophan metabolic process	BP	3	7	0.0238644	0.2735	XM_020080743.1;XM_020088431.1;XM_020089872.1
GO:0006586	indolalkylamine metabolic process	BP	3	7	0.0238644	0.2735	XM_020080743.1;XM_020088431.1;XM_020089872.1
GO:0015840	urea transport	BP	3	7	0.0238644	0.2735	XM_020093712.1;XM_020095701.1;XM_020098616.1
GO:0009260	ribonucleotide biosynthetic process	BP	17	105	0.0246288	0.2735	XM_020081785.1;XM_020081929.1;XM_020085478.1;XM_020088173.1;XM_020088186.1;XM_020091011.1;XM_020094942.1;XM_020095487.1;XM_020096034.1;XM_020096321.1;XM_020096323.1;XM_020096324.1;XM_020098278.1;XM_020105138.1;XM_020105948.1;XM_020107882.1;XM_020111403.1
GO:0046390	ribose phosphate biosynthetic process	BP	17	105	0.0246288	0.2735	XM_020081785.1;XM_020081929.1;XM_020085478.1;XM_020088173.1;XM_020088186.1;XM_020091011.1;XM_020094942.1;XM_020095487.1;XM_020096034.1;XM_020096321.1;XM_020096323.1;XM_020096324.1;XM_020098278.1;XM_020105138.1;XM_020105948.1;XM_020107882.1;XM_020111403.1
GO:0042578	phosphoric ester hydrolase activity	MF	41	331	0.0248703	0.218976	XM_020078226.1;XM_020078313.1;XM_020079439.1;XM_020081633.1;XM_020082873.1;XM_020084711.1;XM_020087125.1;XM_020087301.1;XM_020087866.1;XM_020088023.1;XM_020090001.1;XM_020090425.1;XM_020091402.1;XM_020091606.1;XM_020092791.1;XM_020093356.1;XM_020094269.1;XM_020095292.1;XM_020095947.1;XM_020096412.1;XM_020096839.1;XM_020097761.1;XM_020098123.1;XM_020098448.1;XM_020099606.1;XM_020100900.1;XM_020100…
GO:0006887	exocytosis	BP	5	18	0.0252983	0.2735	XM_020079480.1;XM_020090406.1;XM_020098707.1;XM_020104148.1;XM_020108988.1
GO:0035601	protein deacylation	BP	5	18	0.0252983	0.2735	XM_020102584.1;XM_020105818.1;XM_020108521.1;XM_020113400.1;XM_020113919.1
GO:0070011	peptidase activity, acting on L-amino acid peptides	MF	49	408	0.0254302	0.218976	XM_020078712.1;XM_020079045.1;XM_020081653.1;XM_020082533.1;XM_020083033.1;XM_020083237.1;XM_020085911.1;XM_020086028.1;XM_020086333.1;XM_020086541.1;XM_020088827.1;XM_020088911.1;XM_020089187.1;XM_020089529.1;XM_020089743.1;XM_020091001.1;XM_020091552.1;XM_020091655.1;XM_020092661.1;XM_020092858.1;XM_020093674.1;XM_020094947.1;XM_020095052.1;XM_020100203.1;XM_020100855.1;XM_020101148.1;XM_020101…
GO:0006470	protein dephosphorylation	BP	21	138	0.0257407	0.2735	XM_020078226.1;XM_020078313.1;XM_020081331.1;XM_020087125.1;XM_020087301.1;XM_020087866.1;XM_020088023.1;XM_020091800.1;XM_020095947.1;XM_020096412.1;XM_020097761.1;XM_020098123.1;XM_020098448.1;XM_020100900.1;XM_020100901.1;XM_020102009.1;XM_020109757.1;XM_020110144.1;XM_020110333.1;XM_020112536.1;XM_020113689.1
GO:0030286	dynein complex	CC	3	7	0.0258023	0.424566	XM_020078860.1;XM_020089706.1;XM_020098396.1
GO:0015276	ligand-gated ion channel activity	MF	17	113	0.026011	0.218976	XM_020078883.1;XM_020079789.1;XM_020081684.1;XM_020083646.1;XM_020084404.1;XM_020085423.1;XM_020085484.1;XM_020089643.1;XM_020092666.1;XM_020094193.1;XM_020094850.1;XM_020101658.1;XM_020103249.1;XM_020103365.1;XM_020103366.1;XM_020105214.1;XM_020113961.1
GO:0022834	ligand-gated channel activity	MF	17	113	0.026011	0.218976	XM_020078883.1;XM_020079789.1;XM_020081684.1;XM_020083646.1;XM_020084404.1;XM_020085423.1;XM_020085484.1;XM_020089643.1;XM_020092666.1;XM_020094193.1;XM_020094850.1;XM_020101658.1;XM_020103249.1;XM_020103365.1;XM_020103366.1;XM_020105214.1;XM_020113961.1
GO:0006469	negative regulation of protein kinase activity	BP	2	3	0.0265706	0.2735	XM_020078410.1;XM_020094317.1
GO:0006529	asparagine biosynthetic process	BP	2	3	0.0265706	0.2735	XM_020090378.1;XM_020090379.1
GO:0010921	regulation of phosphatase activity	BP	2	3	0.0265706	0.2735	XM_020081331.1;XM_020091800.1
GO:0030335	positive regulation of cell migration	BP	2	3	0.0265706	0.2735	XM_020082802.1;XM_020098352.1
GO:0033673	negative regulation of kinase activity	BP	2	3	0.0265706	0.2735	XM_020078410.1;XM_020094317.1
GO:0035303	regulation of dephosphorylation	BP	2	3	0.0265706	0.2735	XM_020081331.1;XM_020091800.1
GO:0035304	regulation of protein dephosphorylation	BP	2	3	0.0265706	0.2735	XM_020081331.1;XM_020091800.1
GO:0035474	selective angioblast sprouting	BP	2	3	0.0265706	0.2735	XM_020085812.1;XM_020099750.1
GO:0042311	vasodilation	BP	2	3	0.0265706	0.2735	XM_020078226.1;XM_020112536.1
GO:0042312	regulation of vasodilation	BP	2	3	0.0265706	0.2735	XM_020078226.1;XM_020112536.1
GO:0043113	receptor clustering	BP	2	3	0.0265706	0.2735	XM_020092482.1;XM_020107301.1
GO:0045852	pH elevation	BP	2	3	0.0265706	0.2735	XM_020089082.1;XM_020101688.1
GO:0051272	positive regulation of cellular component movement	BP	2	3	0.0265706	0.2735	XM_020082802.1;XM_020098352.1
GO:0051348	negative regulation of transferase activity	BP	2	3	0.0265706	0.2735	XM_020078410.1;XM_020094317.1
GO:0055006	cardiac cell development	BP	2	3	0.0265706	0.2735	XM_020080503.1;XM_020106276.1
GO:0061687	detoxification of inorganic compound	BP	2	3	0.0265706	0.2735	XM_020093824.1;XM_020097027.1
GO:0098754	detoxification	BP	2	3	0.0265706	0.2735	XM_020093824.1;XM_020097027.1
GO:2000147	positive regulation of cell motility	BP	2	3	0.0265706	0.2735	XM_020082802.1;XM_020098352.1
GO:0022857	transmembrane transporter activity	MF	78	695	0.0271705	0.223539	XM_020078126.1;XM_020078602.1;XM_020078883.1;XM_020079398.1;XM_020079463.1;XM_020079789.1;XM_020079957.1;XM_020080022.1;XM_020080803.1;XM_020081684.1;XM_020083646.1;XM_020083862.1;XM_020084404.1;XM_020084519.1;XM_020085131.1;XM_020085423.1;XM_020085466.1;XM_020085467.1;XM_020085484.1;XM_020085618.1;XM_020086419.1;XM_020087119.1;XM_020087981.1;XM_020088176.1;XM_020089082.1;XM_020089493.1;XM_020089…
GO:0044765	single-organism transport	BP	121	1055	0.0273357	0.276359	XM_020078126.1;XM_020078602.1;XM_020078883.1;XM_020079049.1;XM_020079398.1;XM_020079421.1;XM_020079463.1;XM_020079480.1;XM_020079789.1;XM_020079957.1;XM_020080649.1;XM_020080803.1;XM_020080811.1;XM_020081676.1;XM_020081684.1;XM_020081778.1;XM_020082802.1;XM_020083646.1;XM_020083862.1;XM_020084207.1;XM_020084404.1;XM_020084519.1;XM_020084533.1;XM_020085131.1;XM_020085423.1;XM_020085430.1;XM_020085…
GO:0051270	regulation of cellular component movement	BP	8	38	0.0273853	0.276359	XM_020078226.1;XM_020082802.1;XM_020090251.1;XM_020094119.1;XM_020097935.1;XM_020098352.1;XM_020104574.1;XM_020112536.1
GO:0055082	cellular chemical homeostasis	BP	8	38	0.0273853	0.276359	XM_020078126.1;XM_020088046.1;XM_020091800.1;XM_020094259.1;XM_020096870.1;XM_020098198.1;XM_020098807.1;XM_020103873.1
GO:0016477	cell migration	BP	26	181	0.0278365	0.277335	XM_020078197.1;XM_020078226.1;XM_020081816.1;XM_020082091.1;XM_020082802.1;XM_020086108.1;XM_020090251.1;XM_020091086.1;XM_020091592.1;XM_020091721.1;XM_020091722.1;XM_020092482.1;XM_020094119.1;XM_020097935.1;XM_020098352.1;XM_020102063.1;XM_020102360.1;XM_020102377.1;XM_020104574.1;XM_020106276.1;XM_020106841.1;XM_020110154.1;XM_020111009.1;XM_020111143.1;XM_020111377.1;XM_020112536.1
GO:1902578	single-organism localization	BP	125	1094	0.0278413	0.277335	XM_020078126.1;XM_020078602.1;XM_020078883.1;XM_020079049.1;XM_020079398.1;XM_020079421.1;XM_020079463.1;XM_020079480.1;XM_020079789.1;XM_020079957.1;XM_020080649.1;XM_020080803.1;XM_020080811.1;XM_020081676.1;XM_020081684.1;XM_020081778.1;XM_020082802.1;XM_020083646.1;XM_020083862.1;XM_020084207.1;XM_020084404.1;XM_020084519.1;XM_020084533.1;XM_020085131.1;XM_020085423.1;XM_020085430.1;XM_020085…
GO:0001568	blood vessel development	BP	14	83	0.0285786	0.282855	XM_020078197.1;XM_020078226.1;XM_020081632.1;XM_020082398.1;XM_020083220.1;XM_020084554.1;XM_020085812.1;XM_020090432.1;XM_020091592.1;XM_020092482.1;XM_020093749.1;XM_020099750.1;XM_020108821.1;XM_020112536.1
GO:0009147	pyrimidine nucleoside triphosphate metabolic process	BP	6	25	0.0295799	0.290901	XM_020081929.1;XM_020096321.1;XM_020096323.1;XM_020096324.1;XM_020105948.1;XM_020111403.1
GO:0007155	cell adhesion	BP	23	157	0.0302735	0.295837	XM_020078197.1;XM_020078226.1;XM_020081687.1;XM_020082802.1;XM_020083506.1;XM_020090388.1;XM_020091592.1;XM_020092643.1;XM_020096362.1;XM_020096407.1;XM_020097336.1;XM_020097513.1;XM_020101281.1;XM_020101980.1;XM_020104577.1;XM_020105018.1;XM_020106959.1;XM_020107603.1;XM_020110144.1;XM_020111608.1;XM_020112427.1;XM_020112536.1;XM_020112953.1
GO:0006820	anion transport	BP	24	166	0.0314039	0.303644	XM_020078126.1;XM_020078602.1;XM_020079957.1;XM_020084519.1;XM_020085131.1;XM_020087119.1;XM_020089082.1;XM_020092931.1;XM_020093200.1;XM_020093712.1;XM_020094151.1;XM_020094259.1;XM_020096123.1;XM_020096426.1;XM_020097027.1;XM_020098297.1;XM_020098616.1;XM_020101688.1;XM_020103366.1;XM_020105226.1;XM_020106138.1;XM_020108648.1;XM_020111311.1;XM_020112292.1
GO:0042886	amide transport	BP	5	19	0.0316581	0.303644	XM_020089774.1;XM_020093712.1;XM_020095701.1;XM_020098616.1;XM_020107604.1
GO:0048870	cell motility	BP	29	209	0.031859	0.303644	XM_020078197.1;XM_020078226.1;XM_020081816.1;XM_020082091.1;XM_020082802.1;XM_020086108.1;XM_020090251.1;XM_020091086.1;XM_020091592.1;XM_020091721.1;XM_020091722.1;XM_020092482.1;XM_020094119.1;XM_020097935.1;XM_020098352.1;XM_020101850.1;XM_020102063.1;XM_020102360.1;XM_020102377.1;XM_020104574.1;XM_020106276.1;XM_020106841.1;XM_020110144.1;XM_020110154.1;XM_020111009.1;XM_020111143.1;XM_020111…
GO:0051674	localization of cell	BP	29	209	0.031859	0.303644	XM_020078197.1;XM_020078226.1;XM_020081816.1;XM_020082091.1;XM_020082802.1;XM_020086108.1;XM_020090251.1;XM_020091086.1;XM_020091592.1;XM_020091721.1;XM_020091722.1;XM_020092482.1;XM_020094119.1;XM_020097935.1;XM_020098352.1;XM_020101850.1;XM_020102063.1;XM_020102360.1;XM_020102377.1;XM_020104574.1;XM_020106276.1;XM_020106841.1;XM_020110144.1;XM_020110154.1;XM_020111009.1;XM_020111143.1;XM_020111…
GO:0004407	histone deacetylase activity	MF	4	14	0.0323773	0.249374	XM_020105818.1;XM_020108521.1;XM_020113400.1;XM_020113919.1
GO:0017136	NAD-dependent histone deacetylase activity	MF	4	14	0.0323773	0.249374	XM_020105818.1;XM_020108521.1;XM_020113400.1;XM_020113919.1
GO:0034979	NAD-dependent protein deacetylase activity	MF	4	14	0.0323773	0.249374	XM_020105818.1;XM_020108521.1;XM_020113400.1;XM_020113919.1
GO:0009259	ribonucleotide metabolic process	BP	19	125	0.0330936	0.311564	XM_020081785.1;XM_020081929.1;XM_020085478.1;XM_020088173.1;XM_020088186.1;XM_020091011.1;XM_020094942.1;XM_020095487.1;XM_020096034.1;XM_020096321.1;XM_020096323.1;XM_020096324.1;XM_020098278.1;XM_020105138.1;XM_020105948.1;XM_020107882.1;XM_020108428.1;XM_020111403.1;XM_020112700.1
GO:0019693	ribose phosphate metabolic process	BP	19	125	0.0330936	0.311564	XM_020081785.1;XM_020081929.1;XM_020085478.1;XM_020088173.1;XM_020088186.1;XM_020091011.1;XM_020094942.1;XM_020095487.1;XM_020096034.1;XM_020096321.1;XM_020096323.1;XM_020096324.1;XM_020098278.1;XM_020105138.1;XM_020105948.1;XM_020107882.1;XM_020108428.1;XM_020111403.1;XM_020112700.1
GO:0001932	regulation of protein phosphorylation	BP	18	117	0.0336289	0.314685	XM_020078410.1;XM_020078928.1;XM_020079081.1;XM_020081145.1;XM_020082802.1;XM_020083406.1;XM_020087125.1;XM_020087445.1;XM_020089389.1;XM_020090251.1;XM_020090432.1;XM_020091835.1;XM_020094317.1;XM_020096545.1;XM_020098198.1;XM_020100885.1;XM_020103522.1;XM_020113323.1
GO:0098742	cell-cell adhesion via plasma-membrane adhesion molecules	BP	13	77	0.0338627	0.314964	XM_020078226.1;XM_020083506.1;XM_020092643.1;XM_020097336.1;XM_020101281.1;XM_020101980.1;XM_020104577.1;XM_020105018.1;XM_020110144.1;XM_020111608.1;XM_020112427.1;XM_020112536.1;XM_020112953.1
GO:0071944	cell periphery	CC	24	163	0.0343209	0.424697	XM_020079421.1;XM_020079789.1;XM_020081684.1;XM_020082802.1;XM_020083646.1;XM_020084404.1;XM_020084819.1;XM_020085484.1;XM_020090388.1;XM_020090406.1;XM_020092554.1;XM_020092666.1;XM_020093334.1;XM_020093646.1;XM_020094193.1;XM_020096545.1;XM_020101658.1;XM_020103249.1;XM_020105214.1;XM_020107301.1;XM_020108169.1;XM_020108988.1;XM_020113072.1;XM_020113961.1
GO:0004497	monooxygenase activity	MF	7	35	0.0353202	0.266373	XM_020088431.1;XM_020093662.1;XM_020097530.1;XM_020098666.1;XM_020100392.1;XM_020104950.1;XM_020104951.1
GO:0044421	extracellular region part	CC	10	53	0.0354078	0.424697	XM_020078197.1;XM_020091592.1;XM_020093132.1;XM_020097357.1;XM_020097733.1;XM_020105626.1;XM_020107914.1;XM_020108988.1;XM_020109582.1;XM_020110764.1
GO:0008016	regulation of heart contraction	BP	3	8	0.0354614	0.325907	XM_020091800.1;XM_020103259.1;XM_020103873.1
GO:0060047	heart contraction	BP	3	8	0.0354614	0.325907	XM_020091800.1;XM_020103259.1;XM_020103873.1
GO:0016049	cell growth	BP	8	40	0.0362724	0.331388	XM_020082225.1;XM_020089244.1;XM_020091485.1;XM_020097935.1;XM_020102487.1;XM_020102488.1;XM_020104574.1;XM_020107301.1
GO:0016310	phosphorylation	BP	40	310	0.0387797	0.347462	XM_020078410.1;XM_020078928.1;XM_020079081.1;XM_020079312.1;XM_020079878.1;XM_020080714.1;XM_020081005.1;XM_020081145.1;XM_020082398.1;XM_020082464.1;XM_020082802.1;XM_020083406.1;XM_020085812.1;XM_020086036.1;XM_020087125.1;XM_020087137.1;XM_020087445.1;XM_020088382.1;XM_020089244.1;XM_020089389.1;XM_020090251.1;XM_020090432.1;XM_020091835.1;XM_020094317.1;XM_020095596.1;XM_020096545.1;XM_020096…
GO:0050907	detection of chemical stimulus involved in sensory perception	BP	5	20	0.038932	0.347462	XM_020097073.1;XM_020108238.1;XM_020108239.1;XM_020110068.1;XM_020112488.1
GO:0051301	cell division	BP	5	20	0.038932	0.347462	XM_020079594.1;XM_020090406.1;XM_020091800.1;XM_020101850.1;XM_020106276.1
GO:0098732	macromolecule deacylation	BP	5	20	0.038932	0.347462	XM_020102584.1;XM_020105818.1;XM_020108521.1;XM_020113400.1;XM_020113919.1
GO:0005886	plasma membrane	CC	23	157	0.0396749	0.424697	XM_020079421.1;XM_020079789.1;XM_020081684.1;XM_020082802.1;XM_020083646.1;XM_020084404.1;XM_020084819.1;XM_020085484.1;XM_020090388.1;XM_020090406.1;XM_020092554.1;XM_020092666.1;XM_020093334.1;XM_020093646.1;XM_020094193.1;XM_020096545.1;XM_020101658.1;XM_020103249.1;XM_020105214.1;XM_020107301.1;XM_020108169.1;XM_020113072.1;XM_020113961.1
GO:0005576	extracellular region	CC	10	54	0.0397169	0.424697	XM_020078197.1;XM_020091592.1;XM_020093132.1;XM_020097357.1;XM_020097733.1;XM_020105626.1;XM_020107914.1;XM_020108988.1;XM_020109582.1;XM_020110764.1
GO:0009605	response to external stimulus	BP	22	153	0.0402086	0.350349	XM_020078226.1;XM_020078468.1;XM_020082802.1;XM_020087280.1;XM_020088101.1;XM_020088286.1;XM_020089529.1;XM_020090663.1;XM_020092482.1;XM_020097513.1;XM_020097935.1;XM_020102360.1;XM_020106276.1;XM_020106491.1;XM_020107301.1;XM_020108428.1;XM_020110144.1;XM_020110154.1;XM_020110764.1;XM_020111207.1;XM_020112536.1;XM_020112645.1
GO:0001503	ossification	BP	4	14	0.0404263	0.350349	XM_020079105.1;XM_020097733.1;XM_020105775.1;XM_020105820.1
GO:0006476	protein deacetylation	BP	4	14	0.0404263	0.350349	XM_020105818.1;XM_020108521.1;XM_020113400.1;XM_020113919.1
GO:0016575	histone deacetylation	BP	4	14	0.0404263	0.350349	XM_020105818.1;XM_020108521.1;XM_020113400.1;XM_020113919.1
GO:0032844	regulation of homeostatic process	BP	4	14	0.0404263	0.350349	XM_020078126.1;XM_020091800.1;XM_020094259.1;XM_020103873.1
GO:2000026	regulation of multicellular organismal development	BP	15	95	0.0406168	0.350349	XM_020078197.1;XM_020078226.1;XM_020082802.1;XM_020083220.1;XM_020083304.1;XM_020084089.1;XM_020084554.1;XM_020089244.1;XM_020090432.1;XM_020091592.1;XM_020094119.1;XM_020097733.1;XM_020097935.1;XM_020110597.1;XM_020112536.1
GO:0040012	regulation of locomotion	BP	8	41	0.0413693	0.354856	XM_020078226.1;XM_020082802.1;XM_020090251.1;XM_020094119.1;XM_020097935.1;XM_020098352.1;XM_020104574.1;XM_020112536.1
GO:0005242	inward rectifier potassium channel activity	MF	3	9	0.0414273	0.288268	XM_020085423.1;XM_020089643.1;XM_020094850.1
GO:0005249	voltage-gated potassium channel activity	MF	3	9	0.0414273	0.288268	XM_020085423.1;XM_020089643.1;XM_020094850.1
GO:0014706	striated muscle tissue development	BP	6	27	0.0418868	0.355347	XM_020082091.1;XM_020083304.1;XM_020103873.1;XM_020105775.1;XM_020106276.1;XM_020111009.1
GO:0050906	detection of stimulus involved in sensory perception	BP	6	27	0.0418868	0.355347	XM_020097073.1;XM_020108238.1;XM_020108239.1;XM_020109446.1;XM_020110068.1;XM_020112488.1
GO:0004629	phospholipase C activity	MF	2	4	0.043721	0.288268	XM_020082873.1;XM_020094269.1
GO:0016702	oxidoreductase activity, acting on single donors with incorporation of molecular oxygen, incorporation of two atoms of oxygen	MF	2	4	0.043721	0.288268	XM_020087426.1;XM_020099008.1
GO:0016813	hydrolase activity, acting on carbon-nitrogen (but not peptide) bonds, in linear amidines	MF	2	4	0.043721	0.288268	XM_020107286.1;XM_020109765.1
GO:0042887	amide transmembrane transporter activity	MF	2	4	0.043721	0.288268	XM_020093712.1;XM_020098616.1
GO:0016311	dephosphorylation	BP	21	146	0.0441323	0.372352	XM_020078226.1;XM_020078313.1;XM_020081331.1;XM_020087125.1;XM_020087301.1;XM_020087866.1;XM_020088023.1;XM_020091800.1;XM_020095947.1;XM_020096412.1;XM_020097761.1;XM_020098123.1;XM_020098448.1;XM_020100900.1;XM_020100901.1;XM_020102009.1;XM_020109757.1;XM_020110144.1;XM_020110333.1;XM_020112536.1;XM_020113689.1
GO:0015267	channel activity	MF	38	316	0.044268	0.288268	XM_020078126.1;XM_020078602.1;XM_020078883.1;XM_020079398.1;XM_020079789.1;XM_020080803.1;XM_020081684.1;XM_020083646.1;XM_020084404.1;XM_020085131.1;XM_020085423.1;XM_020085467.1;XM_020085484.1;XM_020085618.1;XM_020087981.1;XM_020088176.1;XM_020089643.1;XM_020092123.1;XM_020092666.1;XM_020092931.1;XM_020094193.1;XM_020094259.1;XM_020094850.1;XM_020096608.1;XM_020096686.1;XM_020099390.1;XM_020101…
GO:0005216	ion channel activity	MF	37	307	0.0453903	0.288268	XM_020078126.1;XM_020078602.1;XM_020078883.1;XM_020079398.1;XM_020079789.1;XM_020080803.1;XM_020081684.1;XM_020083646.1;XM_020084404.1;XM_020085131.1;XM_020085423.1;XM_020085467.1;XM_020085484.1;XM_020085618.1;XM_020087981.1;XM_020089643.1;XM_020092123.1;XM_020092666.1;XM_020092931.1;XM_020094193.1;XM_020094259.1;XM_020094850.1;XM_020096608.1;XM_020096686.1;XM_020099390.1;XM_020101555.1;XM_020101…
GO:0022838	substrate-specific channel activity	MF	37	307	0.0453903	0.288268	XM_020078126.1;XM_020078602.1;XM_020078883.1;XM_020079398.1;XM_020079789.1;XM_020080803.1;XM_020081684.1;XM_020083646.1;XM_020084404.1;XM_020085131.1;XM_020085423.1;XM_020085467.1;XM_020085484.1;XM_020085618.1;XM_020087981.1;XM_020089643.1;XM_020092123.1;XM_020092666.1;XM_020092931.1;XM_020094193.1;XM_020094259.1;XM_020094850.1;XM_020096608.1;XM_020096686.1;XM_020099390.1;XM_020101555.1;XM_020101…
GO:0090407	organophosphate biosynthetic process	BP	23	164	0.0466482	0.386827	XM_020081785.1;XM_020081929.1;XM_020085478.1;XM_020088173.1;XM_020088186.1;XM_020088431.1;XM_020089630.1;XM_020089872.1;XM_020091011.1;XM_020094942.1;XM_020095487.1;XM_020096034.1;XM_020096321.1;XM_020096323.1;XM_020096324.1;XM_020098278.1;XM_020105138.1;XM_020105948.1;XM_020107882.1;XM_020108428.1;XM_020111267.1;XM_020111403.1;XM_020112700.1
GO:0051179	localization	BP	218	2029	0.0484637	0.386827	XM_020078114.1;XM_020078126.1;XM_020078197.1;XM_020078226.1;XM_020078292.1;XM_020078602.1;XM_020078860.1;XM_020078883.1;XM_020078897.1;XM_020079049.1;XM_020079398.1;XM_020079421.1;XM_020079440.1;XM_020079463.1;XM_020079480.1;XM_020079789.1;XM_020079957.1;XM_020080037.1;XM_020080649.1;XM_020080803.1;XM_020080811.1;XM_020081676.1;XM_020081684.1;XM_020081778.1;XM_020081816.1;XM_020082091.1;XM_020082…
GO:0009607	response to biotic stimulus	BP	7	35	0.0486246	0.386827	XM_020082802.1;XM_020088101.1;XM_020088286.1;XM_020089529.1;XM_020097513.1;XM_020106491.1;XM_020110764.1
GO:0043207	response to external biotic stimulus	BP	7	35	0.0486246	0.386827	XM_020082802.1;XM_020088101.1;XM_020088286.1;XM_020089529.1;XM_020097513.1;XM_020106491.1;XM_020110764.1
GO:0051707	response to other organism	BP	7	35	0.0486246	0.386827	XM_020082802.1;XM_020088101.1;XM_020088286.1;XM_020089529.1;XM_020097513.1;XM_020106491.1;XM_020110764.1
GO:0006941	striated muscle contraction	BP	3	9	0.049422	0.386827	XM_020088046.1;XM_020091800.1;XM_020103873.1
GO:0010469	regulation of receptor activity	BP	3	9	0.049422	0.386827	XM_020078126.1;XM_020091800.1;XM_020094259.1
GO:0019755	one-carbon compound transport	BP	3	9	0.049422	0.386827	XM_020093712.1;XM_020095701.1;XM_020098616.1
GO:0006528	asparagine metabolic process	BP	2	4	0.0497279	0.386827	XM_020090378.1;XM_020090379.1
GO:0006885	regulation of pH	BP	2	4	0.0497279	0.386827	XM_020089082.1;XM_020101688.1
GO:0021603	cranial nerve formation	BP	2	4	0.0497279	0.386827	XM_020105099.1;XM_020111752.1
GO:0035148	tube formation	BP	2	4	0.0497279	0.386827	XM_020083740.1;XM_020104955.1
GO:0042493	response to drug	BP	2	4	0.0497279	0.386827	XM_020085466.1;XM_020090251.1
GO:0043650	dicarboxylic acid biosynthetic process	BP	2	4	0.0497279	0.386827	XM_020088431.1;XM_020089872.1
GO:0098589	membrane region	CC	16	103	0.0498258	0.424697	XM_020079421.1;XM_020079789.1;XM_020081684.1;XM_020082802.1;XM_020083646.1;XM_020084404.1;XM_020084819.1;XM_020085484.1;XM_020092666.1;XM_020094193.1;XM_020096545.1;XM_020101658.1;XM_020103249.1;XM_020105214.1;XM_020107301.1;XM_020113961.1
GO:0009165	nucleotide biosynthetic process	BP	21	148	0.0499379	0.386827	XM_020081785.1;XM_020081929.1;XM_020085478.1;XM_020088173.1;XM_020088186.1;XM_020088431.1;XM_020089872.1;XM_020091011.1;XM_020094942.1;XM_020095487.1;XM_020096034.1;XM_020096321.1;XM_020096323.1;XM_020096324.1;XM_020098278.1;XM_020105138.1;XM_020105948.1;XM_020107882.1;XM_020108428.1;XM_020111403.1;XM_020112700.1
GO:0006928	movement of cell or subcellular component	BP	36	280	0.0501274	0.386827	XM_020078197.1;XM_020078226.1;XM_020078692.1;XM_020081816.1;XM_020082091.1;XM_020082802.1;XM_020086108.1;XM_020089706.1;XM_020090251.1;XM_020091086.1;XM_020091592.1;XM_020091721.1;XM_020091722.1;XM_020092482.1;XM_020093586.1;XM_020094119.1;XM_020094201.1;XM_020097935.1;XM_020098352.1;XM_020101850.1;XM_020102063.1;XM_020102360.1;XM_020102377.1;XM_020104574.1;XM_020106276.1;XM_020106841.1;XM_020107…
GO:0070838	divalent metal ion transport	BP	16	106	0.0503577	0.386827	XM_020078126.1;XM_020083862.1;XM_020085467.1;XM_020085618.1;XM_020085943.1;XM_020087981.1;XM_020088046.1;XM_020091800.1;XM_020092123.1;XM_020094259.1;XM_020096180.1;XM_020098807.1;XM_020102377.1;XM_020102625.1;XM_020103873.1;XM_020112625.1
GO:0072511	divalent inorganic cation transport	BP	16	106	0.0503577	0.386827	XM_020078126.1;XM_020083862.1;XM_020085467.1;XM_020085618.1;XM_020085943.1;XM_020087981.1;XM_020088046.1;XM_020091800.1;XM_020092123.1;XM_020094259.1;XM_020096180.1;XM_020098807.1;XM_020102377.1;XM_020102625.1;XM_020103873.1;XM_020112625.1
GO:0016638	oxidoreductase activity, acting on the CH-NH2 group of donors	MF	4	16	0.0509376	0.316477	XM_020081802.1;XM_020100951.1;XM_020109943.1;XM_020110523.1
GO:0032502	developmental process	BP	163	1490	0.050995	0.389444	XM_020078114.1;XM_020078197.1;XM_020078226.1;XM_020078313.1;XM_020078468.1;XM_020078692.1;XM_020078773.1;XM_020078883.1;XM_020078928.1;XM_020079105.1;XM_020079400.1;XM_020079421.1;XM_020080037.1;XM_020080503.1;XM_020081072.1;XM_020081632.1;XM_020081687.1;XM_020081690.1;XM_020081802.1;XM_020082091.1;XM_020082398.1;XM_020082420.1;XM_020082684.1;XM_020082802.1;XM_020083220.1;XM_020083304.1;XM_020083…
GO:0044711	single-organism biosynthetic process	BP	31	236	0.0517198	0.389444	XM_020079049.1;XM_020079851.1;XM_020081288.1;XM_020081785.1;XM_020081929.1;XM_020085478.1;XM_020088173.1;XM_020088186.1;XM_020088431.1;XM_020089630.1;XM_020089872.1;XM_020090378.1;XM_020090379.1;XM_020091011.1;XM_020091086.1;XM_020094942.1;XM_020095487.1;XM_020096034.1;XM_020096321.1;XM_020096323.1;XM_020096324.1;XM_020098278.1;XM_020098406.1;XM_020098408.1;XM_020105138.1;XM_020105948.1;XM_020107…
GO:0022803	passive transmembrane transporter activity	MF	38	320	0.0518717	0.316477	XM_020078126.1;XM_020078602.1;XM_020078883.1;XM_020079398.1;XM_020079789.1;XM_020080803.1;XM_020081684.1;XM_020083646.1;XM_020084404.1;XM_020085131.1;XM_020085423.1;XM_020085467.1;XM_020085484.1;XM_020085618.1;XM_020087981.1;XM_020088176.1;XM_020089643.1;XM_020092123.1;XM_020092666.1;XM_020092931.1;XM_020094193.1;XM_020094259.1;XM_020094850.1;XM_020096608.1;XM_020096686.1;XM_020099390.1;XM_020101…
GO:0031252	cell leading edge	CC	5	21	0.0523646	0.424697	XM_020078226.1;XM_020082802.1;XM_020106276.1;XM_020108988.1;XM_020112536.1
GO:0004721	phosphoprotein phosphatase activity	MF	19	141	0.0524547	0.316477	XM_020078226.1;XM_020087125.1;XM_020087301.1;XM_020087866.1;XM_020088023.1;XM_020091402.1;XM_020095947.1;XM_020096412.1;XM_020097761.1;XM_020098123.1;XM_020098448.1;XM_020100900.1;XM_020100901.1;XM_020101355.1;XM_020102009.1;XM_020110144.1;XM_020110333.1;XM_020112536.1;XM_020112549.1
GO:0005578	proteinaceous extracellular matrix	CC	2	4	0.0525111	0.424697	XM_020078197.1;XM_020091592.1
GO:0005604	basement membrane	CC	2	4	0.0525111	0.424697	XM_020078197.1;XM_020091592.1
GO:0005605	basal lamina	CC	2	4	0.0525111	0.424697	XM_020078197.1;XM_020091592.1
GO:0043256	laminin complex	CC	2	4	0.0525111	0.424697	XM_020078197.1;XM_020091592.1
GO:0044309	neuron spine	CC	2	4	0.0525111	0.424697	XM_020106276.1;XM_020108988.1
GO:0048878	chemical homeostasis	BP	12	74	0.0528202	0.389444	XM_020078126.1;XM_020088046.1;XM_020089082.1;XM_020091800.1;XM_020093252.1;XM_020094259.1;XM_020096870.1;XM_020098198.1;XM_020098807.1;XM_020101688.1;XM_020103220.1;XM_020103873.1
GO:0050793	regulation of developmental process	BP	28	210	0.053158	0.389444	XM_020078197.1;XM_020078226.1;XM_020078928.1;XM_020079105.1;XM_020079400.1;XM_020082802.1;XM_020083220.1;XM_020083304.1;XM_020084089.1;XM_020084554.1;XM_020086547.1;XM_020089244.1;XM_020090251.1;XM_020090432.1;XM_020091592.1;XM_020094119.1;XM_020097733.1;XM_020097935.1;XM_020104249.1;XM_020106276.1;XM_020109124.1;XM_020109921.1;XM_020110144.1;XM_020110597.1;XM_020110789.1;XM_020111989.1;XM_020112…
GO:0097060	synaptic membrane	CC	14	88	0.0539671	0.424697	XM_020079789.1;XM_020081684.1;XM_020083646.1;XM_020084404.1;XM_020084819.1;XM_020085484.1;XM_020092666.1;XM_020094193.1;XM_020096545.1;XM_020101658.1;XM_020103249.1;XM_020105214.1;XM_020107301.1;XM_020113961.1
GO:0016776	phosphotransferase activity, phosphate group as acceptor	MF	3	10	0.0552807	0.328059	XM_020081785.1;XM_020098278.1;XM_020105948.1
GO:0006821	chloride transport	BP	7	36	0.0555021	0.389444	XM_020078126.1;XM_020078602.1;XM_020079957.1;XM_020085131.1;XM_020094259.1;XM_020096426.1;XM_020108648.1
GO:0008202	steroid metabolic process	BP	5	22	0.0562991	0.389444	XM_020079049.1;XM_020093342.1;XM_020093343.1;XM_020100624.1;XM_020105418.1
GO:0031012	extracellular matrix	CC	13	81	0.058307	0.439732	XM_020078197.1;XM_020078949.1;XM_020080636.1;XM_020086028.1;XM_020089695.1;XM_020091592.1;XM_020095052.1;XM_020095878.1;XM_020102762.1;XM_020104809.1;XM_020108890.1;XM_020111821.1;XM_020112465.1
GO:0044767	single-organism developmental process	BP	153	1401	0.060537	0.389444	XM_020078114.1;XM_020078197.1;XM_020078226.1;XM_020078313.1;XM_020078468.1;XM_020078692.1;XM_020078773.1;XM_020078883.1;XM_020078928.1;XM_020079105.1;XM_020079400.1;XM_020079421.1;XM_020080037.1;XM_020080503.1;XM_020081072.1;XM_020081632.1;XM_020081687.1;XM_020081690.1;XM_020081802.1;XM_020082091.1;XM_020082398.1;XM_020082420.1;XM_020082684.1;XM_020082802.1;XM_020083220.1;XM_020083304.1;XM_020083…
GO:0001667	ameboidal-type cell migration	BP	16	109	0.0621633	0.389444	XM_020078226.1;XM_020081816.1;XM_020082091.1;XM_020086108.1;XM_020091086.1;XM_020091721.1;XM_020091722.1;XM_020094119.1;XM_020097935.1;XM_020098352.1;XM_020102360.1;XM_020102377.1;XM_020104574.1;XM_020106841.1;XM_020110154.1;XM_020112536.1
GO:0098590	plasma membrane region	CC	15	98	0.0626684	0.453719	XM_020079789.1;XM_020081684.1;XM_020082802.1;XM_020083646.1;XM_020084404.1;XM_020084819.1;XM_020085484.1;XM_020092666.1;XM_020094193.1;XM_020096545.1;XM_020101658.1;XM_020103249.1;XM_020105214.1;XM_020107301.1;XM_020113961.1
GO:0006979	response to oxidative stress	BP	4	16	0.0629498	0.389444	XM_020088046.1;XM_020090231.1;XM_020090966.1;XM_020106572.1
GO:1903649	regulation of cytoplasmic transport	BP	4	16	0.0629498	0.389444	XM_020078126.1;XM_020091800.1;XM_020094259.1;XM_020103873.1
GO:0007599	hemostasis	BP	7	37	0.0629544	0.389444	XM_020082802.1;XM_020088173.1;XM_020097864.1;XM_020101000.1;XM_020108988.1;XM_020111143.1;XM_020113155.1
GO:0004175	endopeptidase activity	MF	16	117	0.0636209	0.371464	XM_020082533.1;XM_020088911.1;XM_020089529.1;XM_020092661.1;XM_020092858.1;XM_020094947.1;XM_020102624.1;XM_020105227.1;XM_020107336.1;XM_020107409.1;XM_020109365.1;XM_020110570.1;XM_020111926.1;XM_020111995.1;XM_020112191.1;XM_020113155.1
GO:0007009	plasma membrane organization	BP	3	10	0.0656276	0.389444	XM_020082802.1;XM_020090251.1;XM_020106276.1
GO:0010770	positive regulation of cell morphogenesis involved in differentiation	BP	3	10	0.0656276	0.389444	XM_020082802.1;XM_020097935.1;XM_020110144.1
GO:0042430	indole-containing compound metabolic process	BP	3	10	0.0656276	0.389444	XM_020080743.1;XM_020088431.1;XM_020089872.1
GO:0001558	regulation of cell growth	BP	5	23	0.0664047	0.389444	XM_020082225.1;XM_020089244.1;XM_020097935.1;XM_020104574.1;XM_020107301.1
GO:0009117	nucleotide metabolic process	BP	27	206	0.0673469	0.389444	XM_020081785.1;XM_020081929.1;XM_020084796.1;XM_020085478.1;XM_020088173.1;XM_020088186.1;XM_020088431.1;XM_020089460.1;XM_020089461.1;XM_020089872.1;XM_020089968.1;XM_020091011.1;XM_020091800.1;XM_020094942.1;XM_020095487.1;XM_020096034.1;XM_020096321.1;XM_020096323.1;XM_020096324.1;XM_020098278.1;XM_020103580.1;XM_020105138.1;XM_020105948.1;XM_020107882.1;XM_020108428.1;XM_020111403.1;XM_020112…
GO:0007186	G-protein coupled receptor signaling pathway	BP	29	224	0.0677881	0.389444	XM_020078292.1;XM_020078718.1;XM_020079879.1;XM_020081072.1;XM_020081700.1;XM_020082091.1;XM_020083600.1;XM_020084737.1;XM_020084819.1;XM_020086985.1;XM_020087343.1;XM_020088173.1;XM_020088203.1;XM_020089849.1;XM_020094119.1;XM_020095657.1;XM_020096545.1;XM_020096658.1;XM_020101000.1;XM_020101448.1;XM_020101859.1;XM_020103366.1;XM_020103873.1;XM_020105409.1;XM_020106438.1;XM_020109348.1;XM_020109…
GO:0015925	galactosidase activity	MF	2	5	0.0685334	0.387642	XM_020085336.1;XM_020095302.1
GO:0016500	protein-hormone receptor activity	MF	2	5	0.0685334	0.387642	XM_020083600.1;XM_020096658.1
GO:0048514	blood vessel morphogenesis	BP	10	61	0.0687697	0.389444	XM_020078226.1;XM_020081632.1;XM_020083220.1;XM_020084554.1;XM_020085812.1;XM_020090432.1;XM_020092482.1;XM_020099750.1;XM_020108821.1;XM_020112536.1
GO:0001595	angiotensin receptor activity	MF	3	11	0.0710274	0.389575	XM_020082091.1;XM_020087343.1;XM_020105409.1
GO:0015929	hexosaminidase activity	MF	3	11	0.0710274	0.389575	XM_020078611.1;XM_020078821.1;XM_020088838.1
GO:1901137	carbohydrate derivative biosynthetic process	BP	20	146	0.0734577	0.389444	XM_020081785.1;XM_020081929.1;XM_020085478.1;XM_020088173.1;XM_020088186.1;XM_020091011.1;XM_020091086.1;XM_020094942.1;XM_020095487.1;XM_020096034.1;XM_020096321.1;XM_020096323.1;XM_020096324.1;XM_020097716.1;XM_020098278.1;XM_020105138.1;XM_020105948.1;XM_020106224.1;XM_020107882.1;XM_020111403.1
GO:0070851	growth factor receptor binding	MF	4	18	0.0741927	0.393462	XM_020083739.1;XM_020092091.1;XM_020092196.1;XM_020113277.1
GO:1901293	nucleoside phosphate biosynthetic process	BP	21	155	0.0745291	0.389444	XM_020081785.1;XM_020081929.1;XM_020085478.1;XM_020088173.1;XM_020088186.1;XM_020088431.1;XM_020089872.1;XM_020091011.1;XM_020094942.1;XM_020095487.1;XM_020096034.1;XM_020096321.1;XM_020096323.1;XM_020096324.1;XM_020098278.1;XM_020105138.1;XM_020105948.1;XM_020107882.1;XM_020108428.1;XM_020111403.1;XM_020112700.1
GO:0051049	regulation of transport	BP	11	70	0.0745912	0.389444	XM_020078126.1;XM_020079480.1;XM_020082802.1;XM_020090406.1;XM_020091800.1;XM_020092931.1;XM_020094259.1;XM_020098707.1;XM_020103873.1;XM_020104148.1;XM_020110343.1
GO:0016772	transferase activity, transferring phosphorus-containing groups	MF	99	950	0.0758087	0.393462	XM_020078164.1;XM_020079312.1;XM_020079878.1;XM_020080011.1;XM_020080027.1;XM_020080407.1;XM_020080638.1;XM_020080714.1;XM_020081005.1;XM_020081145.1;XM_020081542.1;XM_020081785.1;XM_020081929.1;XM_020082398.1;XM_020082464.1;XM_020083460.1;XM_020084704.1;XM_020085332.1;XM_020085417.1;XM_020085478.1;XM_020085701.1;XM_020085812.1;XM_020086036.1;XM_020087137.1;XM_020087252.1;XM_020088101.1;XM_020088…
GO:0009410	response to xenobiotic stimulus	BP	4	17	0.0762204	0.389444	XM_020087389.1;XM_020090231.1;XM_020103220.1;XM_020110214.1
GO:0043648	dicarboxylic acid metabolic process	BP	4	17	0.0762204	0.389444	XM_020088431.1;XM_020089872.1;XM_020107961.1;XM_020109022.1
GO:1903530	regulation of secretion by cell	BP	4	17	0.0762204	0.389444	XM_020079480.1;XM_020090406.1;XM_020098707.1;XM_020104148.1
GO:0010769	regulation of cell morphogenesis involved in differentiation	BP	5	24	0.0774502	0.389444	XM_020082802.1;XM_020089244.1;XM_020090251.1;XM_020097935.1;XM_020110144.1
GO:0001738	morphogenesis of a polarized epithelium	BP	2	5	0.077603	0.389444	XM_020083740.1;XM_020090251.1
GO:0007193	adenylate cyclase-inhibiting G-protein coupled receptor signaling pathway	BP	2	5	0.077603	0.389444	XM_020096545.1;XM_020109719.1
GO:0007416	synapse assembly	BP	2	5	0.077603	0.389444	XM_020107301.1;XM_020110597.1
GO:0009396	folic acid-containing compound biosynthetic process	BP	2	5	0.077603	0.389444	XM_020098406.1;XM_020098408.1
GO:0009743	response to carbohydrate	BP	2	5	0.077603	0.389444	XM_020111207.1;XM_020113089.1
GO:0009746	response to hexose	BP	2	5	0.077603	0.389444	XM_020111207.1;XM_020113089.1
GO:0021602	cranial nerve morphogenesis	BP	2	5	0.077603	0.389444	XM_020105099.1;XM_020111752.1
GO:0031056	regulation of histone modification	BP	2	5	0.077603	0.389444	XM_020094048.1;XM_020097436.1
GO:0034284	response to monosaccharide	BP	2	5	0.077603	0.389444	XM_020111207.1;XM_020113089.1
GO:0042398	cellular modified amino acid biosynthetic process	BP	2	5	0.077603	0.389444	XM_020098406.1;XM_020098408.1
GO:0042559	pteridine-containing compound biosynthetic process	BP	2	5	0.077603	0.389444	XM_020098406.1;XM_020098408.1
GO:0048520	positive regulation of behavior	BP	2	5	0.077603	0.389444	XM_020082802.1;XM_020097935.1
GO:0048565	digestive tract development	BP	2	5	0.077603	0.389444	XM_020083740.1;XM_020092482.1
GO:0048883	neuromast primordium migration	BP	2	5	0.077603	0.389444	XM_020097935.1;XM_020102063.1
GO:0050905	neuromuscular process	BP	2	5	0.077603	0.389444	XM_020106276.1;XM_020113987.1
GO:0050921	positive regulation of chemotaxis	BP	2	5	0.077603	0.389444	XM_020082802.1;XM_020097935.1
GO:0055123	digestive system development	BP	2	5	0.077603	0.389444	XM_020083740.1;XM_020092482.1
GO:1902275	regulation of chromatin organization	BP	2	5	0.077603	0.389444	XM_020094048.1;XM_020097436.1
GO:1903308	regulation of chromatin modification	BP	2	5	0.077603	0.389444	XM_020094048.1;XM_020097436.1
GO:0044456	synapse part	CC	14	93	0.078712	0.490526	XM_020079789.1;XM_020081684.1;XM_020083646.1;XM_020084404.1;XM_020084819.1;XM_020085484.1;XM_020092666.1;XM_020094193.1;XM_020096545.1;XM_020101658.1;XM_020103249.1;XM_020105214.1;XM_020107301.1;XM_020113961.1
GO:0048731	system development	BP	100	898	0.0791119	0.389444	XM_020078197.1;XM_020078226.1;XM_020078313.1;XM_020078468.1;XM_020078928.1;XM_020079105.1;XM_020079421.1;XM_020080503.1;XM_020081632.1;XM_020081687.1;XM_020081802.1;XM_020082398.1;XM_020082420.1;XM_020082684.1;XM_020082802.1;XM_020083220.1;XM_020083304.1;XM_020083740.1;XM_020084435.1;XM_020084554.1;XM_020085812.1;XM_020086040.1;XM_020086108.1;XM_020086369.1;XM_020086547.1;XM_020087137.1;XM_020087…
GO:0003015	heart process	BP	7	39	0.0795984	0.389444	XM_020083740.1;XM_020090144.1;XM_020090146.1;XM_020091800.1;XM_020102136.1;XM_020103259.1;XM_020103873.1
GO:0001654	eye development	BP	11	71	0.0808975	0.389444	XM_020078226.1;XM_020078468.1;XM_020089456.1;XM_020090288.1;XM_020090432.1;XM_020092482.1;XM_020094048.1;XM_020104955.1;XM_020105096.1;XM_020110597.1;XM_020112536.1
GO:0015698	inorganic anion transport	BP	11	71	0.0808975	0.389444	XM_020078126.1;XM_020078602.1;XM_020079957.1;XM_020085131.1;XM_020089082.1;XM_020092931.1;XM_020094259.1;XM_020096426.1;XM_020101688.1;XM_020103366.1;XM_020108648.1
GO:0009108	coenzyme biosynthetic process	BP	8	47	0.0817707	0.389444	XM_020082726.1;XM_020088011.1;XM_020088431.1;XM_020089630.1;XM_020089872.1;XM_020097705.1;XM_020098406.1;XM_020098408.1
GO:0044420	extracellular matrix component	CC	2	5	0.0817883	0.490526	XM_020078197.1;XM_020091592.1
GO:0015103	inorganic anion transmembrane transporter activity	MF	7	42	0.0821256	0.393462	XM_020079957.1;XM_020089082.1;XM_020092931.1;XM_020093712.1;XM_020096426.1;XM_020098616.1;XM_020101688.1
GO:0035295	tube development	BP	13	88	0.0832458	0.389444	XM_020078928.1;XM_020083740.1;XM_020084089.1;XM_020091086.1;XM_020092482.1;XM_020094119.1;XM_020097865.1;XM_020098338.1;XM_020101355.1;XM_020102063.1;XM_020104955.1;XM_020111009.1;XM_020111752.1
GO:0001933	negative regulation of protein phosphorylation	BP	3	11	0.0839164	0.389444	XM_020078410.1;XM_020094317.1;XM_020100885.1
GO:0010594	regulation of endothelial cell migration	BP	3	11	0.0839164	0.389444	XM_020078226.1;XM_020098352.1;XM_020112536.1
GO:0010632	regulation of epithelial cell migration	BP	3	11	0.0839164	0.389444	XM_020078226.1;XM_020098352.1;XM_020112536.1
GO:0033044	regulation of chromosome organization	BP	3	11	0.0839164	0.389444	XM_020094048.1;XM_020097436.1;XM_020101850.1
GO:0042326	negative regulation of phosphorylation	BP	3	11	0.0839164	0.389444	XM_020078410.1;XM_020094317.1;XM_020100885.1
GO:0015075	ion transmembrane transporter activity	MF	59	544	0.0843547	0.393462	XM_020078126.1;XM_020078602.1;XM_020078883.1;XM_020079398.1;XM_020079789.1;XM_020079957.1;XM_020080022.1;XM_020080803.1;XM_020081684.1;XM_020083646.1;XM_020083862.1;XM_020084404.1;XM_020084519.1;XM_020085131.1;XM_020085423.1;XM_020085467.1;XM_020085484.1;XM_020085618.1;XM_020087119.1;XM_020087981.1;XM_020089082.1;XM_020089643.1;XM_020089890.1;XM_020092123.1;XM_020092666.1;XM_020092931.1;XM_020093…
GO:0008138	protein tyrosine/serine/threonine phosphatase activity	MF	4	19	0.0875097	0.393462	XM_020088023.1;XM_020091402.1;XM_020096412.1;XM_020097761.1
GO:0022836	gated channel activity	MF	18	141	0.087715	0.393462	XM_020078883.1;XM_020079789.1;XM_020081684.1;XM_020083646.1;XM_020084404.1;XM_020085423.1;XM_020085484.1;XM_020089643.1;XM_020092666.1;XM_020094193.1;XM_020094850.1;XM_020101658.1;XM_020102458.1;XM_020103249.1;XM_020103365.1;XM_020103366.1;XM_020105214.1;XM_020113961.1
GO:0022843	voltage-gated cation channel activity	MF	3	12	0.0885284	0.393462	XM_020085423.1;XM_020089643.1;XM_020094850.1
GO:0042325	regulation of phosphorylation	BP	18	132	0.0890373	0.389444	XM_020078410.1;XM_020078928.1;XM_020079081.1;XM_020081145.1;XM_020082802.1;XM_020083406.1;XM_020087125.1;XM_020087445.1;XM_020089389.1;XM_020090251.1;XM_020090432.1;XM_020091835.1;XM_020094317.1;XM_020096545.1;XM_020098198.1;XM_020100885.1;XM_020103522.1;XM_020113323.1
GO:1902531	regulation of intracellular signal transduction	BP	13	89	0.0892542	0.389444	XM_020078126.1;XM_020078928.1;XM_020082802.1;XM_020088366.1;XM_020090144.1;XM_020090146.1;XM_020090251.1;XM_020090432.1;XM_020091800.1;XM_020093586.1;XM_020094259.1;XM_020101850.1;XM_020113651.1
GO:0045765	regulation of angiogenesis	BP	5	25	0.0894177	0.389444	XM_020078226.1;XM_020083220.1;XM_020084554.1;XM_020090432.1;XM_020112536.1
GO:0048588	developmental cell growth	BP	5	25	0.0894177	0.389444	XM_020089244.1;XM_020091485.1;XM_020097935.1;XM_020102487.1;XM_020102488.1
GO:1901342	regulation of vasculature development	BP	5	25	0.0894177	0.389444	XM_020078226.1;XM_020083220.1;XM_020084554.1;XM_020090432.1;XM_020112536.1
GO:0010035	response to inorganic substance	BP	4	18	0.0907696	0.389444	XM_020091800.1;XM_020093252.1;XM_020097853.1;XM_020107604.1
GO:0004779	sulfate adenylyltransferase activity	MF	1	1	0.0908805	0.393462	XM_020096670.1
GO:0016538	cyclin-dependent protein serine/threonine kinase regulator activity	MF	1	1	0.0908805	0.393462	XM_020094317.1
GO:0019211	phosphatase activator activity	MF	1	1	0.0908805	0.393462	XM_020091800.1
GO:0031072	heat shock protein binding	MF	1	1	0.0908805	0.393462	XM_020113646.1
GO:0032451	demethylase activity	MF	1	1	0.0908805	0.393462	XM_020103285.1
GO:0032452	histone demethylase activity	MF	1	1	0.0908805	0.393462	XM_020103285.1
GO:0035254	glutamate receptor binding	MF	1	1	0.0908805	0.393462	XM_020088092.1
GO:0035256	G-protein coupled glutamate receptor binding	MF	1	1	0.0908805	0.393462	XM_020088092.1
GO:0047485	protein N-terminus binding	MF	1	1	0.0908805	0.393462	XM_020091800.1
GO:0051021	GDP-dissociation inhibitor binding	MF	1	1	0.0908805	0.393462	XM_020082802.1
GO:0006753	nucleoside phosphate metabolic process	BP	28	222	0.0921673	0.389444	XM_020081785.1;XM_020081929.1;XM_020084796.1;XM_020085478.1;XM_020088173.1;XM_020088186.1;XM_020088431.1;XM_020089460.1;XM_020089461.1;XM_020089872.1;XM_020089968.1;XM_020091011.1;XM_020091800.1;XM_020093356.1;XM_020094942.1;XM_020095487.1;XM_020096034.1;XM_020096321.1;XM_020096323.1;XM_020096324.1;XM_020098278.1;XM_020103580.1;XM_020105138.1;XM_020105948.1;XM_020107882.1;XM_020108428.1;XM_020111…
GO:0010927	cellular component assembly involved in morphogenesis	BP	11	73	0.0944771	0.389444	XM_020080037.1;XM_020092141.1;XM_020092482.1;XM_020092734.1;XM_020093586.1;XM_020094201.1;XM_020097935.1;XM_020104955.1;XM_020106276.1;XM_020109898.1;XM_020113466.1
GO:0016491	oxidoreductase activity	MF	45	407	0.095169	0.393462	XM_020078079.1;XM_020078103.1;XM_020078702.1;XM_020079621.1;XM_020080743.1;XM_020081802.1;XM_020082653.1;XM_020083904.1;XM_020087426.1;XM_020088431.1;XM_020089316.1;XM_020089872.1;XM_020091393.1;XM_020091721.1;XM_020091722.1;XM_020091758.1;XM_020092637.1;XM_020093662.1;XM_020093824.1;XM_020097273.1;XM_020097530.1;XM_020097811.1;XM_020097812.1;XM_020098666.1;XM_020098908.1;XM_020099008.1;XM_020099…
GO:0009163	nucleoside biosynthetic process	BP	6	33	0.0958395	0.389444	XM_020081929.1;XM_020091011.1;XM_020096321.1;XM_020096323.1;XM_020096324.1;XM_020111403.1
GO:0042455	ribonucleoside biosynthetic process	BP	6	33	0.0958395	0.389444	XM_020081929.1;XM_020091011.1;XM_020096321.1;XM_020096323.1;XM_020096324.1;XM_020111403.1
GO:1901659	glycosyl compound biosynthetic process	BP	6	33	0.0958395	0.389444	XM_020081929.1;XM_020091011.1;XM_020096321.1;XM_020096323.1;XM_020096324.1;XM_020111403.1
GO:0006793	phosphorus metabolic process	BP	127	1171	0.09642	0.389444	XM_020078164.1;XM_020078226.1;XM_020078313.1;XM_020078410.1;XM_020078928.1;XM_020079081.1;XM_020079312.1;XM_020079878.1;XM_020080011.1;XM_020080714.1;XM_020081005.1;XM_020081145.1;XM_020081331.1;XM_020081542.1;XM_020081785.1;XM_020081929.1;XM_020082398.1;XM_020082464.1;XM_020082802.1;XM_020083406.1;XM_020084704.1;XM_020084796.1;XM_020085332.1;XM_020085478.1;XM_020085629.1;XM_020085701.1;XM_020085…
GO:0016714	oxidoreductase activity, acting on paired donors, with incorporation or reduction of molecular oxygen, reduced pteridine as one donor, and incorporation of one atom of oxygen	MF	2	6	0.0967352	0.393462	XM_020104950.1;XM_020104951.1
GO:0016884	carbon-nitrogen ligase activity, with glutamine as amido-N-donor	MF	2	6	0.0967352	0.393462	XM_020090378.1;XM_020090379.1
GO:0031420	alkali metal ion binding	MF	2	6	0.0967352	0.393462	XM_020080011.1;XM_020099390.1
GO:0032813	tumor necrosis factor receptor superfamily binding	MF	2	6	0.0967352	0.393462	XM_020105626.1;XM_020107914.1
GO:0050839	cell adhesion molecule binding	MF	2	6	0.0967352	0.393462	XM_020078226.1;XM_020112536.1
GO:0001562	response to protozoan	BP	1	1	0.0973609	0.389444	XM_020097513.1
GO:0001773	myeloid dendritic cell activation	BP	1	1	0.0973609	0.389444	XM_020097513.1
GO:0001954	positive regulation of cell-matrix adhesion	BP	1	1	0.0973609	0.389444	XM_020082802.1
GO:0002026	regulation of the force of heart contraction	BP	1	1	0.0973609	0.389444	XM_020103873.1
GO:0002204	somatic recombination of immunoglobulin genes involved in immune response	BP	1	1	0.0973609	0.389444	XM_020097513.1
GO:0002208	somatic diversification of immunoglobulins involved in immune response	BP	1	1	0.0973609	0.389444	XM_020097513.1
GO:0002250	adaptive immune response	BP	1	1	0.0973609	0.389444	XM_020097513.1
GO:0002263	cell activation involved in immune response	BP	1	1	0.0973609	0.389444	XM_020097513.1
GO:0002285	lymphocyte activation involved in immune response	BP	1	1	0.0973609	0.389444	XM_020097513.1
GO:0002286	T cell activation involved in immune response	BP	1	1	0.0973609	0.389444	XM_020097513.1
GO:0002287	alpha-beta T cell activation involved in immune response	BP	1	1	0.0973609	0.389444	XM_020097513.1
GO:0002292	T cell differentiation involved in immune response	BP	1	1	0.0973609	0.389444	XM_020097513.1
GO:0002293	alpha-beta T cell differentiation involved in immune response	BP	1	1	0.0973609	0.389444	XM_020097513.1
GO:0002294	CD4-positive, alpha-beta T cell differentiation involved in immune response	BP	1	1	0.0973609	0.389444	XM_020097513.1
GO:0002295	T-helper cell lineage commitment	BP	1	1	0.0973609	0.389444	XM_020097513.1
GO:0002360	T cell lineage commitment	BP	1	1	0.0973609	0.389444	XM_020097513.1
GO:0002363	alpha-beta T cell lineage commitment	BP	1	1	0.0973609	0.389444	XM_020097513.1
GO:0002366	leukocyte activation involved in immune response	BP	1	1	0.0973609	0.389444	XM_020097513.1
GO:0002377	immunoglobulin production	BP	1	1	0.0973609	0.389444	XM_020097513.1
GO:0002381	immunoglobulin production involved in immunoglobulin mediated immune response	BP	1	1	0.0973609	0.389444	XM_020097513.1
GO:0002432	granuloma formation	BP	1	1	0.0973609	0.389444	XM_020089529.1
GO:0002440	production of molecular mediator of immune response	BP	1	1	0.0973609	0.389444	XM_020097513.1
GO:0002449	lymphocyte mediated immunity	BP	1	1	0.0973609	0.389444	XM_020097513.1
GO:0002460	adaptive immune response based on somatic recombination of immune receptors built from immunoglobulin superfamily domains	BP	1	1	0.0973609	0.389444	XM_020097513.1
GO:0002544	chronic inflammatory response	BP	1	1	0.0973609	0.389444	XM_020089529.1
GO:0002631	regulation of granuloma formation	BP	1	1	0.0973609	0.389444	XM_020089529.1
GO:0002676	regulation of chronic inflammatory response	BP	1	1	0.0973609	0.389444	XM_020089529.1
GO:0003009	skeletal muscle contraction	BP	1	1	0.0973609	0.389444	XM_020088046.1
GO:0003010	voluntary skeletal muscle contraction	BP	1	1	0.0973609	0.389444	XM_020088046.1
GO:0003318	cell migration to the midline involved in heart development	BP	1	1	0.0973609	0.389444	XM_020094119.1
GO:0003348	cardiac endothelial cell differentiation	BP	1	1	0.0973609	0.389444	XM_020092482.1
GO:0003351	epithelial cilium movement	BP	1	1	0.0973609	0.389444	XM_020078692.1
GO:0006359	regulation of transcription from RNA polymerase III promoter	BP	1	1	0.0973609	0.389444	XM_020087496.1
GO:0006383	transcription from RNA polymerase III promoter	BP	1	1	0.0973609	0.389444	XM_020087496.1
GO:0006851	mitochondrial calcium ion transport	BP	1	1	0.0973609	0.389444	XM_020102377.1
GO:0006909	phagocytosis	BP	1	1	0.0973609	0.389444	XM_020082802.1
GO:0006911	phagocytosis, engulfment	BP	1	1	0.0973609	0.389444	XM_020082802.1
GO:0006954	inflammatory response	BP	1	1	0.0973609	0.389444	XM_020089529.1
GO:0007044	cell-substrate junction assembly	BP	1	1	0.0973609	0.389444	XM_020108988.1
GO:0007045	cell-substrate adherens junction assembly	BP	1	1	0.0973609	0.389444	XM_020108988.1
GO:0007098	centrosome cycle	BP	1	1	0.0973609	0.389444	XM_020090406.1
GO:0008298	intracellular mRNA localization	BP	1	1	0.0973609	0.389444	XM_020104672.1
GO:0009726	detection of endogenous stimulus	BP	1	1	0.0973609	0.389444	XM_020087280.1
GO:0010224	response to UV-B	BP	1	1	0.0973609	0.389444	XM_020097853.1
GO:0010595	positive regulation of endothelial cell migration	BP	1	1	0.0973609	0.389444	XM_020098352.1
GO:0010634	positive regulation of epithelial cell migration	BP	1	1	0.0973609	0.389444	XM_020098352.1
GO:0010811	positive regulation of cell-substrate adhesion	BP	1	1	0.0973609	0.389444	XM_020082802.1
GO:0010880	regulation of release of sequestered calcium ion into cytosol by sarcoplasmic reticulum	BP	1	1	0.0973609	0.389444	XM_020103873.1
GO:0010922	positive regulation of phosphatase activity	BP	1	1	0.0973609	0.389444	XM_020091800.1
GO:0014721	twitch skeletal muscle contraction	BP	1	1	0.0973609	0.389444	XM_020088046.1
GO:0014808	release of sequestered calcium ion into cytosol by sarcoplasmic reticulum	BP	1	1	0.0973609	0.389444	XM_020103873.1
GO:0016064	immunoglobulin mediated immune response	BP	1	1	0.0973609	0.389444	XM_020097513.1
GO:0016202	regulation of striated muscle tissue development	BP	1	1	0.0973609	0.389444	XM_020083304.1
GO:0016445	somatic diversification of immunoglobulins	BP	1	1	0.0973609	0.389444	XM_020097513.1
GO:0016447	somatic recombination of immunoglobulin gene segments	BP	1	1	0.0973609	0.389444	XM_020097513.1
GO:0019058	viral life cycle	BP	1	1	0.0973609	0.389444	XM_020090406.1
GO:0019068	virion assembly	BP	1	1	0.0973609	0.389444	XM_020090406.1
GO:0019724	B cell mediated immunity	BP	1	1	0.0973609	0.389444	XM_020097513.1
GO:0021795	cerebral cortex cell migration	BP	1	1	0.0973609	0.389444	XM_020082802.1
GO:0021826	substrate-independent telencephalic tangential migration	BP	1	1	0.0973609	0.389444	XM_020082802.1
GO:0021843	substrate-independent telencephalic tangential interneuron migration	BP	1	1	0.0973609	0.389444	XM_020082802.1
GO:0021885	forebrain cell migration	BP	1	1	0.0973609	0.389444	XM_020082802.1
GO:0021987	cerebral cortex development	BP	1	1	0.0973609	0.389444	XM_020082802.1
GO:0022029	telencephalon cell migration	BP	1	1	0.0973609	0.389444	XM_020082802.1
GO:0030326	embryonic limb morphogenesis	BP	1	1	0.0973609	0.389444	XM_020079105.1
GO:0032091	negative regulation of protein binding	BP	1	1	0.0973609	0.389444	XM_020110144.1
GO:0032780	negative regulation of ATPase activity	BP	1	1	0.0973609	0.389444	XM_020103873.1
GO:0032963	collagen metabolic process	BP	1	1	0.0973609	0.389444	XM_020089529.1
GO:0034332	adherens junction organization	BP	1	1	0.0973609	0.389444	XM_020108988.1
GO:0034333	adherens junction assembly	BP	1	1	0.0973609	0.389444	XM_020108988.1
GO:0035306	positive regulation of dephosphorylation	BP	1	1	0.0973609	0.389444	XM_020091800.1
GO:0035307	positive regulation of protein dephosphorylation	BP	1	1	0.0973609	0.389444	XM_020091800.1
GO:0035476	angioblast cell migration	BP	1	1	0.0973609	0.389444	XM_020092482.1
GO:0035675	neuromast hair cell development	BP	1	1	0.0973609	0.389444	XM_020094119.1
GO:0035710	CD4-positive, alpha-beta T cell activation	BP	1	1	0.0973609	0.389444	XM_020097513.1
GO:0036075	replacement ossification	BP	1	1	0.0973609	0.389444	XM_020105775.1
GO:0042093	T-helper cell differentiation	BP	1	1	0.0973609	0.389444	XM_020097513.1
GO:0042475	odontogenesis of dentin-containing tooth	BP	1	1	0.0973609	0.389444	XM_020098807.1
GO:0043367	CD4-positive, alpha-beta T cell differentiation	BP	1	1	0.0973609	0.389444	XM_020097513.1
GO:0043368	positive T cell selection	BP	1	1	0.0973609	0.389444	XM_020097513.1
GO:0043369	CD4-positive or CD8-positive, alpha-beta T cell lineage commitment	BP	1	1	0.0973609	0.389444	XM_020097513.1
GO:0043373	CD4-positive, alpha-beta T cell lineage commitment	BP	1	1	0.0973609	0.389444	XM_020097513.1
GO:0043536	positive regulation of blood vessel endothelial cell migration	BP	1	1	0.0973609	0.389444	XM_020098352.1
GO:0044236	multicellular organism metabolic process	BP	1	1	0.0973609	0.389444	XM_020089529.1
GO:0044259	multicellular organismal macromolecule metabolic process	BP	1	1	0.0973609	0.389444	XM_020089529.1
GO:0044803	multi-organism membrane organization	BP	1	1	0.0973609	0.389444	XM_020090406.1
GO:0045058	T cell selection	BP	1	1	0.0973609	0.389444	XM_020097513.1
GO:0045785	positive regulation of cell adhesion	BP	1	1	0.0973609	0.389444	XM_020082802.1
GO:0045921	positive regulation of exocytosis	BP	1	1	0.0973609	0.389444	XM_020090406.1
GO:0046605	regulation of centrosome cycle	BP	1	1	0.0973609	0.389444	XM_020090406.1
GO:0046631	alpha-beta T cell activation	BP	1	1	0.0973609	0.389444	XM_020097513.1
GO:0046632	alpha-beta T cell differentiation	BP	1	1	0.0973609	0.389444	XM_020097513.1
GO:0046755	viral budding	BP	1	1	0.0973609	0.389444	XM_020090406.1
GO:0048546	digestive tract morphogenesis	BP	1	1	0.0973609	0.389444	XM_020092482.1
GO:0048935	peripheral nervous system neuron development	BP	1	1	0.0973609	0.389444	XM_020094119.1
GO:0050727	regulation of inflammatory response	BP	1	1	0.0973609	0.389444	XM_020089529.1
GO:0051342	regulation of cyclic-nucleotide phosphodiesterase activity	BP	1	1	0.0973609	0.389444	XM_020091800.1
GO:0055117	regulation of cardiac muscle contraction	BP	1	1	0.0973609	0.389444	XM_020103873.1
GO:0060048	cardiac muscle contraction	BP	1	1	0.0973609	0.389444	XM_020103873.1
GO:0060348	bone development	BP	1	1	0.0973609	0.389444	XM_020079105.1
GO:0060349	bone morphogenesis	BP	1	1	0.0973609	0.389444	XM_020079105.1
GO:0060606	tube closure	BP	1	1	0.0973609	0.389444	XM_020104955.1
GO:0060837	blood vessel endothelial cell differentiation	BP	1	1	0.0973609	0.389444	XM_020092482.1
GO:0060839	endothelial cell fate commitment	BP	1	1	0.0973609	0.389444	XM_020092482.1
GO:0060846	blood vessel endothelial cell fate commitment	BP	1	1	0.0973609	0.389444	XM_020092482.1
GO:0070296	sarcoplasmic reticulum calcium ion transport	BP	1	1	0.0973609	0.389444	XM_020103873.1
GO:0071684	organism emergence from protective structure	BP	1	1	0.0973609	0.389444	XM_020104686.1
GO:0071875	adrenergic receptor signaling pathway	BP	1	1	0.0973609	0.389444	XM_020103873.1
GO:0071907	determination of digestive tract left/right asymmetry	BP	1	1	0.0973609	0.389444	XM_020083740.1
GO:0072148	epithelial cell fate commitment	BP	1	1	0.0973609	0.389444	XM_020092482.1
GO:1901861	regulation of muscle tissue development	BP	1	1	0.0973609	0.389444	XM_020083304.1
GO:1902115	regulation of organelle assembly	BP	1	1	0.0973609	0.389444	XM_020090406.1
GO:1902117	positive regulation of organelle assembly	BP	1	1	0.0973609	0.389444	XM_020090406.1
GO:1902590	multi-organism organelle organization	BP	1	1	0.0973609	0.389444	XM_020090406.1
GO:1902592	multi-organism membrane budding	BP	1	1	0.0973609	0.389444	XM_020090406.1
GO:1903513	endoplasmic reticulum to cytosol transport	BP	1	1	0.0973609	0.389444	XM_020103873.1
GO:1903514	calcium ion transport from endoplasmic reticulum to cytosol	BP	1	1	0.0973609	0.389444	XM_020103873.1
GO:1903532	positive regulation of secretion by cell	BP	1	1	0.0973609	0.389444	XM_020090406.1
GO:0008194	UDP-glycosyltransferase activity	MF	7	44	0.0999787	0.402136	XM_020081532.1;XM_020081652.1;XM_020085335.1;XM_020087788.1;XM_020091086.1;XM_020096917.1;XM_020103376.1
GO:0005876	spindle microtubule	CC	1	1	0.100273	0.490526	XM_020101850.1
GO:0005902	microvillus	CC	1	1	0.100273	0.490526	XM_020099039.1
GO:0032982	myosin filament	CC	1	1	0.100273	0.490526	XM_020106276.1
GO:0035869	ciliary transition zone	CC	1	1	0.100273	0.490526	XM_020092734.1
GO:0042734	presynaptic membrane	CC	1	1	0.100273	0.490526	XM_020096545.1
GO:0090533	cation-transporting ATPase complex	CC	1	1	0.100273	0.490526	XM_020103873.1
GO:0098533	ATPase dependent transmembrane transport complex	CC	1	1	0.100273	0.490526	XM_020103873.1
GO:0098793	presynapse	CC	1	1	0.100273	0.490526	XM_020096545.1
GO:0098858	actin-based cell projection	CC	1	1	0.100273	0.490526	XM_020099039.1
GO:1904949	ATPase complex	CC	1	1	0.100273	0.490526	XM_020103873.1
GO:0006796	phosphate-containing compound metabolic process	BP	126	1164	0.101521	0.405034	XM_020078164.1;XM_020078226.1;XM_020078313.1;XM_020078410.1;XM_020078928.1;XM_020079081.1;XM_020079312.1;XM_020079878.1;XM_020080011.1;XM_020080714.1;XM_020081005.1;XM_020081145.1;XM_020081331.1;XM_020081542.1;XM_020081785.1;XM_020081929.1;XM_020082398.1;XM_020082464.1;XM_020082802.1;XM_020083406.1;XM_020084704.1;XM_020084796.1;XM_020085332.1;XM_020085478.1;XM_020085629.1;XM_020085701.1;XM_020085…
GO:0019722	calcium-mediated signaling	BP	3	12	0.104097	0.41263	XM_020078126.1;XM_020091800.1;XM_020094259.1
GO:0051128	regulation of cellular component organization	BP	20	153	0.105958	0.41263	XM_020082225.1;XM_020082802.1;XM_020089244.1;XM_020090251.1;XM_020090406.1;XM_020091552.1;XM_020092578.1;XM_020092734.1;XM_020094048.1;XM_020095570.1;XM_020097436.1;XM_020097935.1;XM_020101850.1;XM_020104574.1;XM_020106276.1;XM_020107301.1;XM_020110144.1;XM_020111143.1;XM_020112658.1;XM_020113441.1
GO:0002252	immune effector process	BP	4	19	0.106533	0.41263	XM_020079421.1;XM_020082802.1;XM_020089529.1;XM_020097513.1
GO:0035051	cardiocyte differentiation	BP	4	19	0.106533	0.41263	XM_020080503.1;XM_020083740.1;XM_020092482.1;XM_020106276.1
GO:0051046	regulation of secretion	BP	4	19	0.106533	0.41263	XM_020079480.1;XM_020090406.1;XM_020098707.1;XM_020104148.1
GO:0022891	substrate-specific transmembrane transporter activity	MF	61	574	0.107562	0.410108	XM_020078126.1;XM_020078602.1;XM_020078883.1;XM_020079398.1;XM_020079789.1;XM_020079957.1;XM_020080022.1;XM_020080803.1;XM_020081684.1;XM_020083646.1;XM_020083862.1;XM_020084404.1;XM_020084519.1;XM_020085131.1;XM_020085423.1;XM_020085467.1;XM_020085484.1;XM_020085618.1;XM_020087119.1;XM_020087981.1;XM_020089082.1;XM_020089643.1;XM_020089890.1;XM_020092123.1;XM_020092666.1;XM_020092931.1;XM_020093…
GO:0001664	G-protein coupled receptor binding	MF	3	13	0.107625	0.410108	XM_020086108.1;XM_020088092.1;XM_020090406.1
GO:0005262	calcium channel activity	MF	3	13	0.107625	0.410108	XM_020092123.1;XM_020102625.1;XM_020112625.1
GO:0015085	calcium ion transmembrane transporter activity	MF	3	13	0.107625	0.410108	XM_020092123.1;XM_020102625.1;XM_020112625.1
GO:0072509	divalent inorganic cation transmembrane transporter activity	MF	3	13	0.107625	0.410108	XM_020092123.1;XM_020102625.1;XM_020112625.1
GO:0007275	multicellular organism development	BP	117	1079	0.107851	0.41263	XM_020078114.1;XM_020078197.1;XM_020078226.1;XM_020078313.1;XM_020078468.1;XM_020078773.1;XM_020078928.1;XM_020079105.1;XM_020079421.1;XM_020080037.1;XM_020080503.1;XM_020081632.1;XM_020081687.1;XM_020081802.1;XM_020082398.1;XM_020082420.1;XM_020082684.1;XM_020082802.1;XM_020083220.1;XM_020083304.1;XM_020083740.1;XM_020084089.1;XM_020084435.1;XM_020084554.1;XM_020085812.1;XM_020086040.1;XM_020086…
GO:0050878	regulation of body fluid levels	BP	7	42	0.108878	0.41263	XM_020082802.1;XM_020088173.1;XM_020097864.1;XM_020101000.1;XM_020108988.1;XM_020111143.1;XM_020113155.1
GO:0000070	mitotic sister chromatid segregation	BP	2	6	0.10906	0.41263	XM_020090406.1;XM_020101850.1
GO:0002696	positive regulation of leukocyte activation	BP	2	6	0.10906	0.41263	XM_020079421.1;XM_020082802.1
GO:0008361	regulation of cell size	BP	2	6	0.10906	0.41263	XM_020089244.1;XM_020097935.1
GO:0009435	NAD biosynthetic process	BP	2	6	0.10906	0.41263	XM_020088431.1;XM_020089872.1
GO:0019674	NAD metabolic process	BP	2	6	0.10906	0.41263	XM_020088431.1;XM_020089872.1
GO:0031294	lymphocyte costimulation	BP	2	6	0.10906	0.41263	XM_020079421.1;XM_020082802.1
GO:0034627	'de novo' NAD biosynthetic process	BP	2	6	0.10906	0.41263	XM_020088431.1;XM_020089872.1
GO:0035909	aorta morphogenesis	BP	2	6	0.10906	0.41263	XM_020092482.1;XM_020108821.1
GO:0048844	artery morphogenesis	BP	2	6	0.10906	0.41263	XM_020092482.1;XM_020108821.1
GO:0050867	positive regulation of cell activation	BP	2	6	0.10906	0.41263	XM_020079421.1;XM_020082802.1
GO:0051051	negative regulation of transport	BP	2	6	0.10906	0.41263	XM_020082802.1;XM_020103873.1
GO:0051251	positive regulation of lymphocyte activation	BP	2	6	0.10906	0.41263	XM_020079421.1;XM_020082802.1
GO:0060973	cell migration involved in heart development	BP	2	6	0.10906	0.41263	XM_020094119.1;XM_020111009.1
GO:0061387	regulation of extent of cell growth	BP	2	6	0.10906	0.41263	XM_020089244.1;XM_020097935.1
GO:0040011	locomotion	BP	32	263	0.109304	0.41263	XM_020078197.1;XM_020078226.1;XM_020081816.1;XM_020082091.1;XM_020082802.1;XM_020086108.1;XM_020090251.1;XM_020091086.1;XM_020091592.1;XM_020091721.1;XM_020091722.1;XM_020092482.1;XM_020094119.1;XM_020097935.1;XM_020098352.1;XM_020101850.1;XM_020102063.1;XM_020102360.1;XM_020102377.1;XM_020104574.1;XM_020106276.1;XM_020106841.1;XM_020107301.1;XM_020108428.1;XM_020110144.1;XM_020110154.1;XM_020111…
GO:0005887	integral component of plasma membrane	CC	5	26	0.112386	0.521584	XM_020090388.1;XM_020092554.1;XM_020093334.1;XM_020093646.1;XM_020108169.1
GO:0031226	intrinsic component of plasma membrane	CC	5	26	0.112386	0.521584	XM_020090388.1;XM_020092554.1;XM_020093334.1;XM_020093646.1;XM_020108169.1
GO:0004553	hydrolase activity, hydrolyzing O-glycosyl compounds	MF	6	37	0.114462	0.431618	XM_020078611.1;XM_020078821.1;XM_020079375.1;XM_020085336.1;XM_020088838.1;XM_020095302.1
GO:1901615	organic hydroxy compound metabolic process	BP	6	35	0.119451	0.449835	XM_020089630.1;XM_020093342.1;XM_020093343.1;XM_020094438.1;XM_020100392.1;XM_020104951.1
GO:0043010	camera-type eye development	BP	7	43	0.119756	0.449886	XM_020078226.1;XM_020089456.1;XM_020090288.1;XM_020090432.1;XM_020092482.1;XM_020104955.1;XM_020112536.1
GO:0016787	hydrolase activity	MF	161	1629	0.119807	0.447115	XM_020078226.1;XM_020078313.1;XM_020078602.1;XM_020078611.1;XM_020078695.1;XM_020078712.1;XM_020078821.1;XM_020079045.1;XM_020079375.1;XM_020079439.1;XM_020079723.1;XM_020079767.1;XM_020079917.1;XM_020081633.1;XM_020081653.1;XM_020081757.1;XM_020082533.1;XM_020082802.1;XM_020082803.1;XM_020082873.1;XM_020083033.1;XM_020083237.1;XM_020083346.1;XM_020083862.1;XM_020084089.1;XM_020084160.1;XM_020084…
GO:0016810	hydrolase activity, acting on carbon-nitrogen (but not peptide) bonds	MF	10	73	0.123278	0.455373	XM_020085316.1;XM_020102584.1;XM_020105818.1;XM_020107286.1;XM_020108521.1;XM_020109022.1;XM_020109765.1;XM_020111339.1;XM_020113400.1;XM_020113919.1
GO:0006140	regulation of nucleotide metabolic process	BP	4	20	0.123433	0.457027	XM_020084796.1;XM_020088173.1;XM_020091800.1;XM_020096034.1
GO:0010563	negative regulation of phosphorus metabolic process	BP	4	20	0.123433	0.457027	XM_020078410.1;XM_020088173.1;XM_020094317.1;XM_020100885.1
GO:0031098	stress-activated protein kinase signaling cascade	BP	4	20	0.123433	0.457027	XM_020089244.1;XM_020090251.1;XM_020090432.1;XM_020096669.1
GO:0045936	negative regulation of phosphate metabolic process	BP	4	20	0.123433	0.457027	XM_020078410.1;XM_020088173.1;XM_020094317.1;XM_020100885.1
GO:0046578	regulation of Ras protein signal transduction	BP	4	20	0.123433	0.457027	XM_020078928.1;XM_020082802.1;XM_020088366.1;XM_020101850.1
GO:0051403	stress-activated MAPK cascade	BP	4	20	0.123433	0.457027	XM_020089244.1;XM_020090251.1;XM_020090432.1;XM_020096669.1
GO:0098609	cell-cell adhesion	BP	14	103	0.125132	0.459773	XM_020078226.1;XM_020083506.1;XM_020092643.1;XM_020097336.1;XM_020097513.1;XM_020101281.1;XM_020101980.1;XM_020104577.1;XM_020105018.1;XM_020110144.1;XM_020111608.1;XM_020112427.1;XM_020112536.1;XM_020112953.1
GO:0051188	cofactor biosynthetic process	BP	9	60	0.125209	0.459773	XM_020082726.1;XM_020088011.1;XM_020088431.1;XM_020089630.1;XM_020089872.1;XM_020097080.1;XM_020097705.1;XM_020098406.1;XM_020098408.1
GO:0007626	locomotory behavior	BP	3	13	0.125961	0.459773	XM_020088046.1;XM_020096870.1;XM_020101251.1
GO:0031400	negative regulation of protein modification process	BP	3	13	0.125961	0.459773	XM_020078410.1;XM_020094317.1;XM_020100885.1
GO:0051240	positive regulation of multicellular organismal process	BP	3	13	0.125961	0.459773	XM_020079480.1;XM_020097935.1;XM_020098352.1
GO:0055067	monovalent inorganic cation homeostasis	BP	3	13	0.125961	0.459773	XM_020089082.1;XM_020101688.1;XM_020103220.1
GO:0099512	supramolecular fiber	CC	5	27	0.127198	0.551363	XM_020084435.1;XM_020087120.1;XM_020089225.1;XM_020094201.1;XM_020101850.1
GO:0099513	polymeric cytoskeletal fiber	CC	5	27	0.127198	0.551363	XM_020084435.1;XM_020087120.1;XM_020089225.1;XM_020094201.1;XM_020101850.1
GO:0042995	cell projection	CC	13	92	0.127941	0.551363	XM_020079594.1;XM_020082802.1;XM_020087280.1;XM_020088092.1;XM_020092734.1;XM_020094201.1;XM_020096545.1;XM_020096686.1;XM_020099039.1;XM_020106276.1;XM_020108988.1;XM_020110144.1;XM_020113646.1
GO:0032940	secretion by cell	BP	5	28	0.130556	0.473187	XM_020079480.1;XM_020090406.1;XM_020098707.1;XM_020104148.1;XM_020108988.1
GO:0034762	regulation of transmembrane transport	BP	5	28	0.130556	0.473187	XM_020078126.1;XM_020091800.1;XM_020092931.1;XM_020094259.1;XM_020103873.1
GO:0034765	regulation of ion transmembrane transport	BP	5	28	0.130556	0.473187	XM_020078126.1;XM_020091800.1;XM_020092931.1;XM_020094259.1;XM_020103873.1
GO:0009119	ribonucleoside metabolic process	BP	6	36	0.132241	0.478173	XM_020081929.1;XM_020091011.1;XM_020096321.1;XM_020096323.1;XM_020096324.1;XM_020111403.1
GO:0016627	oxidoreductase activity, acting on the CH-CH group of donors	MF	4	22	0.133596	0.488504	XM_020079621.1;XM_020083904.1;XM_020091721.1;XM_020091722.1
GO:0005882	intermediate filament	CC	3	13	0.134509	0.55332	XM_020084435.1;XM_020087120.1;XM_020089225.1
GO:0045111	intermediate filament cytoskeleton	CC	3	13	0.134509	0.55332	XM_020084435.1;XM_020087120.1;XM_020089225.1
GO:0009653	anatomical structure morphogenesis	BP	76	691	0.137675	0.496661	XM_020078114.1;XM_020078226.1;XM_020078313.1;XM_020078692.1;XM_020078928.1;XM_020079105.1;XM_020080037.1;XM_020081632.1;XM_020082091.1;XM_020082398.1;XM_020082802.1;XM_020083220.1;XM_020083740.1;XM_020084089.1;XM_020084554.1;XM_020085442.1;XM_020085812.1;XM_020086108.1;XM_020087125.1;XM_020087641.1;XM_020089244.1;XM_020090251.1;XM_020090432.1;XM_020091086.1;XM_020091485.1;XM_020092141.1;XM_020092…
GO:0019887	protein kinase regulator activity	MF	6	39	0.138279	0.50057	XM_020079081.1;XM_020081145.1;XM_020083406.1;XM_020094317.1;XM_020100885.1;XM_020113323.1
GO:0007507	heart development	BP	10	70	0.139575	0.497759	XM_020079105.1;XM_020080503.1;XM_020083740.1;XM_020091086.1;XM_020092482.1;XM_020094119.1;XM_020097865.1;XM_020105775.1;XM_020106276.1;XM_020111009.1
GO:0006576	cellular biogenic amine metabolic process	BP	4	21	0.141384	0.497759	XM_020080743.1;XM_020088431.1;XM_020089872.1;XM_020094438.1
GO:0009308	amine metabolic process	BP	4	21	0.141384	0.497759	XM_020080743.1;XM_020088431.1;XM_020089872.1;XM_020094438.1
GO:0032386	regulation of intracellular transport	BP	4	21	0.141384	0.497759	XM_020078126.1;XM_020091800.1;XM_020094259.1;XM_020103873.1
GO:0044106	cellular amine metabolic process	BP	4	21	0.141384	0.497759	XM_020080743.1;XM_020088431.1;XM_020089872.1;XM_020094438.1
GO:0051056	regulation of small GTPase mediated signal transduction	BP	4	21	0.141384	0.497759	XM_020078928.1;XM_020082802.1;XM_020088366.1;XM_020101850.1
GO:0009628	response to abiotic stimulus	BP	11	79	0.142868	0.497759	XM_020078468.1;XM_020078928.1;XM_020082802.1;XM_020087280.1;XM_020089456.1;XM_020090432.1;XM_020095193.1;XM_020097853.1;XM_020099559.1;XM_020103220.1;XM_020110424.1
GO:0002685	regulation of leukocyte migration	BP	2	7	0.143138	0.497759	XM_020082802.1;XM_020097935.1
GO:0002688	regulation of leukocyte chemotaxis	BP	2	7	0.143138	0.497759	XM_020082802.1;XM_020097935.1
GO:0009067	aspartate family amino acid biosynthetic process	BP	2	7	0.143138	0.497759	XM_020090378.1;XM_020090379.1
GO:0030308	negative regulation of cell growth	BP	2	7	0.143138	0.497759	XM_020082225.1;XM_020107301.1
GO:0032103	positive regulation of response to external stimulus	BP	2	7	0.143138	0.497759	XM_020082802.1;XM_020097935.1
GO:0040023	establishment of nucleus localization	BP	2	7	0.143138	0.497759	XM_020103240.1;XM_020106276.1
GO:0042044	fluid transport	BP	2	7	0.143138	0.497759	XM_020093712.1;XM_020098616.1
GO:0045926	negative regulation of growth	BP	2	7	0.143138	0.497759	XM_020082225.1;XM_020107301.1
GO:0071622	regulation of granulocyte chemotaxis	BP	2	7	0.143138	0.497759	XM_020082802.1;XM_020097935.1
GO:0043269	regulation of ion transport	BP	5	29	0.14588	0.506154	XM_020078126.1;XM_020091800.1;XM_020092931.1;XM_020094259.1;XM_020103873.1
GO:0008015	blood circulation	BP	10	71	0.149194	0.514513	XM_020078226.1;XM_020081072.1;XM_020087343.1;XM_020089849.1;XM_020091800.1;XM_020101448.1;XM_020103259.1;XM_020103873.1;XM_020109719.1;XM_020112536.1
GO:0007266	Rho protein signal transduction	BP	3	14	0.149289	0.514513	XM_020082802.1;XM_020088366.1;XM_020101850.1
GO:0035023	regulation of Rho protein signal transduction	BP	3	14	0.149289	0.514513	XM_020082802.1;XM_020088366.1;XM_020101850.1
GO:0048666	neuron development	BP	19	152	0.153643	0.526755	XM_020078226.1;XM_020082802.1;XM_020089244.1;XM_020091485.1;XM_020092482.1;XM_020094119.1;XM_020097935.1;XM_020099750.1;XM_020101980.1;XM_020102360.1;XM_020102487.1;XM_020102488.1;XM_020106276.1;XM_020107301.1;XM_020108428.1;XM_020110154.1;XM_020110597.1;XM_020111423.1;XM_020112536.1
GO:0022892	substrate-specific transporter activity	MF	69	673	0.153768	0.551128	XM_020078126.1;XM_020078602.1;XM_020078883.1;XM_020079049.1;XM_020079398.1;XM_020079789.1;XM_020079957.1;XM_020080022.1;XM_020080803.1;XM_020081684.1;XM_020081778.1;XM_020083646.1;XM_020083862.1;XM_020084207.1;XM_020084404.1;XM_020084519.1;XM_020085131.1;XM_020085423.1;XM_020085467.1;XM_020085484.1;XM_020085618.1;XM_020087119.1;XM_020087654.1;XM_020087981.1;XM_020089082.1;XM_020089643.1;XM_020089…
GO:0044707	single-multicellular organism process	BP	146	1387	0.153929	0.526755	XM_020078114.1;XM_020078197.1;XM_020078226.1;XM_020078313.1;XM_020078468.1;XM_020078773.1;XM_020078928.1;XM_020078949.1;XM_020079105.1;XM_020079421.1;XM_020079480.1;XM_020080037.1;XM_020080503.1;XM_020081005.1;XM_020081632.1;XM_020081687.1;XM_020081802.1;XM_020082398.1;XM_020082420.1;XM_020082684.1;XM_020082802.1;XM_020083220.1;XM_020083304.1;XM_020083740.1;XM_020084089.1;XM_020084435.1;XM_020084…
GO:0003013	circulatory system process	BP	14	107	0.155665	0.526755	XM_020078226.1;XM_020081072.1;XM_020083740.1;XM_020087343.1;XM_020089849.1;XM_020090144.1;XM_020090146.1;XM_020091800.1;XM_020101448.1;XM_020102136.1;XM_020103259.1;XM_020103873.1;XM_020109719.1;XM_020112536.1
GO:0048812	neuron projection morphogenesis	BP	15	116	0.155835	0.526755	XM_020078226.1;XM_020082802.1;XM_020089244.1;XM_020091485.1;XM_020092482.1;XM_020097935.1;XM_020101980.1;XM_020102360.1;XM_020102487.1;XM_020102488.1;XM_020106276.1;XM_020107301.1;XM_020108428.1;XM_020110154.1;XM_020112536.1
GO:0030030	cell projection organization	BP	22	180	0.156359	0.526755	XM_020078226.1;XM_020078692.1;XM_020082802.1;XM_020085442.1;XM_020089244.1;XM_020090251.1;XM_020091485.1;XM_020092482.1;XM_020097935.1;XM_020101980.1;XM_020102360.1;XM_020102487.1;XM_020102488.1;XM_020106276.1;XM_020107301.1;XM_020108428.1;XM_020109446.1;XM_020110144.1;XM_020110154.1;XM_020112536.1;XM_020113466.1;XM_020113987.1
GO:0097485	neuron projection guidance	BP	10	72	0.159141	0.526755	XM_020078226.1;XM_020082802.1;XM_020092482.1;XM_020097935.1;XM_020102360.1;XM_020106276.1;XM_020107301.1;XM_020108428.1;XM_020110154.1;XM_020112536.1
GO:0016053	organic acid biosynthetic process	BP	6	38	0.159651	0.526755	XM_020088431.1;XM_020089872.1;XM_020090378.1;XM_020090379.1;XM_020098406.1;XM_020098408.1
GO:0046394	carboxylic acid biosynthetic process	BP	6	38	0.159651	0.526755	XM_020088431.1;XM_020089872.1;XM_020090378.1;XM_020090379.1;XM_020098406.1;XM_020098408.1
GO:1901981	phosphatidylinositol phosphate binding	MF	2	8	0.16015	0.56081	XM_020078292.1;XM_020102421.1
GO:1990138	neuron projection extension	BP	4	22	0.160291	0.526755	XM_020091485.1;XM_020097935.1;XM_020102487.1;XM_020102488.1
GO:0004702	receptor signaling protein serine/threonine kinase activity	MF	5	32	0.160451	0.56081	XM_020089244.1;XM_020089389.1;XM_020089559.1;XM_020090323.1;XM_020091835.1
GO:0032501	multicellular organismal process	BP	167	1601	0.164327	0.526755	XM_020078114.1;XM_020078197.1;XM_020078226.1;XM_020078313.1;XM_020078468.1;XM_020078773.1;XM_020078928.1;XM_020078949.1;XM_020079105.1;XM_020079421.1;XM_020079480.1;XM_020080037.1;XM_020080319.1;XM_020080503.1;XM_020081005.1;XM_020081072.1;XM_020081632.1;XM_020081687.1;XM_020081802.1;XM_020081936.1;XM_020082398.1;XM_020082420.1;XM_020082684.1;XM_020082802.1;XM_020083220.1;XM_020083304.1;XM_020083…
GO:0030001	metal ion transport	BP	36	314	0.169515	0.526755	XM_020078126.1;XM_020079398.1;XM_020080803.1;XM_020083862.1;XM_020085423.1;XM_020085467.1;XM_020085618.1;XM_020085943.1;XM_020087981.1;XM_020088046.1;XM_020089643.1;XM_020091103.1;XM_020091800.1;XM_020092123.1;XM_020092611.1;XM_020094259.1;XM_020094850.1;XM_020096180.1;XM_020096608.1;XM_020096680.1;XM_020096681.1;XM_020096686.1;XM_020098807.1;XM_020099390.1;XM_020101555.1;XM_020101688.1;XM_020102…
GO:0004866	endopeptidase inhibitor activity	MF	3	16	0.17276	0.56081	XM_020089323.1;XM_020094149.1;XM_020108119.1
GO:0005819	spindle	CC	4	22	0.172812	0.663108	XM_020091485.1;XM_020091800.1;XM_020100730.1;XM_020101850.1
GO:0005929	cilium	CC	4	22	0.172812	0.663108	XM_020087280.1;XM_020092734.1;XM_020094201.1;XM_020113646.1
GO:0003713	transcription coactivator activity	MF	1	2	0.17351	0.56081	XM_020108988.1
GO:0004114	3',5'-cyclic-nucleotide phosphodiesterase activity	MF	1	2	0.17351	0.56081	XM_020090001.1
GO:0004611	phosphoenolpyruvate carboxykinase activity	MF	1	2	0.17351	0.56081	XM_020113089.1
GO:0005326	neurotransmitter transporter activity	MF	1	2	0.17351	0.56081	XM_020092613.1
GO:0016297	acyl-[acyl-carrier-protein] hydrolase activity	MF	1	2	0.17351	0.56081	XM_020082803.1
GO:0016722	oxidoreductase activity, oxidizing metal ions	MF	1	2	0.17351	0.56081	XM_020093824.1
GO:0016723	oxidoreductase activity, oxidizing metal ions, NAD or NADP as acceptor	MF	1	2	0.17351	0.56081	XM_020093824.1
GO:0019955	cytokine binding	MF	1	2	0.17351	0.56081	XM_020106393.1
GO:0007632	visual behavior	BP	3	15	0.173859	0.526755	XM_020078928.1;XM_020089456.1;XM_020099559.1
GO:0010038	response to metal ion	BP	3	15	0.173859	0.526755	XM_020091800.1;XM_020097853.1;XM_020107604.1
GO:0007264	small GTPase mediated signal transduction	BP	6	39	0.174206	0.526755	XM_020078928.1;XM_020082802.1;XM_020087420.1;XM_020088366.1;XM_020090251.1;XM_020101850.1
GO:0043005	neuron projection	CC	6	38	0.17571	0.663108	XM_020088092.1;XM_020096545.1;XM_020096686.1;XM_020106276.1;XM_020108988.1;XM_020110144.1
GO:0048856	anatomical structure development	BP	136	1297	0.177028	0.526755	XM_020078114.1;XM_020078197.1;XM_020078226.1;XM_020078313.1;XM_020078468.1;XM_020078692.1;XM_020078928.1;XM_020079105.1;XM_020079421.1;XM_020080037.1;XM_020080503.1;XM_020081632.1;XM_020081687.1;XM_020081690.1;XM_020081802.1;XM_020082091.1;XM_020082398.1;XM_020082420.1;XM_020082684.1;XM_020082802.1;XM_020083220.1;XM_020083304.1;XM_020083739.1;XM_020083740.1;XM_020084089.1;XM_020084435.1;XM_020084…
GO:0051234	establishment of localization	BP	176	1697	0.177783	0.526755	XM_020078126.1;XM_020078292.1;XM_020078602.1;XM_020078860.1;XM_020078883.1;XM_020078897.1;XM_020079049.1;XM_020079398.1;XM_020079421.1;XM_020079440.1;XM_020079463.1;XM_020079480.1;XM_020079789.1;XM_020079957.1;XM_020080649.1;XM_020080803.1;XM_020080811.1;XM_020081676.1;XM_020081684.1;XM_020081778.1;XM_020082802.1;XM_020082954.1;XM_020083535.1;XM_020083646.1;XM_020083688.1;XM_020083862.1;XM_020084…
GO:0072527	pyrimidine-containing compound metabolic process	BP	5	31	0.178648	0.526755	XM_020081929.1;XM_020096321.1;XM_020096323.1;XM_020096324.1;XM_020111403.1
GO:0016125	sterol metabolic process	BP	2	8	0.17903	0.526755	XM_020093342.1;XM_020093343.1
GO:0018958	phenol-containing compound metabolic process	BP	2	8	0.17903	0.526755	XM_020100392.1;XM_020104951.1
GO:0021537	telencephalon development	BP	2	8	0.17903	0.526755	XM_020082802.1;XM_020098448.1
GO:0035904	aorta development	BP	2	8	0.17903	0.526755	XM_020092482.1;XM_020108821.1
GO:0050770	regulation of axonogenesis	BP	2	8	0.17903	0.526755	XM_020089244.1;XM_020097935.1
GO:0050808	synapse organization	BP	2	8	0.17903	0.526755	XM_020107301.1;XM_020110597.1
GO:0051017	actin filament bundle assembly	BP	2	8	0.17903	0.526755	XM_020082802.1;XM_020101850.1
GO:0060840	artery development	BP	2	8	0.17903	0.526755	XM_020092482.1;XM_020108821.1
GO:0061572	actin filament bundle organization	BP	2	8	0.17903	0.526755	XM_020082802.1;XM_020101850.1
GO:0070997	neuron death	BP	2	8	0.17903	0.526755	XM_020096630.1;XM_020106563.1
GO:1902414	protein localization to cell junction	BP	2	8	0.17903	0.526755	XM_020103869.1;XM_020108988.1
GO:0044708	single-organism behavior	BP	4	23	0.180057	0.526755	XM_020078928.1;XM_020089456.1;XM_020096545.1;XM_020099559.1
GO:0051129	negative regulation of cellular component organization	BP	4	23	0.180057	0.526755	XM_020082802.1;XM_020092578.1;XM_020092734.1;XM_020111143.1
GO:1901607	alpha-amino acid biosynthetic process	BP	4	23	0.180057	0.526755	XM_020090378.1;XM_020090379.1;XM_020098406.1;XM_020098408.1
GO:0032990	cell part morphogenesis	BP	18	147	0.183527	0.526755	XM_020078226.1;XM_020078692.1;XM_020082802.1;XM_020085442.1;XM_020089244.1;XM_020091485.1;XM_020092482.1;XM_020097935.1;XM_020101980.1;XM_020102360.1;XM_020102487.1;XM_020102488.1;XM_020106276.1;XM_020107301.1;XM_020108428.1;XM_020110154.1;XM_020112536.1;XM_020113466.1
GO:0048858	cell projection morphogenesis	BP	18	147	0.183527	0.526755	XM_020078226.1;XM_020078692.1;XM_020082802.1;XM_020085442.1;XM_020089244.1;XM_020091485.1;XM_020092482.1;XM_020097935.1;XM_020101980.1;XM_020102360.1;XM_020102487.1;XM_020102488.1;XM_020106276.1;XM_020107301.1;XM_020108428.1;XM_020110154.1;XM_020112536.1;XM_020113466.1
GO:0001840	neural plate development	BP	1	2	0.185251	0.526755	XM_020092482.1
GO:0001959	regulation of cytokine-mediated signaling pathway	BP	1	2	0.185251	0.526755	XM_020079421.1
GO:0002027	regulation of heart rate	BP	1	2	0.185251	0.526755	XM_020103873.1
GO:0002200	somatic diversification of immune receptors	BP	1	2	0.185251	0.526755	XM_020097513.1
GO:0002274	myeloid leukocyte activation	BP	1	2	0.185251	0.526755	XM_020097513.1
GO:0002443	leukocyte mediated immunity	BP	1	2	0.185251	0.526755	XM_020097513.1
GO:0002562	somatic diversification of immune receptors via germline recombination within a single locus	BP	1	2	0.185251	0.526755	XM_020097513.1
GO:0002687	positive regulation of leukocyte migration	BP	1	2	0.185251	0.526755	XM_020082802.1
GO:0002690	positive regulation of leukocyte chemotaxis	BP	1	2	0.185251	0.526755	XM_020082802.1
GO:0006534	cysteine metabolic process	BP	1	2	0.185251	0.526755	XM_020099008.1
GO:0006577	amino-acid betaine metabolic process	BP	1	2	0.185251	0.526755	XM_020099385.1
GO:0006578	amino-acid betaine biosynthetic process	BP	1	2	0.185251	0.526755	XM_020099385.1
GO:0006582	melanin metabolic process	BP	1	2	0.185251	0.526755	XM_020100392.1
GO:0006584	catecholamine metabolic process	BP	1	2	0.185251	0.526755	XM_020104951.1
GO:0006986	response to unfolded protein	BP	1	2	0.185251	0.526755	XM_020113646.1
GO:0007091	metaphase/anaphase transition of mitotic cell cycle	BP	1	2	0.185251	0.526755	XM_020101850.1
GO:0009712	catechol-containing compound metabolic process	BP	1	2	0.185251	0.526755	XM_020104951.1
GO:0010831	positive regulation of myotube differentiation	BP	1	2	0.185251	0.526755	XM_020089244.1
GO:0010965	regulation of mitotic sister chromatid separation	BP	1	2	0.185251	0.526755	XM_020101850.1
GO:0015893	drug transport	BP	1	2	0.185251	0.526755	XM_020085466.1
GO:0016444	somatic cell DNA recombination	BP	1	2	0.185251	0.526755	XM_020097513.1
GO:0021884	forebrain neuron development	BP	1	2	0.185251	0.526755	XM_020082802.1
GO:0030071	regulation of mitotic metaphase/anaphase transition	BP	1	2	0.185251	0.526755	XM_020101850.1
GO:0030575	nuclear body organization	BP	1	2	0.185251	0.526755	XM_020090432.1
GO:0030859	polarized epithelial cell differentiation	BP	1	2	0.185251	0.526755	XM_020090251.1
GO:0031058	positive regulation of histone modification	BP	1	2	0.185251	0.526755	XM_020094048.1
GO:0032768	regulation of monooxygenase activity	BP	1	2	0.185251	0.526755	XM_020090280.1
GO:0033045	regulation of sister chromatid segregation	BP	1	2	0.185251	0.526755	XM_020101850.1
GO:0033047	regulation of mitotic sister chromatid segregation	BP	1	2	0.185251	0.526755	XM_020101850.1
GO:0035108	limb morphogenesis	BP	1	2	0.185251	0.526755	XM_020079105.1
GO:0035725	sodium ion transmembrane transport	BP	1	2	0.185251	0.526755	XM_020103220.1
GO:0042743	hydrogen peroxide metabolic process	BP	1	2	0.185251	0.526755	XM_020082802.1
GO:0042822	pyridoxal phosphate metabolic process	BP	1	2	0.185251	0.526755	XM_020089630.1
GO:0042823	pyridoxal phosphate biosynthetic process	BP	1	2	0.185251	0.526755	XM_020089630.1
GO:0043271	negative regulation of ion transport	BP	1	2	0.185251	0.526755	XM_020103873.1
GO:0043462	regulation of ATPase activity	BP	1	2	0.185251	0.526755	XM_020103873.1
GO:0043535	regulation of blood vessel endothelial cell migration	BP	1	2	0.185251	0.526755	XM_020098352.1
GO:0044784	metaphase/anaphase transition of cell cycle	BP	1	2	0.185251	0.526755	XM_020101850.1
GO:0045445	myoblast differentiation	BP	1	2	0.185251	0.526755	XM_020089244.1
GO:0045446	endothelial cell differentiation	BP	1	2	0.185251	0.526755	XM_020092482.1
GO:0045661	regulation of myoblast differentiation	BP	1	2	0.185251	0.526755	XM_020089244.1
GO:0045773	positive regulation of axon extension	BP	1	2	0.185251	0.526755	XM_020097935.1
GO:0046184	aldehyde biosynthetic process	BP	1	2	0.185251	0.526755	XM_020089630.1
GO:0046677	response to antibiotic	BP	1	2	0.185251	0.526755	XM_020097853.1
GO:0048318	axial mesoderm development	BP	1	2	0.185251	0.526755	XM_020097865.1
GO:0048639	positive regulation of developmental growth	BP	1	2	0.185251	0.526755	XM_020097935.1
GO:0050772	positive regulation of axonogenesis	BP	1	2	0.185251	0.526755	XM_020097935.1
GO:0051100	negative regulation of binding	BP	1	2	0.185251	0.526755	XM_020110144.1
GO:0051148	negative regulation of muscle cell differentiation	BP	1	2	0.185251	0.526755	XM_020109921.1
GO:0051155	positive regulation of striated muscle cell differentiation	BP	1	2	0.185251	0.526755	XM_020089244.1
GO:0051304	chromosome separation	BP	1	2	0.185251	0.526755	XM_020101850.1
GO:0051306	mitotic sister chromatid separation	BP	1	2	0.185251	0.526755	XM_020101850.1
GO:0051341	regulation of oxidoreductase activity	BP	1	2	0.185251	0.526755	XM_020090280.1
GO:0051384	response to glucocorticoid	BP	1	2	0.185251	0.526755	XM_020103530.1
GO:0055013	cardiac muscle cell development	BP	1	2	0.185251	0.526755	XM_020106276.1
GO:0060173	limb development	BP	1	2	0.185251	0.526755	XM_020079105.1
GO:0060759	regulation of response to cytokine stimulus	BP	1	2	0.185251	0.526755	XM_020079421.1
GO:0071624	positive regulation of granulocyte chemotaxis	BP	1	2	0.185251	0.526755	XM_020082802.1
GO:1901617	organic hydroxy compound biosynthetic process	BP	1	2	0.185251	0.526755	XM_020089630.1
GO:1902099	regulation of metaphase/anaphase transition of cell cycle	BP	1	2	0.185251	0.526755	XM_020101850.1
GO:1903034	regulation of response to wounding	BP	1	2	0.185251	0.526755	XM_020089529.1
GO:1903310	positive regulation of chromatin modification	BP	1	2	0.185251	0.526755	XM_020094048.1
GO:0035239	tube morphogenesis	BP	8	57	0.18652	0.529388	XM_020078928.1;XM_020083740.1;XM_020091086.1;XM_020092482.1;XM_020097865.1;XM_020102063.1;XM_020104955.1;XM_020111009.1
GO:0022607	cellular component assembly	BP	38	337	0.188818	0.530394	XM_020078883.1;XM_020079398.1;XM_020080037.1;XM_020082802.1;XM_020083304.1;XM_020084692.1;XM_020089354.1;XM_020090251.1;XM_020090406.1;XM_020092141.1;XM_020092482.1;XM_020092578.1;XM_020092734.1;XM_020092899.1;XM_020093586.1;XM_020094201.1;XM_020094666.1;XM_020096608.1;XM_020097935.1;XM_020099390.1;XM_020099987.1;XM_020101555.1;XM_020101850.1;XM_020102078.1;XM_020102944.1;XM_020104955.1;XM_020106…
GO:0009116	nucleoside metabolic process	BP	6	40	0.189279	0.530394	XM_020081929.1;XM_020091011.1;XM_020096321.1;XM_020096323.1;XM_020096324.1;XM_020111403.1
GO:0030509	BMP signaling pathway	BP	6	40	0.189279	0.530394	XM_020078773.1;XM_020079105.1;XM_020090432.1;XM_020091086.1;XM_020091516.1;XM_020097865.1
GO:0044283	small molecule biosynthetic process	BP	6	40	0.189279	0.530394	XM_020088431.1;XM_020089872.1;XM_020090378.1;XM_020090379.1;XM_020098406.1;XM_020098408.1
GO:0071772	response to BMP	BP	6	40	0.189279	0.530394	XM_020078773.1;XM_020079105.1;XM_020090432.1;XM_020091086.1;XM_020091516.1;XM_020097865.1
GO:0071773	cellular response to BMP stimulus	BP	6	40	0.189279	0.530394	XM_020078773.1;XM_020079105.1;XM_020090432.1;XM_020091086.1;XM_020091516.1;XM_020097865.1
GO:1901657	glycosyl compound metabolic process	BP	6	40	0.189279	0.530394	XM_020081929.1;XM_020091011.1;XM_020096321.1;XM_020096323.1;XM_020096324.1;XM_020111403.1
GO:0003779	actin binding	MF	7	52	0.189794	0.587866	XM_020084089.1;XM_020084160.1;XM_020092578.1;XM_020100468.1;XM_020106276.1;XM_020108988.1;XM_020111143.1
GO:0005881	cytoplasmic microtubule	CC	1	2	0.190506	0.663108	XM_020094201.1
GO:0016459	myosin complex	CC	1	2	0.190506	0.663108	XM_020106276.1
GO:0032432	actin filament bundle	CC	1	2	0.190506	0.663108	XM_020106276.1
GO:0036338	viral membrane	CC	1	2	0.190506	0.663108	XM_020089448.1
GO:0048770	pigment granule	CC	1	2	0.190506	0.663108	XM_020082802.1
GO:0071705	nitrogen compound transport	BP	10	75	0.190842	0.533804	XM_020084533.1;XM_020086568.1;XM_020089774.1;XM_020093712.1;XM_020095701.1;XM_020096426.1;XM_020098616.1;XM_020104013.1;XM_020107604.1;XM_020113072.1
GO:0006812	cation transport	BP	50	454	0.193868	0.541288	XM_020078126.1;XM_020078883.1;XM_020079398.1;XM_020079789.1;XM_020080803.1;XM_020083862.1;XM_020084404.1;XM_020084533.1;XM_020085423.1;XM_020085467.1;XM_020085618.1;XM_020085943.1;XM_020086568.1;XM_020087981.1;XM_020088046.1;XM_020089643.1;XM_020089686.1;XM_020089890.1;XM_020091103.1;XM_020091800.1;XM_020092123.1;XM_020092611.1;XM_020094259.1;XM_020094850.1;XM_020096180.1;XM_020096426.1;XM_020096…
GO:0004112	cyclic-nucleotide phosphodiesterase activity	MF	2	9	0.19407	0.587866	XM_020081633.1;XM_020090001.1
GO:0004954	prostanoid receptor activity	MF	2	9	0.19407	0.587866	XM_020080831.1;XM_020104602.1
GO:0004955	prostaglandin receptor activity	MF	2	9	0.19407	0.587866	XM_020080831.1;XM_020104602.1
GO:0051213	dioxygenase activity	MF	2	9	0.19407	0.587866	XM_020087426.1;XM_020099008.1
GO:0050877	neurological system process	BP	16	130	0.19527	0.544218	XM_020080037.1;XM_020080319.1;XM_020094942.1;XM_020096545.1;XM_020097073.1;XM_020098807.1;XM_020099451.1;XM_020101093.1;XM_020106276.1;XM_020106759.1;XM_020108238.1;XM_020108239.1;XM_020109446.1;XM_020110068.1;XM_020112488.1;XM_020113987.1
GO:0005244	voltage-gated ion channel activity	MF	3	17	0.196497	0.587866	XM_020085423.1;XM_020089643.1;XM_020094850.1
GO:0022832	voltage-gated channel activity	MF	3	17	0.196497	0.587866	XM_020085423.1;XM_020089643.1;XM_020094850.1
GO:0030414	peptidase inhibitor activity	MF	3	17	0.196497	0.587866	XM_020089323.1;XM_020094149.1;XM_020108119.1
GO:0061135	endopeptidase regulator activity	MF	3	17	0.196497	0.587866	XM_020089323.1;XM_020094149.1;XM_020108119.1
GO:0019637	organophosphate metabolic process	BP	35	310	0.198262	0.551561	XM_020081785.1;XM_020081929.1;XM_020082802.1;XM_020084796.1;XM_020085478.1;XM_020088173.1;XM_020088186.1;XM_020088431.1;XM_020089460.1;XM_020089461.1;XM_020089630.1;XM_020089872.1;XM_020089968.1;XM_020091011.1;XM_020091800.1;XM_020093356.1;XM_020094438.1;XM_020094942.1;XM_020095487.1;XM_020096034.1;XM_020096321.1;XM_020096323.1;XM_020096324.1;XM_020098278.1;XM_020102550.1;XM_020103580.1;XM_020105…
GO:0007420	brain development	BP	8	58	0.199266	0.551893	XM_020082802.1;XM_020087426.1;XM_020092482.1;XM_020094048.1;XM_020094918.1;XM_020098448.1;XM_020104581.1;XM_020113987.1
GO:0060322	head development	BP	8	58	0.199266	0.551893	XM_020082802.1;XM_020087426.1;XM_020092482.1;XM_020094048.1;XM_020094918.1;XM_020098448.1;XM_020104581.1;XM_020113987.1
GO:0010256	endomembrane system organization	BP	3	16	0.199453	0.551893	XM_020082802.1;XM_020090251.1;XM_020106276.1
GO:0032101	regulation of response to external stimulus	BP	4	24	0.200578	0.553992	XM_020082802.1;XM_020089529.1;XM_020097935.1;XM_020110144.1
GO:0006164	purine nucleotide biosynthetic process	BP	12	94	0.201289	0.553992	XM_020081785.1;XM_020085478.1;XM_020088173.1;XM_020088186.1;XM_020091011.1;XM_020094942.1;XM_020095487.1;XM_020096034.1;XM_020098278.1;XM_020105138.1;XM_020105948.1;XM_020107882.1
GO:0009152	purine ribonucleotide biosynthetic process	BP	12	94	0.201289	0.553992	XM_020081785.1;XM_020085478.1;XM_020088173.1;XM_020088186.1;XM_020091011.1;XM_020094942.1;XM_020095487.1;XM_020096034.1;XM_020098278.1;XM_020105138.1;XM_020105948.1;XM_020107882.1
GO:0046872	metal ion binding	MF	121	1240	0.203138	0.602753	XM_020078103.1;XM_020078468.1;XM_020078569.1;XM_020078702.1;XM_020078712.1;XM_020078859.1;XM_020079045.1;XM_020079312.1;XM_020079375.1;XM_020080011.1;XM_020080233.1;XM_020080270.1;XM_020080636.1;XM_020080953.1;XM_020081103.1;XM_020081653.1;XM_020082653.1;XM_020082803.1;XM_020082873.1;XM_020083484.1;XM_020083840.1;XM_020084207.1;XM_020084711.1;XM_020085683.1;XM_020086028.1;XM_020086034.1;XM_020086…
GO:0048522	positive regulation of cellular process	BP	24	206	0.203738	0.55582	XM_020079105.1;XM_020079421.1;XM_020082802.1;XM_020089244.1;XM_020089389.1;XM_020090251.1;XM_020090318.1;XM_020090406.1;XM_020090432.1;XM_020091800.1;XM_020091835.1;XM_020094048.1;XM_020096034.1;XM_020096545.1;XM_020097935.1;XM_020098352.1;XM_020102377.1;XM_020102627.1;XM_020103333.1;XM_020107762.1;XM_020110144.1;XM_020112658.1;XM_020113323.1;XM_020113441.1
GO:0009064	glutamine family amino acid metabolic process	BP	6	41	0.204832	0.55582	XM_020096305.1;XM_020099668.1;XM_020099669.1;XM_020107286.1;XM_020109022.1;XM_020109765.1
GO:0009142	nucleoside triphosphate biosynthetic process	BP	6	41	0.204832	0.55582	XM_020081929.1;XM_020096321.1;XM_020096323.1;XM_020096324.1;XM_020105948.1;XM_020111403.1
GO:0009199	ribonucleoside triphosphate metabolic process	BP	6	41	0.204832	0.55582	XM_020081929.1;XM_020096321.1;XM_020096323.1;XM_020096324.1;XM_020105948.1;XM_020111403.1
GO:0009201	ribonucleoside triphosphate biosynthetic process	BP	6	41	0.204832	0.55582	XM_020081929.1;XM_020096321.1;XM_020096323.1;XM_020096324.1;XM_020105948.1;XM_020111403.1
GO:0022604	regulation of cell morphogenesis	BP	6	41	0.204832	0.55582	XM_020082802.1;XM_020089244.1;XM_020090251.1;XM_020097935.1;XM_020106276.1;XM_020110144.1
GO:0043086	negative regulation of catalytic activity	BP	6	41	0.204832	0.55582	XM_020078410.1;XM_020083033.1;XM_020094149.1;XM_020094317.1;XM_020103873.1;XM_020108119.1
GO:0060560	developmental growth involved in morphogenesis	BP	6	41	0.204832	0.55582	XM_020089244.1;XM_020091485.1;XM_020092734.1;XM_020097935.1;XM_020102487.1;XM_020102488.1
GO:0016788	hydrolase activity, acting on ester bonds	MF	47	458	0.206195	0.603503	XM_020078226.1;XM_020078313.1;XM_020079439.1;XM_020081633.1;XM_020082802.1;XM_020082803.1;XM_020082873.1;XM_020084711.1;XM_020087125.1;XM_020087301.1;XM_020087866.1;XM_020088000.1;XM_020088023.1;XM_020090001.1;XM_020090425.1;XM_020091402.1;XM_020091606.1;XM_020092791.1;XM_020093342.1;XM_020093343.1;XM_020093356.1;XM_020094269.1;XM_020094438.1;XM_020095292.1;XM_020095947.1;XM_020096412.1;XM_020096…
GO:0008081	phosphoric diester hydrolase activity	MF	4	26	0.206725	0.603503	XM_020081633.1;XM_020082873.1;XM_020090001.1;XM_020094269.1
GO:0016903	oxidoreductase activity, acting on the aldehyde or oxo group of donors	MF	5	35	0.208444	0.603655	XM_020091393.1;XM_020091758.1;XM_020097273.1;XM_020098908.1;XM_020103936.1
GO:0031410	cytoplasmic vesicle	CC	14	110	0.209762	0.716357	XM_020078897.1;XM_020079480.1;XM_020080162.1;XM_020082802.1;XM_020082954.1;XM_020092055.1;XM_020098707.1;XM_020100392.1;XM_020104148.1;XM_020105111.1;XM_020105263.1;XM_020108988.1;XM_020109858.1;XM_020111143.1
GO:0000904	cell morphogenesis involved in differentiation	BP	13	104	0.209882	0.568523	XM_020078226.1;XM_020082802.1;XM_020089244.1;XM_020090251.1;XM_020092482.1;XM_020097935.1;XM_020101850.1;XM_020102487.1;XM_020102488.1;XM_020107301.1;XM_020108428.1;XM_020110144.1;XM_020112536.1
GO:0043623	cellular protein complex assembly	BP	10	77	0.21341	0.574179	XM_020082802.1;XM_020084692.1;XM_020092578.1;XM_020094666.1;XM_020099987.1;XM_020102078.1;XM_020110092.1;XM_020111143.1;XM_020112658.1;XM_020113441.1
GO:0007265	Ras protein signal transduction	BP	5	33	0.213861	0.574179	XM_020078928.1;XM_020082802.1;XM_020088366.1;XM_020090251.1;XM_020101850.1
GO:0040008	regulation of growth	BP	5	33	0.213861	0.574179	XM_020082225.1;XM_020089244.1;XM_020097935.1;XM_020104574.1;XM_020107301.1
GO:0016829	lyase activity	MF	12	102	0.214206	0.615418	XM_020085478.1;XM_020087159.1;XM_020088186.1;XM_020089610.1;XM_020094942.1;XM_020095487.1;XM_020098677.1;XM_020103220.1;XM_020105138.1;XM_020108428.1;XM_020112700.1;XM_020113089.1
GO:0031175	neuron projection development	BP	15	123	0.214946	0.574179	XM_020078226.1;XM_020082802.1;XM_020089244.1;XM_020091485.1;XM_020092482.1;XM_020097935.1;XM_020101980.1;XM_020102360.1;XM_020102487.1;XM_020102488.1;XM_020106276.1;XM_020107301.1;XM_020108428.1;XM_020110154.1;XM_020112536.1
GO:0000819	sister chromatid segregation	BP	2	9	0.216061	0.574179	XM_020090406.1;XM_020101850.1
GO:0007088	regulation of mitotic nuclear division	BP	2	9	0.216061	0.574179	XM_020090406.1;XM_020101850.1
GO:0008643	carbohydrate transport	BP	2	9	0.216061	0.574179	XM_020093712.1;XM_020098616.1
GO:0009066	aspartate family amino acid metabolic process	BP	2	9	0.216061	0.574179	XM_020090378.1;XM_020090379.1
GO:0048738	cardiac muscle tissue development	BP	2	9	0.216061	0.574179	XM_020106276.1;XM_020111009.1
GO:0050708	regulation of protein secretion	BP	2	9	0.216061	0.574179	XM_020098707.1;XM_020104148.1
GO:0051783	regulation of nuclear division	BP	2	9	0.216061	0.574179	XM_020090406.1;XM_020101850.1
GO:0009150	purine ribonucleotide metabolic process	BP	14	114	0.217433	0.576832	XM_020081785.1;XM_020085478.1;XM_020088173.1;XM_020088186.1;XM_020091011.1;XM_020094942.1;XM_020095487.1;XM_020096034.1;XM_020098278.1;XM_020105138.1;XM_020105948.1;XM_020107882.1;XM_020108428.1;XM_020112700.1
GO:0061134	peptidase regulator activity	MF	3	18	0.220957	0.626215	XM_020089323.1;XM_020094149.1;XM_020108119.1
GO:0019787	ubiquitin-like protein transferase activity	MF	6	45	0.221424	0.626215	XM_020078326.1;XM_020088538.1;XM_020101164.1;XM_020101850.1;XM_020110194.1;XM_020113987.1
GO:0031344	regulation of cell projection organization	BP	4	25	0.221752	0.587268	XM_020082802.1;XM_020089244.1;XM_020097935.1;XM_020110144.1
GO:0065008	regulation of biological quality	BP	39	353	0.222127	0.587268	XM_020078126.1;XM_020078226.1;XM_020078773.1;XM_020078928.1;XM_020081072.1;XM_020082802.1;XM_020083739.1;XM_020088046.1;XM_020088173.1;XM_020089082.1;XM_020089244.1;XM_020089323.1;XM_020089849.1;XM_020091800.1;XM_020092578.1;XM_020093252.1;XM_020093824.1;XM_020094259.1;XM_020096545.1;XM_020096870.1;XM_020097408.1;XM_020097864.1;XM_020097935.1;XM_020098198.1;XM_020098807.1;XM_020101000.1;XM_020101…
GO:0006935	chemotaxis	BP	11	87	0.223696	0.589397	XM_020078226.1;XM_020082802.1;XM_020092482.1;XM_020097935.1;XM_020102360.1;XM_020106276.1;XM_020107301.1;XM_020108428.1;XM_020110154.1;XM_020112536.1;XM_020112645.1
GO:0033043	regulation of organelle organization	BP	11	87	0.223696	0.589397	XM_020082802.1;XM_020090406.1;XM_020091552.1;XM_020092578.1;XM_020092734.1;XM_020094048.1;XM_020097436.1;XM_020101850.1;XM_020111143.1;XM_020112658.1;XM_020113441.1
GO:0097458	neuron part	CC	6	41	0.22405	0.73061	XM_020088092.1;XM_020096545.1;XM_020096686.1;XM_020106276.1;XM_020108988.1;XM_020110144.1
GO:0005057	receptor signaling protein activity	MF	5	36	0.225387	0.632168	XM_020089244.1;XM_020089389.1;XM_020089559.1;XM_020090323.1;XM_020091835.1
GO:0033059	cellular pigmentation	BP	3	17	0.225861	0.591215	XM_020080037.1;XM_020100392.1;XM_020113466.1
GO:0030141	secretory granule	CC	2	9	0.226045	0.73061	XM_020108988.1;XM_020111143.1
GO:0099503	secretory vesicle	CC	2	9	0.226045	0.73061	XM_020108988.1;XM_020111143.1
GO:0006163	purine nucleotide metabolic process	BP	14	115	0.227032	0.591215	XM_020081785.1;XM_020085478.1;XM_020088173.1;XM_020088186.1;XM_020091011.1;XM_020094942.1;XM_020095487.1;XM_020096034.1;XM_020098278.1;XM_020105138.1;XM_020105948.1;XM_020107882.1;XM_020108428.1;XM_020112700.1
GO:0015296	anion:cation symporter activity	MF	2	10	0.228768	0.632168	XM_020079957.1;XM_020096426.1
GO:0015377	cation:chloride symporter activity	MF	2	10	0.228768	0.632168	XM_020079957.1;XM_020096426.1
GO:0046903	secretion	BP	5	34	0.232232	0.591215	XM_020079480.1;XM_020090406.1;XM_020098707.1;XM_020104148.1;XM_020108988.1
GO:0042330	taxis	BP	11	88	0.234913	0.591215	XM_020078226.1;XM_020082802.1;XM_020092482.1;XM_020097935.1;XM_020102360.1;XM_020106276.1;XM_020107301.1;XM_020108428.1;XM_020110154.1;XM_020112536.1;XM_020112645.1
GO:0016798	hydrolase activity, acting on glycosyl bonds	MF	8	65	0.235467	0.643557	XM_020078611.1;XM_020078821.1;XM_020079375.1;XM_020079723.1;XM_020079767.1;XM_020085336.1;XM_020088838.1;XM_020095302.1
GO:0032989	cellular component morphogenesis	BP	28	249	0.236066	0.591215	XM_020078226.1;XM_020078692.1;XM_020080037.1;XM_020082802.1;XM_020085442.1;XM_020089244.1;XM_020090251.1;XM_020091485.1;XM_020092141.1;XM_020092482.1;XM_020092734.1;XM_020093586.1;XM_020094201.1;XM_020097935.1;XM_020101850.1;XM_020101980.1;XM_020102360.1;XM_020102487.1;XM_020102488.1;XM_020104955.1;XM_020106276.1;XM_020107301.1;XM_020108428.1;XM_020109898.1;XM_020110144.1;XM_020110154.1;XM_020112…
GO:0016791	phosphatase activity	MF	21	195	0.236886	0.643557	XM_020078226.1;XM_020087125.1;XM_020087301.1;XM_020087866.1;XM_020088023.1;XM_020091402.1;XM_020093356.1;XM_020095947.1;XM_020096412.1;XM_020096839.1;XM_020097761.1;XM_020098123.1;XM_020098448.1;XM_020100900.1;XM_020100901.1;XM_020101355.1;XM_020102009.1;XM_020110144.1;XM_020110333.1;XM_020112536.1;XM_020112549.1
GO:0001525	angiogenesis	BP	6	43	0.237214	0.591215	XM_020078226.1;XM_020081632.1;XM_020083220.1;XM_020084554.1;XM_020090432.1;XM_020112536.1
GO:0032535	regulation of cellular component size	BP	7	52	0.239221	0.591215	XM_020082802.1;XM_020089244.1;XM_020092578.1;XM_020097935.1;XM_020111143.1;XM_020112658.1;XM_020113441.1
GO:0044092	negative regulation of molecular function	BP	7	52	0.239221	0.591215	XM_020078410.1;XM_020083033.1;XM_020094149.1;XM_020094317.1;XM_020103873.1;XM_020108119.1;XM_020110144.1
GO:0048736	appendage development	BP	7	52	0.239221	0.591215	XM_020078114.1;XM_020079105.1;XM_020080037.1;XM_020083740.1;XM_020092482.1;XM_020105820.1;XM_020113466.1
GO:0009966	regulation of signal transduction	BP	30	269	0.240736	0.591215	XM_020078126.1;XM_020078292.1;XM_020078313.1;XM_020078773.1;XM_020078928.1;XM_020079421.1;XM_020082802.1;XM_020088366.1;XM_020089759.1;XM_020090144.1;XM_020090146.1;XM_020090251.1;XM_020090318.1;XM_020090432.1;XM_020091516.1;XM_020091800.1;XM_020093586.1;XM_020094259.1;XM_020095657.1;XM_020097707.1;XM_020101760.1;XM_020101850.1;XM_020101859.1;XM_020102360.1;XM_020107762.1;XM_020109757.1;XM_020110…
GO:0050767	regulation of neurogenesis	BP	4	26	0.243473	0.591215	XM_020082802.1;XM_020089244.1;XM_020097935.1;XM_020110597.1
GO:0005539	glycosaminoglycan binding	MF	3	19	0.245979	0.643557	XM_020081632.1;XM_020083220.1;XM_020110144.1
GO:0008252	nucleotidase activity	MF	1	3	0.248638	0.643557	XM_020093356.1
GO:0016712	oxidoreductase activity, acting on paired donors, with incorporation or reduction of molecular oxygen, reduced flavin or flavoprotein as one donor, and incorporation of one atom of oxygen	MF	1	3	0.248638	0.643557	XM_020093662.1
GO:0042393	histone binding	MF	1	3	0.248638	0.643557	XM_020107762.1
GO:0061630	ubiquitin protein ligase activity	MF	1	3	0.248638	0.643557	XM_020088538.1
GO:0061659	ubiquitin-like protein ligase activity	MF	1	3	0.248638	0.643557	XM_020088538.1
GO:0046873	metal ion transmembrane transporter activity	MF	18	166	0.24889	0.643557	XM_020079398.1;XM_020080803.1;XM_020085423.1;XM_020089643.1;XM_020092123.1;XM_020094850.1;XM_020096204.1;XM_020096608.1;XM_020096686.1;XM_020098807.1;XM_020099390.1;XM_020101555.1;XM_020101688.1;XM_020102458.1;XM_020102625.1;XM_020104581.1;XM_020112625.1;XM_020112777.1
GO:0009187	cyclic nucleotide metabolic process	BP	5	35	0.251029	0.591215	XM_020088173.1;XM_020091800.1;XM_020096034.1;XM_020108428.1;XM_020112700.1
GO:0007409	axonogenesis	BP	9	71	0.251573	0.591215	XM_020078226.1;XM_020089244.1;XM_020092482.1;XM_020097935.1;XM_020102487.1;XM_020102488.1;XM_020107301.1;XM_020108428.1;XM_020112536.1
GO:0048667	cell morphogenesis involved in neuron differentiation	BP	9	71	0.251573	0.591215	XM_020078226.1;XM_020089244.1;XM_020092482.1;XM_020097935.1;XM_020102487.1;XM_020102488.1;XM_020107301.1;XM_020108428.1;XM_020112536.1
GO:0030799	regulation of cyclic nucleotide metabolic process	BP	3	18	0.252879	0.591215	XM_020088173.1;XM_020091800.1;XM_020096034.1
GO:0030900	forebrain development	BP	3	18	0.252879	0.591215	XM_020082802.1;XM_020092482.1;XM_020098448.1
GO:0032147	activation of protein kinase activity	BP	3	18	0.252879	0.591215	XM_020089389.1;XM_020091835.1;XM_020096545.1
GO:0035162	embryonic hemopoiesis	BP	3	18	0.252879	0.591215	XM_020086547.1;XM_020108821.1;XM_020111377.1
GO:0002694	regulation of leukocyte activation	BP	2	10	0.253669	0.591215	XM_020079421.1;XM_020082802.1
GO:0003303	BMP signaling pathway involved in heart jogging	BP	2	10	0.253669	0.591215	XM_020091086.1;XM_020097865.1
GO:0006970	response to osmotic stress	BP	2	10	0.253669	0.591215	XM_020082802.1;XM_020103220.1
GO:0030595	leukocyte chemotaxis	BP	2	10	0.253669	0.591215	XM_020082802.1;XM_020097935.1
GO:0031123	RNA 3'-end processing	BP	2	10	0.253669	0.591215	XM_020082830.1;XM_020082831.1
GO:0050795	regulation of behavior	BP	2	10	0.253669	0.591215	XM_020082802.1;XM_020097935.1
GO:0050865	regulation of cell activation	BP	2	10	0.253669	0.591215	XM_020079421.1;XM_020082802.1
GO:0050920	regulation of chemotaxis	BP	2	10	0.253669	0.591215	XM_020082802.1;XM_020097935.1
GO:0051249	regulation of lymphocyte activation	BP	2	10	0.253669	0.591215	XM_020079421.1;XM_020082802.1
GO:0060326	cell chemotaxis	BP	2	10	0.253669	0.591215	XM_020082802.1;XM_020097935.1
GO:0061312	BMP signaling pathway involved in heart development	BP	2	10	0.253669	0.591215	XM_020091086.1;XM_020097865.1
GO:0071621	granulocyte chemotaxis	BP	2	10	0.253669	0.591215	XM_020082802.1;XM_020097935.1
GO:0097529	myeloid leukocyte migration	BP	2	10	0.253669	0.591215	XM_020082802.1;XM_020097935.1
GO:0097530	granulocyte migration	BP	2	10	0.253669	0.591215	XM_020082802.1;XM_020097935.1
GO:0098813	nuclear chromosome segregation	BP	2	10	0.253669	0.591215	XM_020090406.1;XM_020101850.1
GO:1901213	regulation of transcription from RNA polymerase II promoter involved in heart development	BP	2	10	0.253669	0.591215	XM_020091086.1;XM_020097865.1
GO:0009156	ribonucleoside monophosphate biosynthetic process	BP	6	44	0.253958	0.591215	XM_020081929.1;XM_020091011.1;XM_020096321.1;XM_020096323.1;XM_020096324.1;XM_020111403.1
GO:0009161	ribonucleoside monophosphate metabolic process	BP	6	44	0.253958	0.591215	XM_020081929.1;XM_020091011.1;XM_020096321.1;XM_020096323.1;XM_020096324.1;XM_020111403.1
GO:0051130	positive regulation of cellular component organization	BP	7	53	0.254418	0.591215	XM_020082802.1;XM_020090406.1;XM_020094048.1;XM_020097935.1;XM_020110144.1;XM_020112658.1;XM_020113441.1
GO:0051239	regulation of multicellular organismal process	BP	22	194	0.25545	0.591215	XM_020078197.1;XM_020078226.1;XM_020079105.1;XM_020079480.1;XM_020082802.1;XM_020083220.1;XM_020083304.1;XM_020084089.1;XM_020084554.1;XM_020087343.1;XM_020089244.1;XM_020090432.1;XM_020091592.1;XM_020091800.1;XM_020094119.1;XM_020097733.1;XM_020097935.1;XM_020098352.1;XM_020103259.1;XM_020103873.1;XM_020110597.1;XM_020112536.1
GO:0010646	regulation of cell communication	BP	34	311	0.260886	0.591215	XM_020078126.1;XM_020078292.1;XM_020078313.1;XM_020078773.1;XM_020078928.1;XM_020079421.1;XM_020081331.1;XM_020082802.1;XM_020085417.1;XM_020088366.1;XM_020089759.1;XM_020090144.1;XM_020090146.1;XM_020090251.1;XM_020090318.1;XM_020090432.1;XM_020091516.1;XM_020091800.1;XM_020093586.1;XM_020094259.1;XM_020095657.1;XM_020097707.1;XM_020101760.1;XM_020101850.1;XM_020101859.1;XM_020102360.1;XM_020106…
GO:0003008	system process	BP	31	282	0.262367	0.591215	XM_020078226.1;XM_020080037.1;XM_020080319.1;XM_020081072.1;XM_020083740.1;XM_020087343.1;XM_020088046.1;XM_020089849.1;XM_020090144.1;XM_020090146.1;XM_020091800.1;XM_020094942.1;XM_020096545.1;XM_020097073.1;XM_020098807.1;XM_020099451.1;XM_020101093.1;XM_020101448.1;XM_020102136.1;XM_020103259.1;XM_020103873.1;XM_020106276.1;XM_020106759.1;XM_020108238.1;XM_020108239.1;XM_020109446.1;XM_020109…
GO:0019438	aromatic compound biosynthetic process	BP	64	607	0.263749	0.591215	XM_020078773.1;XM_020079105.1;XM_020079670.1;XM_020081785.1;XM_020081929.1;XM_020083267.1;XM_020085452.1;XM_020085478.1;XM_020086429.1;XM_020086547.1;XM_020086600.1;XM_020087389.1;XM_020087496.1;XM_020088173.1;XM_020088186.1;XM_020088431.1;XM_020089244.1;XM_020089630.1;XM_020089872.1;XM_020090231.1;XM_020090288.1;XM_020090432.1;XM_020090978.1;XM_020091011.1;XM_020091086.1;XM_020091440.1;XM_020091…
GO:0000982	transcription factor activity, RNA polymerase II core promoter proximal region sequence-specific binding	MF	2	11	0.263821	0.667855	XM_020105775.1;XM_020110488.1
GO:0005126	cytokine receptor binding	MF	2	11	0.263821	0.667855	XM_020105626.1;XM_020107914.1
GO:0005496	steroid binding	MF	2	11	0.263821	0.667855	XM_020080154.1;XM_020105418.1
GO:0001649	osteoblast differentiation	BP	1	3	0.264592	0.591215	XM_020079105.1
GO:0001838	embryonic epithelial tube formation	BP	1	3	0.264592	0.591215	XM_020083740.1
GO:0002686	negative regulation of leukocyte migration	BP	1	3	0.264592	0.591215	XM_020097935.1
GO:0002689	negative regulation of leukocyte chemotaxis	BP	1	3	0.264592	0.591215	XM_020097935.1
GO:0002831	regulation of response to biotic stimulus	BP	1	3	0.264592	0.591215	XM_020082802.1
GO:0003171	atrioventricular valve development	BP	1	3	0.264592	0.591215	XM_020091086.1
GO:0006081	cellular aldehyde metabolic process	BP	1	3	0.264592	0.591215	XM_020089630.1
GO:0006167	AMP biosynthetic process	BP	1	3	0.264592	0.591215	XM_020091011.1
GO:0006536	glutamate metabolic process	BP	1	3	0.264592	0.591215	XM_020109022.1
GO:0006569	tryptophan catabolic process	BP	1	3	0.264592	0.591215	XM_020080743.1
GO:0006684	sphingomyelin metabolic process	BP	1	3	0.264592	0.591215	XM_020094438.1
GO:0007568	aging	BP	1	3	0.264592	0.591215	XM_020095193.1
GO:0007569	cell aging	BP	1	3	0.264592	0.591215	XM_020095193.1
GO:0007611	learning or memory	BP	1	3	0.264592	0.591215	XM_020096545.1
GO:0009074	aromatic amino acid family catabolic process	BP	1	3	0.264592	0.591215	XM_020080743.1
GO:0009310	amine catabolic process	BP	1	3	0.264592	0.591215	XM_020080743.1
GO:0009411	response to UV	BP	1	3	0.264592	0.591215	XM_020097853.1
GO:0009615	response to virus	BP	1	3	0.264592	0.591215	XM_020082802.1
GO:0010591	regulation of lamellipodium assembly	BP	1	3	0.264592	0.591215	XM_020082802.1
GO:0010976	positive regulation of neuron projection development	BP	1	3	0.264592	0.591215	XM_020097935.1
GO:0016331	morphogenesis of embryonic epithelium	BP	1	3	0.264592	0.591215	XM_020083740.1
GO:0016601	Rac protein signal transduction	BP	1	3	0.264592	0.591215	XM_020078928.1
GO:0017156	calcium ion regulated exocytosis	BP	1	3	0.264592	0.591215	XM_020079480.1
GO:0017158	regulation of calcium ion-dependent exocytosis	BP	1	3	0.264592	0.591215	XM_020079480.1
GO:0019748	secondary metabolic process	BP	1	3	0.264592	0.591215	XM_020100392.1
GO:0021988	olfactory lobe development	BP	1	3	0.264592	0.591215	XM_020098448.1
GO:0030032	lamellipodium assembly	BP	1	3	0.264592	0.591215	XM_020082802.1
GO:0030100	regulation of endocytosis	BP	1	3	0.264592	0.591215	XM_020082802.1
GO:0030307	positive regulation of cell growth	BP	1	3	0.264592	0.591215	XM_020097935.1
GO:0030516	regulation of axon extension	BP	1	3	0.264592	0.591215	XM_020097935.1
GO:0031214	biomineral tissue development	BP	1	3	0.264592	0.591215	XM_020087137.1
GO:0031346	positive regulation of cell projection organization	BP	1	3	0.264592	0.591215	XM_020097935.1
GO:0031960	response to corticosteroid	BP	1	3	0.264592	0.591215	XM_020103530.1
GO:0032233	positive regulation of actin filament bundle assembly	BP	1	3	0.264592	0.591215	XM_020082802.1
GO:0033336	caudal fin development	BP	1	3	0.264592	0.591215	XM_020092482.1
GO:0035020	regulation of Rac protein signal transduction	BP	1	3	0.264592	0.591215	XM_020078928.1
GO:0042402	cellular biogenic amine catabolic process	BP	1	3	0.264592	0.591215	XM_020080743.1
GO:0042436	indole-containing compound catabolic process	BP	1	3	0.264592	0.591215	XM_020080743.1
GO:0042471	ear morphogenesis	BP	1	3	0.264592	0.591215	XM_020092482.1
GO:0042472	inner ear morphogenesis	BP	1	3	0.264592	0.591215	XM_020092482.1
GO:0045055	regulated exocytosis	BP	1	3	0.264592	0.591215	XM_020079480.1
GO:0045666	positive regulation of neuron differentiation	BP	1	3	0.264592	0.591215	XM_020097935.1
GO:0045806	negative regulation of endocytosis	BP	1	3	0.264592	0.591215	XM_020082802.1
GO:0046033	AMP metabolic process	BP	1	3	0.264592	0.591215	XM_020091011.1
GO:0046218	indolalkylamine catabolic process	BP	1	3	0.264592	0.591215	XM_020080743.1
GO:0048521	negative regulation of behavior	BP	1	3	0.264592	0.591215	XM_020097935.1
GO:0048668	collateral sprouting	BP	1	3	0.264592	0.591215	XM_020089244.1
GO:0048670	regulation of collateral sprouting	BP	1	3	0.264592	0.591215	XM_020089244.1
GO:0048754	branching morphogenesis of an epithelial tube	BP	1	3	0.264592	0.591215	XM_020078928.1
GO:0050688	regulation of defense response to virus	BP	1	3	0.264592	0.591215	XM_020082802.1
GO:0050890	cognition	BP	1	3	0.264592	0.591215	XM_020096545.1
GO:0050918	positive chemotaxis	BP	1	3	0.264592	0.591215	XM_020097935.1
GO:0050922	negative regulation of chemotaxis	BP	1	3	0.264592	0.591215	XM_020097935.1
GO:0050926	regulation of positive chemotaxis	BP	1	3	0.264592	0.591215	XM_020097935.1
GO:0050927	positive regulation of positive chemotaxis	BP	1	3	0.264592	0.591215	XM_020097935.1
GO:0051047	positive regulation of secretion	BP	1	3	0.264592	0.591215	XM_020090406.1
GO:0051149	positive regulation of muscle cell differentiation	BP	1	3	0.264592	0.591215	XM_020089244.1
GO:0051607	defense response to virus	BP	1	3	0.264592	0.591215	XM_020082802.1
GO:0061138	morphogenesis of a branching epithelium	BP	1	3	0.264592	0.591215	XM_020078928.1
GO:0071623	negative regulation of granulocyte chemotaxis	BP	1	3	0.264592	0.591215	XM_020097935.1
GO:0072175	epithelial tube formation	BP	1	3	0.264592	0.591215	XM_020083740.1
GO:0097581	lamellipodium organization	BP	1	3	0.264592	0.591215	XM_020082802.1
GO:1902743	regulation of lamellipodium organization	BP	1	3	0.264592	0.591215	XM_020082802.1
GO:1903305	regulation of regulated secretory pathway	BP	1	3	0.264592	0.591215	XM_020079480.1
GO:0005874	microtubule	CC	2	10	0.264929	0.83077	XM_020094201.1;XM_020101850.1
GO:0072522	purine-containing compound biosynthetic process	BP	12	100	0.265449	0.591848	XM_020081785.1;XM_020085478.1;XM_020088173.1;XM_020088186.1;XM_020091011.1;XM_020094942.1;XM_020095487.1;XM_020096034.1;XM_020098278.1;XM_020105138.1;XM_020105948.1;XM_020107882.1
GO:0044089	positive regulation of cellular component biogenesis	BP	4	27	0.265642	0.591848	XM_020082802.1;XM_020090406.1;XM_020112658.1;XM_020113441.1
GO:0006357	regulation of transcription from RNA polymerase II promoter	BP	14	119	0.267077	0.593334	XM_020078773.1;XM_020079105.1;XM_020086547.1;XM_020090288.1;XM_020090432.1;XM_020091086.1;XM_020091516.1;XM_020094918.1;XM_020097865.1;XM_020098703.1;XM_020105775.1;XM_020106572.1;XM_020110488.1;XM_020111009.1
GO:0007423	sensory organ development	BP	14	119	0.267077	0.593334	XM_020078226.1;XM_020078468.1;XM_020079421.1;XM_020089456.1;XM_020090288.1;XM_020090432.1;XM_020092482.1;XM_020094048.1;XM_020094119.1;XM_020102063.1;XM_020104955.1;XM_020105096.1;XM_020110597.1;XM_020112536.1
GO:0098805	whole membrane	CC	19	162	0.267852	0.83077	XM_020079421.1;XM_020079480.1;XM_020079789.1;XM_020081684.1;XM_020082802.1;XM_020083646.1;XM_020084404.1;XM_020084819.1;XM_020085484.1;XM_020090251.1;XM_020092666.1;XM_020094193.1;XM_020096545.1;XM_020101658.1;XM_020103249.1;XM_020105214.1;XM_020107301.1;XM_020107604.1;XM_020113961.1
GO:0001775	cell activation	BP	5	36	0.270188	0.598524	XM_020079421.1;XM_020082802.1;XM_020097513.1;XM_020108988.1;XM_020111143.1
GO:0033333	fin development	BP	5	36	0.270188	0.598524	XM_020078114.1;XM_020080037.1;XM_020092482.1;XM_020105820.1;XM_020113466.1
GO:0044463	cell projection part	CC	5	35	0.270803	0.83077	XM_020082802.1;XM_020092734.1;XM_020096545.1;XM_020096686.1;XM_020113646.1
GO:0015301	anion:anion antiporter activity	MF	3	20	0.271406	0.682285	XM_020087119.1;XM_020105226.1;XM_020111311.1
GO:0061061	muscle structure development	BP	10	82	0.274037	0.60618	XM_020078928.1;XM_020083304.1;XM_020087660.1;XM_020089244.1;XM_020092482.1;XM_020097935.1;XM_020105775.1;XM_020106276.1;XM_020109921.1;XM_020111009.1
GO:0006366	transcription from RNA polymerase II promoter	BP	14	120	0.277458	0.61218	XM_020078773.1;XM_020079105.1;XM_020086547.1;XM_020090288.1;XM_020090432.1;XM_020091086.1;XM_020091516.1;XM_020094918.1;XM_020097865.1;XM_020098703.1;XM_020105775.1;XM_020106572.1;XM_020110488.1;XM_020111009.1
GO:0055086	nucleobase-containing small molecule metabolic process	BP	28	255	0.277543	0.61218	XM_020081785.1;XM_020081929.1;XM_020084796.1;XM_020085478.1;XM_020088173.1;XM_020088186.1;XM_020088431.1;XM_020089460.1;XM_020089461.1;XM_020089872.1;XM_020089968.1;XM_020091011.1;XM_020091800.1;XM_020093356.1;XM_020094942.1;XM_020095487.1;XM_020096034.1;XM_020096321.1;XM_020096323.1;XM_020096324.1;XM_020098278.1;XM_020103580.1;XM_020105138.1;XM_020105948.1;XM_020107882.1;XM_020108428.1;XM_020111…
GO:0070887	cellular response to chemical stimulus	BP	25	226	0.278874	0.61424	XM_020078773.1;XM_020079105.1;XM_020079421.1;XM_020080891.1;XM_020080953.1;XM_020082802.1;XM_020084737.1;XM_020086034.1;XM_020088203.1;XM_020089489.1;XM_020089661.1;XM_020090231.1;XM_020090432.1;XM_020091086.1;XM_020091516.1;XM_020091556.1;XM_020097865.1;XM_020097935.1;XM_020098259.1;XM_020101404.1;XM_020102351.1;XM_020103530.1;XM_020106393.1;XM_020106829.1;XM_020111423.1
GO:0010639	negative regulation of organelle organization	BP	3	19	0.280319	0.61479	XM_020092578.1;XM_020092734.1;XM_020111143.1
GO:0045664	regulation of neuron differentiation	BP	3	19	0.280319	0.61479	XM_020082802.1;XM_020089244.1;XM_020097935.1
GO:0046649	lymphocyte activation	BP	3	19	0.280319	0.61479	XM_020079421.1;XM_020082802.1;XM_020097513.1
GO:0006915	apoptotic process	BP	17	149	0.280989	0.615222	XM_020078928.1;XM_020079105.1;XM_020079852.1;XM_020082802.1;XM_020086547.1;XM_020089323.1;XM_020090432.1;XM_020096545.1;XM_020096630.1;XM_020101355.1;XM_020102377.1;XM_020105160.1;XM_020106563.1;XM_020107545.1;XM_020108988.1;XM_020110144.1;XM_020110764.1
GO:0006732	coenzyme metabolic process	BP	11	92	0.281741	0.615222	XM_020082726.1;XM_020088011.1;XM_020088431.1;XM_020089460.1;XM_020089461.1;XM_020089630.1;XM_020089872.1;XM_020097705.1;XM_020098406.1;XM_020098408.1;XM_020098677.1
GO:0010562	positive regulation of phosphorus metabolic process	BP	8	64	0.28211	0.615222	XM_020089389.1;XM_020090251.1;XM_020090432.1;XM_020091800.1;XM_020091835.1;XM_020096034.1;XM_020096545.1;XM_020113323.1
GO:0045937	positive regulation of phosphate metabolic process	BP	8	64	0.28211	0.615222	XM_020089389.1;XM_020090251.1;XM_020090432.1;XM_020091800.1;XM_020091835.1;XM_020096034.1;XM_020096545.1;XM_020113323.1
GO:0016023	cytoplasmic, membrane-bounded vesicle	CC	13	108	0.28462	0.847758	XM_020078897.1;XM_020080162.1;XM_020082802.1;XM_020082954.1;XM_020092055.1;XM_020098707.1;XM_020100392.1;XM_020104148.1;XM_020105111.1;XM_020105263.1;XM_020108988.1;XM_020109858.1;XM_020111143.1
GO:0005856	cytoskeleton	CC	34	306	0.285708	0.847758	XM_020078860.1;XM_020079917.1;XM_020081757.1;XM_020082420.1;XM_020082802.1;XM_020084089.1;XM_020084160.1;XM_020084435.1;XM_020084692.1;XM_020087120.1;XM_020088509.1;XM_020089225.1;XM_020089527.1;XM_020089706.1;XM_020089730.1;XM_020091485.1;XM_020091800.1;XM_020094201.1;XM_020094666.1;XM_020098396.1;XM_020099987.1;XM_020100468.1;XM_020100730.1;XM_020101478.1;XM_020101850.1;XM_020102078.1;XM_020106…
GO:0007018	microtubule-based movement	BP	4	28	0.288156	0.626143	XM_020078692.1;XM_020089706.1;XM_020093586.1;XM_020094201.1
GO:0008652	cellular amino acid biosynthetic process	BP	4	28	0.288156	0.626143	XM_020090378.1;XM_020090379.1;XM_020098406.1;XM_020098408.1
GO:0009141	nucleoside triphosphate metabolic process	BP	6	46	0.288334	0.626143	XM_020081929.1;XM_020096321.1;XM_020096323.1;XM_020096324.1;XM_020105948.1;XM_020111403.1
GO:0015297	antiporter activity	MF	4	30	0.288471	0.687027	XM_020087119.1;XM_020105226.1;XM_020106233.1;XM_020111311.1
GO:0003146	heart jogging	BP	2	11	0.291392	0.627645	XM_020091086.1;XM_020097865.1
GO:0003158	endothelium development	BP	2	11	0.291392	0.627645	XM_020092482.1;XM_020097865.1
GO:0032400	melanosome localization	BP	2	11	0.291392	0.627645	XM_020080037.1;XM_020113466.1
GO:0051875	pigment granule localization	BP	2	11	0.291392	0.627645	XM_020080037.1;XM_020113466.1
GO:0061371	determination of heart left/right asymmetry	BP	2	11	0.291392	0.627645	XM_020091086.1;XM_020097865.1
GO:0061564	axon development	BP	9	74	0.291789	0.627645	XM_020078226.1;XM_020089244.1;XM_020092482.1;XM_020097935.1;XM_020102487.1;XM_020102488.1;XM_020107301.1;XM_020108428.1;XM_020112536.1
GO:1901362	organic cyclic compound biosynthetic process	BP	65	623	0.291871	0.627645	XM_020078773.1;XM_020079049.1;XM_020079105.1;XM_020079670.1;XM_020081785.1;XM_020081929.1;XM_020083267.1;XM_020085452.1;XM_020085478.1;XM_020086429.1;XM_020086547.1;XM_020086600.1;XM_020087389.1;XM_020087496.1;XM_020088173.1;XM_020088186.1;XM_020088431.1;XM_020089244.1;XM_020089630.1;XM_020089872.1;XM_020090231.1;XM_020090288.1;XM_020090432.1;XM_020090978.1;XM_020091011.1;XM_020091086.1;XM_020091…
GO:0031401	positive regulation of protein modification process	BP	8	65	0.296754	0.637258	XM_020089389.1;XM_020090251.1;XM_020090432.1;XM_020091800.1;XM_020091835.1;XM_020094048.1;XM_020096545.1;XM_020113323.1
GO:0044822	poly(A) RNA binding	MF	3	21	0.297095	0.687027	XM_020089738.1;XM_020102487.1;XM_020102488.1
GO:0070735	protein-glycine ligase activity	MF	2	12	0.29888	0.687027	XM_020094201.1;XM_020112250.1
GO:0000902	cell morphogenesis	BP	21	190	0.30209	0.647814	XM_020078226.1;XM_020078692.1;XM_020082802.1;XM_020085442.1;XM_020089244.1;XM_020090251.1;XM_020091485.1;XM_020092482.1;XM_020097935.1;XM_020101850.1;XM_020101980.1;XM_020102360.1;XM_020102487.1;XM_020102488.1;XM_020106276.1;XM_020107301.1;XM_020108428.1;XM_020110144.1;XM_020110154.1;XM_020112536.1;XM_020113466.1
GO:0016705	oxidoreductase activity, acting on paired donors, with incorporation or reduction of molecular oxygen	MF	8	70	0.302105	0.687027	XM_020078079.1;XM_020082653.1;XM_020088431.1;XM_020093662.1;XM_020099385.1;XM_020101689.1;XM_020104950.1;XM_020104951.1
GO:0045595	regulation of cell differentiation	BP	13	113	0.304957	0.652152	XM_020078928.1;XM_020079105.1;XM_020079400.1;XM_020082802.1;XM_020084089.1;XM_020086547.1;XM_020089244.1;XM_020090251.1;XM_020097935.1;XM_020109921.1;XM_020110144.1;XM_020110597.1;XM_020111989.1
GO:0014902	myotube differentiation	BP	3	20	0.308004	0.652152	XM_020087660.1;XM_020089244.1;XM_020092482.1
GO:0035270	endocrine system development	BP	3	20	0.308004	0.652152	XM_020083740.1;XM_020089323.1;XM_020097865.1
GO:0045321	leukocyte activation	BP	3	20	0.308004	0.652152	XM_020079421.1;XM_020082802.1;XM_020097513.1
GO:0072525	pyridine-containing compound biosynthetic process	BP	3	20	0.308004	0.652152	XM_020088431.1;XM_020089630.1;XM_020089872.1
GO:0072521	purine-containing compound metabolic process	BP	14	123	0.309348	0.652152	XM_020081785.1;XM_020085478.1;XM_020088173.1;XM_020088186.1;XM_020091011.1;XM_020094942.1;XM_020095487.1;XM_020096034.1;XM_020098278.1;XM_020105138.1;XM_020105948.1;XM_020107882.1;XM_020108428.1;XM_020112700.1
GO:0008219	cell death	BP	21	191	0.310712	0.652152	XM_020078928.1;XM_020079105.1;XM_020079303.1;XM_020079852.1;XM_020082802.1;XM_020085131.1;XM_020086547.1;XM_020089323.1;XM_020090432.1;XM_020096545.1;XM_020096630.1;XM_020101355.1;XM_020102377.1;XM_020105160.1;XM_020105775.1;XM_020106563.1;XM_020107545.1;XM_020108988.1;XM_020110144.1;XM_020110764.1;XM_020113646.1
GO:0016265	death	BP	21	191	0.310712	0.652152	XM_020078928.1;XM_020079105.1;XM_020079303.1;XM_020079852.1;XM_020082802.1;XM_020085131.1;XM_020086547.1;XM_020089323.1;XM_020090432.1;XM_020096545.1;XM_020096630.1;XM_020101355.1;XM_020102377.1;XM_020105160.1;XM_020105775.1;XM_020106563.1;XM_020107545.1;XM_020108988.1;XM_020110144.1;XM_020110764.1;XM_020113646.1
GO:0000165	MAPK cascade	BP	4	29	0.31092	0.652152	XM_020089244.1;XM_020090251.1;XM_020090432.1;XM_020096669.1
GO:0023014	signal transduction by protein phosphorylation	BP	4	29	0.31092	0.652152	XM_020089244.1;XM_020090251.1;XM_020090432.1;XM_020096669.1
GO:0030031	cell projection assembly	BP	4	29	0.31092	0.652152	XM_020082802.1;XM_020090251.1;XM_020106276.1;XM_020113466.1
GO:0032268	regulation of cellular protein metabolic process	BP	26	240	0.311386	0.652152	XM_020078410.1;XM_020078928.1;XM_020079081.1;XM_020081145.1;XM_020081331.1;XM_020082802.1;XM_020083033.1;XM_020083406.1;XM_020087125.1;XM_020087445.1;XM_020089389.1;XM_020090251.1;XM_020090432.1;XM_020091800.1;XM_020091835.1;XM_020094048.1;XM_020094149.1;XM_020094317.1;XM_020095570.1;XM_020096545.1;XM_020097436.1;XM_020098198.1;XM_020100885.1;XM_020103522.1;XM_020108119.1;XM_020113323.1
GO:0007178	transmembrane receptor protein serine/threonine kinase signaling pathway	BP	10	85	0.312671	0.652152	XM_020078773.1;XM_020078891.1;XM_020079105.1;XM_020089759.1;XM_020090432.1;XM_020091086.1;XM_020091516.1;XM_020097865.1;XM_020099530.1;XM_020101354.1
GO:0019725	cellular homeostasis	BP	10	85	0.312671	0.652152	XM_020078126.1;XM_020088046.1;XM_020091800.1;XM_020093824.1;XM_020094259.1;XM_020096870.1;XM_020097408.1;XM_020098198.1;XM_020098807.1;XM_020103873.1
GO:0016879	ligase activity, forming carbon-nitrogen bonds	MF	5	41	0.314923	0.687027	XM_020090378.1;XM_020090379.1;XM_020091011.1;XM_020094201.1;XM_020112250.1
GO:0015399	primary active transmembrane transporter activity	MF	8	71	0.315939	0.687027	XM_020078602.1;XM_020083862.1;XM_020089768.1;XM_020092231.1;XM_020104581.1;XM_020107604.1;XM_020109953.1;XM_020112413.1
GO:0015405	P-P-bond-hydrolysis-driven transmembrane transporter activity	MF	8	71	0.315939	0.687027	XM_020078602.1;XM_020083862.1;XM_020089768.1;XM_020092231.1;XM_020104581.1;XM_020107604.1;XM_020109953.1;XM_020112413.1
GO:0048646	anatomical structure formation involved in morphogenesis	BP	24	221	0.316257	0.652152	XM_020078226.1;XM_020080037.1;XM_020081632.1;XM_020082398.1;XM_020083220.1;XM_020083740.1;XM_020084554.1;XM_020085812.1;XM_020090432.1;XM_020092141.1;XM_020092482.1;XM_020092734.1;XM_020093586.1;XM_020094201.1;XM_020097935.1;XM_020099750.1;XM_020104955.1;XM_020105099.1;XM_020106276.1;XM_020109898.1;XM_020111009.1;XM_020111752.1;XM_020112536.1;XM_020113466.1
GO:0004312	fatty acid synthase activity	MF	1	4	0.316944	0.687027	XM_020082803.1
GO:0008235	metalloexopeptidase activity	MF	1	4	0.316944	0.687027	XM_020078712.1
GO:0010851	cyclase regulator activity	MF	1	4	0.316944	0.687027	XM_020096034.1
GO:0010853	cyclase activator activity	MF	1	4	0.316944	0.687027	XM_020096034.1
GO:0015248	sterol transporter activity	MF	1	4	0.316944	0.687027	XM_020105418.1
GO:0016312	inositol bisphosphate phosphatase activity	MF	1	4	0.316944	0.687027	XM_020091402.1
GO:0016831	carboxy-lyase activity	MF	1	4	0.316944	0.687027	XM_020113089.1
GO:0030249	guanylate cyclase regulator activity	MF	1	4	0.316944	0.687027	XM_020096034.1
GO:0030250	guanylate cyclase activator activity	MF	1	4	0.316944	0.687027	XM_020096034.1
GO:0030276	clathrin binding	MF	1	4	0.316944	0.687027	XM_020086985.1
GO:0046030	inositol trisphosphate phosphatase activity	MF	1	4	0.316944	0.687027	XM_020091402.1
GO:0052743	inositol tetrakisphosphate phosphatase activity	MF	1	4	0.316944	0.687027	XM_020091402.1
GO:0052744	phosphatidylinositol monophosphate phosphatase activity	MF	1	4	0.316944	0.687027	XM_020091402.1
GO:0052745	inositol phosphate phosphatase activity	MF	1	4	0.316944	0.687027	XM_020091402.1
GO:0052827	inositol pentakisphosphate phosphatase activity	MF	1	4	0.316944	0.687027	XM_020091402.1
GO:0098519	nucleotide phosphatase activity, acting on free nucleotides	MF	1	4	0.316944	0.687027	XM_020091402.1
GO:0002009	morphogenesis of an epithelium	BP	11	95	0.318535	0.652152	XM_020078928.1;XM_020083740.1;XM_020085812.1;XM_020090251.1;XM_020091086.1;XM_020092482.1;XM_020094119.1;XM_020097865.1;XM_020104574.1;XM_020111009.1;XM_020113466.1
GO:0071310	cellular response to organic substance	BP	23	212	0.3229	0.652152	XM_020078773.1;XM_020079105.1;XM_020079421.1;XM_020080891.1;XM_020080953.1;XM_020084737.1;XM_020086034.1;XM_020088203.1;XM_020089489.1;XM_020089661.1;XM_020090231.1;XM_020090432.1;XM_020091086.1;XM_020091516.1;XM_020091556.1;XM_020097865.1;XM_020098259.1;XM_020101404.1;XM_020102351.1;XM_020103530.1;XM_020106393.1;XM_020106829.1;XM_020111423.1
GO:0015108	chloride transmembrane transporter activity	MF	3	22	0.32291	0.695794	XM_020079957.1;XM_020092931.1;XM_020096426.1
GO:0045859	regulation of protein kinase activity	BP	6	48	0.323603	0.652152	XM_020078410.1;XM_020089389.1;XM_020091835.1;XM_020094317.1;XM_020096545.1;XM_020113323.1
GO:1903522	regulation of blood circulation	BP	6	48	0.323603	0.652152	XM_020078226.1;XM_020087343.1;XM_020091800.1;XM_020103259.1;XM_020103873.1;XM_020112536.1
GO:0006900	membrane budding	BP	2	12	0.328851	0.652152	XM_020086985.1;XM_020090406.1
GO:0007067	mitotic nuclear division	BP	2	12	0.328851	0.652152	XM_020090406.1;XM_020101850.1
GO:0014904	myotube cell development	BP	2	12	0.328851	0.652152	XM_020087660.1;XM_020092482.1
GO:0051147	regulation of muscle cell differentiation	BP	2	12	0.328851	0.652152	XM_020089244.1;XM_020109921.1
GO:0051647	nucleus localization	BP	2	12	0.328851	0.652152	XM_020103240.1;XM_020106276.1
GO:0010638	positive regulation of organelle organization	BP	5	39	0.329217	0.652152	XM_020082802.1;XM_020090406.1;XM_020094048.1;XM_020112658.1;XM_020113441.1
GO:0043473	pigmentation	BP	5	39	0.329217	0.652152	XM_020080037.1;XM_020100392.1;XM_020105160.1;XM_020108148.1;XM_020113466.1
GO:0098655	cation transmembrane transport	BP	5	39	0.329217	0.652152	XM_020078126.1;XM_020091800.1;XM_020094259.1;XM_020103220.1;XM_020103873.1
GO:0098660	inorganic ion transmembrane transport	BP	5	39	0.329217	0.652152	XM_020078126.1;XM_020091800.1;XM_020094259.1;XM_020103220.1;XM_020103873.1
GO:0098662	inorganic cation transmembrane transport	BP	5	39	0.329217	0.652152	XM_020078126.1;XM_020091800.1;XM_020094259.1;XM_020103220.1;XM_020103873.1
GO:0018130	heterocycle biosynthetic process	BP	64	621	0.330696	0.652152	XM_020078773.1;XM_020079105.1;XM_020079670.1;XM_020081785.1;XM_020081929.1;XM_020083267.1;XM_020085452.1;XM_020085478.1;XM_020086429.1;XM_020086547.1;XM_020086600.1;XM_020087389.1;XM_020087496.1;XM_020088173.1;XM_020088186.1;XM_020088431.1;XM_020089244.1;XM_020089630.1;XM_020089872.1;XM_020090231.1;XM_020090288.1;XM_020090432.1;XM_020090978.1;XM_020091011.1;XM_020091086.1;XM_020091440.1;XM_020091…
GO:0023051	regulation of signaling	BP	30	282	0.330814	0.652152	XM_020078126.1;XM_020078292.1;XM_020078313.1;XM_020078773.1;XM_020078928.1;XM_020079421.1;XM_020082802.1;XM_020088366.1;XM_020089759.1;XM_020090144.1;XM_020090146.1;XM_020090251.1;XM_020090318.1;XM_020090432.1;XM_020091516.1;XM_020091800.1;XM_020093586.1;XM_020094259.1;XM_020095657.1;XM_020097707.1;XM_020101760.1;XM_020101850.1;XM_020101859.1;XM_020102360.1;XM_020107762.1;XM_020109757.1;XM_020110…
GO:0017016	Ras GTPase binding	MF	6	52	0.333396	0.708372	XM_020079734.1;XM_020082802.1;XM_020088032.1;XM_020102723.1;XM_020110789.1;XM_020113680.1
GO:0004842	ubiquitin-protein transferase activity	MF	2	13	0.333653	0.708372	XM_020078326.1;XM_020088538.1
GO:0042692	muscle cell differentiation	BP	7	58	0.333876	0.652152	XM_020078928.1;XM_020087660.1;XM_020089244.1;XM_020092482.1;XM_020097935.1;XM_020106276.1;XM_020109921.1
GO:0008092	cytoskeletal protein binding	MF	20	197	0.334618	0.708372	XM_020079917.1;XM_020082420.1;XM_020084089.1;XM_020084160.1;XM_020089730.1;XM_020091485.1;XM_020091800.1;XM_020092578.1;XM_020092899.1;XM_020094400.1;XM_020100468.1;XM_020100730.1;XM_020101299.1;XM_020101478.1;XM_020106276.1;XM_020106643.1;XM_020108988.1;XM_020110574.1;XM_020111143.1;XM_020113646.1
GO:0006355	regulation of transcription, DNA-templated	BP	37	352	0.33475	0.652152	XM_020078773.1;XM_020079105.1;XM_020079670.1;XM_020083267.1;XM_020085452.1;XM_020086429.1;XM_020086547.1;XM_020086600.1;XM_020087389.1;XM_020087496.1;XM_020089244.1;XM_020090231.1;XM_020090288.1;XM_020090432.1;XM_020090978.1;XM_020091086.1;XM_020091440.1;XM_020091516.1;XM_020093252.1;XM_020094048.1;XM_020094840.1;XM_020094918.1;XM_020097436.1;XM_020097513.1;XM_020097865.1;XM_020098317.1;XM_020098…
GO:1903506	regulation of nucleic acid-templated transcription	BP	37	352	0.33475	0.652152	XM_020078773.1;XM_020079105.1;XM_020079670.1;XM_020083267.1;XM_020085452.1;XM_020086429.1;XM_020086547.1;XM_020086600.1;XM_020087389.1;XM_020087496.1;XM_020089244.1;XM_020090231.1;XM_020090288.1;XM_020090432.1;XM_020090978.1;XM_020091086.1;XM_020091440.1;XM_020091516.1;XM_020093252.1;XM_020094048.1;XM_020094840.1;XM_020094918.1;XM_020097436.1;XM_020097513.1;XM_020097865.1;XM_020098317.1;XM_020098…
GO:0016050	vesicle organization	BP	3	21	0.335774	0.652152	XM_020086985.1;XM_020090406.1;XM_020100392.1
GO:0048882	lateral line development	BP	3	21	0.335774	0.652152	XM_020094119.1;XM_020097935.1;XM_020102063.1
GO:0003170	heart valve development	BP	1	4	0.336213	0.652152	XM_020091086.1
GO:0006084	acetyl-CoA metabolic process	BP	1	4	0.336213	0.652152	XM_020098677.1
GO:0006182	cGMP biosynthetic process	BP	1	4	0.336213	0.652152	XM_020096034.1
GO:0006637	acyl-CoA metabolic process	BP	1	4	0.336213	0.652152	XM_020098677.1
GO:0006826	iron ion transport	BP	1	4	0.336213	0.652152	XM_020092611.1
GO:0006997	nucleus organization	BP	1	4	0.336213	0.652152	XM_020090432.1
GO:0007270	neuron-neuron synaptic transmission	BP	1	4	0.336213	0.652152	XM_020082802.1
GO:0009062	fatty acid catabolic process	BP	1	4	0.336213	0.652152	XM_020083904.1
GO:0016042	lipid catabolic process	BP	1	4	0.336213	0.652152	XM_020083904.1
GO:0018200	peptidyl-glutamic acid modification	BP	1	4	0.336213	0.652152	XM_020094201.1
GO:0021517	ventral spinal cord development	BP	1	4	0.336213	0.652152	XM_020092482.1
GO:0021522	spinal cord motor neuron differentiation	BP	1	4	0.336213	0.652152	XM_020092482.1
GO:0021533	cell differentiation in hindbrain	BP	1	4	0.336213	0.652152	XM_020113987.1
GO:0021872	forebrain generation of neurons	BP	1	4	0.336213	0.652152	XM_020082802.1
GO:0021879	forebrain neuron differentiation	BP	1	4	0.336213	0.652152	XM_020082802.1
GO:0030823	regulation of cGMP metabolic process	BP	1	4	0.336213	0.652152	XM_020096034.1
GO:0030825	positive regulation of cGMP metabolic process	BP	1	4	0.336213	0.652152	XM_020096034.1
GO:0030826	regulation of cGMP biosynthetic process	BP	1	4	0.336213	0.652152	XM_020096034.1
GO:0030828	positive regulation of cGMP biosynthetic process	BP	1	4	0.336213	0.652152	XM_020096034.1
GO:0031958	corticosteroid receptor signaling pathway	BP	1	4	0.336213	0.652152	XM_020103530.1
GO:0035383	thioester metabolic process	BP	1	4	0.336213	0.652152	XM_020098677.1
GO:0035966	response to topologically incorrect protein	BP	1	4	0.336213	0.652152	XM_020113646.1
GO:0042551	neuron maturation	BP	1	4	0.336213	0.652152	XM_020110597.1
GO:0043534	blood vessel endothelial cell migration	BP	1	4	0.336213	0.652152	XM_020098352.1
GO:0044242	cellular lipid catabolic process	BP	1	4	0.336213	0.652152	XM_020083904.1
GO:0045161	neuronal ion channel clustering	BP	1	4	0.336213	0.652152	XM_020110597.1
GO:0046068	cGMP metabolic process	BP	1	4	0.336213	0.652152	XM_020096034.1
GO:0048168	regulation of neuronal synaptic plasticity	BP	1	4	0.336213	0.652152	XM_020078928.1
GO:0048634	regulation of muscle organ development	BP	1	4	0.336213	0.652152	XM_020083304.1
GO:0048663	neuron fate commitment	BP	1	4	0.336213	0.652152	XM_020092482.1
GO:0048665	neuron fate specification	BP	1	4	0.336213	0.652152	XM_020092482.1
GO:0048753	pigment granule organization	BP	1	4	0.336213	0.652152	XM_020100392.1
GO:0050769	positive regulation of neurogenesis	BP	1	4	0.336213	0.652152	XM_020097935.1
GO:0050881	musculoskeletal movement	BP	1	4	0.336213	0.652152	XM_020088046.1
GO:0051297	centrosome organization	BP	1	4	0.336213	0.652152	XM_020090406.1
GO:0051962	positive regulation of nervous system development	BP	1	4	0.336213	0.652152	XM_020097935.1
GO:0055008	cardiac muscle tissue morphogenesis	BP	1	4	0.336213	0.652152	XM_020111009.1
GO:0072329	monocarboxylic acid catabolic process	BP	1	4	0.336213	0.652152	XM_020083904.1
GO:1900373	positive regulation of purine nucleotide biosynthetic process	BP	1	4	0.336213	0.652152	XM_020096034.1
GO:1900544	positive regulation of purine nucleotide metabolic process	BP	1	4	0.336213	0.652152	XM_020096034.1
GO:0015079	potassium ion transmembrane transporter activity	MF	12	114	0.340575	0.716792	XM_020079398.1;XM_020080803.1;XM_020085423.1;XM_020089643.1;XM_020094850.1;XM_020096608.1;XM_020096686.1;XM_020099390.1;XM_020101555.1;XM_020102458.1;XM_020104581.1;XM_020112777.1
GO:0009124	nucleoside monophosphate biosynthetic process	BP	6	49	0.341464	0.661507	XM_020081929.1;XM_020091011.1;XM_020096321.1;XM_020096323.1;XM_020096324.1;XM_020111403.1
GO:0044441	ciliary part	CC	2	12	0.342293	0.945496	XM_020092734.1;XM_020113646.1
GO:0051704	multi-organism process	BP	11	97	0.343649	0.664905	XM_020081936.1;XM_020082802.1;XM_020088101.1;XM_020088286.1;XM_020089529.1;XM_020090406.1;XM_020097513.1;XM_020105263.1;XM_020106491.1;XM_020110764.1;XM_020113646.1
GO:0012501	programmed cell death	BP	20	185	0.344506	0.665728	XM_020078928.1;XM_020079105.1;XM_020079303.1;XM_020079852.1;XM_020082802.1;XM_020085131.1;XM_020086547.1;XM_020089323.1;XM_020090432.1;XM_020096545.1;XM_020096630.1;XM_020101355.1;XM_020102377.1;XM_020105160.1;XM_020105775.1;XM_020106563.1;XM_020107545.1;XM_020108988.1;XM_020110144.1;XM_020110764.1
GO:0005913	cell-cell adherens junction	CC	1	4	0.344767	0.945496	XM_020108988.1
GO:0030425	dendrite	CC	1	4	0.344767	0.945496	XM_020096545.1
GO:0030990	intraciliary transport particle	CC	1	4	0.344767	0.945496	XM_020093586.1
GO:0036477	somatodendritic compartment	CC	1	4	0.344767	0.945496	XM_020096545.1
GO:0005261	cation channel activity	MF	17	167	0.348178	0.718402	XM_020079398.1;XM_020080803.1;XM_020085423.1;XM_020085467.1;XM_020085618.1;XM_020087981.1;XM_020089643.1;XM_020092123.1;XM_020094850.1;XM_020096608.1;XM_020096686.1;XM_020099390.1;XM_020101555.1;XM_020102458.1;XM_020102625.1;XM_020112625.1;XM_020112777.1
GO:0009416	response to light stimulus	BP	5	40	0.349208	0.673972	XM_020078928.1;XM_020089456.1;XM_020097853.1;XM_020099559.1;XM_020110424.1
GO:0051246	regulation of protein metabolic process	BP	26	245	0.350735	0.675441	XM_020078410.1;XM_020078928.1;XM_020079081.1;XM_020081145.1;XM_020081331.1;XM_020082802.1;XM_020083033.1;XM_020083406.1;XM_020087125.1;XM_020087445.1;XM_020089389.1;XM_020090251.1;XM_020090432.1;XM_020091800.1;XM_020091835.1;XM_020094048.1;XM_020094149.1;XM_020094317.1;XM_020095570.1;XM_020096545.1;XM_020097436.1;XM_020098198.1;XM_020100885.1;XM_020103522.1;XM_020108119.1;XM_020113323.1
GO:0007389	pattern specification process	BP	18	166	0.350844	0.675441	XM_020078773.1;XM_020079421.1;XM_020080037.1;XM_020083740.1;XM_020087280.1;XM_020089244.1;XM_020089759.1;XM_020091086.1;XM_020091516.1;XM_020092482.1;XM_020094201.1;XM_020097865.1;XM_020099750.1;XM_020101760.1;XM_020103259.1;XM_020104574.1;XM_020106811.1;XM_020108169.1
GO:0003824	catalytic activity	MF	414	4491	0.350994	0.718402	XM_020078079.1;XM_020078103.1;XM_020078164.1;XM_020078226.1;XM_020078313.1;XM_020078326.1;XM_020078602.1;XM_020078611.1;XM_020078695.1;XM_020078702.1;XM_020078712.1;XM_020078798.1;XM_020078821.1;XM_020079045.1;XM_020079049.1;XM_020079296.1;XM_020079312.1;XM_020079375.1;XM_020079439.1;XM_020079621.1;XM_020079723.1;XM_020079767.1;XM_020079844.1;XM_020079878.1;XM_020079917.1;XM_020080011.1;XM_020080…
GO:0009123	nucleoside monophosphate metabolic process	BP	6	50	0.359422	0.689503	XM_020081929.1;XM_020091011.1;XM_020096321.1;XM_020096323.1;XM_020096324.1;XM_020111403.1
GO:0034654	nucleobase-containing compound biosynthetic process	BP	60	587	0.362421	0.689503	XM_020078773.1;XM_020079105.1;XM_020079670.1;XM_020081785.1;XM_020081929.1;XM_020083267.1;XM_020085452.1;XM_020085478.1;XM_020086429.1;XM_020086547.1;XM_020086600.1;XM_020087389.1;XM_020087496.1;XM_020088173.1;XM_020088186.1;XM_020088431.1;XM_020089244.1;XM_020089872.1;XM_020090231.1;XM_020090288.1;XM_020090432.1;XM_020090978.1;XM_020091011.1;XM_020091086.1;XM_020091440.1;XM_020091516.1;XM_020093…
GO:0070925	organelle assembly	BP	3	22	0.363482	0.689503	XM_020090406.1;XM_020106276.1;XM_020113466.1
GO:1901135	carbohydrate derivative metabolic process	BP	23	217	0.365296	0.689503	XM_020081785.1;XM_020081929.1;XM_020084397.1;XM_020085478.1;XM_020088173.1;XM_020088186.1;XM_020091011.1;XM_020091086.1;XM_020094942.1;XM_020095487.1;XM_020096034.1;XM_020096321.1;XM_020096323.1;XM_020096324.1;XM_020097716.1;XM_020098278.1;XM_020105138.1;XM_020105948.1;XM_020106224.1;XM_020107882.1;XM_020108428.1;XM_020111403.1;XM_020112700.1
GO:0003154	BMP signaling pathway involved in determination of left/right symmetry	BP	2	13	0.36574	0.689503	XM_020091086.1;XM_020097865.1
GO:0016054	organic acid catabolic process	BP	2	13	0.36574	0.689503	XM_020080743.1;XM_020083904.1
GO:0030518	intracellular steroid hormone receptor signaling pathway	BP	2	13	0.36574	0.689503	XM_020086034.1;XM_020103530.1
GO:0030837	negative regulation of actin filament polymerization	BP	2	13	0.36574	0.689503	XM_020092578.1;XM_020111143.1
GO:0031333	negative regulation of protein complex assembly	BP	2	13	0.36574	0.689503	XM_020092578.1;XM_020111143.1
GO:0032272	negative regulation of protein polymerization	BP	2	13	0.36574	0.689503	XM_020092578.1;XM_020111143.1
GO:0032872	regulation of stress-activated MAPK cascade	BP	2	13	0.36574	0.689503	XM_020090251.1;XM_020090432.1
GO:0043401	steroid hormone mediated signaling pathway	BP	2	13	0.36574	0.689503	XM_020086034.1;XM_020103530.1
GO:0046395	carboxylic acid catabolic process	BP	2	13	0.36574	0.689503	XM_020080743.1;XM_020083904.1
GO:0061311	cell surface receptor signaling pathway involved in heart development	BP	2	13	0.36574	0.689503	XM_020091086.1;XM_020097865.1
GO:0070302	regulation of stress-activated protein kinase signaling cascade	BP	2	13	0.36574	0.689503	XM_020090251.1;XM_020090432.1
GO:0071383	cellular response to steroid hormone stimulus	BP	2	13	0.36574	0.689503	XM_020086034.1;XM_020103530.1
GO:0071396	cellular response to lipid	BP	2	13	0.36574	0.689503	XM_020086034.1;XM_020103530.1
GO:0031267	small GTPase binding	MF	6	54	0.366799	0.718402	XM_020079734.1;XM_020082802.1;XM_020088032.1;XM_020102723.1;XM_020110789.1;XM_020113680.1
GO:0051020	GTPase binding	MF	6	54	0.366799	0.718402	XM_020079734.1;XM_020082802.1;XM_020088032.1;XM_020102723.1;XM_020110789.1;XM_020113680.1
GO:0015144	carbohydrate transmembrane transporter activity	MF	2	14	0.367904	0.718402	XM_020093712.1;XM_020098616.1
GO:0016881	acid-amino acid ligase activity	MF	2	14	0.367904	0.718402	XM_020094201.1;XM_020112250.1
GO:1901476	carbohydrate transporter activity	MF	2	14	0.367904	0.718402	XM_020093712.1;XM_020098616.1
GO:0048583	regulation of response to stimulus	BP	33	317	0.368158	0.691915	XM_020078126.1;XM_020078292.1;XM_020078313.1;XM_020078773.1;XM_020078928.1;XM_020079421.1;XM_020082802.1;XM_020088366.1;XM_020089529.1;XM_020089759.1;XM_020090144.1;XM_020090146.1;XM_020090251.1;XM_020090318.1;XM_020090432.1;XM_020090966.1;XM_020091516.1;XM_020091800.1;XM_020093586.1;XM_020094259.1;XM_020095657.1;XM_020097707.1;XM_020097935.1;XM_020101760.1;XM_020101850.1;XM_020101859.1;XM_020102…
GO:0016568	chromatin modification	BP	11	99	0.369093	0.691915	XM_020081562.1;XM_020086429.1;XM_020094048.1;XM_020095193.1;XM_020097436.1;XM_020103285.1;XM_020105818.1;XM_020108521.1;XM_020111339.1;XM_020113400.1;XM_020113919.1
GO:0030041	actin filament polymerization	BP	5	41	0.36926	0.691915	XM_020082802.1;XM_020092578.1;XM_020111143.1;XM_020112658.1;XM_020113441.1
GO:0030833	regulation of actin filament polymerization	BP	5	41	0.36926	0.691915	XM_020082802.1;XM_020092578.1;XM_020111143.1;XM_020112658.1;XM_020113441.1
GO:0032271	regulation of protein polymerization	BP	5	41	0.36926	0.691915	XM_020082802.1;XM_020092578.1;XM_020111143.1;XM_020112658.1;XM_020113441.1
GO:0016757	transferase activity, transferring glycosyl groups	MF	18	180	0.370713	0.718402	XM_020079844.1;XM_020081532.1;XM_020081652.1;XM_020085335.1;XM_020087788.1;XM_020088206.1;XM_020089855.1;XM_020089968.1;XM_020091086.1;XM_020092414.1;XM_020092469.1;XM_020096917.1;XM_020097716.1;XM_020100071.1;XM_020103376.1;XM_020108033.1;XM_020111412.1;XM_020112174.1
GO:0004672	protein kinase activity	MF	59	620	0.371965	0.718402	XM_020079312.1;XM_020079878.1;XM_020080714.1;XM_020081005.1;XM_020082398.1;XM_020082464.1;XM_020083460.1;XM_020084704.1;XM_020085417.1;XM_020085812.1;XM_020086036.1;XM_020087137.1;XM_020087252.1;XM_020088382.1;XM_020088738.1;XM_020088863.1;XM_020089244.1;XM_020089389.1;XM_020089456.1;XM_020089559.1;XM_020090050.1;XM_020090323.1;XM_020090432.1;XM_020091693.1;XM_020091835.1;XM_020093424.1;XM_020093…
GO:0019899	enzyme binding	MF	14	138	0.373703	0.718402	XM_020079734.1;XM_020082802.1;XM_020088032.1;XM_020088092.1;XM_020091800.1;XM_020094048.1;XM_020100885.1;XM_020101850.1;XM_020102723.1;XM_020105775.1;XM_020110789.1;XM_020113646.1;XM_020113680.1;XR_002203058.1
GO:0007600	sensory perception	BP	13	119	0.373859	0.697567	XM_020080037.1;XM_020080319.1;XM_020094942.1;XM_020097073.1;XM_020098807.1;XM_020099451.1;XM_020101093.1;XM_020106759.1;XM_020108238.1;XM_020108239.1;XM_020109446.1;XM_020110068.1;XM_020112488.1
GO:0048568	embryonic organ development	BP	13	119	0.373859	0.697567	XM_020078197.1;XM_020078928.1;XM_020086547.1;XM_020089759.1;XM_020091086.1;XM_020091592.1;XM_020092482.1;XM_020094048.1;XM_020097865.1;XM_020105766.1;XM_020108821.1;XM_020111009.1;XM_020111377.1
GO:0015293	symporter activity	MF	3	24	0.37444	0.718402	XM_020079957.1;XM_020096204.1;XM_020096426.1
GO:0015294	solute:cation symporter activity	MF	3	24	0.37444	0.718402	XM_020079957.1;XM_020096204.1;XM_020096426.1
GO:0016782	transferase activity, transferring sulfur-containing groups	MF	3	24	0.37444	0.718402	XM_020078798.1;XM_020080852.1;XM_020087369.1
GO:0044430	cytoskeletal part	CC	17	154	0.374935	0.979985	XM_020078860.1;XM_020079917.1;XM_020084435.1;XM_020087120.1;XM_020088509.1;XM_020089225.1;XM_020089527.1;XM_020089706.1;XM_020091485.1;XM_020091800.1;XM_020094201.1;XM_020098396.1;XM_020100730.1;XM_020101850.1;XM_020106276.1;XM_020106643.1;XM_020106731.1
GO:0051641	cellular localization	BP	29	278	0.375331	0.697567	XM_020078126.1;XM_020079480.1;XM_020080037.1;XM_020082802.1;XM_020085430.1;XM_020085524.1;XM_020085560.1;XM_020087654.1;XM_020088032.1;XM_020088600.1;XM_020090406.1;XM_020090715.1;XM_020091800.1;XM_020092482.1;XM_020094259.1;XM_020098707.1;XM_020101850.1;XM_020102377.1;XM_020102421.1;XM_020103240.1;XM_020103873.1;XM_020104013.1;XM_020104148.1;XM_020104672.1;XM_020106276.1;XM_020107301.1;XM_020108…
GO:0036211	protein modification process	BP	145	1451	0.375531	0.697567	XM_020078183.1;XM_020078226.1;XM_020078313.1;XM_020078326.1;XM_020078410.1;XM_020078928.1;XM_020079081.1;XM_020079312.1;XM_020079878.1;XM_020080407.1;XM_020080714.1;XM_020081005.1;XM_020081145.1;XM_020081331.1;XM_020082398.1;XM_020082464.1;XM_020082802.1;XM_020083406.1;XM_020083460.1;XM_020084704.1;XM_020085417.1;XM_020085478.1;XM_020085812.1;XM_020086036.1;XM_020087125.1;XM_020087137.1;XM_020087…
GO:0003007	heart morphogenesis	BP	6	51	0.377434	0.697567	XM_020079105.1;XM_020083740.1;XM_020091086.1;XM_020092482.1;XM_020097865.1;XM_020111009.1
GO:0009314	response to radiation	BP	6	51	0.377434	0.697567	XM_020078928.1;XM_020089456.1;XM_020095193.1;XM_020097853.1;XM_020099559.1;XM_020110424.1
GO:0003916	DNA topoisomerase activity	MF	1	5	0.379046	0.718402	XM_020096214.1
GO:0015923	mannosidase activity	MF	1	5	0.379046	0.718402	XM_020079375.1
GO:0016878	acid-thiol ligase activity	MF	1	5	0.379046	0.718402	XM_020099360.1
GO:0019840	isoprenoid binding	MF	1	5	0.379046	0.718402	XM_020083535.1
GO:0043539	protein serine/threonine kinase activator activity	MF	1	5	0.379046	0.718402	XM_020113323.1
GO:0070566	adenylyltransferase activity	MF	1	5	0.379046	0.718402	XM_020096670.1
GO:0043009	chordate embryonic development	BP	4	32	0.379813	0.697567	XM_020078928.1;XM_020092482.1;XM_020101850.1;XM_020106276.1
GO:0019207	kinase regulator activity	MF	6	55	0.383568	0.723185	XM_020079081.1;XM_020081145.1;XM_020083406.1;XM_020094317.1;XM_020100885.1;XM_020113323.1
GO:0006464	cellular protein modification process	BP	143	1433	0.383899	0.697567	XM_020078183.1;XM_020078226.1;XM_020078313.1;XM_020078326.1;XM_020078410.1;XM_020078928.1;XM_020079081.1;XM_020079312.1;XM_020079878.1;XM_020080407.1;XM_020080714.1;XM_020081005.1;XM_020081145.1;XM_020081331.1;XM_020082398.1;XM_020082464.1;XM_020082802.1;XM_020083406.1;XM_020083460.1;XM_020084704.1;XM_020085417.1;XM_020085478.1;XM_020085812.1;XM_020086036.1;XM_020087125.1;XM_020087137.1;XM_020087…
GO:0019219	regulation of nucleobase-containing compound metabolic process	BP	43	420	0.386097	0.697567	XM_020078773.1;XM_020079105.1;XM_020079670.1;XM_020082802.1;XM_020083267.1;XM_020084796.1;XM_020085452.1;XM_020086429.1;XM_020086547.1;XM_020086600.1;XM_020087389.1;XM_020087496.1;XM_020088173.1;XM_020089244.1;XM_020090231.1;XM_020090288.1;XM_020090432.1;XM_020090978.1;XM_020091086.1;XM_020091440.1;XM_020091516.1;XM_020091800.1;XM_020093252.1;XM_020094048.1;XM_020094840.1;XM_020094918.1;XM_020096…
GO:0051258	protein polymerization	BP	5	42	0.389319	0.697567	XM_020082802.1;XM_020092578.1;XM_020111143.1;XM_020112658.1;XM_020113441.1
GO:0072524	pyridine-containing compound metabolic process	BP	5	42	0.389319	0.697567	XM_020088431.1;XM_020089460.1;XM_020089461.1;XM_020089630.1;XM_020089872.1
GO:0016569	covalent chromatin modification	BP	9	81	0.390493	0.697567	XM_020094048.1;XM_020095193.1;XM_020097436.1;XM_020103285.1;XM_020105818.1;XM_020108521.1;XM_020111339.1;XM_020113400.1;XM_020113919.1
GO:0016570	histone modification	BP	9	81	0.390493	0.697567	XM_020094048.1;XM_020095193.1;XM_020097436.1;XM_020103285.1;XM_020105818.1;XM_020108521.1;XM_020111339.1;XM_020113400.1;XM_020113919.1
GO:0003407	neural retina development	BP	3	23	0.390996	0.697567	XM_020078226.1;XM_020104955.1;XM_020112536.1
GO:0010720	positive regulation of cell development	BP	3	23	0.390996	0.697567	XM_020082802.1;XM_020097935.1;XM_020110144.1
GO:0019932	second-messenger-mediated signaling	BP	3	23	0.390996	0.697567	XM_020078126.1;XM_020091800.1;XM_020094259.1
GO:0044262	cellular carbohydrate metabolic process	BP	3	23	0.390996	0.697567	XM_020079296.1;XM_020079723.1;XM_020079767.1
GO:0005267	potassium channel activity	MF	11	108	0.39241	0.736022	XM_020079398.1;XM_020080803.1;XM_020085423.1;XM_020089643.1;XM_020094850.1;XM_020096608.1;XM_020096686.1;XM_020099390.1;XM_020101555.1;XM_020102458.1;XM_020112777.1
GO:0048869	cellular developmental process	BP	68	674	0.394633	0.697567	XM_020078226.1;XM_020078692.1;XM_020078883.1;XM_020078928.1;XM_020079105.1;XM_020079400.1;XM_020080037.1;XM_020080503.1;XM_020081690.1;XM_020081802.1;XM_020082684.1;XM_020082802.1;XM_020083740.1;XM_020084089.1;XM_020085442.1;XM_020086547.1;XM_020087660.1;XM_020089244.1;XM_020089661.1;XM_020089759.1;XM_020090251.1;XM_020090432.1;XM_020091485.1;XM_020092141.1;XM_020092482.1;XM_020092734.1;XM_020093…
GO:0008154	actin polymerization or depolymerization	BP	6	52	0.395461	0.697567	XM_020082802.1;XM_020092153.1;XM_020092578.1;XM_020111143.1;XM_020112658.1;XM_020113441.1
GO:0060562	epithelial tube morphogenesis	BP	6	52	0.395461	0.697567	XM_020078928.1;XM_020083740.1;XM_020091086.1;XM_020092482.1;XM_020097865.1;XM_020111009.1
GO:0000981	RNA polymerase II transcription factor activity, sequence-specific DNA binding	MF	8	77	0.40077	0.745239	XM_020080953.1;XM_020086034.1;XM_020089489.1;XM_020105775.1;XM_020106829.1;XM_020108515.1;XM_020110488.1;XM_020111423.1
GO:0001936	regulation of endothelial cell proliferation	BP	1	5	0.400865	0.697567	XM_020078226.1
GO:0002683	negative regulation of immune system process	BP	1	5	0.400865	0.697567	XM_020097935.1
GO:0003260	cardioblast migration	BP	1	5	0.400865	0.697567	XM_020111009.1
GO:0003341	cilium movement	BP	1	5	0.400865	0.697567	XM_020078692.1
GO:0006449	regulation of translational termination	BP	1	5	0.400865	0.697567	XM_020095570.1
GO:0006482	protein demethylation	BP	1	5	0.400865	0.697567	XM_020103285.1
GO:0006839	mitochondrial transport	BP	1	5	0.400865	0.697567	XM_020102377.1
GO:0007519	skeletal muscle tissue development	BP	1	5	0.400865	0.697567	XM_020105775.1
GO:0008214	protein dealkylation	BP	1	5	0.400865	0.697567	XM_020103285.1
GO:0016198	axon choice point recognition	BP	1	5	0.400865	0.697567	XM_020108428.1
GO:0016577	histone demethylation	BP	1	5	0.400865	0.697567	XM_020103285.1
GO:0021543	pallium development	BP	1	5	0.400865	0.697567	XM_020082802.1
GO:0030801	positive regulation of cyclic nucleotide metabolic process	BP	1	5	0.400865	0.697567	XM_020096034.1
GO:0030804	positive regulation of cyclic nucleotide biosynthetic process	BP	1	5	0.400865	0.697567	XM_020096034.1
GO:0030810	positive regulation of nucleotide biosynthetic process	BP	1	5	0.400865	0.697567	XM_020096034.1
GO:0031638	zymogen activation	BP	1	5	0.400865	0.697567	XM_020107336.1
GO:0032231	regulation of actin filament bundle assembly	BP	1	5	0.400865	0.697567	XM_020082802.1
GO:0035567	non-canonical Wnt signaling pathway	BP	1	5	0.400865	0.697567	XM_020082802.1
GO:0042476	odontogenesis	BP	1	5	0.400865	0.697567	XM_020098807.1
GO:0043900	regulation of multi-organism process	BP	1	5	0.400865	0.697567	XM_020082802.1
GO:0045927	positive regulation of growth	BP	1	5	0.400865	0.697567	XM_020097935.1
GO:0045981	positive regulation of nucleotide metabolic process	BP	1	5	0.400865	0.697567	XM_020096034.1
GO:0060538	skeletal muscle organ development	BP	1	5	0.400865	0.697567	XM_020105775.1
GO:0060974	cell migration involved in heart formation	BP	1	5	0.400865	0.697567	XM_020111009.1
GO:0070076	histone lysine demethylation	BP	1	5	0.400865	0.697567	XM_020103285.1
GO:0070507	regulation of microtubule cytoskeleton organization	BP	1	5	0.400865	0.697567	XM_020090406.1
GO:0070646	protein modification by small protein removal	BP	1	5	0.400865	0.697567	XM_020101148.1
GO:0070988	demethylation	BP	1	5	0.400865	0.697567	XM_020103285.1
GO:1901606	alpha-amino acid catabolic process	BP	1	5	0.400865	0.697567	XM_020080743.1
GO:1902882	regulation of response to oxidative stress	BP	1	5	0.400865	0.697567	XM_020090966.1
GO:0035091	phosphatidylinositol binding	MF	2	15	0.401441	0.745239	XM_020078292.1;XM_020102421.1
GO:2001141	regulation of RNA biosynthetic process	BP	38	372	0.40155	0.697567	XM_020078773.1;XM_020079105.1;XM_020079670.1;XM_020083267.1;XM_020085452.1;XM_020086429.1;XM_020086547.1;XM_020086600.1;XM_020087389.1;XM_020087496.1;XM_020089244.1;XM_020090231.1;XM_020090288.1;XM_020090432.1;XM_020090978.1;XM_020091086.1;XM_020091440.1;XM_020091516.1;XM_020093252.1;XM_020094048.1;XM_020094840.1;XM_020094918.1;XM_020097436.1;XM_020097513.1;XM_020097865.1;XM_020098317.1;XM_020098…
GO:0001817	regulation of cytokine production	BP	2	14	0.401815	0.697567	XM_020079480.1;XM_020082802.1
GO:0006073	cellular glucan metabolic process	BP	2	14	0.401815	0.697567	XM_020079723.1;XM_020079767.1
GO:0006260	DNA replication	BP	2	14	0.401815	0.697567	XM_020082802.1;XM_020100378.1
GO:0006760	folic acid-containing compound metabolic process	BP	2	14	0.401815	0.697567	XM_020098406.1;XM_020098408.1
GO:0007188	adenylate cyclase-modulating G-protein coupled receptor signaling pathway	BP	2	14	0.401815	0.697567	XM_020096545.1;XM_020109719.1
GO:0008037	cell recognition	BP	2	14	0.401815	0.697567	XM_020099750.1;XM_020108428.1
GO:0008038	neuron recognition	BP	2	14	0.401815	0.697567	XM_020099750.1;XM_020108428.1
GO:0009306	protein secretion	BP	2	14	0.401815	0.697567	XM_020098707.1;XM_020104148.1
GO:0010975	regulation of neuron projection development	BP	2	14	0.401815	0.697567	XM_020089244.1;XM_020097935.1
GO:0042558	pteridine-containing compound metabolic process	BP	2	14	0.401815	0.697567	XM_020098406.1;XM_020098408.1
GO:0042770	signal transduction in response to DNA damage	BP	2	14	0.401815	0.697567	XM_020090432.1;XM_020097513.1
GO:0044042	glucan metabolic process	BP	2	14	0.401815	0.697567	XM_020079723.1;XM_020079767.1
GO:0051098	regulation of binding	BP	2	14	0.401815	0.697567	XM_020090432.1;XM_020110144.1
GO:0051494	negative regulation of cytoskeleton organization	BP	2	14	0.401815	0.697567	XM_020092578.1;XM_020111143.1
GO:0065009	regulation of molecular function	BP	37	362	0.402095	0.697567	XM_020078126.1;XM_020078292.1;XM_020078410.1;XM_020081309.1;XM_020081331.1;XM_020081922.1;XM_020082802.1;XM_020083033.1;XM_020084043.1;XM_020086119.1;XM_020087850.1;XM_020088032.1;XM_020088287.1;XM_020088749.1;XM_020089389.1;XM_020090280.1;XM_020090432.1;XM_020091800.1;XM_020091835.1;XM_020092581.1;XM_020094023.1;XM_020094149.1;XM_020094259.1;XM_020094317.1;XM_020096545.1;XM_020097083.1;XM_020102…
GO:0032270	positive regulation of cellular protein metabolic process	BP	8	72	0.402672	0.697784	XM_020089389.1;XM_020090251.1;XM_020090432.1;XM_020091800.1;XM_020091835.1;XM_020094048.1;XM_020096545.1;XM_020113323.1
GO:0050790	regulation of catalytic activity	BP	33	322	0.404219	0.699679	XM_020078292.1;XM_020078410.1;XM_020081309.1;XM_020081331.1;XM_020081922.1;XM_020082802.1;XM_020083033.1;XM_020084043.1;XM_020086119.1;XM_020087850.1;XM_020088032.1;XM_020088287.1;XM_020088749.1;XM_020089389.1;XM_020090280.1;XM_020091800.1;XM_020091835.1;XM_020092581.1;XM_020094023.1;XM_020094149.1;XM_020094317.1;XM_020096545.1;XM_020097083.1;XM_020102612.1;XM_020103233.1;XM_020103869.1;XM_020103…
GO:0044085	cellular component biogenesis	BP	38	373	0.408322	0.705989	XM_020078883.1;XM_020079398.1;XM_020080037.1;XM_020082802.1;XM_020083304.1;XM_020084692.1;XM_020089354.1;XM_020090251.1;XM_020090406.1;XM_020092141.1;XM_020092482.1;XM_020092578.1;XM_020092734.1;XM_020092899.1;XM_020093586.1;XM_020094201.1;XM_020094666.1;XM_020096608.1;XM_020097935.1;XM_020099390.1;XM_020099987.1;XM_020101555.1;XM_020101850.1;XM_020102078.1;XM_020102944.1;XM_020104955.1;XM_020106…
GO:0006810	transport	BP	143	1440	0.409225	0.70676	XM_020078126.1;XM_020078292.1;XM_020078602.1;XM_020078883.1;XM_020079049.1;XM_020079398.1;XM_020079421.1;XM_020079440.1;XM_020079463.1;XM_020079480.1;XM_020079789.1;XM_020079957.1;XM_020080649.1;XM_020080803.1;XM_020080811.1;XM_020081676.1;XM_020081684.1;XM_020081778.1;XM_020082802.1;XM_020083646.1;XM_020083862.1;XM_020084207.1;XM_020084404.1;XM_020084519.1;XM_020084520.1;XM_020084533.1;XM_020085…
GO:0005769	early endosome	CC	1	5	0.410511	0.979985	XM_020078292.1
GO:0005938	cell cortex	CC	1	5	0.410511	0.979985	XM_020108988.1
GO:0030863	cortical cytoskeleton	CC	1	5	0.410511	0.979985	XM_020108988.1
GO:0031513	nonmotile primary cilium	CC	1	5	0.410511	0.979985	XM_020092734.1
GO:0044448	cell cortex part	CC	1	5	0.410511	0.979985	XM_020108988.1
GO:0099568	cytoplasmic region	CC	1	5	0.410511	0.979985	XM_020108988.1
GO:0009790	embryo development	BP	30	293	0.413362	0.712492	XM_020078197.1;XM_020078928.1;XM_020079105.1;XM_020082802.1;XM_020083740.1;XM_020086108.1;XM_020086547.1;XM_020087125.1;XM_020089244.1;XM_020089759.1;XM_020091086.1;XM_020091592.1;XM_020092482.1;XM_020092734.1;XM_020094048.1;XM_020094119.1;XM_020096669.1;XM_020097865.1;XM_020098198.1;XM_020101850.1;XM_020102377.1;XM_020103869.1;XM_020104574.1;XM_020105766.1;XM_020106276.1;XM_020107603.1;XM_020108…
GO:0007411	axon guidance	BP	6	53	0.413467	0.712492	XM_020078226.1;XM_020092482.1;XM_020097935.1;XM_020107301.1;XM_020108428.1;XM_020112536.1
GO:1902495	transmembrane transporter complex	CC	13	119	0.415592	0.979985	XM_020078126.1;XM_020079398.1;XM_020085131.1;XM_020091800.1;XM_020094259.1;XM_020096180.1;XM_020096608.1;XM_020099390.1;XM_020101555.1;XM_020102625.1;XM_020103873.1;XM_020112625.1;XM_020112777.1
GO:1990351	transporter complex	CC	13	119	0.415592	0.979985	XM_020078126.1;XM_020079398.1;XM_020085131.1;XM_020091800.1;XM_020094259.1;XM_020096180.1;XM_020096608.1;XM_020099390.1;XM_020101555.1;XM_020102625.1;XM_020103873.1;XM_020112625.1;XM_020112777.1
GO:0007399	nervous system development	BP	36	354	0.416571	0.716647	XM_020078226.1;XM_020082802.1;XM_020086040.1;XM_020087426.1;XM_020089244.1;XM_020091485.1;XM_020092482.1;XM_020094048.1;XM_020094119.1;XM_020094918.1;XM_020097865.1;XM_020097935.1;XM_020098448.1;XM_020099368.1;XM_020099750.1;XM_020100556.1;XM_020101017.1;XM_020101156.1;XM_020101355.1;XM_020101980.1;XM_020102360.1;XM_020102487.1;XM_020102488.1;XM_020103240.1;XM_020104581.1;XM_020105099.1;XM_020106…
GO:0030424	axon	CC	2	14	0.4169	0.979985	XM_020096545.1;XM_020096686.1
GO:0033267	axon part	CC	2	14	0.4169	0.979985	XM_020096545.1;XM_020096686.1
GO:0051247	positive regulation of protein metabolic process	BP	8	73	0.417993	0.716647	XM_020089389.1;XM_020090251.1;XM_020090432.1;XM_020091800.1;XM_020091835.1;XM_020094048.1;XM_020096545.1;XM_020113323.1
GO:0006066	alcohol metabolic process	BP	3	24	0.418199	0.716647	XM_020093342.1;XM_020093343.1;XM_020094438.1
GO:0048925	lateral line system development	BP	3	24	0.418199	0.716647	XM_020094119.1;XM_020097935.1;XM_020102063.1
GO:0090596	sensory organ morphogenesis	BP	3	24	0.418199	0.716647	XM_020090432.1;XM_020092482.1;XM_020094048.1
GO:0048518	positive regulation of biological process	BP	25	244	0.424739	0.727048	XM_020079105.1;XM_020079421.1;XM_020079480.1;XM_020082802.1;XM_020089244.1;XM_020089389.1;XM_020090251.1;XM_020090318.1;XM_020090406.1;XM_020090432.1;XM_020091800.1;XM_020091835.1;XM_020094048.1;XM_020096034.1;XM_020096545.1;XM_020097935.1;XM_020098352.1;XM_020102377.1;XM_020102627.1;XM_020103333.1;XM_020107762.1;XM_020110144.1;XM_020112658.1;XM_020113323.1;XM_020113441.1
GO:0051960	regulation of nervous system development	BP	4	34	0.425432	0.727427	XM_020082802.1;XM_020089244.1;XM_020097935.1;XM_020110597.1
GO:0080090	regulation of primary metabolic process	BP	64	640	0.428774	0.73233	XM_020078410.1;XM_020078773.1;XM_020078928.1;XM_020079081.1;XM_020079105.1;XM_020079670.1;XM_020081145.1;XM_020081331.1;XM_020082802.1;XM_020083033.1;XM_020083267.1;XM_020083406.1;XM_020084796.1;XM_020085452.1;XM_020086429.1;XM_020086547.1;XM_020086600.1;XM_020087125.1;XM_020087389.1;XM_020087445.1;XM_020087496.1;XM_020088173.1;XM_020089244.1;XM_020089389.1;XM_020090231.1;XM_020090251.1;XM_020090…
GO:0003700	transcription factor activity, sequence-specific DNA binding	MF	8	79	0.42927	0.757421	XM_020080953.1;XM_020086034.1;XM_020089489.1;XM_020105775.1;XM_020106829.1;XM_020108515.1;XM_020110488.1;XM_020111423.1
GO:0051493	regulation of cytoskeleton organization	BP	6	54	0.431414	0.734403	XM_020082802.1;XM_020090406.1;XM_020092578.1;XM_020111143.1;XM_020112658.1;XM_020113441.1
GO:0070848	response to growth factor	BP	6	54	0.431414	0.734403	XM_020078773.1;XM_020079105.1;XM_020090432.1;XM_020091086.1;XM_020091516.1;XM_020097865.1
GO:0071363	cellular response to growth factor stimulus	BP	6	54	0.431414	0.734403	XM_020078773.1;XM_020079105.1;XM_020090432.1;XM_020091086.1;XM_020091516.1;XM_020097865.1
GO:0051186	cofactor metabolic process	BP	12	114	0.433085	0.735607	XM_020082726.1;XM_020088011.1;XM_020088431.1;XM_020089460.1;XM_020089461.1;XM_020089630.1;XM_020089872.1;XM_020097080.1;XM_020097705.1;XM_020098406.1;XM_020098408.1;XM_020098677.1
GO:0001076	transcription factor activity, RNA polymerase II transcription factor binding	MF	1	6	0.435508	0.757421	XM_020087389.1
GO:0008237	metallopeptidase activity	MF	1	6	0.435508	0.757421	XM_020078712.1
GO:0008373	sialyltransferase activity	MF	1	6	0.435508	0.757421	XM_020111412.1
GO:0008556	potassium-transporting ATPase activity	MF	1	6	0.435508	0.757421	XM_020104581.1
GO:0015662	ATPase activity, coupled to transmembrane movement of ions, phosphorylative mechanism	MF	1	6	0.435508	0.757421	XM_020104581.1
GO:0016634	oxidoreductase activity, acting on the CH-CH group of donors, oxygen as acceptor	MF	1	6	0.435508	0.757421	XM_020083904.1
GO:0016790	thiolester hydrolase activity	MF	1	6	0.435508	0.757421	XM_020082803.1
GO:0032934	sterol binding	MF	1	6	0.435508	0.757421	XM_020105418.1
GO:0034593	phosphatidylinositol bisphosphate phosphatase activity	MF	1	6	0.435508	0.757421	XM_020091402.1
GO:0043178	alcohol binding	MF	1	6	0.435508	0.757421	XM_020105418.1
GO:0071855	neuropeptide receptor binding	MF	1	6	0.435508	0.757421	XM_020086108.1
GO:0005976	polysaccharide metabolic process	BP	2	15	0.436885	0.735607	XM_020079723.1;XM_020079767.1
GO:0007059	chromosome segregation	BP	2	15	0.436885	0.735607	XM_020090406.1;XM_020101850.1
GO:0008272	sulfate transport	BP	2	15	0.436885	0.735607	XM_020089082.1;XM_020101688.1
GO:0015918	sterol transport	BP	2	15	0.436885	0.735607	XM_020079421.1;XM_020105418.1
GO:0030178	negative regulation of Wnt signaling pathway	BP	2	15	0.436885	0.735607	XM_020097707.1;XM_020101760.1
GO:0044264	cellular polysaccharide metabolic process	BP	2	15	0.436885	0.735607	XM_020079723.1;XM_020079767.1
GO:0048638	regulation of developmental growth	BP	2	15	0.436885	0.735607	XM_020089244.1;XM_020097935.1
GO:0050931	pigment cell differentiation	BP	2	15	0.436885	0.735607	XM_020105160.1;XM_020108148.1
GO:0072348	sulfur compound transport	BP	2	15	0.436885	0.735607	XM_020089082.1;XM_020101688.1
GO:0005319	lipid transporter activity	MF	4	37	0.437296	0.757421	XM_020079049.1;XM_020081778.1;XM_020093200.1;XM_020105418.1
GO:0008227	G-protein coupled amine receptor activity	MF	4	37	0.437296	0.757421	XM_020081072.1;XM_020084819.1;XM_020106438.1;XM_020109719.1
GO:0035556	intracellular signal transduction	BP	40	398	0.440222	0.739475	XM_020078126.1;XM_020078928.1;XM_020080037.1;XM_020081901.1;XM_020082802.1;XM_020084009.1;XM_020085989.1;XM_020085990.1;XM_020086610.1;XM_020087420.1;XM_020088366.1;XM_020088472.1;XM_020089244.1;XM_020089323.1;XM_020090144.1;XM_020090146.1;XM_020090251.1;XM_020090432.1;XM_020090896.1;XM_020091747.1;XM_020091800.1;XM_020091835.1;XM_020092372.1;XM_020093586.1;XM_020094259.1;XM_020096606.1;XM_020096…
GO:0015630	microtubule cytoskeleton	CC	18	170	0.44052	1	XM_020078860.1;XM_020079917.1;XM_020082420.1;XM_020084692.1;XM_020089706.1;XM_020091485.1;XM_020091800.1;XM_020094201.1;XM_020094666.1;XM_020098396.1;XM_020099987.1;XM_020100730.1;XM_020101850.1;XM_020102078.1;XM_020106276.1;XM_020106643.1;XM_020106731.1;XM_020110092.1
GO:0007417	central nervous system development	BP	16	155	0.441618	0.739475	XM_020082802.1;XM_020086040.1;XM_020087426.1;XM_020092482.1;XM_020094048.1;XM_020094918.1;XM_020098448.1;XM_020099368.1;XM_020100556.1;XM_020101156.1;XM_020101355.1;XM_020104581.1;XM_020106276.1;XM_020108821.1;XM_020111423.1;XM_020113987.1
GO:0006575	cellular modified amino acid metabolic process	BP	3	25	0.444987	0.739475	XM_020089613.1;XM_020098406.1;XM_020098408.1
GO:0007368	determination of left/right symmetry	BP	3	25	0.444987	0.739475	XM_020083740.1;XM_020091086.1;XM_020097865.1
GO:0043254	regulation of protein complex assembly	BP	5	45	0.449033	0.739475	XM_020082802.1;XM_020092578.1;XM_020111143.1;XM_020112658.1;XM_020113441.1
GO:0000280	nuclear division	BP	7	65	0.449041	0.739475	XM_020079312.1;XM_020090406.1;XM_020091485.1;XM_020096878.1;XM_020096879.1;XM_020100730.1;XM_020101850.1
GO:0044087	regulation of cellular component biogenesis	BP	6	55	0.449268	0.739475	XM_020082802.1;XM_020090406.1;XM_020092578.1;XM_020111143.1;XM_020112658.1;XM_020113441.1
GO:0016830	carbon-carbon lyase activity	MF	3	27	0.449968	0.775658	XM_020089610.1;XM_020098677.1;XM_020113089.1
GO:0010008	endosome membrane	CC	2	15	0.452587	1	XM_020079480.1;XM_020090251.1
GO:0044440	endosomal part	CC	2	15	0.452587	1	XM_020079480.1;XM_020090251.1
GO:0030154	cell differentiation	BP	56	563	0.453192	0.739475	XM_020078226.1;XM_020078883.1;XM_020078928.1;XM_020079105.1;XM_020079400.1;XM_020080503.1;XM_020081690.1;XM_020081802.1;XM_020082802.1;XM_020083740.1;XM_020084089.1;XM_020086547.1;XM_020087660.1;XM_020089244.1;XM_020089661.1;XM_020089759.1;XM_020090251.1;XM_020090432.1;XM_020091485.1;XM_020092482.1;XM_020094119.1;XM_020096630.1;XM_020097513.1;XM_020097935.1;XM_020097943.1;XM_020099368.1;XM_020099…
GO:0010033	response to organic substance	BP	28	278	0.454294	0.739475	XM_020078773.1;XM_020079105.1;XM_020079421.1;XM_020080891.1;XM_020080953.1;XM_020084737.1;XM_020086034.1;XM_020088203.1;XM_020089489.1;XM_020089661.1;XM_020090231.1;XM_020090432.1;XM_020091086.1;XM_020091516.1;XM_020091556.1;XM_020097027.1;XM_020097865.1;XM_020098259.1;XM_020101404.1;XM_020102351.1;XM_020103530.1;XM_020104950.1;XM_020106393.1;XM_020106829.1;XM_020111207.1;XM_020111423.1;XM_020113…
GO:0006325	chromatin organization	BP	14	136	0.454847	0.739475	XM_020081562.1;XM_020086429.1;XM_020089784.1;XM_020094048.1;XM_020095193.1;XM_020097436.1;XM_020098310.1;XM_020103285.1;XM_020105818.1;XM_020108521.1;XM_020109921.1;XM_020111339.1;XM_020113400.1;XM_020113919.1
GO:0040007	growth	BP	14	136	0.454847	0.739475	XM_020082225.1;XM_020083739.1;XM_020089244.1;XM_020091485.1;XM_020092734.1;XM_020097733.1;XM_020097935.1;XM_020102487.1;XM_020102488.1;XM_020104574.1;XM_020105820.1;XM_020107301.1;XM_020111009.1;XM_020111752.1
GO:0048523	negative regulation of cellular process	BP	31	309	0.458026	0.739475	XM_020078126.1;XM_020078292.1;XM_020078410.1;XM_020078928.1;XM_020079105.1;XM_020082225.1;XM_020082802.1;XM_020083033.1;XM_020088173.1;XM_020089323.1;XM_020090432.1;XM_020091516.1;XM_020091800.1;XM_020092578.1;XM_020092734.1;XM_020094149.1;XM_020094259.1;XM_020094317.1;XM_020095657.1;XM_020097707.1;XM_020097935.1;XM_020100885.1;XM_020101760.1;XM_020101859.1;XM_020103873.1;XM_020107301.1;XM_020108…
GO:0019900	kinase binding	MF	4	38	0.458108	0.785949	XM_020082802.1;XM_020091800.1;XM_020100885.1;XR_002203058.1
GO:0001763	morphogenesis of a branching structure	BP	1	6	0.459226	0.739475	XM_020078928.1
GO:0001935	endothelial cell proliferation	BP	1	6	0.459226	0.739475	XM_020078226.1
GO:0006024	glycosaminoglycan biosynthetic process	BP	1	6	0.459226	0.739475	XM_020091086.1
GO:0006310	DNA recombination	BP	1	6	0.459226	0.739475	XM_020097513.1
GO:0006415	translational termination	BP	1	6	0.459226	0.739475	XM_020095570.1
GO:0006694	steroid biosynthetic process	BP	1	6	0.459226	0.739475	XM_020079049.1
GO:0006749	glutathione metabolic process	BP	1	6	0.459226	0.739475	XM_020089613.1
GO:0007259	JAK-STAT cascade	BP	1	6	0.459226	0.739475	XM_020113651.1
GO:0007281	germ cell development	BP	1	6	0.459226	0.739475	XM_020113646.1
GO:0007338	single fertilization	BP	1	6	0.459226	0.739475	XM_020105263.1
GO:0008630	intrinsic apoptotic signaling pathway in response to DNA damage	BP	1	6	0.459226	0.739475	XM_020090432.1
GO:0009566	fertilization	BP	1	6	0.459226	0.739475	XM_020105263.1
GO:0009620	response to fungus	BP	1	6	0.459226	0.739475	XM_020088101.1
GO:0022412	cellular process involved in reproduction in multicellular organism	BP	1	6	0.459226	0.739475	XM_020113646.1
GO:0030856	regulation of epithelial cell differentiation	BP	1	6	0.459226	0.739475	XM_020084089.1
GO:0042439	ethanolamine-containing compound metabolic process	BP	1	6	0.459226	0.739475	XM_020094438.1
GO:0042440	pigment metabolic process	BP	1	6	0.459226	0.739475	XM_020100392.1
GO:0043551	regulation of phosphatidylinositol 3-kinase activity	BP	1	6	0.459226	0.739475	XM_020082802.1
GO:0046425	regulation of JAK-STAT cascade	BP	1	6	0.459226	0.739475	XM_020113651.1
GO:0046474	glycerophospholipid biosynthetic process	BP	1	6	0.459226	0.739475	XM_020111267.1
GO:0048048	embryonic eye morphogenesis	BP	1	6	0.459226	0.739475	XM_020094048.1
GO:0050879	multicellular organismal movement	BP	1	6	0.459226	0.739475	XM_020088046.1
GO:0051983	regulation of chromosome segregation	BP	1	6	0.459226	0.739475	XM_020101850.1
GO:0055007	cardiac muscle cell differentiation	BP	1	6	0.459226	0.739475	XM_020106276.1
GO:0097696	STAT cascade	BP	1	6	0.459226	0.739475	XM_020113651.1
GO:0098542	defense response to other organism	BP	1	6	0.459226	0.739475	XM_020082802.1
GO:1903725	regulation of phospholipid metabolic process	BP	1	6	0.459226	0.739475	XM_020082802.1
GO:1904892	regulation of STAT cascade	BP	1	6	0.459226	0.739475	XM_020113651.1
GO:2001252	positive regulation of chromosome organization	BP	1	6	0.459226	0.739475	XM_020094048.1
GO:0006520	cellular amino acid metabolic process	BP	17	167	0.461146	0.739475	XM_020080743.1;XM_020087249.1;XM_020088431.1;XM_020089872.1;XM_020090378.1;XM_020090379.1;XM_020096305.1;XM_020098406.1;XM_020098408.1;XM_020099008.1;XM_020099668.1;XM_020099669.1;XM_020104950.1;XM_020104951.1;XM_020107286.1;XM_020109022.1;XM_020109765.1
GO:0034704	calcium channel complex	CC	3	25	0.464983	1	XM_020096180.1;XM_020102625.1;XM_020112625.1
GO:0043549	regulation of kinase activity	BP	7	66	0.465351	0.739475	XM_020078410.1;XM_020082802.1;XM_020089389.1;XM_020091835.1;XM_020094317.1;XM_020096545.1;XM_020113323.1
GO:0048285	organelle fission	BP	7	66	0.465351	0.739475	XM_020079312.1;XM_020090406.1;XM_020091485.1;XM_020096878.1;XM_020096879.1;XM_020100730.1;XM_020101850.1
GO:0004953	icosanoid receptor activity	MF	2	17	0.465791	0.786685	XM_020080831.1;XM_020104602.1
GO:0008064	regulation of actin polymerization or depolymerization	BP	5	46	0.468631	0.739475	XM_020082802.1;XM_020092578.1;XM_020111143.1;XM_020112658.1;XM_020113441.1
GO:0030832	regulation of actin filament length	BP	5	46	0.468631	0.739475	XM_020082802.1;XM_020092578.1;XM_020111143.1;XM_020112658.1;XM_020113441.1
GO:0051146	striated muscle cell differentiation	BP	5	46	0.468631	0.739475	XM_020087660.1;XM_020089244.1;XM_020092482.1;XM_020097935.1;XM_020106276.1
GO:0048729	tissue morphogenesis	BP	12	117	0.46988	0.739475	XM_020078928.1;XM_020079105.1;XM_020083740.1;XM_020085812.1;XM_020090251.1;XM_020091086.1;XM_020092482.1;XM_020094119.1;XM_020097865.1;XM_020104574.1;XM_020111009.1;XM_020113466.1
GO:0006936	muscle contraction	BP	4	36	0.470154	0.739475	XM_020081072.1;XM_020088046.1;XM_020091800.1;XM_020103873.1
GO:0001816	cytokine production	BP	2	16	0.470804	0.739475	XM_020079480.1;XM_020082802.1
GO:0015850	organic hydroxy compound transport	BP	2	16	0.470804	0.739475	XM_020079421.1;XM_020105418.1
GO:0044282	small molecule catabolic process	BP	2	16	0.470804	0.739475	XM_020080743.1;XM_020083904.1
GO:0048066	developmental pigmentation	BP	2	16	0.470804	0.739475	XM_020105160.1;XM_020108148.1
GO:0051223	regulation of protein transport	BP	2	16	0.470804	0.739475	XM_020098707.1;XM_020104148.1
GO:0051302	regulation of cell division	BP	2	16	0.470804	0.739475	XM_020090406.1;XM_020101850.1
GO:0052652	cyclic purine nucleotide metabolic process	BP	2	16	0.470804	0.739475	XM_020088173.1;XM_020096034.1
GO:1900371	regulation of purine nucleotide biosynthetic process	BP	2	16	0.470804	0.739475	XM_020088173.1;XM_020096034.1
GO:1900542	regulation of purine nucleotide metabolic process	BP	2	16	0.470804	0.739475	XM_020088173.1;XM_020096034.1
GO:0007268	synaptic transmission	BP	3	26	0.471271	0.739475	XM_020078928.1;XM_020082802.1;XM_020103295.1
GO:0021953	central nervous system neuron differentiation	BP	3	26	0.471271	0.739475	XM_020082802.1;XM_020092482.1;XM_020111423.1
GO:0030510	regulation of BMP signaling pathway	BP	3	26	0.471271	0.739475	XM_020078773.1;XM_020090432.1;XM_020091516.1
GO:0034330	cell junction organization	BP	3	26	0.471271	0.739475	XM_020082802.1;XM_020102944.1;XM_020108988.1
GO:0035107	appendage morphogenesis	BP	3	26	0.471271	0.739475	XM_020078114.1;XM_020079105.1;XM_020083740.1
GO:0051495	positive regulation of cytoskeleton organization	BP	3	26	0.471271	0.739475	XM_020082802.1;XM_020112658.1;XM_020113441.1
GO:0060041	retina development in camera-type eye	BP	3	26	0.471271	0.739475	XM_020078226.1;XM_020104955.1;XM_020112536.1
GO:0099536	synaptic signaling	BP	3	26	0.471271	0.739475	XM_020078928.1;XM_020082802.1;XM_020103295.1
GO:0099537	trans-synaptic signaling	BP	3	26	0.471271	0.739475	XM_020078928.1;XM_020082802.1;XM_020103295.1
GO:0051649	establishment of localization in cell	BP	22	219	0.471826	0.739594	XM_020078126.1;XM_020079480.1;XM_020085430.1;XM_020085524.1;XM_020085560.1;XM_020087654.1;XM_020088032.1;XM_020088600.1;XM_020090406.1;XM_020090715.1;XM_020091800.1;XM_020094259.1;XM_020098707.1;XM_020101850.1;XM_020102377.1;XM_020102421.1;XM_020103240.1;XM_020103873.1;XM_020104013.1;XM_020104148.1;XM_020106276.1;XM_020108988.1
GO:0008188	neuropeptide receptor activity	MF	3	28	0.474342	0.786685	XM_020079879.1;XM_020084737.1;XM_020088203.1
GO:0016877	ligase activity, forming carbon-sulfur bonds	MF	3	28	0.474342	0.786685	XM_020079049.1;XM_020096174.1;XM_020099360.1
GO:0099516	ion antiporter activity	MF	3	28	0.474342	0.786685	XM_020087119.1;XM_020105226.1;XM_020111311.1
GO:0055085	transmembrane transport	BP	25	250	0.47522	0.743807	XM_020078126.1;XM_020079398.1;XM_020080803.1;XM_020085131.1;XM_020085423.1;XM_020089643.1;XM_020091800.1;XM_020092123.1;XM_020092931.1;XM_020094259.1;XM_020094850.1;XM_020096608.1;XM_020096680.1;XM_020096681.1;XM_020096686.1;XM_020099390.1;XM_020101555.1;XM_020102458.1;XM_020102625.1;XM_020103007.1;XM_020103220.1;XM_020103873.1;XM_020105128.1;XM_020112625.1;XM_020112777.1
GO:0030182	neuron differentiation	BP	20	199	0.475477	0.743807	XM_020078226.1;XM_020082802.1;XM_020089244.1;XM_020091485.1;XM_020092482.1;XM_020094119.1;XM_020097935.1;XM_020099750.1;XM_020101017.1;XM_020101980.1;XM_020102360.1;XM_020102487.1;XM_020102488.1;XM_020106276.1;XM_020107301.1;XM_020108428.1;XM_020110154.1;XM_020110597.1;XM_020111423.1;XM_020112536.1
GO:0004857	enzyme inhibitor activity	MF	4	39	0.478652	0.786685	XM_020089323.1;XM_020094149.1;XM_020103873.1;XM_020108119.1
GO:0007015	actin filament organization	BP	8	77	0.478827	0.748288	XM_020082802.1;XM_020092153.1;XM_020092578.1;XM_020101850.1;XM_020108988.1;XM_020111143.1;XM_020112658.1;XM_020113441.1
GO:0016740	transferase activity	MF	154	1684	0.479685	0.786685	XM_020078164.1;XM_020078326.1;XM_020078798.1;XM_020079296.1;XM_020079312.1;XM_020079844.1;XM_020079878.1;XM_020080011.1;XM_020080027.1;XM_020080407.1;XM_020080638.1;XM_020080651.1;XM_020080714.1;XM_020080852.1;XM_020081005.1;XM_020081145.1;XM_020081532.1;XM_020081542.1;XM_020081652.1;XM_020081785.1;XM_020081929.1;XM_020082398.1;XM_020082464.1;XM_020082803.1;XM_020083460.1;XM_020084704.1;XM_020085…
GO:0016482	cytoplasmic transport	BP	7	67	0.481546	0.751046	XM_020078126.1;XM_020088032.1;XM_020091800.1;XM_020094259.1;XM_020101850.1;XM_020103873.1;XM_020104013.1
GO:0042592	homeostatic process	BP	17	169	0.481564	0.751046	XM_020078126.1;XM_020082802.1;XM_020083739.1;XM_020088046.1;XM_020089082.1;XM_020089323.1;XM_020091800.1;XM_020093252.1;XM_020093824.1;XM_020094259.1;XM_020096870.1;XM_020097408.1;XM_020098198.1;XM_020098807.1;XM_020101688.1;XM_020103220.1;XM_020103873.1
GO:0051252	regulation of RNA metabolic process	BP	38	384	0.483358	0.753083	XM_020078773.1;XM_020079105.1;XM_020079670.1;XM_020083267.1;XM_020085452.1;XM_020086429.1;XM_020086547.1;XM_020086600.1;XM_020087389.1;XM_020087496.1;XM_020089244.1;XM_020090231.1;XM_020090288.1;XM_020090432.1;XM_020090978.1;XM_020091086.1;XM_020091440.1;XM_020091516.1;XM_020093252.1;XM_020094048.1;XM_020094840.1;XM_020094918.1;XM_020097436.1;XM_020097513.1;XM_020097865.1;XM_020098317.1;XM_020098…
GO:0043169	cation binding	MF	215	2356	0.485028	0.786685	XM_020078103.1;XM_020078458.1;XM_020078468.1;XM_020078569.1;XM_020078702.1;XM_020078712.1;XM_020078859.1;XM_020079045.1;XM_020079283.1;XM_020079312.1;XM_020079375.1;XM_020079439.1;XM_020079670.1;XM_020080011.1;XM_020080233.1;XM_020080270.1;XM_020080503.1;XM_020080636.1;XM_020080743.1;XM_020080826.1;XM_020080953.1;XM_020081103.1;XM_020081115.1;XM_020081633.1;XM_020081653.1;XM_020081690.1;XM_020081…
GO:0015631	tubulin binding	MF	8	83	0.485728	0.786685	XM_020079917.1;XM_020082420.1;XM_020089730.1;XM_020091485.1;XM_020092899.1;XM_020100730.1;XM_020106643.1;XM_020113646.1
GO:0043412	macromolecule modification	BP	147	1502	0.48652	0.757244	XM_020078183.1;XM_020078226.1;XM_020078313.1;XM_020078326.1;XM_020078410.1;XM_020078928.1;XM_020079081.1;XM_020079312.1;XM_020079878.1;XM_020080407.1;XM_020080714.1;XM_020081005.1;XM_020081145.1;XM_020081331.1;XM_020082398.1;XM_020082464.1;XM_020082802.1;XM_020083406.1;XM_020083460.1;XM_020084704.1;XM_020085417.1;XM_020085478.1;XM_020085812.1;XM_020086036.1;XM_020087125.1;XM_020087137.1;XM_020087…
GO:0004869	cysteine-type endopeptidase inhibitor activity	MF	1	7	0.486842	0.786685	XM_020089323.1
GO:0005254	chloride channel activity	MF	1	7	0.486842	0.786685	XM_020092931.1
GO:0015269	calcium-activated potassium channel activity	MF	1	7	0.486842	0.786685	XM_020102458.1
GO:0046912	transferase activity, transferring acyl groups, acyl groups converted into alkyl on transfer	MF	1	7	0.486842	0.786685	XM_020079296.1
GO:0005768	endosome	CC	3	26	0.491664	1	XM_020078292.1;XM_020079480.1;XM_020090251.1
GO:0051336	regulation of hydrolase activity	BP	25	252	0.491991	0.764285	XM_020078292.1;XM_020081309.1;XM_020081331.1;XM_020081922.1;XM_020083033.1;XM_020084043.1;XM_020086119.1;XM_020087850.1;XM_020088032.1;XM_020088287.1;XM_020088749.1;XM_020091800.1;XM_020092581.1;XM_020094023.1;XM_020094149.1;XM_020097083.1;XM_020102612.1;XM_020103233.1;XM_020103869.1;XM_020103873.1;XM_020108119.1;XM_020110660.1;XM_020111621.1;XM_020113438.1;XM_020113987.1
GO:0044702	single organism reproductive process	BP	4	37	0.492033	0.764285	XM_020081936.1;XM_020105263.1;XM_020107762.1;XM_020113646.1
GO:0006629	lipid metabolic process	BP	24	242	0.494115	0.764354	XM_020078079.1;XM_020079049.1;XM_020082653.1;XM_020082802.1;XM_020082873.1;XM_020083904.1;XM_020084711.1;XM_020090425.1;XM_020091606.1;XM_020093342.1;XM_020093343.1;XM_020094269.1;XM_020094438.1;XM_020098677.1;XM_020099025.1;XM_020100624.1;XM_020102550.1;XM_020103564.1;XM_020105418.1;XM_020105595.1;XM_020109927.1;XM_020111267.1;XM_020111511.1;XM_020111585.1
GO:0042981	regulation of apoptotic process	BP	12	119	0.494206	0.764354	XM_020078928.1;XM_020079105.1;XM_020082802.1;XM_020086547.1;XM_020089323.1;XM_020096545.1;XM_020096630.1;XM_020101355.1;XM_020102377.1;XM_020106563.1;XM_020110144.1;XM_020110764.1
GO:0019904	protein domain specific binding	MF	2	18	0.496395	0.786685	XM_020083304.1;XM_020101850.1
GO:0009987	cellular process	BP	697	7152	0.49649	0.764354	XM_020078079.1;XM_020078126.1;XM_020078164.1;XM_020078183.1;XM_020078197.1;XM_020078226.1;XM_020078292.1;XM_020078313.1;XM_020078326.1;XM_020078410.1;XM_020078448.1;XM_020078468.1;XM_020078493.1;XM_020078602.1;XM_020078692.1;XM_020078718.1;XM_020078773.1;XM_020078883.1;XM_020078891.1;XM_020078928.1;XM_020078949.1;XM_020079081.1;XM_020079105.1;XM_020079296.1;XM_020079303.1;XM_020079312.1;XM_020079…
GO:0031589	cell-substrate adhesion	BP	3	27	0.496975	0.764354	XM_020082802.1;XM_020090388.1;XM_020096407.1
GO:0034622	cellular macromolecular complex assembly	BP	11	109	0.497316	0.764354	XM_020082802.1;XM_020083304.1;XM_020084692.1;XM_020092578.1;XM_020094666.1;XM_020099987.1;XM_020102078.1;XM_020110092.1;XM_020111143.1;XM_020112658.1;XM_020113441.1
GO:0008238	exopeptidase activity	MF	3	29	0.498206	0.786685	XM_020078712.1;XM_020091001.1;XM_020101919.1
GO:0016820	hydrolase activity, acting on acid anhydrides, catalyzing transmembrane movement of substances	MF	4	40	0.498887	0.786685	XM_020078602.1;XM_020083862.1;XM_020104581.1;XM_020107604.1
GO:0042626	ATPase activity, coupled to transmembrane movement of substances	MF	4	40	0.498887	0.786685	XM_020078602.1;XM_020083862.1;XM_020104581.1;XM_020107604.1
GO:0043492	ATPase activity, coupled to movement of substances	MF	4	40	0.498887	0.786685	XM_020078602.1;XM_020083862.1;XM_020104581.1;XM_020107604.1
GO:0005342	organic acid transmembrane transporter activity	MF	6	62	0.499422	0.786685	XM_020080022.1;XM_020084519.1;XM_020093563.1;XM_020094151.1;XM_020096204.1;XM_020098297.1
GO:0004674	protein serine/threonine kinase activity	MF	13	139	0.499828	0.786685	XM_020084704.1;XM_020089244.1;XM_020089389.1;XM_020089559.1;XM_020090323.1;XM_020091835.1;XM_020101418.1;XM_020102407.1;XM_020103240.1;XM_020105087.1;XM_020111300.1;XM_020112151.1;XM_020112544.1
GO:0022008	neurogenesis	BP	21	212	0.501032	0.764354	XM_020078226.1;XM_020082802.1;XM_020089244.1;XM_020091485.1;XM_020092482.1;XM_020094119.1;XM_020097935.1;XM_020099750.1;XM_020101017.1;XM_020101980.1;XM_020102360.1;XM_020102487.1;XM_020102488.1;XM_020103240.1;XM_020106276.1;XM_020107301.1;XM_020108428.1;XM_020110154.1;XM_020110597.1;XM_020111423.1;XM_020112536.1
GO:0001934	positive regulation of protein phosphorylation	BP	6	58	0.501957	0.764354	XM_020089389.1;XM_020090251.1;XM_020090432.1;XM_020091835.1;XM_020096545.1;XM_020113323.1
GO:0015849	organic acid transport	BP	6	58	0.501957	0.764354	XM_020084519.1;XM_020094151.1;XM_020096123.1;XM_020096204.1;XM_020098297.1;XM_020106138.1
GO:0042327	positive regulation of phosphorylation	BP	6	58	0.501957	0.764354	XM_020089389.1;XM_020090251.1;XM_020090432.1;XM_020091835.1;XM_020096545.1;XM_020113323.1
GO:0060284	regulation of cell development	BP	6	58	0.501957	0.764354	XM_020082802.1;XM_020089244.1;XM_020090251.1;XM_020097935.1;XM_020110144.1;XM_020110597.1
GO:0031982	vesicle	CC	23	226	0.503367	1	XM_020078860.1;XM_020078897.1;XM_020079480.1;XM_020080162.1;XM_020082802.1;XM_020082954.1;XM_020087138.1;XM_020090251.1;XM_020090406.1;XM_020091800.1;XM_020092055.1;XM_020096545.1;XM_020098707.1;XM_020100392.1;XM_020101850.1;XM_020104148.1;XM_020105111.1;XM_020105263.1;XM_020106276.1;XM_020108988.1;XM_020109858.1;XM_020110144.1;XM_020111143.1
GO:0001101	response to acid chemical	BP	2	17	0.503464	0.764354	XM_020083535.1;XM_020106829.1
GO:0006665	sphingolipid metabolic process	BP	2	17	0.503464	0.764354	XM_020094438.1;XM_020103564.1
GO:0008544	epidermis development	BP	2	17	0.503464	0.764354	XM_020094119.1;XM_020109446.1
GO:0009190	cyclic nucleotide biosynthetic process	BP	2	17	0.503464	0.764354	XM_020088173.1;XM_020096034.1
GO:0009913	epidermal cell differentiation	BP	2	17	0.503464	0.764354	XM_020094119.1;XM_020109446.1
GO:0015669	gas transport	BP	2	17	0.503464	0.764354	XM_020084207.1;XM_020103220.1
GO:0030802	regulation of cyclic nucleotide biosynthetic process	BP	2	17	0.503464	0.764354	XM_020088173.1;XM_020096034.1
GO:0030808	regulation of nucleotide biosynthetic process	BP	2	17	0.503464	0.764354	XM_020088173.1;XM_020096034.1
GO:0043583	ear development	BP	2	17	0.503464	0.764354	XM_020092482.1;XM_020102063.1
GO:0050900	leukocyte migration	BP	2	17	0.503464	0.764354	XM_020082802.1;XM_020097935.1
GO:0051648	vesicle localization	BP	2	17	0.503464	0.764354	XM_020080037.1;XM_020113466.1
GO:0061515	myeloid cell development	BP	2	17	0.503464	0.764354	XM_020086547.1;XM_020108821.1
GO:1900094	regulation of transcription from RNA polymerase II promoter involved in determination of left/right symmetry	BP	2	17	0.503464	0.764354	XM_020091086.1;XM_020097865.1
GO:0043067	regulation of programmed cell death	BP	12	120	0.506277	0.764396	XM_020078928.1;XM_020079105.1;XM_020082802.1;XM_020086547.1;XM_020089323.1;XM_020096545.1;XM_020096630.1;XM_020101355.1;XM_020102377.1;XM_020106563.1;XM_020110144.1;XM_020110764.1
GO:0001952	regulation of cell-matrix adhesion	BP	1	7	0.511908	0.764396	XM_020082802.1
GO:0002431	Fc receptor mediated stimulatory signaling pathway	BP	1	7	0.511908	0.764396	XM_020082802.1
GO:0003205	cardiac chamber development	BP	1	7	0.511908	0.764396	XM_020092482.1
GO:0007160	cell-matrix adhesion	BP	1	7	0.511908	0.764396	XM_020082802.1
GO:0008654	phospholipid biosynthetic process	BP	1	7	0.511908	0.764396	XM_020111267.1
GO:0010810	regulation of cell-substrate adhesion	BP	1	7	0.511908	0.764396	XM_020082802.1
GO:0032874	positive regulation of stress-activated MAPK cascade	BP	1	7	0.511908	0.764396	XM_020090432.1
GO:0042384	cilium assembly	BP	1	7	0.511908	0.764396	XM_020113466.1
GO:0044782	cilium organization	BP	1	7	0.511908	0.764396	XM_020113466.1
GO:0045017	glycerolipid biosynthetic process	BP	1	7	0.511908	0.764396	XM_020111267.1
GO:0048167	regulation of synaptic plasticity	BP	1	7	0.511908	0.764396	XM_020078928.1
GO:0048839	inner ear development	BP	1	7	0.511908	0.764396	XM_020092482.1
GO:0050678	regulation of epithelial cell proliferation	BP	1	7	0.511908	0.764396	XM_020078226.1
GO:0060914	heart formation	BP	1	7	0.511908	0.764396	XM_020111009.1
GO:0070304	positive regulation of stress-activated protein kinase signaling cascade	BP	1	7	0.511908	0.764396	XM_020090432.1
GO:0072593	reactive oxygen species metabolic process	BP	1	7	0.511908	0.764396	XM_020082802.1
GO:0051338	regulation of transferase activity	BP	7	69	0.5135	0.764594	XM_020078410.1;XM_020082802.1;XM_020089389.1;XM_020091835.1;XM_020094317.1;XM_020096545.1;XM_020113323.1
GO:0046496	nicotinamide nucleotide metabolic process	BP	4	38	0.513526	0.764594	XM_020088431.1;XM_020089460.1;XM_020089461.1;XM_020089872.1
GO:0051346	negative regulation of hydrolase activity	BP	4	38	0.513526	0.764594	XM_020083033.1;XM_020094149.1;XM_020103873.1;XM_020108119.1
GO:0005815	microtubule organizing center	CC	3	27	0.517671	1	XM_020091485.1;XM_020091800.1;XM_020100730.1
GO:0006351	transcription, DNA-templated	BP	37	379	0.519403	0.771855	XM_020078773.1;XM_020079105.1;XM_020079670.1;XM_020083267.1;XM_020085452.1;XM_020086429.1;XM_020086547.1;XM_020086600.1;XM_020087389.1;XM_020087496.1;XM_020089244.1;XM_020090231.1;XM_020090288.1;XM_020090432.1;XM_020090978.1;XM_020091086.1;XM_020091440.1;XM_020091516.1;XM_020093252.1;XM_020094048.1;XM_020094840.1;XM_020094918.1;XM_020097436.1;XM_020097513.1;XM_020097865.1;XM_020098317.1;XM_020098…
GO:0097659	nucleic acid-templated transcription	BP	37	379	0.519403	0.771855	XM_020078773.1;XM_020079105.1;XM_020079670.1;XM_020083267.1;XM_020085452.1;XM_020086429.1;XM_020086547.1;XM_020086600.1;XM_020087389.1;XM_020087496.1;XM_020089244.1;XM_020090231.1;XM_020090288.1;XM_020090432.1;XM_020090978.1;XM_020091086.1;XM_020091440.1;XM_020091516.1;XM_020093252.1;XM_020094048.1;XM_020094840.1;XM_020094918.1;XM_020097436.1;XM_020097513.1;XM_020097865.1;XM_020098317.1;XM_020098…
GO:0044432	endoplasmic reticulum part	CC	2	17	0.520015	1	XM_020090406.1;XM_020103873.1
GO:0019953	sexual reproduction	BP	3	28	0.522033	0.773531	XM_020081936.1;XM_020105263.1;XM_020113646.1
GO:0044703	multi-organism reproductive process	BP	3	28	0.522033	0.773531	XM_020081936.1;XM_020105263.1;XM_020113646.1
GO:0048880	sensory system development	BP	3	28	0.522033	0.773531	XM_020094119.1;XM_020097935.1;XM_020102063.1
GO:0000118	histone deacetylase complex	CC	1	7	0.522898	1	XM_020092899.1
GO:0033202	DNA helicase complex	CC	1	7	0.522898	1	XM_020111707.1
GO:0072372	primary cilium	CC	1	7	0.522898	1	XM_020092734.1
GO:0034702	ion channel complex	CC	12	118	0.525065	1	XM_020078126.1;XM_020079398.1;XM_020085131.1;XM_020091800.1;XM_020094259.1;XM_020096180.1;XM_020096608.1;XM_020099390.1;XM_020101555.1;XM_020102625.1;XM_020112625.1;XM_020112777.1
GO:0046914	transition metal ion binding	MF	86	948	0.525904	0.804714	XM_020078103.1;XM_020078569.1;XM_020078702.1;XM_020078712.1;XM_020079045.1;XM_020079375.1;XM_020080233.1;XM_020080270.1;XM_020080953.1;XM_020081103.1;XM_020081653.1;XM_020082653.1;XM_020082803.1;XM_020083484.1;XM_020084207.1;XM_020085683.1;XM_020086028.1;XM_020086034.1;XM_020086333.1;XM_020086541.1;XM_020086547.1;XM_020088011.1;XM_020088101.1;XM_020088937.1;XM_020089187.1;XM_020089489.1;XM_020089…
GO:0015629	actin cytoskeleton	CC	8	78	0.528725	1	XM_020081757.1;XM_020082802.1;XM_020084089.1;XM_020084160.1;XM_020101478.1;XM_020106276.1;XM_020109446.1;XM_020110574.1
GO:0048699	generation of neurons	BP	20	205	0.531327	0.782664	XM_020078226.1;XM_020082802.1;XM_020089244.1;XM_020091485.1;XM_020092482.1;XM_020094119.1;XM_020097935.1;XM_020099750.1;XM_020101017.1;XM_020101980.1;XM_020102360.1;XM_020102487.1;XM_020102488.1;XM_020106276.1;XM_020107301.1;XM_020108428.1;XM_020110154.1;XM_020110597.1;XM_020111423.1;XM_020112536.1
GO:0005125	cytokine activity	MF	1	8	0.533512	0.804714	XM_020097935.1
GO:0005343	organic acid:sodium symporter activity	MF	1	8	0.533512	0.804714	XM_020096204.1
GO:0005506	iron ion binding	MF	1	8	0.533512	0.804714	XM_020089872.1
GO:0015645	fatty acid ligase activity	MF	1	8	0.533512	0.804714	XM_020079049.1
GO:0016725	oxidoreductase activity, acting on CH or CH2 groups	MF	1	8	0.533512	0.804714	XM_020102244.1
GO:0016726	oxidoreductase activity, acting on CH or CH2 groups, NAD or NADP as acceptor	MF	1	8	0.533512	0.804714	XM_020102244.1
GO:0016727	oxidoreductase activity, acting on CH or CH2 groups, oxygen as acceptor	MF	1	8	0.533512	0.804714	XM_020102244.1
GO:0016860	intramolecular oxidoreductase activity	MF	1	8	0.533512	0.804714	XM_020081816.1
GO:0030674	protein binding, bridging	MF	1	8	0.533512	0.804714	XM_020113651.1
GO:0019362	pyridine nucleotide metabolic process	BP	4	39	0.53459	0.782664	XM_020088431.1;XM_020089460.1;XM_020089461.1;XM_020089872.1
GO:0045597	positive regulation of cell differentiation	BP	4	39	0.53459	0.782664	XM_020082802.1;XM_020089244.1;XM_020097935.1;XM_020110144.1
GO:0006403	RNA localization	BP	2	18	0.534787	0.782664	XM_020104013.1;XM_020104672.1
GO:0006937	regulation of muscle contraction	BP	2	18	0.534787	0.782664	XM_020091800.1;XM_020103873.1
GO:0010970	establishment of localization by movement along microtubule	BP	2	18	0.534787	0.782664	XM_020093586.1;XM_020094201.1
GO:0019359	nicotinamide nucleotide biosynthetic process	BP	2	18	0.534787	0.782664	XM_020088431.1;XM_020089872.1
GO:0019363	pyridine nucleotide biosynthetic process	BP	2	18	0.534787	0.782664	XM_020088431.1;XM_020089872.1
GO:0021954	central nervous system neuron development	BP	2	18	0.534787	0.782664	XM_020082802.1;XM_020111423.1
GO:0042074	cell migration involved in gastrulation	BP	2	18	0.534787	0.782664	XM_020086108.1;XM_020091086.1
GO:0043244	regulation of protein complex disassembly	BP	2	18	0.534787	0.782664	XM_020092578.1;XM_020095570.1
GO:0048732	gland development	BP	2	18	0.534787	0.782664	XM_020097865.1;XM_020098338.1
GO:0050673	epithelial cell proliferation	BP	2	18	0.534787	0.782664	XM_020078226.1;XM_020103869.1
GO:0042623	ATPase activity, coupled	MF	10	109	0.536352	0.805641	XM_020078602.1;XM_020083346.1;XM_020083862.1;XM_020091485.1;XM_020092899.1;XM_020096214.1;XM_020100730.1;XM_020104581.1;XM_020106276.1;XM_020107604.1
GO:0006461	protein complex assembly	BP	18	185	0.538171	0.786127	XM_020078883.1;XM_020079398.1;XM_020082802.1;XM_020084692.1;XM_020092578.1;XM_020092899.1;XM_020094666.1;XM_020096608.1;XM_020099390.1;XM_020099987.1;XM_020101555.1;XM_020101850.1;XM_020102078.1;XM_020110092.1;XM_020111143.1;XM_020112658.1;XM_020112777.1;XM_020113441.1
GO:0070271	protein complex biogenesis	BP	18	185	0.538171	0.786127	XM_020078883.1;XM_020079398.1;XM_020082802.1;XM_020084692.1;XM_020092578.1;XM_020092899.1;XM_020094666.1;XM_020096608.1;XM_020099390.1;XM_020099987.1;XM_020101555.1;XM_020101850.1;XM_020102078.1;XM_020110092.1;XM_020111143.1;XM_020112658.1;XM_020112777.1;XM_020113441.1
GO:0010941	regulation of cell death	BP	12	123	0.541999	0.790971	XM_020078928.1;XM_020079105.1;XM_020082802.1;XM_020086547.1;XM_020089323.1;XM_020096545.1;XM_020096630.1;XM_020101355.1;XM_020102377.1;XM_020106563.1;XM_020110144.1;XM_020110764.1
GO:0032956	regulation of actin cytoskeleton organization	BP	5	50	0.54445	0.792816	XM_020082802.1;XM_020092578.1;XM_020111143.1;XM_020112658.1;XM_020113441.1
GO:0080134	regulation of response to stress	BP	5	50	0.54445	0.792816	XM_020082802.1;XM_020089529.1;XM_020090251.1;XM_020090432.1;XM_020090966.1
GO:0034220	ion transmembrane transport	BP	24	248	0.544804	0.792816	XM_020078126.1;XM_020079398.1;XM_020080803.1;XM_020085131.1;XM_020085423.1;XM_020089643.1;XM_020091800.1;XM_020092123.1;XM_020092931.1;XM_020094259.1;XM_020094850.1;XM_020096608.1;XM_020096680.1;XM_020096681.1;XM_020096686.1;XM_020099390.1;XM_020101555.1;XM_020102458.1;XM_020102625.1;XM_020103220.1;XM_020103873.1;XM_020105128.1;XM_020112625.1;XM_020112777.1
GO:0048589	developmental growth	BP	9	92	0.545774	0.79348	XM_020083739.1;XM_020089244.1;XM_020091485.1;XM_020092734.1;XM_020097935.1;XM_020102487.1;XM_020102488.1;XM_020105820.1;XM_020111009.1
GO:0046058	cAMP metabolic process	BP	3	29	0.546393	0.793631	XM_020088173.1;XM_020108428.1;XM_020112700.1
GO:0003143	embryonic heart tube morphogenesis	BP	4	40	0.555188	0.793942	XM_020091086.1;XM_020092482.1;XM_020097865.1;XM_020111009.1
GO:0033674	positive regulation of kinase activity	BP	4	40	0.555188	0.793942	XM_020089389.1;XM_020091835.1;XM_020096545.1;XM_020113323.1
GO:0035050	embryonic heart tube development	BP	4	40	0.555188	0.793942	XM_020091086.1;XM_020092482.1;XM_020097865.1;XM_020111009.1
GO:0045860	positive regulation of protein kinase activity	BP	4	40	0.555188	0.793942	XM_020089389.1;XM_020091835.1;XM_020096545.1;XM_020113323.1
GO:0001819	positive regulation of cytokine production	BP	1	8	0.559462	0.793942	XM_020079480.1
GO:0002244	hematopoietic progenitor cell differentiation	BP	1	8	0.559462	0.793942	XM_020097513.1
GO:0003159	morphogenesis of an endothelium	BP	1	8	0.559462	0.793942	XM_020097865.1
GO:0003343	septum transversum development	BP	1	8	0.559462	0.793942	XM_020083740.1
GO:0006006	glucose metabolic process	BP	1	8	0.559462	0.793942	XM_020113089.1
GO:0006023	aminoglycan biosynthetic process	BP	1	8	0.559462	0.793942	XM_020091086.1
GO:0006040	amino sugar metabolic process	BP	1	8	0.559462	0.793942	XM_020084397.1
GO:0006971	hypotonic response	BP	1	8	0.559462	0.793942	XM_020103220.1
GO:0007418	ventral midline development	BP	1	8	0.559462	0.793942	XM_020092482.1
GO:0010324	membrane invagination	BP	1	8	0.559462	0.793942	XM_020082802.1
GO:0010830	regulation of myotube differentiation	BP	1	8	0.559462	0.793942	XM_020089244.1
GO:0030239	myofibril assembly	BP	1	8	0.559462	0.793942	XM_020106276.1
GO:0030336	negative regulation of cell migration	BP	1	8	0.559462	0.793942	XM_020097935.1
GO:0031647	regulation of protein stability	BP	1	8	0.559462	0.793942	XM_020078773.1
GO:0032465	regulation of cytokinesis	BP	1	8	0.559462	0.793942	XM_020101850.1
GO:0032886	regulation of microtubule-based process	BP	1	8	0.559462	0.793942	XM_020090406.1
GO:0043393	regulation of protein binding	BP	1	8	0.559462	0.793942	XM_020110144.1
GO:0048645	organ formation	BP	1	8	0.559462	0.793942	XM_020111009.1
GO:0051271	negative regulation of cellular component movement	BP	1	8	0.559462	0.793942	XM_020097935.1
GO:0060271	cilium morphogenesis	BP	1	8	0.559462	0.793942	XM_020113466.1
GO:2000146	negative regulation of cell motility	BP	1	8	0.559462	0.793942	XM_020097935.1
GO:0030234	enzyme regulator activity	MF	14	156	0.561124	0.817767	XM_020079081.1;XM_020081145.1;XM_020083406.1;XM_020088092.1;XM_020089323.1;XM_020091800.1;XM_020094149.1;XM_020094317.1;XM_020095657.1;XM_020096034.1;XM_020100885.1;XM_020103873.1;XM_020108119.1;XM_020113323.1
GO:0000209	protein polyubiquitination	BP	2	19	0.564724	0.794835	XM_020078326.1;XM_020112250.1
GO:0009798	axis specification	BP	2	19	0.564724	0.794835	XM_020087280.1;XM_020104574.1
GO:0032880	regulation of protein localization	BP	2	19	0.564724	0.794835	XM_020098707.1;XM_020104148.1
GO:0043065	positive regulation of apoptotic process	BP	2	19	0.564724	0.794835	XM_020102377.1;XM_020110144.1
GO:0043068	positive regulation of programmed cell death	BP	2	19	0.564724	0.794835	XM_020102377.1;XM_020110144.1
GO:0044712	single-organism catabolic process	BP	2	19	0.564724	0.794835	XM_020080743.1;XM_020083904.1
GO:0070201	regulation of establishment of protein localization	BP	2	19	0.564724	0.794835	XM_020098707.1;XM_020104148.1
GO:0071407	cellular response to organic cyclic compound	BP	2	19	0.564724	0.794835	XM_020086034.1;XM_020103530.1
GO:0097193	intrinsic apoptotic signaling pathway	BP	2	19	0.564724	0.794835	XM_020089323.1;XM_020090432.1
GO:0031323	regulation of cellular metabolic process	BP	64	666	0.565996	0.7959	XM_020078410.1;XM_020078773.1;XM_020078928.1;XM_020079081.1;XM_020079105.1;XM_020079670.1;XM_020081145.1;XM_020081331.1;XM_020082802.1;XM_020083033.1;XM_020083267.1;XM_020083406.1;XM_020084796.1;XM_020085452.1;XM_020086429.1;XM_020086547.1;XM_020086600.1;XM_020087125.1;XM_020087389.1;XM_020087445.1;XM_020087496.1;XM_020088173.1;XM_020089244.1;XM_020089389.1;XM_020090231.1;XM_020090251.1;XM_020090…
GO:0005085	guanyl-nucleotide exchange factor activity	MF	3	32	0.566271	0.817767	XM_020087850.1;XM_020103869.1;XM_020113987.1
GO:0051276	chromosome organization	BP	18	188	0.566822	0.796336	XM_020081562.1;XM_020086429.1;XM_020089784.1;XM_020090406.1;XM_020092899.1;XM_020094048.1;XM_020095193.1;XM_020097436.1;XM_020098310.1;XM_020101850.1;XM_020103285.1;XM_020105818.1;XM_020108521.1;XM_020109921.1;XM_020111339.1;XM_020111707.1;XM_020113400.1;XM_020113919.1
GO:0003774	motor activity	MF	5	55	0.568104	0.817767	XM_020079917.1;XM_020089706.1;XM_020098396.1;XM_020106276.1;XM_020106643.1
GO:0048545	response to steroid hormone	BP	3	30	0.570009	0.799359	XM_020086034.1;XM_020103530.1;XM_020104950.1
GO:0055002	striated muscle cell development	BP	3	30	0.570009	0.799359	XM_020087660.1;XM_020092482.1;XM_020106276.1
GO:0005798	Golgi-associated vesicle	CC	1	8	0.570792	1	XM_020080162.1
GO:0044455	mitochondrial membrane part	CC	1	8	0.570792	1	XM_020094446.1
GO:0043087	regulation of GTPase activity	BP	19	199	0.571827	0.80118	XM_020078292.1;XM_020081309.1;XM_020081922.1;XM_020084043.1;XM_020086119.1;XM_020087850.1;XM_020088032.1;XM_020088287.1;XM_020088749.1;XM_020092581.1;XM_020094023.1;XM_020097083.1;XM_020102612.1;XM_020103233.1;XM_020103869.1;XM_020110660.1;XM_020111621.1;XM_020113438.1;XM_020113987.1
GO:0016887	ATPase activity	MF	10	112	0.57198	0.817767	XM_020078602.1;XM_020083346.1;XM_020083862.1;XM_020091485.1;XM_020092899.1;XM_020096214.1;XM_020100730.1;XM_020104581.1;XM_020106276.1;XM_020107604.1
GO:0007010	cytoskeleton organization	BP	21	220	0.572508	0.801407	XM_020078928.1;XM_020079734.1;XM_020082802.1;XM_020090251.1;XM_020090406.1;XM_020091485.1;XM_020091738.1;XM_020092153.1;XM_020092578.1;XM_020097083.1;XM_020100900.1;XM_020100901.1;XM_020101850.1;XM_020102377.1;XM_020106276.1;XM_020108988.1;XM_020110789.1;XM_020111143.1;XM_020112658.1;XM_020113441.1;XM_020113680.1
GO:0006790	sulfur compound metabolic process	BP	4	41	0.575288	0.803842	XM_020089613.1;XM_020093731.1;XM_020098677.1;XM_020099008.1
GO:0051640	organelle localization	BP	4	41	0.575288	0.803842	XM_020080037.1;XM_020103240.1;XM_020106276.1;XM_020113466.1
GO:0000149	SNARE binding	MF	1	9	0.575942	0.817767	XM_020084370.1
GO:0000977	RNA polymerase II regulatory region sequence-specific DNA binding	MF	1	9	0.575942	0.817767	XM_020105775.1
GO:0001012	RNA polymerase II regulatory region DNA binding	MF	1	9	0.575942	0.817767	XM_020105775.1
GO:0003707	steroid hormone receptor activity	MF	1	9	0.575942	0.817767	XM_020103530.1
GO:0015020	glucuronosyltransferase activity	MF	1	9	0.575942	0.817767	XM_020085335.1
GO:0015370	solute:sodium symporter activity	MF	1	9	0.575942	0.817767	XM_020096204.1
GO:0016247	channel regulator activity	MF	1	9	0.575942	0.817767	XM_020103873.1
GO:0022829	wide pore channel activity	MF	1	9	0.575942	0.817767	XM_020088176.1
GO:0060090	binding, bridging	MF	1	9	0.575942	0.817767	XM_020113651.1
GO:0016866	intramolecular transferase activity	MF	4	44	0.576051	0.817767	XM_020089155.1;XM_020100270.1;XM_020102683.1;XM_020107013.1
GO:0048519	negative regulation of biological process	BP	33	346	0.578003	0.806905	XM_020078126.1;XM_020078292.1;XM_020078410.1;XM_020078928.1;XM_020079105.1;XM_020081331.1;XM_020082225.1;XM_020082802.1;XM_020083033.1;XM_020084796.1;XM_020088173.1;XM_020089323.1;XM_020090432.1;XM_020091516.1;XM_020091800.1;XM_020092578.1;XM_020092734.1;XM_020094149.1;XM_020094259.1;XM_020094317.1;XM_020095657.1;XM_020097707.1;XM_020097935.1;XM_020100885.1;XM_020101760.1;XM_020101859.1;XM_020103…
GO:0009611	response to wounding	BP	5	52	0.580385	0.809498	XM_020083739.1;XM_020089529.1;XM_020097935.1;XM_020105820.1;XM_020111009.1
GO:0016773	phosphotransferase activity, alcohol group as acceptor	MF	59	661	0.581093	0.821702	XM_020079312.1;XM_020079878.1;XM_020080714.1;XM_020081005.1;XM_020082398.1;XM_020082464.1;XM_020083460.1;XM_020084704.1;XM_020085417.1;XM_020085812.1;XM_020086036.1;XM_020087137.1;XM_020087252.1;XM_020088382.1;XM_020088738.1;XM_020088863.1;XM_020089244.1;XM_020089389.1;XM_020089456.1;XM_020089559.1;XM_020090050.1;XM_020090323.1;XM_020090432.1;XM_020091693.1;XM_020091835.1;XM_020093424.1;XM_020093…
GO:0048598	embryonic morphogenesis	BP	21	221	0.581201	0.809904	XM_020078928.1;XM_020079105.1;XM_020082802.1;XM_020083740.1;XM_020086108.1;XM_020087125.1;XM_020091086.1;XM_020092482.1;XM_020092734.1;XM_020094048.1;XM_020094119.1;XM_020096669.1;XM_020097865.1;XM_020098198.1;XM_020102377.1;XM_020103869.1;XM_020104574.1;XM_020105766.1;XM_020107603.1;XM_020111009.1;XM_020113466.1
GO:0044297	cell body	CC	2	19	0.58166	1	XM_020106276.1;XM_020110144.1
GO:0048513	animal organ development	BP	58	607	0.583053	0.811753	XM_020078197.1;XM_020078226.1;XM_020078468.1;XM_020078928.1;XM_020079105.1;XM_020079421.1;XM_020080503.1;XM_020081687.1;XM_020081802.1;XM_020082802.1;XM_020083304.1;XM_020083740.1;XM_020086369.1;XM_020086547.1;XM_020087137.1;XM_020087426.1;XM_020089456.1;XM_020089759.1;XM_020090288.1;XM_020090432.1;XM_020091086.1;XM_020091516.1;XM_020091592.1;XM_020092482.1;XM_020093586.1;XM_020094048.1;XM_020094…
GO:0048468	cell development	BP	30	316	0.587441	0.812302	XM_020078226.1;XM_020079105.1;XM_020080503.1;XM_020081690.1;XM_020082802.1;XM_020086547.1;XM_020087660.1;XM_020089244.1;XM_020090251.1;XM_020091485.1;XM_020092482.1;XM_020094119.1;XM_020097935.1;XM_020097943.1;XM_020099750.1;XM_020101850.1;XM_020101980.1;XM_020102360.1;XM_020102487.1;XM_020102488.1;XM_020106276.1;XM_020107301.1;XM_020108428.1;XM_020108821.1;XM_020110144.1;XM_020110154.1;XM_020110…
GO:0098772	molecular function regulator	MF	17	193	0.591597	0.833301	XM_020079081.1;XM_020081145.1;XM_020083406.1;XM_020087850.1;XM_020088092.1;XM_020089323.1;XM_020091800.1;XM_020094149.1;XM_020094317.1;XM_020095657.1;XM_020096034.1;XM_020100885.1;XM_020103869.1;XM_020103873.1;XM_020108119.1;XM_020113323.1;XM_020113987.1
GO:0009952	anterior/posterior pattern specification	BP	3	31	0.59285	0.812302	XM_020079421.1;XM_020089244.1;XM_020108169.1
GO:0055001	muscle cell development	BP	3	31	0.59285	0.812302	XM_020087660.1;XM_020092482.1;XM_020106276.1
GO:0006739	NADP metabolic process	BP	2	20	0.593248	0.812302	XM_020089460.1;XM_020089461.1
GO:0008610	lipid biosynthetic process	BP	2	20	0.593248	0.812302	XM_020079049.1;XM_020111267.1
GO:0010942	positive regulation of cell death	BP	2	20	0.593248	0.812302	XM_020102377.1;XM_020110144.1
GO:0035113	embryonic appendage morphogenesis	BP	2	20	0.593248	0.812302	XM_020079105.1;XM_020083740.1
GO:0043066	negative regulation of apoptotic process	BP	2	20	0.593248	0.812302	XM_020078928.1;XM_020089323.1
GO:0043069	negative regulation of programmed cell death	BP	2	20	0.593248	0.812302	XM_020078928.1;XM_020089323.1
GO:0006950	response to stress	BP	28	296	0.594326	0.812302	XM_020079303.1;XM_020082531.1;XM_020082802.1;XM_020083739.1;XM_020085943.1;XM_020086108.1;XM_020088046.1;XM_020089244.1;XM_020089529.1;XM_020089686.1;XM_020090231.1;XM_020090251.1;XM_020090432.1;XM_020090966.1;XM_020093751.1;XM_020095193.1;XM_020096669.1;XM_020097513.1;XM_020097853.1;XM_020097935.1;XM_020103220.1;XM_020105820.1;XM_020106491.1;XM_020106572.1;XM_020110144.1;XM_020111009.1;XM_020112…
GO:0006733	oxidoreduction coenzyme metabolic process	BP	4	42	0.594864	0.812302	XM_020088431.1;XM_020089460.1;XM_020089461.1;XM_020089872.1
GO:0030855	epithelial cell differentiation	BP	5	53	0.597773	0.812302	XM_020084089.1;XM_020090251.1;XM_020092482.1;XM_020094119.1;XM_020109446.1
GO:0008289	lipid binding	MF	11	126	0.601715	0.839454	XM_020078292.1;XM_020080154.1;XM_020081778.1;XM_020083535.1;XM_020086034.1;XM_020088509.1;XM_020091556.1;XM_020102421.1;XM_020103233.1;XM_020103530.1;XM_020105418.1
GO:0001505	regulation of neurotransmitter levels	BP	1	9	0.602387	0.812302	XM_020096545.1
GO:0001818	negative regulation of cytokine production	BP	1	9	0.602387	0.812302	XM_020082802.1
GO:0006275	regulation of DNA replication	BP	1	9	0.602387	0.812302	XM_020082802.1
GO:0006405	RNA export from nucleus	BP	1	9	0.602387	0.812302	XM_020104013.1
GO:0007043	cell-cell junction assembly	BP	1	9	0.602387	0.812302	XM_020108988.1
GO:0009063	cellular amino acid catabolic process	BP	1	9	0.602387	0.812302	XM_020080743.1
GO:0015833	peptide transport	BP	1	9	0.602387	0.812302	XM_020089774.1
GO:0030800	negative regulation of cyclic nucleotide metabolic process	BP	1	9	0.602387	0.812302	XM_020088173.1
GO:0030803	negative regulation of cyclic nucleotide biosynthetic process	BP	1	9	0.602387	0.812302	XM_020088173.1
GO:0030809	negative regulation of nucleotide biosynthetic process	BP	1	9	0.602387	0.812302	XM_020088173.1
GO:0030815	negative regulation of cAMP metabolic process	BP	1	9	0.602387	0.812302	XM_020088173.1
GO:0030818	negative regulation of cAMP biosynthetic process	BP	1	9	0.602387	0.812302	XM_020088173.1
GO:0032102	negative regulation of response to external stimulus	BP	1	9	0.602387	0.812302	XM_020097935.1
GO:0033338	medial fin development	BP	1	9	0.602387	0.812302	XM_020092482.1
GO:0038093	Fc receptor signaling pathway	BP	1	9	0.602387	0.812302	XM_020082802.1
GO:0040013	negative regulation of locomotion	BP	1	9	0.602387	0.812302	XM_020097935.1
GO:0045980	negative regulation of nucleotide metabolic process	BP	1	9	0.602387	0.812302	XM_020088173.1
GO:0050803	regulation of synapse structure or activity	BP	1	9	0.602387	0.812302	XM_020078928.1
GO:0051153	regulation of striated muscle cell differentiation	BP	1	9	0.602387	0.812302	XM_020089244.1
GO:0051168	nuclear export	BP	1	9	0.602387	0.812302	XM_020104013.1
GO:0060491	regulation of cell projection assembly	BP	1	9	0.602387	0.812302	XM_020082802.1
GO:0097164	ammonium ion metabolic process	BP	1	9	0.602387	0.812302	XM_020094438.1
GO:1900372	negative regulation of purine nucleotide biosynthetic process	BP	1	9	0.602387	0.812302	XM_020088173.1
GO:1900543	negative regulation of purine nucleotide metabolic process	BP	1	9	0.602387	0.812302	XM_020088173.1
GO:2000112	regulation of cellular macromolecule biosynthetic process	BP	39	413	0.606592	0.817258	XM_020078773.1;XM_020079105.1;XM_020079670.1;XM_020082802.1;XM_020083267.1;XM_020085452.1;XM_020086429.1;XM_020086547.1;XM_020086600.1;XM_020087389.1;XM_020087496.1;XM_020089244.1;XM_020090231.1;XM_020090288.1;XM_020090432.1;XM_020090978.1;XM_020091086.1;XM_020091440.1;XM_020091516.1;XM_020093252.1;XM_020094048.1;XM_020094840.1;XM_020094918.1;XM_020095570.1;XM_020097436.1;XM_020097513.1;XM_020097…
GO:0016835	carbon-oxygen lyase activity	MF	2	22	0.607012	0.839454	XM_020087159.1;XM_020103220.1
GO:0016836	hydro-lyase activity	MF	2	22	0.607012	0.839454	XM_020087159.1;XM_020103220.1
GO:0012505	endomembrane system	CC	12	125	0.608466	1	XM_020078292.1;XM_020079480.1;XM_020080162.1;XM_020081652.1;XM_020087788.1;XM_020090251.1;XM_020090406.1;XM_020092414.1;XM_020103873.1;XM_020108988.1;XM_020111143.1;XM_020111412.1
GO:0005783	endoplasmic reticulum	CC	2	20	0.610223	1	XM_020090406.1;XM_020103873.1
GO:0005911	cell-cell junction	CC	14	146	0.612236	1	XM_020078226.1;XM_020079666.1;XM_020083020.1;XM_020084596.1;XM_020088176.1;XM_020088404.1;XM_020089674.1;XM_020090030.1;XM_020097868.1;XM_020098373.1;XM_020100468.1;XM_020102625.1;XM_020108988.1;XM_020112536.1
GO:0006631	fatty acid metabolic process	BP	4	43	0.613893	0.823406	XM_020078079.1;XM_020082653.1;XM_020083904.1;XM_020111511.1
GO:0009792	embryo development ending in birth or egg hatching	BP	4	43	0.613893	0.823406	XM_020078928.1;XM_020092482.1;XM_020101850.1;XM_020106276.1
GO:0042246	tissue regeneration	BP	4	43	0.613893	0.823406	XM_020083739.1;XM_020097935.1;XM_020105820.1;XM_020111009.1
GO:0051347	positive regulation of transferase activity	BP	4	43	0.613893	0.823406	XM_020089389.1;XM_020091835.1;XM_020096545.1;XM_020113323.1
GO:0016765	transferase activity, transferring alkyl or aryl (other than methyl) groups	MF	1	10	0.614517	0.839454	XM_020097705.1
GO:0016868	intramolecular transferase activity, phosphotransferases	MF	1	10	0.614517	0.839454	XM_020089155.1
GO:0034594	phosphatidylinositol trisphosphate phosphatase activity	MF	1	10	0.614517	0.839454	XM_020091402.1
GO:0052866	phosphatidylinositol phosphate phosphatase activity	MF	1	10	0.614517	0.839454	XM_020091402.1
GO:0060589	nucleoside-triphosphatase regulator activity	MF	1	10	0.614517	0.839454	XM_020095657.1
GO:0006869	lipid transport	BP	5	54	0.614748	0.823406	XM_020079049.1;XM_020079421.1;XM_020081778.1;XM_020093200.1;XM_020105418.1
GO:0010876	lipid localization	BP	5	54	0.614748	0.823406	XM_020079049.1;XM_020079421.1;XM_020081778.1;XM_020093200.1;XM_020105418.1
GO:0030111	regulation of Wnt signaling pathway	BP	3	32	0.614888	0.823406	XM_020090318.1;XM_020097707.1;XM_020101760.1
GO:0060429	epithelium development	BP	14	151	0.61769	0.826421	XM_020078928.1;XM_020079105.1;XM_020083740.1;XM_020084089.1;XM_020085812.1;XM_020090251.1;XM_020091086.1;XM_020092482.1;XM_020094119.1;XM_020097865.1;XM_020104574.1;XM_020109446.1;XM_020111009.1;XM_020113466.1
GO:0021545	cranial nerve development	BP	2	21	0.620351	0.826421	XM_020105099.1;XM_020111752.1
GO:0034329	cell junction assembly	BP	2	21	0.620351	0.826421	XM_020102944.1;XM_020108988.1
GO:0048592	eye morphogenesis	BP	2	21	0.620351	0.826421	XM_020090432.1;XM_020094048.1
GO:0048705	skeletal system morphogenesis	BP	2	21	0.620351	0.826421	XM_020078928.1;XM_020079105.1
GO:0060548	negative regulation of cell death	BP	2	21	0.620351	0.826421	XM_020078928.1;XM_020089323.1
GO:0031988	membrane-bounded vesicle	CC	21	219	0.621201	1	XM_020078860.1;XM_020078897.1;XM_020080162.1;XM_020082802.1;XM_020082954.1;XM_020087138.1;XM_020090251.1;XM_020090406.1;XM_020091800.1;XM_020092055.1;XM_020098707.1;XM_020100392.1;XM_020101850.1;XM_020104148.1;XM_020105111.1;XM_020105263.1;XM_020106276.1;XM_020108988.1;XM_020109858.1;XM_020110144.1;XM_020111143.1
GO:0001071	nucleic acid binding transcription factor activity	MF	44	502	0.62592	0.850191	XM_020078124.1;XM_020078891.1;XM_020080744.1;XM_020080846.1;XM_020080953.1;XM_020084918.1;XM_020085124.1;XM_020086034.1;XM_020086334.1;XM_020086547.1;XM_020086998.1;XM_020087389.1;XM_020088808.1;XM_020089489.1;XM_020090231.1;XM_020091556.1;XM_020093252.1;XM_020096630.1;XM_020097436.1;XM_020097482.1;XM_020097513.1;XM_020097707.1;XM_020098259.1;XM_020098317.1;XM_020099530.1;XM_020100556.1;XM_020101…
GO:0015081	sodium ion transmembrane transporter activity	MF	3	35	0.628366	0.850191	XM_020096204.1;XM_020098807.1;XM_020101688.1
GO:0051171	regulation of nitrogen compound metabolic process	BP	44	469	0.628375	0.836389	XM_020078773.1;XM_020079105.1;XM_020079670.1;XM_020082802.1;XM_020083267.1;XM_020084796.1;XM_020085452.1;XM_020086429.1;XM_020086547.1;XM_020086600.1;XM_020087389.1;XM_020087496.1;XM_020088173.1;XM_020089244.1;XM_020090231.1;XM_020090288.1;XM_020090432.1;XM_020090978.1;XM_020091086.1;XM_020091440.1;XM_020091516.1;XM_020091800.1;XM_020093252.1;XM_020094048.1;XM_020094840.1;XM_020094918.1;XM_020095…
GO:0009799	specification of symmetry	BP	5	55	0.631296	0.837101	XM_020080037.1;XM_020083740.1;XM_020091086.1;XM_020094201.1;XM_020097865.1
GO:0009855	determination of bilateral symmetry	BP	5	55	0.631296	0.837101	XM_020080037.1;XM_020083740.1;XM_020091086.1;XM_020094201.1;XM_020097865.1
GO:0046942	carboxylic acid transport	BP	5	55	0.631296	0.837101	XM_020084519.1;XM_020094151.1;XM_020096123.1;XM_020098297.1;XM_020106138.1
GO:0032774	RNA biosynthetic process	BP	39	417	0.631475	0.837101	XM_020078773.1;XM_020079105.1;XM_020079670.1;XM_020083267.1;XM_020085452.1;XM_020086429.1;XM_020086547.1;XM_020086600.1;XM_020087389.1;XM_020087496.1;XM_020089244.1;XM_020090231.1;XM_020090288.1;XM_020090432.1;XM_020090978.1;XM_020091086.1;XM_020091440.1;XM_020091516.1;XM_020093252.1;XM_020094048.1;XM_020094840.1;XM_020094918.1;XM_020097436.1;XM_020097513.1;XM_020097865.1;XM_020097943.1;XM_020098…
GO:0004675	transmembrane receptor protein serine/threonine kinase activity	MF	2	23	0.63161	0.850191	XM_020101418.1;XM_020102407.1
GO:0044802	single-organism membrane organization	BP	6	66	0.631621	0.837101	XM_020082802.1;XM_020090251.1;XM_020092482.1;XM_020106276.1;XM_020107301.1;XM_020110597.1
GO:0046943	carboxylic acid transmembrane transporter activity	MF	5	59	0.631772	0.850191	XM_020080022.1;XM_020084519.1;XM_020093563.1;XM_020094151.1;XM_020098297.1
GO:0007517	muscle organ development	BP	3	33	0.636107	0.839632	XM_020083304.1;XM_020105775.1;XM_020111009.1
GO:0005739	mitochondrion	CC	4	43	0.638208	1	XM_020081785.1;XM_020088431.1;XM_020094446.1;XM_020098278.1
GO:0044429	mitochondrial part	CC	4	43	0.638208	1	XM_020081785.1;XM_020088431.1;XM_020094446.1;XM_020098278.1
GO:0061024	membrane organization	BP	10	110	0.6383	0.839632	XM_020082802.1;XM_020085820.1;XM_020086985.1;XM_020090251.1;XM_020090406.1;XM_020092482.1;XM_020106276.1;XM_020107301.1;XM_020110343.1;XM_020110597.1
GO:0003002	regionalization	BP	11	121	0.640508	0.839632	XM_020078773.1;XM_020079421.1;XM_020089244.1;XM_020089759.1;XM_020091516.1;XM_020092482.1;XM_020099750.1;XM_020101760.1;XM_020103259.1;XM_020106811.1;XM_020108169.1
GO:0044281	small molecule metabolic process	BP	60	639	0.640599	0.839632	XM_020078079.1;XM_020079375.1;XM_020080011.1;XM_020080743.1;XM_020081785.1;XM_020081929.1;XM_020082653.1;XM_020083904.1;XM_020084796.1;XM_020085478.1;XM_020087249.1;XM_020088173.1;XM_020088186.1;XM_020088431.1;XM_020089155.1;XM_020089460.1;XM_020089461.1;XM_020089610.1;XM_020089872.1;XM_020089968.1;XM_020090378.1;XM_020090379.1;XM_020091011.1;XM_020091393.1;XM_020091800.1;XM_020093342.1;XM_020093…
GO:0002474	antigen processing and presentation of peptide antigen via MHC class I	BP	1	10	0.641133	0.839632	XM_020092653.1
GO:0007422	peripheral nervous system development	BP	1	10	0.641133	0.839632	XM_020094119.1
GO:0009991	response to extracellular stimulus	BP	1	10	0.641133	0.839632	XM_020111207.1
GO:0030301	cholesterol transport	BP	1	10	0.641133	0.839632	XM_020079421.1
GO:0048886	neuromast hair cell differentiation	BP	1	10	0.641133	0.839632	XM_020094119.1
GO:0048934	peripheral nervous system neuron differentiation	BP	1	10	0.641133	0.839632	XM_020094119.1
GO:1901987	regulation of cell cycle phase transition	BP	1	10	0.641133	0.839632	XM_020101850.1
GO:1901990	regulation of mitotic cell cycle phase transition	BP	1	10	0.641133	0.839632	XM_020101850.1
GO:0016043	cellular component organization	BP	98	1036	0.641349	0.839632	XM_020078226.1;XM_020078493.1;XM_020078692.1;XM_020078883.1;XM_020078928.1;XM_020079312.1;XM_020079398.1;XM_020079421.1;XM_020079734.1;XM_020080037.1;XM_020081562.1;XM_020082225.1;XM_020082802.1;XM_020083304.1;XM_020084692.1;XM_020085426.1;XM_020085442.1;XM_020085820.1;XM_020086429.1;XM_020086985.1;XM_020088082.1;XM_020089244.1;XM_020089354.1;XM_020089784.1;XM_020090251.1;XM_020090406.1;XM_020090…
GO:0007276	gamete generation	BP	2	22	0.646038	0.839632	XM_020081936.1;XM_020113646.1
GO:0030838	positive regulation of actin filament polymerization	BP	2	22	0.646038	0.839632	XM_020112658.1;XM_020113441.1
GO:0031334	positive regulation of protein complex assembly	BP	2	22	0.646038	0.839632	XM_020112658.1;XM_020113441.1
GO:0031347	regulation of defense response	BP	2	22	0.646038	0.839632	XM_020082802.1;XM_020089529.1
GO:0032273	positive regulation of protein polymerization	BP	2	22	0.646038	0.839632	XM_020112658.1;XM_020113441.1
GO:0032504	multicellular organism reproduction	BP	2	22	0.646038	0.839632	XM_020081936.1;XM_020113646.1
GO:0045010	actin nucleation	BP	2	22	0.646038	0.839632	XM_020112658.1;XM_020113441.1
GO:0048609	multicellular organismal reproductive process	BP	2	22	0.646038	0.839632	XM_020081936.1;XM_020113646.1
GO:0051656	establishment of organelle localization	BP	2	22	0.646038	0.839632	XM_020103240.1;XM_020106276.1
GO:0060249	anatomical structure homeostasis	BP	2	22	0.646038	0.839632	XM_020082802.1;XM_020089323.1
GO:0008514	organic anion transmembrane transporter activity	MF	5	60	0.646763	0.867142	XM_020080022.1;XM_020084519.1;XM_020093563.1;XM_020094151.1;XM_020098297.1
GO:0048584	positive regulation of response to stimulus	BP	5	56	0.647404	0.840699	XM_020082802.1;XM_020090318.1;XM_020090432.1;XM_020097935.1;XM_020107762.1
GO:0033218	amide binding	MF	1	11	0.649587	0.867714	XM_020097853.1
GO:1902582	single-organism intracellular transport	BP	10	111	0.649773	0.84226	XM_020078126.1;XM_020085430.1;XM_020085524.1;XM_020085560.1;XM_020088600.1;XM_020091800.1;XM_020094259.1;XM_020102377.1;XM_020102421.1;XM_020103873.1
GO:0002682	regulation of immune system process	BP	4	45	0.650242	0.84226	XM_020079421.1;XM_020082802.1;XM_020089529.1;XM_020097935.1
GO:0022414	reproductive process	BP	4	45	0.650242	0.84226	XM_020081936.1;XM_020105263.1;XM_020107762.1;XM_020113646.1
GO:0019898	extrinsic component of membrane	CC	1	10	0.652659	1	XM_020082802.1
GO:0031253	cell projection membrane	CC	1	10	0.652659	1	XM_020082802.1
GO:0031984	organelle subcompartment	CC	1	10	0.652659	1	XM_020082802.1
GO:0032153	cell division site	CC	1	10	0.652659	1	XM_020106276.1
GO:0032155	cell division site part	CC	1	10	0.652659	1	XM_020106276.1
GO:0042579	microbody	CC	1	10	0.652659	1	XM_020083904.1
GO:0005310	dicarboxylic acid transmembrane transporter activity	MF	2	24	0.65499	0.869594	XM_020094151.1;XM_020098297.1
GO:0032970	regulation of actin filament-based process	BP	6	68	0.660781	0.855193	XM_020082802.1;XM_020092578.1;XM_020111143.1;XM_020112658.1;XM_020113297.1;XM_020113441.1
GO:0043933	macromolecular complex subunit organization	BP	36	391	0.666145	0.855957	XM_020078883.1;XM_020079398.1;XM_020081562.1;XM_020082802.1;XM_020083304.1;XM_020084692.1;XM_020086429.1;XM_020089784.1;XM_020092153.1;XM_020092578.1;XM_020092899.1;XM_020094048.1;XM_020094666.1;XM_020095193.1;XM_020095570.1;XM_020096608.1;XM_020097436.1;XM_020098310.1;XM_020099390.1;XM_020099987.1;XM_020101555.1;XM_020101850.1;XM_020102078.1;XM_020103285.1;XM_020105818.1;XM_020108521.1;XM_020108…
GO:0000003	reproduction	BP	4	46	0.667538	0.855957	XM_020081936.1;XM_020105263.1;XM_020107762.1;XM_020113646.1
GO:0016055	Wnt signaling pathway	BP	4	46	0.667538	0.855957	XM_020082802.1;XM_020090318.1;XM_020097707.1;XM_020101760.1
GO:0016567	protein ubiquitination	BP	4	46	0.667538	0.855957	XM_020078326.1;XM_020101850.1;XM_020110194.1;XM_020112250.1
GO:0051094	positive regulation of developmental process	BP	4	46	0.667538	0.855957	XM_020082802.1;XM_020089244.1;XM_020097935.1;XM_020110144.1
GO:0006486	protein glycosylation	BP	2	23	0.670328	0.855957	XM_020097716.1;XM_020106224.1
GO:0035587	purinergic receptor signaling pathway	BP	2	23	0.670328	0.855957	XM_020078883.1;XM_020088173.1
GO:0043408	regulation of MAPK cascade	BP	2	23	0.670328	0.855957	XM_020090251.1;XM_020090432.1
GO:0043413	macromolecule glycosylation	BP	2	23	0.670328	0.855957	XM_020097716.1;XM_020106224.1
GO:0097190	apoptotic signaling pathway	BP	2	23	0.670328	0.855957	XM_020089323.1;XM_020090432.1
GO:0043167	ion binding	MF	223	2509	0.670862	0.869594	XM_020078103.1;XM_020078292.1;XM_020078458.1;XM_020078468.1;XM_020078569.1;XM_020078702.1;XM_020078712.1;XM_020078859.1;XM_020079045.1;XM_020079283.1;XM_020079312.1;XM_020079375.1;XM_020079439.1;XM_020079670.1;XM_020080011.1;XM_020080233.1;XM_020080270.1;XM_020080503.1;XM_020080636.1;XM_020080743.1;XM_020080826.1;XM_020080953.1;XM_020081103.1;XM_020081115.1;XM_020081633.1;XM_020081653.1;XM_020081…
GO:0031326	regulation of cellular biosynthetic process	BP	42	456	0.674578	0.855957	XM_020078773.1;XM_020079105.1;XM_020079670.1;XM_020082802.1;XM_020083267.1;XM_020085452.1;XM_020086429.1;XM_020086547.1;XM_020086600.1;XM_020087389.1;XM_020087496.1;XM_020088173.1;XM_020089244.1;XM_020090231.1;XM_020090288.1;XM_020090432.1;XM_020090978.1;XM_020091086.1;XM_020091440.1;XM_020091516.1;XM_020093252.1;XM_020094048.1;XM_020094840.1;XM_020094918.1;XM_020095570.1;XM_020096034.1;XM_020097…
GO:0044057	regulation of system process	BP	6	69	0.674807	0.855957	XM_020078226.1;XM_020087343.1;XM_020091800.1;XM_020103259.1;XM_020103873.1;XM_020112536.1
GO:0065003	macromolecular complex assembly	BP	19	211	0.675688	0.855957	XM_020078883.1;XM_020079398.1;XM_020082802.1;XM_020083304.1;XM_020084692.1;XM_020092578.1;XM_020092899.1;XM_020094666.1;XM_020096608.1;XM_020099390.1;XM_020099987.1;XM_020101555.1;XM_020101850.1;XM_020102078.1;XM_020110092.1;XM_020111143.1;XM_020112658.1;XM_020112777.1;XM_020113441.1
GO:0021510	spinal cord development	BP	3	35	0.676047	0.855957	XM_020092482.1;XM_020099368.1;XM_020108821.1
GO:0021515	cell differentiation in spinal cord	BP	3	35	0.676047	0.855957	XM_020092482.1;XM_020099368.1;XM_020108821.1
GO:0001889	liver development	BP	1	11	0.676108	0.855957	XM_020098338.1
GO:0001894	tissue homeostasis	BP	1	11	0.676108	0.855957	XM_020082802.1
GO:0006901	vesicle coating	BP	1	11	0.676108	0.855957	XM_020086985.1
GO:0021782	glial cell development	BP	1	11	0.676108	0.855957	XM_020092482.1
GO:0030203	glycosaminoglycan metabolic process	BP	1	11	0.676108	0.855957	XM_020091086.1
GO:0030902	hindbrain development	BP	1	11	0.676108	0.855957	XM_020113987.1
GO:0031023	microtubule organizing center organization	BP	1	11	0.676108	0.855957	XM_020090406.1
GO:0042058	regulation of epidermal growth factor receptor signaling pathway	BP	1	11	0.676108	0.855957	XM_020110144.1
GO:0050804	modulation of synaptic transmission	BP	1	11	0.676108	0.855957	XM_020078928.1
GO:0061008	hepaticobiliary system development	BP	1	11	0.676108	0.855957	XM_020098338.1
GO:1901184	regulation of ERBB signaling pathway	BP	1	11	0.676108	0.855957	XM_020110144.1
GO:0044271	cellular nitrogen compound biosynthetic process	BP	69	741	0.676339	0.855957	XM_020078773.1;XM_020079105.1;XM_020079670.1;XM_020080503.1;XM_020081785.1;XM_020081929.1;XM_020083267.1;XM_020085452.1;XM_020085478.1;XM_020086429.1;XM_020086547.1;XM_020086600.1;XM_020087389.1;XM_020087496.1;XM_020088173.1;XM_020088186.1;XM_020088431.1;XM_020089244.1;XM_020089630.1;XM_020089872.1;XM_020090231.1;XM_020090288.1;XM_020090378.1;XM_020090379.1;XM_020090432.1;XM_020090978.1;XM_020091…
GO:0016763	transferase activity, transferring pentosyl groups	MF	2	25	0.677168	0.869594	XM_020089968.1;XM_020097716.1
GO:0000976	transcription regulatory region sequence-specific DNA binding	MF	1	12	0.681469	0.869594	XM_020105775.1
GO:0001608	G-protein coupled nucleotide receptor activity	MF	1	12	0.681469	0.869594	XM_020088173.1
GO:0004690	cyclic nucleotide-dependent protein kinase activity	MF	1	12	0.681469	0.869594	XM_020105087.1
GO:0070739	protein-glutamic acid ligase activity	MF	1	12	0.681469	0.869594	XM_020112250.1
GO:1990837	sequence-specific double-stranded DNA binding	MF	1	12	0.681469	0.869594	XM_020105775.1
GO:0000975	regulatory region DNA binding	MF	3	38	0.684047	0.869594	XM_020079105.1;XM_020080503.1;XM_020105775.1
GO:0001067	regulatory region nucleic acid binding	MF	3	38	0.684047	0.869594	XM_020079105.1;XM_020080503.1;XM_020105775.1
GO:0008047	enzyme activator activity	MF	3	38	0.684047	0.869594	XM_020091800.1;XM_020096034.1;XM_020113323.1
GO:0003012	muscle system process	BP	4	47	0.684239	0.864537	XM_020081072.1;XM_020088046.1;XM_020091800.1;XM_020103873.1
GO:0031099	regeneration	BP	4	47	0.684239	0.864537	XM_020083739.1;XM_020097935.1;XM_020105820.1;XM_020111009.1
GO:0070647	protein modification by small protein conjugation or removal	BP	14	158	0.685266	0.865128	XM_020078326.1;XM_020088538.1;XM_020095036.1;XM_020095037.1;XM_020098875.1;XM_020101131.1;XM_020101148.1;XM_020101164.1;XM_020101850.1;XM_020110194.1;XM_020112250.1;XM_020113651.1;XM_020113677.1;XM_020113987.1
GO:0097367	carbohydrate derivative binding	MF	164	1859	0.68583	0.869594	XM_020078164.1;XM_020078326.1;XM_020078602.1;XM_020078883.1;XM_020078928.1;XM_020079312.1;XM_020079878.1;XM_020079917.1;XM_020080037.1;XM_020080407.1;XM_020080714.1;XM_020081005.1;XM_020081542.1;XM_020081632.1;XM_020081757.1;XM_020081785.1;XM_020081901.1;XM_020081929.1;XM_020082398.1;XM_020082464.1;XM_020082802.1;XM_020083220.1;XM_020083278.1;XM_020083346.1;XM_020083460.1;XM_020083862.1;XM_020084…
GO:0070603	SWI/SNF superfamily-type complex	CC	1	11	0.687544	1	XM_020086429.1
GO:0005198	structural molecule activity	MF	7	87	0.687567	0.869594	XM_020084692.1;XM_020088509.1;XM_020094666.1;XM_020099987.1;XM_020102078.1;XM_020102307.1;XM_020110092.1
GO:0006644	phospholipid metabolic process	BP	6	70	0.688456	0.868445	XM_020082802.1;XM_020094438.1;XM_020102550.1;XM_020105595.1;XM_020109927.1;XM_020111267.1
GO:1902494	catalytic complex	CC	7	79	0.691167	1	XM_020078860.1;XM_020089706.1;XM_020092899.1;XM_020098396.1;XM_020101850.1;XM_020103873.1;XM_020111707.1
GO:0010556	regulation of macromolecule biosynthetic process	BP	40	438	0.69255	0.870224	XM_020078773.1;XM_020079105.1;XM_020079670.1;XM_020082802.1;XM_020083267.1;XM_020085452.1;XM_020086429.1;XM_020086547.1;XM_020086600.1;XM_020087389.1;XM_020087496.1;XM_020089244.1;XM_020090231.1;XM_020090288.1;XM_020090432.1;XM_020090978.1;XM_020091086.1;XM_020091440.1;XM_020091516.1;XM_020093252.1;XM_020094048.1;XM_020094840.1;XM_020094918.1;XM_020095570.1;XM_020097436.1;XM_020097513.1;XM_020097…
GO:0001883	purine nucleoside binding	MF	161	1828	0.692796	0.869594	XM_020078164.1;XM_020078326.1;XM_020078602.1;XM_020078883.1;XM_020078928.1;XM_020079312.1;XM_020079878.1;XM_020079917.1;XM_020080037.1;XM_020080407.1;XM_020080714.1;XM_020081005.1;XM_020081542.1;XM_020081757.1;XM_020081785.1;XM_020081901.1;XM_020081929.1;XM_020082398.1;XM_020082464.1;XM_020082802.1;XM_020083278.1;XM_020083346.1;XM_020083460.1;XM_020083862.1;XM_020084009.1;XM_020084089.1;XM_020084…
GO:0032549	ribonucleoside binding	MF	161	1828	0.692796	0.869594	XM_020078164.1;XM_020078326.1;XM_020078602.1;XM_020078883.1;XM_020078928.1;XM_020079312.1;XM_020079878.1;XM_020079917.1;XM_020080037.1;XM_020080407.1;XM_020080714.1;XM_020081005.1;XM_020081542.1;XM_020081757.1;XM_020081785.1;XM_020081901.1;XM_020081929.1;XM_020082398.1;XM_020082464.1;XM_020082802.1;XM_020083278.1;XM_020083346.1;XM_020083460.1;XM_020083862.1;XM_020084009.1;XM_020084089.1;XM_020084…
GO:0032550	purine ribonucleoside binding	MF	161	1828	0.692796	0.869594	XM_020078164.1;XM_020078326.1;XM_020078602.1;XM_020078883.1;XM_020078928.1;XM_020079312.1;XM_020079878.1;XM_020079917.1;XM_020080037.1;XM_020080407.1;XM_020080714.1;XM_020081005.1;XM_020081542.1;XM_020081757.1;XM_020081785.1;XM_020081901.1;XM_020081929.1;XM_020082398.1;XM_020082464.1;XM_020082802.1;XM_020083278.1;XM_020083346.1;XM_020083460.1;XM_020083862.1;XM_020084009.1;XM_020084089.1;XM_020084…
GO:0043085	positive regulation of catalytic activity	BP	5	59	0.692993	0.870224	XM_020089389.1;XM_020091800.1;XM_020091835.1;XM_020096545.1;XM_020113323.1
GO:0050953	sensory perception of light stimulus	BP	5	59	0.692993	0.870224	XM_020080037.1;XM_020080319.1;XM_020094942.1;XM_020101093.1;XM_020106759.1
GO:0002684	positive regulation of immune system process	BP	2	24	0.693248	0.870224	XM_020079421.1;XM_020082802.1
GO:0007346	regulation of mitotic cell cycle	BP	2	24	0.693248	0.870224	XM_020090406.1;XM_020101850.1
GO:0080135	regulation of cellular response to stress	BP	2	24	0.693248	0.870224	XM_020090251.1;XM_020090432.1
GO:0008324	cation transmembrane transporter activity	MF	25	298	0.694804	0.869594	XM_020079398.1;XM_020079957.1;XM_020080803.1;XM_020083862.1;XM_020085423.1;XM_020085467.1;XM_020085618.1;XM_020087981.1;XM_020089643.1;XM_020089890.1;XM_020092123.1;XM_020094850.1;XM_020096204.1;XM_020096426.1;XM_020096608.1;XM_020096686.1;XM_020098807.1;XM_020099390.1;XM_020101555.1;XM_020101688.1;XM_020102458.1;XM_020102625.1;XM_020104581.1;XM_020112625.1;XM_020112777.1
GO:0034703	cation channel complex	CC	9	101	0.695662	1	XM_020079398.1;XM_020091800.1;XM_020096180.1;XM_020096608.1;XM_020099390.1;XM_020101555.1;XM_020102625.1;XM_020112625.1;XM_020112777.1
GO:0009889	regulation of biosynthetic process	BP	42	460	0.696593	0.873712	XM_020078773.1;XM_020079105.1;XM_020079670.1;XM_020082802.1;XM_020083267.1;XM_020085452.1;XM_020086429.1;XM_020086547.1;XM_020086600.1;XM_020087389.1;XM_020087496.1;XM_020088173.1;XM_020089244.1;XM_020090231.1;XM_020090288.1;XM_020090432.1;XM_020090978.1;XM_020091086.1;XM_020091440.1;XM_020091516.1;XM_020093252.1;XM_020094048.1;XM_020094840.1;XM_020094918.1;XM_020095570.1;XM_020096034.1;XM_020097…
GO:0015711	organic anion transport	BP	7	82	0.698108	0.874191	XM_020084519.1;XM_020093200.1;XM_020094151.1;XM_020096123.1;XM_020098297.1;XM_020101688.1;XM_020106138.1
GO:0048562	embryonic organ morphogenesis	BP	7	82	0.698108	0.874191	XM_020078928.1;XM_020091086.1;XM_020092482.1;XM_020094048.1;XM_020097865.1;XM_020105766.1;XM_020111009.1
GO:0044389	ubiquitin-like protein ligase binding	MF	2	26	0.698169	0.869594	XM_020101850.1;XM_020113646.1
GO:0001882	nucleoside binding	MF	161	1830	0.698523	0.869594	XM_020078164.1;XM_020078326.1;XM_020078602.1;XM_020078883.1;XM_020078928.1;XM_020079312.1;XM_020079878.1;XM_020079917.1;XM_020080037.1;XM_020080407.1;XM_020080714.1;XM_020081005.1;XM_020081542.1;XM_020081757.1;XM_020081785.1;XM_020081901.1;XM_020081929.1;XM_020082398.1;XM_020082464.1;XM_020082802.1;XM_020083278.1;XM_020083346.1;XM_020083460.1;XM_020083862.1;XM_020084009.1;XM_020084089.1;XM_020084…
GO:0030054	cell junction	CC	18	197	0.698995	1	XM_020078226.1;XM_020078928.1;XM_020079666.1;XM_020081001.1;XM_020082802.1;XM_020083020.1;XM_020084596.1;XM_020088176.1;XM_020088404.1;XM_020089674.1;XM_020090030.1;XM_020090406.1;XM_020097868.1;XM_020098373.1;XM_020100468.1;XM_020102625.1;XM_020108988.1;XM_020112536.1
GO:0016853	isomerase activity	MF	8	100	0.699038	0.869594	XM_020081816.1;XM_020082531.1;XM_020088684.1;XM_020089155.1;XM_020096214.1;XM_020100270.1;XM_020102683.1;XM_020107013.1
GO:0031325	positive regulation of cellular metabolic process	BP	9	105	0.705248	0.874822	XM_020089389.1;XM_020090251.1;XM_020090432.1;XM_020091800.1;XM_020091835.1;XM_020094048.1;XM_020096034.1;XM_020096545.1;XM_020113323.1
GO:0006082	organic acid metabolic process	BP	28	312	0.705707	0.874822	XM_020078079.1;XM_020080011.1;XM_020080743.1;XM_020082653.1;XM_020083904.1;XM_020087249.1;XM_020088431.1;XM_020089155.1;XM_020089610.1;XM_020089872.1;XM_020090378.1;XM_020090379.1;XM_020091393.1;XM_020096305.1;XM_020098406.1;XM_020098408.1;XM_020099008.1;XM_020099668.1;XM_020099669.1;XM_020104950.1;XM_020104951.1;XM_020106790.1;XM_020107286.1;XM_020107961.1;XM_020109022.1;XM_020109765.1;XM_020110…
GO:0043436	oxoacid metabolic process	BP	28	312	0.705707	0.874822	XM_020078079.1;XM_020080011.1;XM_020080743.1;XM_020082653.1;XM_020083904.1;XM_020087249.1;XM_020088431.1;XM_020089155.1;XM_020089610.1;XM_020089872.1;XM_020090378.1;XM_020090379.1;XM_020091393.1;XM_020096305.1;XM_020098406.1;XM_020098408.1;XM_020099008.1;XM_020099668.1;XM_020099669.1;XM_020104950.1;XM_020104951.1;XM_020106790.1;XM_020107286.1;XM_020107961.1;XM_020109022.1;XM_020109765.1;XM_020110…
GO:0044433	cytoplasmic vesicle part	CC	4	47	0.707503	1	XM_020079480.1;XM_020100392.1;XM_020108988.1;XM_020111143.1
GO:0001666	response to hypoxia	BP	1	12	0.707676	0.874822	XM_020090432.1
GO:0006171	cAMP biosynthetic process	BP	1	12	0.707676	0.874822	XM_020088173.1
GO:0030177	positive regulation of Wnt signaling pathway	BP	1	12	0.707676	0.874822	XM_020090318.1
GO:0030330	DNA damage response, signal transduction by p53 class mediator	BP	1	12	0.707676	0.874822	XM_020090432.1
GO:0030814	regulation of cAMP metabolic process	BP	1	12	0.707676	0.874822	XM_020088173.1
GO:0030817	regulation of cAMP biosynthetic process	BP	1	12	0.707676	0.874822	XM_020088173.1
GO:0035315	hair cell differentiation	BP	1	12	0.707676	0.874822	XM_020094119.1
GO:0036293	response to decreased oxygen levels	BP	1	12	0.707676	0.874822	XM_020090432.1
GO:0043410	positive regulation of MAPK cascade	BP	1	12	0.707676	0.874822	XM_020090432.1
GO:0051345	positive regulation of hydrolase activity	BP	1	12	0.707676	0.874822	XM_020091800.1
GO:0051693	actin filament capping	BP	1	12	0.707676	0.874822	XM_020092578.1
GO:0070482	response to oxygen levels	BP	1	12	0.707676	0.874822	XM_020090432.1
GO:1902533	positive regulation of intracellular signal transduction	BP	1	12	0.707676	0.874822	XM_020090432.1
GO:0008135	translation factor activity, RNA binding	MF	4	52	0.707894	0.872888	XM_020095570.1;XM_020104636.1;XM_020104637.1;XM_020110214.1
GO:0022402	cell cycle process	BP	7	83	0.710223	0.877267	XM_020078410.1;XM_020079594.1;XM_020083346.1;XM_020090406.1;XM_020091800.1;XM_020101850.1;XM_020106276.1
GO:0019209	kinase activator activity	MF	1	13	0.710454	0.872888	XM_020113323.1
GO:0030295	protein kinase activator activity	MF	1	13	0.710454	0.872888	XM_020113323.1
GO:0022890	inorganic cation transmembrane transporter activity	MF	19	231	0.711331	0.872888	XM_020079398.1;XM_020080803.1;XM_020085423.1;XM_020089643.1;XM_020089890.1;XM_020092123.1;XM_020094850.1;XM_020096204.1;XM_020096608.1;XM_020096686.1;XM_020098807.1;XM_020099390.1;XM_020101555.1;XM_020101688.1;XM_020102458.1;XM_020102625.1;XM_020104581.1;XM_020112625.1;XM_020112777.1
GO:0071495	cellular response to endogenous stimulus	BP	16	183	0.712606	0.877351	XM_020078773.1;XM_020079105.1;XM_020080953.1;XM_020086034.1;XM_020089489.1;XM_020090231.1;XM_020090432.1;XM_020091086.1;XM_020091516.1;XM_020091556.1;XM_020097865.1;XM_020098259.1;XM_020102351.1;XM_020103530.1;XM_020106829.1;XM_020111423.1
GO:0009967	positive regulation of signal transduction	BP	3	37	0.712652	0.877351	XM_020090318.1;XM_020090432.1;XM_020107762.1
GO:0010466	negative regulation of peptidase activity	BP	3	37	0.712652	0.877351	XM_020083033.1;XM_020094149.1;XM_020108119.1
GO:0023056	positive regulation of signaling	BP	3	37	0.712652	0.877351	XM_020090318.1;XM_020090432.1;XM_020107762.1
GO:0032269	negative regulation of cellular protein metabolic process	BP	6	72	0.714604	0.877351	XM_020078410.1;XM_020083033.1;XM_020094149.1;XM_020094317.1;XM_020100885.1;XM_020108119.1
GO:0001501	skeletal system development	BP	2	25	0.714836	0.877351	XM_020078928.1;XM_020079105.1
GO:0007187	G-protein coupled receptor signaling pathway, coupled to cyclic nucleotide second messenger	BP	2	25	0.714836	0.877351	XM_020096545.1;XM_020109719.1
GO:0021675	nerve development	BP	2	25	0.714836	0.877351	XM_020105099.1;XM_020111752.1
GO:0042060	wound healing	BP	4	49	0.715842	0.877887	XM_020083739.1;XM_020097935.1;XM_020105820.1;XM_020111009.1
GO:0044431	Golgi apparatus part	CC	5	59	0.718731	1	XM_020080162.1;XM_020081652.1;XM_020087788.1;XM_020092414.1;XM_020111412.1
GO:0005789	endoplasmic reticulum membrane	CC	1	12	0.71893	1	XM_020103873.1
GO:0042175	nuclear outer membrane-endoplasmic reticulum membrane network	CC	1	12	0.71893	1	XM_020103873.1
GO:0090287	regulation of cellular response to growth factor stimulus	BP	3	38	0.72972	0.883863	XM_020078773.1;XM_020090432.1;XM_020091516.1
GO:0046983	protein dimerization activity	MF	8	103	0.730109	0.886123	XM_020087783.1;XM_020090231.1;XM_020090406.1;XM_020098310.1;XM_020101850.1;XM_020105775.1;XM_020108169.1;XM_020109921.1
GO:0030036	actin cytoskeleton organization	BP	12	141	0.730569	0.883863	XM_020082802.1;XM_020090251.1;XM_020091738.1;XM_020092153.1;XM_020092578.1;XM_020101850.1;XM_020102377.1;XM_020106276.1;XM_020108988.1;XM_020111143.1;XM_020112658.1;XM_020113441.1
GO:0019318	hexose metabolic process	BP	4	50	0.730746	0.883863	XM_020079375.1;XM_020091393.1;XM_020111207.1;XM_020113089.1
GO:0005740	mitochondrial envelope	CC	2	25	0.730843	1	XM_020088431.1;XM_020094446.1
GO:0031966	mitochondrial membrane	CC	2	25	0.730843	1	XM_020088431.1;XM_020094446.1
GO:0019752	carboxylic acid metabolic process	BP	27	306	0.735676	0.883863	XM_020078079.1;XM_020080011.1;XM_020080743.1;XM_020082653.1;XM_020083904.1;XM_020087249.1;XM_020088431.1;XM_020089155.1;XM_020089872.1;XM_020090378.1;XM_020090379.1;XM_020091393.1;XM_020096305.1;XM_020098406.1;XM_020098408.1;XM_020099008.1;XM_020099668.1;XM_020099669.1;XM_020104950.1;XM_020104951.1;XM_020106790.1;XM_020107286.1;XM_020107961.1;XM_020109022.1;XM_020109765.1;XM_020110523.1;XM_020111…
GO:0006779	porphyrin-containing compound biosynthetic process	BP	1	13	0.736171	0.883863	XM_020097080.1
GO:0009069	serine family amino acid metabolic process	BP	1	13	0.736171	0.883863	XM_020099008.1
GO:0019882	antigen processing and presentation	BP	1	13	0.736171	0.883863	XM_020092653.1
GO:0030042	actin filament depolymerization	BP	1	13	0.736171	0.883863	XM_020092578.1
GO:0030098	lymphocyte differentiation	BP	1	13	0.736171	0.883863	XM_020097513.1
GO:0030217	T cell differentiation	BP	1	13	0.736171	0.883863	XM_020097513.1
GO:0030834	regulation of actin filament depolymerization	BP	1	13	0.736171	0.883863	XM_020092578.1
GO:0030835	negative regulation of actin filament depolymerization	BP	1	13	0.736171	0.883863	XM_020092578.1
GO:0033014	tetrapyrrole biosynthetic process	BP	1	13	0.736171	0.883863	XM_020097080.1
GO:0033334	fin morphogenesis	BP	1	13	0.736171	0.883863	XM_020078114.1
GO:0042110	T cell activation	BP	1	13	0.736171	0.883863	XM_020097513.1
GO:0042490	mechanoreceptor differentiation	BP	1	13	0.736171	0.883863	XM_020094119.1
GO:0043062	extracellular structure organization	BP	1	13	0.736171	0.883863	XM_020108988.1
GO:0043242	negative regulation of protein complex disassembly	BP	1	13	0.736171	0.883863	XM_020092578.1
GO:0045216	cell-cell junction organization	BP	1	13	0.736171	0.883863	XM_020108988.1
GO:0048002	antigen processing and presentation of peptide antigen	BP	1	13	0.736171	0.883863	XM_020092653.1
GO:0048232	male gamete generation	BP	1	13	0.736171	0.883863	XM_020081936.1
GO:0051050	positive regulation of transport	BP	1	13	0.736171	0.883863	XM_020090406.1
GO:0051261	protein depolymerization	BP	1	13	0.736171	0.883863	XM_020092578.1
GO:0070489	T cell aggregation	BP	1	13	0.736171	0.883863	XM_020097513.1
GO:0071593	lymphocyte aggregation	BP	1	13	0.736171	0.883863	XM_020097513.1
GO:1901879	regulation of protein depolymerization	BP	1	13	0.736171	0.883863	XM_020092578.1
GO:1901880	negative regulation of protein depolymerization	BP	1	13	0.736171	0.883863	XM_020092578.1
GO:0003678	DNA helicase activity	MF	1	14	0.736804	0.886123	XM_020111707.1
GO:0016651	oxidoreductase activity, acting on NAD(P)H	MF	1	14	0.736804	0.886123	XM_020093824.1
GO:0016709	oxidoreductase activity, acting on paired donors, with incorporation or reduction of molecular oxygen, NAD(P)H as one donor, and incorporation of one atom of oxygen	MF	1	14	0.736804	0.886123	XM_020088431.1
GO:0031406	carboxylic acid binding	MF	1	14	0.736804	0.886123	XM_020104950.1
GO:0043177	organic acid binding	MF	1	14	0.736804	0.886123	XM_020104950.1
GO:0032446	protein modification by small protein conjugation	BP	13	153	0.738164	0.885567	XM_020078326.1;XM_020088538.1;XM_020095036.1;XM_020095037.1;XM_020098875.1;XM_020101131.1;XM_020101164.1;XM_020101850.1;XM_020110194.1;XM_020112250.1;XM_020113651.1;XM_020113677.1;XM_020113987.1
GO:0010604	positive regulation of macromolecule metabolic process	BP	8	97	0.73991	0.886973	XM_020089389.1;XM_020090251.1;XM_020090432.1;XM_020091800.1;XM_020091835.1;XM_020094048.1;XM_020096545.1;XM_020113323.1
GO:0005794	Golgi apparatus	CC	5	61	0.745935	1	XM_020080162.1;XM_020081652.1;XM_020087788.1;XM_020092414.1;XM_020111412.1
GO:0030522	intracellular receptor signaling pathway	BP	3	39	0.745981	0.893557	XM_020086034.1;XM_020089489.1;XM_020103530.1
GO:0035770	ribonucleoprotein granule	CC	1	13	0.747169	1	XM_020082802.1
GO:0051248	negative regulation of protein metabolic process	BP	6	75	0.750918	0.895251	XM_020078410.1;XM_020083033.1;XM_020094149.1;XM_020094317.1;XM_020100885.1;XM_020108119.1
GO:0005924	cell-substrate adherens junction	CC	4	50	0.752787	1	XM_020078928.1;XM_020082802.1;XM_020090406.1;XM_020108988.1
GO:0030055	cell-substrate junction	CC	4	50	0.752787	1	XM_020078928.1;XM_020082802.1;XM_020090406.1;XM_020108988.1
GO:0090257	regulation of muscle system process	BP	2	27	0.754186	0.895251	XM_020091800.1;XM_020103873.1
GO:0005088	Ras guanyl-nucleotide exchange factor activity	MF	2	29	0.754442	0.904331	XM_020087850.1;XM_020103869.1
GO:0008283	cell proliferation	BP	9	110	0.755934	0.895251	XM_020078226.1;XM_020078928.1;XM_020081804.1;XM_020082873.1;XM_020089784.1;XM_020094269.1;XM_020097935.1;XM_020103869.1;XM_020110144.1
GO:0006996	organelle organization	BP	52	579	0.756373	0.895251	XM_020078493.1;XM_020078928.1;XM_020079312.1;XM_020079421.1;XM_020079734.1;XM_020081562.1;XM_020082802.1;XM_020085426.1;XM_020086429.1;XM_020086985.1;XM_020088082.1;XM_020089784.1;XM_020090251.1;XM_020090406.1;XM_020090432.1;XM_020091485.1;XM_020091552.1;XM_020091738.1;XM_020092153.1;XM_020092578.1;XM_020092734.1;XM_020092899.1;XM_020094048.1;XM_020095193.1;XM_020096878.1;XM_020096879.1;XM_020097…
GO:0071840	cellular component organization or biogenesis	BP	98	1068	0.758531	0.895251	XM_020078226.1;XM_020078493.1;XM_020078692.1;XM_020078883.1;XM_020078928.1;XM_020079312.1;XM_020079398.1;XM_020079421.1;XM_020079734.1;XM_020080037.1;XM_020081562.1;XM_020082225.1;XM_020082802.1;XM_020083304.1;XM_020084692.1;XM_020085426.1;XM_020085442.1;XM_020085820.1;XM_020086429.1;XM_020086985.1;XM_020088082.1;XM_020089244.1;XM_020089354.1;XM_020089784.1;XM_020090251.1;XM_020090406.1;XM_020090…
GO:0048585	negative regulation of response to stimulus	BP	8	99	0.760244	0.895251	XM_020078292.1;XM_020091516.1;XM_020095657.1;XM_020097707.1;XM_020097935.1;XM_020101760.1;XM_020101859.1;XM_020110144.1
GO:0010647	positive regulation of cell communication	BP	3	40	0.761451	0.895251	XM_020090318.1;XM_020090432.1;XM_020107762.1
GO:0033993	response to lipid	BP	3	40	0.761451	0.895251	XM_020086034.1;XM_020103530.1;XM_020104950.1
GO:0002573	myeloid leukocyte differentiation	BP	1	14	0.761891	0.895251	XM_020086547.1
GO:0006448	regulation of translational elongation	BP	1	14	0.761891	0.895251	XM_020095570.1
GO:0007033	vacuole organization	BP	1	14	0.761891	0.895251	XM_020079421.1
GO:0007159	leukocyte cell-cell adhesion	BP	1	14	0.761891	0.895251	XM_020097513.1
GO:0007173	epidermal growth factor receptor signaling pathway	BP	1	14	0.761891	0.895251	XM_020110144.1
GO:0007179	transforming growth factor beta receptor signaling pathway	BP	1	14	0.761891	0.895251	XM_020090432.1
GO:0009132	nucleoside diphosphate metabolic process	BP	1	14	0.761891	0.895251	XM_020105948.1
GO:0017015	regulation of transforming growth factor beta receptor signaling pathway	BP	1	14	0.761891	0.895251	XM_020090432.1
GO:0018205	peptidyl-lysine modification	BP	1	14	0.761891	0.895251	XM_020102584.1
GO:0022406	membrane docking	BP	1	14	0.761891	0.895251	XM_020092141.1
GO:0031016	pancreas development	BP	1	14	0.761891	0.895251	XM_020092482.1
GO:0034109	homotypic cell-cell adhesion	BP	1	14	0.761891	0.895251	XM_020097513.1
GO:0070486	leukocyte aggregation	BP	1	14	0.761891	0.895251	XM_020097513.1
GO:0071559	response to transforming growth factor beta	BP	1	14	0.761891	0.895251	XM_020090432.1
GO:0071560	cellular response to transforming growth factor beta stimulus	BP	1	14	0.761891	0.895251	XM_020090432.1
GO:1901565	organonitrogen compound catabolic process	BP	1	14	0.761891	0.895251	XM_020080743.1
GO:1903844	regulation of cellular response to transforming growth factor beta stimulus	BP	1	14	0.761891	0.895251	XM_020090432.1
GO:0051536	iron-sulfur cluster binding	MF	3	43	0.762571	0.911058	XM_020080826.1;XM_020097408.1;XM_020102244.1
GO:0009968	negative regulation of signal transduction	BP	7	88	0.765842	0.899209	XM_020078292.1;XM_020091516.1;XM_020095657.1;XM_020097707.1;XM_020101760.1;XM_020101859.1;XM_020110144.1
GO:0044449	contractile fiber part	CC	2	27	0.769423	1	XM_020091800.1;XM_020108988.1
GO:0032403	protein complex binding	MF	2	30	0.77108	0.918194	XM_020096644.1;XM_020102650.1
GO:0005996	monosaccharide metabolic process	BP	4	53	0.771921	0.903742	XM_020079375.1;XM_020091393.1;XM_020111207.1;XM_020113089.1
GO:0006643	membrane lipid metabolic process	BP	2	28	0.772044	0.903742	XM_020094438.1;XM_020103564.1
GO:0044403	symbiosis, encompassing mutualism through parasitism	BP	2	28	0.772044	0.903742	XM_020082802.1;XM_020090406.1
GO:0044419	interspecies interaction between organisms	BP	2	28	0.772044	0.903742	XM_020082802.1;XM_020090406.1
GO:0030532	small nuclear ribonucleoprotein complex	CC	1	14	0.772574	1	XM_020083304.1
GO:0031461	cullin-RING ubiquitin ligase complex	CC	1	14	0.772574	1	XM_020101850.1
GO:0097525	spliceosomal snRNP complex	CC	1	14	0.772574	1	XM_020083304.1
GO:0023057	negative regulation of signaling	BP	7	89	0.775974	0.907171	XM_020078292.1;XM_020091516.1;XM_020095657.1;XM_020097707.1;XM_020101760.1;XM_020101859.1;XM_020110144.1
GO:0014070	response to organic cyclic compound	BP	3	41	0.776148	0.907171	XM_020086034.1;XM_020103530.1;XM_020104950.1
GO:0005875	microtubule associated complex	CC	6	75	0.776837	1	XM_020078860.1;XM_020079917.1;XM_020089706.1;XM_020098396.1;XM_020106643.1;XM_020106731.1
GO:0071822	protein complex subunit organization	BP	22	259	0.78202	0.912116	XM_020078883.1;XM_020079398.1;XM_020082802.1;XM_020084692.1;XM_020092153.1;XM_020092578.1;XM_020092899.1;XM_020094666.1;XM_020095570.1;XM_020096608.1;XM_020098310.1;XM_020099390.1;XM_020099987.1;XM_020101555.1;XM_020101850.1;XM_020102078.1;XM_020108988.1;XM_020110092.1;XM_020111143.1;XM_020112658.1;XM_020112777.1;XM_020113441.1
GO:0005227	calcium activated cation channel activity	MF	1	16	0.782535	0.919733	XM_020102458.1
GO:0008375	acetylglucosaminyltransferase activity	MF	1	16	0.782535	0.919733	XM_020103376.1
GO:0022839	ion gated channel activity	MF	1	16	0.782535	0.919733	XM_020102458.1
GO:0043565	sequence-specific DNA binding	MF	1	16	0.782535	0.919733	XM_020105775.1
GO:0009719	response to endogenous stimulus	BP	18	215	0.784502	0.912116	XM_020078773.1;XM_020079105.1;XM_020080953.1;XM_020086034.1;XM_020087280.1;XM_020089489.1;XM_020090231.1;XM_020090432.1;XM_020091086.1;XM_020091516.1;XM_020091556.1;XM_020097865.1;XM_020098259.1;XM_020102351.1;XM_020103530.1;XM_020104950.1;XM_020106829.1;XM_020111423.1
GO:0000041	transition metal ion transport	BP	1	15	0.785105	0.912116	XM_020092611.1
GO:0006414	translational elongation	BP	1	15	0.785105	0.912116	XM_020095570.1
GO:0007163	establishment or maintenance of cell polarity	BP	1	15	0.785105	0.912116	XM_020104574.1
GO:0043627	response to estrogen	BP	1	15	0.785105	0.912116	XM_020104950.1
GO:0048644	muscle organ morphogenesis	BP	1	15	0.785105	0.912116	XM_020111009.1
GO:0060415	muscle tissue morphogenesis	BP	1	15	0.785105	0.912116	XM_020111009.1
GO:0010648	negative regulation of cell communication	BP	7	90	0.785779	0.912213	XM_020078292.1;XM_020091516.1;XM_020095657.1;XM_020097707.1;XM_020101760.1;XM_020101859.1;XM_020110144.1
GO:0019842	vitamin binding	MF	2	31	0.786726	0.921666	XM_020101689.1;XM_020107013.1
GO:0031228	intrinsic component of Golgi membrane	CC	2	28	0.786845	1	XM_020092414.1;XM_020111412.1
GO:0007017	microtubule-based process	BP	10	125	0.787336	0.913333	XM_020078692.1;XM_020079917.1;XM_020089706.1;XM_020090406.1;XM_020091485.1;XM_020093586.1;XM_020094201.1;XM_020098396.1;XM_020100730.1;XM_020106643.1
GO:0046907	intracellular transport	BP	15	182	0.788579	0.914088	XM_020078126.1;XM_020085430.1;XM_020085524.1;XM_020085560.1;XM_020087654.1;XM_020088032.1;XM_020088600.1;XM_020090715.1;XM_020091800.1;XM_020094259.1;XM_020101850.1;XM_020102377.1;XM_020102421.1;XM_020103873.1;XM_020104013.1
GO:0000139	Golgi membrane	CC	4	53	0.792484	1	XM_020081652.1;XM_020087788.1;XM_020092414.1;XM_020111412.1
GO:0005912	adherens junction	CC	4	53	0.792484	1	XM_020078928.1;XM_020082802.1;XM_020090406.1;XM_020108988.1
GO:0070161	anchoring junction	CC	4	53	0.792484	1	XM_020078928.1;XM_020082802.1;XM_020090406.1;XM_020108988.1
GO:0030029	actin filament-based process	BP	13	160	0.792928	0.91844	XM_020082802.1;XM_020090251.1;XM_020091738.1;XM_020092153.1;XM_020092578.1;XM_020101850.1;XM_020102377.1;XM_020106276.1;XM_020108988.1;XM_020111143.1;XM_020112658.1;XM_020113297.1;XM_020113441.1
GO:0044093	positive regulation of molecular function	BP	6	79	0.793942	0.918925	XM_020089389.1;XM_020090432.1;XM_020091800.1;XM_020091835.1;XM_020096545.1;XM_020113323.1
GO:0044710	single-organism metabolic process	BP	143	1555	0.795176	0.919664	XM_020078079.1;XM_020078103.1;XM_020078702.1;XM_020079049.1;XM_020079375.1;XM_020079621.1;XM_020079851.1;XM_020080011.1;XM_020080743.1;XM_020080802.1;XM_020080826.1;XM_020081115.1;XM_020081288.1;XM_020081785.1;XM_020081802.1;XM_020081929.1;XM_020082653.1;XM_020082802.1;XM_020082803.1;XM_020082873.1;XM_020083904.1;XM_020084711.1;XM_020084796.1;XM_020085459.1;XM_020085478.1;XM_020085619.1;XM_020086…
GO:0019012	virion	CC	1	15	0.79543	1	XM_020089448.1
GO:0044423	virion part	CC	1	15	0.79543	1	XM_020089448.1
GO:0004879	RNA polymerase II transcription factor activity, ligand-activated sequence-specific DNA binding	MF	2	32	0.801423	0.924981	XM_020086034.1;XM_020089489.1
GO:0016859	cis-trans isomerase activity	MF	2	32	0.801423	0.924981	XM_020082531.1;XM_020088684.1
GO:0098531	transcription factor activity, direct ligand regulated sequence-specific DNA binding	MF	2	32	0.801423	0.924981	XM_020086034.1;XM_020089489.1
GO:0019208	phosphatase regulator activity	MF	1	17	0.802332	0.924981	XM_020091800.1
GO:0030551	cyclic nucleotide binding	MF	1	17	0.802332	0.924981	XM_020105087.1
GO:0000278	mitotic cell cycle	BP	3	43	0.803308	0.926008	XM_020078410.1;XM_020090406.1;XM_020101850.1
GO:0060485	mesenchyme development	BP	3	43	0.803308	0.926008	XM_020083740.1;XM_020092482.1;XM_020097943.1
GO:0000226	microtubule cytoskeleton organization	BP	2	30	0.804384	0.926008	XM_020090406.1;XM_020091485.1
GO:0003401	axis elongation	BP	1	16	0.806059	0.926008	XM_020092734.1
GO:0007005	mitochondrion organization	BP	1	16	0.806059	0.926008	XM_020085426.1
GO:0010001	glial cell differentiation	BP	1	16	0.806059	0.926008	XM_020092482.1
GO:0035588	G-protein coupled purinergic receptor signaling pathway	BP	1	16	0.806059	0.926008	XM_020088173.1
GO:0048884	neuromast development	BP	1	16	0.806059	0.926008	XM_020094119.1
GO:0051052	regulation of DNA metabolic process	BP	1	16	0.806059	0.926008	XM_020082802.1
GO:0019829	cation-transporting ATPase activity	MF	2	33	0.815214	0.933833	XM_020083862.1;XM_020104581.1
GO:0042625	ATPase coupled ion transmembrane transporter activity	MF	2	33	0.815214	0.933833	XM_020083862.1;XM_020104581.1
GO:0045744	negative regulation of G-protein coupled receptor protein signaling pathway	BP	3	44	0.815817	0.935511	XM_020078292.1;XM_020095657.1;XM_020101859.1
GO:0052547	regulation of peptidase activity	BP	3	44	0.815817	0.935511	XM_020083033.1;XM_020094149.1;XM_020108119.1
GO:0005774	vacuolar membrane	CC	1	16	0.815992	1	XM_020107604.1
GO:0044437	vacuolar part	CC	1	16	0.815992	1	XM_020107604.1
GO:0009893	positive regulation of metabolic process	BP	9	117	0.816148	0.935511	XM_020089389.1;XM_020090251.1;XM_020090432.1;XM_020091800.1;XM_020091835.1;XM_020094048.1;XM_020096034.1;XM_020096545.1;XM_020113323.1
GO:0043292	contractile fiber	CC	2	30	0.81824	1	XM_020091800.1;XM_020108988.1
GO:0006955	immune response	BP	2	31	0.818972	0.936662	XM_020082802.1;XM_020097513.1
GO:0010564	regulation of cell cycle process	BP	2	31	0.818972	0.936662	XM_020090406.1;XM_020101850.1
GO:0048762	mesenchymal cell differentiation	BP	2	31	0.818972	0.936662	XM_020092482.1;XM_020097943.1
GO:0008094	DNA-dependent ATPase activity	MF	1	18	0.820328	0.933833	XM_020096214.1
GO:0043021	ribonucleoprotein complex binding	MF	1	18	0.820328	0.933833	XM_020095570.1
GO:0009887	organ morphogenesis	BP	14	176	0.823615	0.937274	XM_020078928.1;XM_020079105.1;XM_020083740.1;XM_020090432.1;XM_020091086.1;XM_020092482.1;XM_020094048.1;XM_020094119.1;XM_020096669.1;XM_020097865.1;XM_020098807.1;XM_020100468.1;XM_020105766.1;XM_020111009.1
GO:0017111	nucleoside-triphosphatase activity	MF	39	487	0.823746	0.934783	XM_020078602.1;XM_020079917.1;XM_020081757.1;XM_020082802.1;XM_020083346.1;XM_020083862.1;XM_020084089.1;XM_020084160.1;XM_020084595.1;XM_020084692.1;XM_020089706.1;XM_020089768.1;XM_020090251.1;XM_020091485.1;XM_020092231.1;XM_020092899.1;XM_020094400.1;XM_020094666.1;XM_020096214.1;XM_020097945.1;XM_020098396.1;XM_020100730.1;XM_020101168.1;XM_020101478.1;XM_020102650.1;XM_020104581.1;XM_020104…
GO:1902589	single-organism organelle organization	BP	24	289	0.824059	0.937274	XM_020082802.1;XM_020090251.1;XM_020090406.1;XM_020091485.1;XM_020091738.1;XM_020092153.1;XM_020092578.1;XM_020094048.1;XM_020095193.1;XM_020097436.1;XM_020101850.1;XM_020102377.1;XM_020103285.1;XM_020105818.1;XM_020106276.1;XM_020108521.1;XM_020108988.1;XM_020111143.1;XM_020111339.1;XM_020112658.1;XM_020113400.1;XM_020113441.1;XM_020113466.1;XM_020113919.1
GO:0000096	sulfur amino acid metabolic process	BP	1	17	0.824971	0.937274	XM_020099008.1
GO:0003006	developmental process involved in reproduction	BP	1	17	0.824971	0.937274	XM_020113646.1
GO:0042063	gliogenesis	BP	1	17	0.824971	0.937274	XM_020092482.1
GO:0048017	inositol lipid-mediated signaling	BP	1	17	0.824971	0.937274	XM_020111267.1
GO:0048871	multicellular organismal homeostasis	BP	1	17	0.824971	0.937274	XM_020082802.1
GO:0050658	RNA transport	BP	1	17	0.824971	0.937274	XM_020104013.1
GO:0051236	establishment of RNA localization	BP	1	17	0.824971	0.937274	XM_020104013.1
GO:0044249	cellular biosynthetic process	BP	116	1282	0.825922	0.937467	XM_020078773.1;XM_020078891.1;XM_020079105.1;XM_020079670.1;XM_020080503.1;XM_020080744.1;XM_020080846.1;XM_020080953.1;XM_020081785.1;XM_020081929.1;XM_020082283.1;XM_020082684.1;XM_020082726.1;XM_020082802.1;XM_020083267.1;XM_020084918.1;XM_020085124.1;XM_020085452.1;XM_020085478.1;XM_020086034.1;XM_020086429.1;XM_020086547.1;XM_020086600.1;XM_020087389.1;XM_020087496.1;XM_020088011.1;XM_020088…
GO:1901566	organonitrogen compound biosynthetic process	BP	28	334	0.826365	0.937467	XM_020081785.1;XM_020081929.1;XM_020085478.1;XM_020088173.1;XM_020088186.1;XM_020088431.1;XM_020089630.1;XM_020089872.1;XM_020090378.1;XM_020090379.1;XM_020091011.1;XM_020091086.1;XM_020094942.1;XM_020095487.1;XM_020095570.1;XM_020096034.1;XM_020096321.1;XM_020096323.1;XM_020096324.1;XM_020097080.1;XM_020098278.1;XM_020098406.1;XM_020098408.1;XM_020099385.1;XM_020105138.1;XM_020105948.1;XM_020107…
GO:0016192	vesicle-mediated transport	BP	15	188	0.826963	0.937467	XM_020079440.1;XM_020079480.1;XM_020082802.1;XM_020085453.1;XM_020085820.1;XM_020086985.1;XM_020090406.1;XM_020091930.1;XM_020098707.1;XM_020104148.1;XM_020106276.1;XM_020106393.1;XM_020108988.1;XM_020109446.1;XM_020110343.1
GO:0008277	regulation of G-protein coupled receptor protein signaling pathway	BP	3	45	0.827643	0.937551	XM_020078292.1;XM_020095657.1;XM_020101859.1
GO:0007267	cell-cell signaling	BP	4	58	0.829337	0.93878	XM_020078928.1;XM_020082802.1;XM_020096545.1;XM_020103295.1
GO:0000166	nucleotide binding	MF	14	190	0.831253	0.935349	XM_020083904.1;XM_020088431.1;XM_020089316.1;XM_020091072.1;XM_020091393.1;XM_020093824.1;XM_020097408.1;XM_020097716.1;XM_020100430.1;XM_020102244.1;XM_020102650.1;XM_020105087.1;XM_020110597.1;XM_020113089.1
GO:1901265	nucleoside phosphate binding	MF	14	190	0.831253	0.935349	XM_020083904.1;XM_020088431.1;XM_020089316.1;XM_020091072.1;XM_020091393.1;XM_020093824.1;XM_020097408.1;XM_020097716.1;XM_020100430.1;XM_020102244.1;XM_020102650.1;XM_020105087.1;XM_020110597.1;XM_020113089.1
GO:0016462	pyrophosphatase activity	MF	40	501	0.831996	0.935349	XM_020078602.1;XM_020079917.1;XM_020081757.1;XM_020082802.1;XM_020083346.1;XM_020083862.1;XM_020084089.1;XM_020084160.1;XM_020084595.1;XM_020084692.1;XM_020089686.1;XM_020089706.1;XM_020089768.1;XM_020090251.1;XM_020091485.1;XM_020092231.1;XM_020092899.1;XM_020094400.1;XM_020094666.1;XM_020096214.1;XM_020097945.1;XM_020098396.1;XM_020100730.1;XM_020101168.1;XM_020101478.1;XM_020102650.1;XM_020104…
GO:0018193	peptidyl-amino acid modification	BP	2	32	0.832578	0.939712	XM_020094201.1;XM_020102584.1
GO:0070085	glycosylation	BP	2	32	0.832578	0.939712	XM_020097716.1;XM_020106224.1
GO:1903047	mitotic cell cycle process	BP	2	32	0.832578	0.939712	XM_020090406.1;XM_020101850.1
GO:0032870	cellular response to hormone stimulus	BP	10	131	0.832595	0.939712	XM_020080953.1;XM_020086034.1;XM_020089489.1;XM_020090231.1;XM_020091556.1;XM_020098259.1;XM_020102351.1;XM_020103530.1;XM_020106829.1;XM_020111423.1
GO:0043296	apical junction complex	CC	5	69	0.835328	1	XM_020079666.1;XM_020088404.1;XM_020097868.1;XM_020098373.1;XM_020102625.1
GO:0044212	transcription regulatory region DNA binding	MF	1	19	0.836688	0.935989	XM_020105775.1
GO:0005975	carbohydrate metabolic process	BP	9	120	0.83822	0.940066	XM_020079296.1;XM_020079375.1;XM_020079723.1;XM_020079767.1;XM_020091393.1;XM_020097716.1;XM_020106224.1;XM_020111207.1;XM_020113089.1
GO:0015672	monovalent inorganic cation transport	BP	9	120	0.83822	0.940066	XM_020084533.1;XM_020086568.1;XM_020096426.1;XM_020098807.1;XM_020101688.1;XM_020103220.1;XM_020104581.1;XM_020106233.1;XM_020113072.1
GO:1901564	organonitrogen compound metabolic process	BP	46	535	0.838238	0.940066	XM_020080743.1;XM_020081785.1;XM_020081929.1;XM_020085478.1;XM_020087249.1;XM_020088173.1;XM_020088186.1;XM_020088431.1;XM_020089460.1;XM_020089461.1;XM_020089613.1;XM_020089630.1;XM_020089872.1;XM_020090378.1;XM_020090379.1;XM_020091011.1;XM_020091086.1;XM_020094438.1;XM_020094942.1;XM_020095487.1;XM_020095570.1;XM_020096034.1;XM_020096305.1;XM_020096321.1;XM_020096323.1;XM_020096324.1;XM_020097…
GO:0036094	small molecule binding	MF	177	2068	0.838646	0.935989	XM_020078164.1;XM_020078326.1;XM_020078602.1;XM_020078883.1;XM_020078928.1;XM_020079312.1;XM_020079878.1;XM_020079917.1;XM_020080037.1;XM_020080407.1;XM_020080714.1;XM_020081005.1;XM_020081542.1;XM_020081757.1;XM_020081785.1;XM_020081901.1;XM_020081929.1;XM_020082398.1;XM_020082464.1;XM_020082802.1;XM_020083278.1;XM_020083346.1;XM_020083460.1;XM_020083862.1;XM_020083904.1;XM_020084009.1;XM_020084…
GO:0007369	gastrulation	BP	3	46	0.838814	0.940066	XM_020086108.1;XM_020091086.1;XM_020098198.1
GO:0006814	sodium ion transport	BP	4	59	0.839253	0.940066	XM_020098807.1;XM_020101688.1;XM_020103220.1;XM_020104581.1
GO:0090092	regulation of transmembrane receptor protein serine/threonine kinase signaling pathway	BP	4	59	0.839253	0.940066	XM_020078773.1;XM_020089759.1;XM_020090432.1;XM_020091516.1
GO:0051259	protein oligomerization	BP	6	84	0.839407	0.940066	XM_020078883.1;XM_020079398.1;XM_020096608.1;XM_020099390.1;XM_020101555.1;XM_020112777.1
GO:0015077	monovalent inorganic cation transmembrane transporter activity	MF	15	204	0.840322	0.935989	XM_020079398.1;XM_020080803.1;XM_020085423.1;XM_020089643.1;XM_020094850.1;XM_020096204.1;XM_020096608.1;XM_020096686.1;XM_020098807.1;XM_020099390.1;XM_020101555.1;XM_020101688.1;XM_020102458.1;XM_020104581.1;XM_020112777.1
GO:0009058	biosynthetic process	BP	119	1320	0.840715	0.940066	XM_020078773.1;XM_020078891.1;XM_020079049.1;XM_020079105.1;XM_020079670.1;XM_020079851.1;XM_020080503.1;XM_020080744.1;XM_020080846.1;XM_020080953.1;XM_020081288.1;XM_020081785.1;XM_020081929.1;XM_020082283.1;XM_020082684.1;XM_020082726.1;XM_020082802.1;XM_020083267.1;XM_020084918.1;XM_020085124.1;XM_020085452.1;XM_020085478.1;XM_020086034.1;XM_020086429.1;XM_020086547.1;XM_020086600.1;XM_020087…
GO:0002429	immune response-activating cell surface receptor signaling pathway	BP	1	18	0.842041	0.940066	XM_020082802.1
GO:0006022	aminoglycan metabolic process	BP	1	18	0.842041	0.940066	XM_020091086.1
GO:0030155	regulation of cell adhesion	BP	1	18	0.842041	0.940066	XM_020082802.1
GO:0038127	ERBB signaling pathway	BP	1	18	0.842041	0.940066	XM_020110144.1
GO:0043550	regulation of lipid kinase activity	BP	1	18	0.842041	0.940066	XM_020082802.1
GO:0048469	cell maturation	BP	1	18	0.842041	0.940066	XM_020110597.1
GO:0050657	nucleic acid transport	BP	1	18	0.842041	0.940066	XM_020104013.1
GO:0006511	ubiquitin-dependent protein catabolic process	BP	2	33	0.845253	0.94229	XM_020078326.1;XM_020112250.1
GO:0009101	glycoprotein biosynthetic process	BP	2	33	0.845253	0.94229	XM_020097716.1;XM_020106224.1
GO:1901576	organic substance biosynthetic process	BP	113	1259	0.847209	0.943788	XM_020078773.1;XM_020078891.1;XM_020079049.1;XM_020079105.1;XM_020079670.1;XM_020080744.1;XM_020080846.1;XM_020080953.1;XM_020081785.1;XM_020081929.1;XM_020082283.1;XM_020082684.1;XM_020082802.1;XM_020083267.1;XM_020084918.1;XM_020085124.1;XM_020085452.1;XM_020085478.1;XM_020086034.1;XM_020086429.1;XM_020086547.1;XM_020086600.1;XM_020087389.1;XM_020087496.1;XM_020088173.1;XM_020088186.1;XM_020088…
GO:0016818	hydrolase activity, acting on acid anhydrides, in phosphorus-containing anhydrides	MF	40	506	0.849111	0.942878	XM_020078602.1;XM_020079917.1;XM_020081757.1;XM_020082802.1;XM_020083346.1;XM_020083862.1;XM_020084089.1;XM_020084160.1;XM_020084595.1;XM_020084692.1;XM_020089686.1;XM_020089706.1;XM_020089768.1;XM_020090251.1;XM_020091485.1;XM_020092231.1;XM_020092899.1;XM_020094400.1;XM_020094666.1;XM_020096214.1;XM_020097945.1;XM_020098396.1;XM_020100730.1;XM_020101168.1;XM_020101478.1;XM_020102650.1;XM_020104…
GO:0006952	defense response	BP	3	47	0.849353	0.944813	XM_020082802.1;XM_020089529.1;XM_020106491.1
GO:0045165	cell fate commitment	BP	3	47	0.849353	0.944813	XM_020092482.1;XM_020097513.1;XM_020111578.1
GO:0002521	leukocyte differentiation	BP	2	34	0.857051	0.949031	XM_020086547.1;XM_020097513.1
GO:0009953	dorsal/ventral pattern formation	BP	2	34	0.857051	0.949031	XM_020078773.1;XM_020092482.1
GO:0016032	viral process	BP	1	19	0.857447	0.949031	XM_020090406.1
GO:0019216	regulation of lipid metabolic process	BP	1	19	0.857447	0.949031	XM_020082802.1
GO:0044770	cell cycle phase transition	BP	1	19	0.857447	0.949031	XM_020101850.1
GO:0044772	mitotic cell cycle phase transition	BP	1	19	0.857447	0.949031	XM_020101850.1
GO:0072331	signal transduction by p53 class mediator	BP	1	19	0.857447	0.949031	XM_020090432.1
GO:0016817	hydrolase activity, acting on acid anhydrides	MF	40	509	0.858755	0.95067	XM_020078602.1;XM_020079917.1;XM_020081757.1;XM_020082802.1;XM_020083346.1;XM_020083862.1;XM_020084089.1;XM_020084160.1;XM_020084595.1;XM_020084692.1;XM_020089686.1;XM_020089706.1;XM_020089768.1;XM_020090251.1;XM_020091485.1;XM_020092231.1;XM_020092899.1;XM_020094400.1;XM_020094666.1;XM_020096214.1;XM_020097945.1;XM_020098396.1;XM_020100730.1;XM_020101168.1;XM_020101478.1;XM_020102650.1;XM_020104…
GO:0000989	transcription factor activity, transcription factor binding	MF	3	52	0.863563	0.951849	XM_020087389.1;XM_020090432.1;XM_020108988.1
GO:0004386	helicase activity	MF	1	21	0.865078	0.951849	XM_020111707.1
GO:0016604	nuclear body	CC	1	19	0.866103	1	XM_020090432.1
GO:0030017	sarcomere	CC	1	19	0.866103	1	XM_020108988.1
GO:0031674	I band	CC	1	19	0.866103	1	XM_020108988.1
GO:0009755	hormone-mediated signaling pathway	BP	9	125	0.870341	0.959606	XM_020080953.1;XM_020086034.1;XM_020089489.1;XM_020091556.1;XM_020098259.1;XM_020102351.1;XM_020103530.1;XM_020106829.1;XM_020111423.1
GO:0002757	immune response-activating signal transduction	BP	1	20	0.871352	0.959606	XM_020082802.1
GO:0006720	isoprenoid metabolic process	BP	1	20	0.871352	0.959606	XM_020098677.1
GO:0032392	DNA geometric change	BP	1	20	0.871352	0.959606	XM_020111707.1
GO:0048704	embryonic skeletal system morphogenesis	BP	1	20	0.871352	0.959606	XM_020078928.1
GO:0048706	embryonic skeletal system development	BP	1	20	0.871352	0.959606	XM_020078928.1
GO:0051241	negative regulation of multicellular organismal process	BP	1	20	0.871352	0.959606	XM_020082802.1
GO:0005548	phospholipid transporter activity	MF	1	22	0.877367	0.959537	XM_020093200.1
GO:0038024	cargo receptor activity	MF	1	22	0.877367	0.959537	XM_020106393.1
GO:0031090	organelle membrane	CC	25	303	0.877608	1	XM_020079421.1;XM_020079480.1;XM_020081652.1;XM_020082802.1;XM_020085113.1;XM_020085114.1;XM_020085115.1;XM_020085430.1;XM_020085524.1;XM_020085560.1;XM_020087138.1;XM_020087788.1;XM_020088431.1;XM_020088600.1;XM_020090251.1;XM_020091402.1;XM_020092414.1;XM_020093662.1;XM_020094446.1;XM_020100392.1;XM_020101850.1;XM_020103873.1;XM_020105916.1;XM_020107604.1;XM_020111412.1
GO:0001708	cell fate specification	BP	2	36	0.878212	0.965783	XM_020092482.1;XM_020111578.1
GO:0048863	stem cell differentiation	BP	2	36	0.878212	0.965783	XM_020092482.1;XM_020097943.1
GO:0030016	myofibril	CC	1	20	0.879571	1	XM_020108988.1
GO:0000988	transcription factor activity, protein binding	MF	3	54	0.880072	0.959596	XM_020087389.1;XM_020090432.1;XM_020108988.1
GO:0033554	cellular response to stress	BP	10	139	0.880943	0.968097	XM_020079303.1;XM_020089244.1;XM_020090251.1;XM_020090432.1;XM_020093751.1;XM_020095193.1;XM_020096669.1;XM_020097513.1;XM_020097853.1;XM_020110144.1
GO:0006778	porphyrin-containing compound metabolic process	BP	1	21	0.883902	0.969968	XM_020097080.1
GO:0033013	tetrapyrrole metabolic process	BP	1	21	0.883902	0.969968	XM_020097080.1
GO:0034705	potassium channel complex	CC	5	75	0.884003	1	XM_020079398.1;XM_020096608.1;XM_020099390.1;XM_020101555.1;XM_020112777.1
GO:0032787	monocarboxylic acid metabolic process	BP	7	103	0.885433	0.970581	XM_020078079.1;XM_020080011.1;XM_020082653.1;XM_020083904.1;XM_020089155.1;XM_020091393.1;XM_020111511.1
GO:0045861	negative regulation of proteolysis	BP	3	51	0.885718	0.970581	XM_020083033.1;XM_020094149.1;XM_020108119.1
GO:0016874	ligase activity	MF	8	124	0.886567	0.963026	XM_020079049.1;XM_020090378.1;XM_020090379.1;XM_020091011.1;XM_020094201.1;XM_020096174.1;XM_020099360.1;XM_020112250.1
GO:0009100	glycoprotein metabolic process	BP	2	37	0.887673	0.972033	XM_020097716.1;XM_020106224.1
GO:0003690	double-stranded DNA binding	MF	1	23	0.888537	0.963026	XM_020105775.1
GO:0031300	intrinsic component of organelle membrane	CC	2	36	0.889014	1	XM_020092414.1;XM_020111412.1
GO:0043168	anion binding	MF	11	165	0.894683	0.966792	XM_020078292.1;XM_020088011.1;XM_020089610.1;XM_020091883.1;XM_020098338.1;XM_020102421.1;XM_020102584.1;XM_020104950.1;XM_020106790.1;XM_020110144.1;XM_020112207.1
GO:0002253	activation of immune response	BP	1	22	0.895229	0.972675	XM_020082802.1
GO:0002768	immune response-regulating cell surface receptor signaling pathway	BP	1	22	0.895229	0.972675	XM_020082802.1
GO:0015914	phospholipid transport	BP	1	22	0.895229	0.972675	XM_020093200.1
GO:0016485	protein processing	BP	1	22	0.895229	0.972675	XM_020107336.1
GO:0021700	developmental maturation	BP	1	22	0.895229	0.972675	XM_020110597.1
GO:0042451	purine nucleoside biosynthetic process	BP	1	22	0.895229	0.972675	XM_020091011.1
GO:0046129	purine ribonucleoside biosynthetic process	BP	1	22	0.895229	0.972675	XM_020091011.1
GO:0050778	positive regulation of immune response	BP	1	22	0.895229	0.972675	XM_020082802.1
GO:0051604	protein maturation	BP	1	22	0.895229	0.972675	XM_020107336.1
GO:0022411	cellular component disassembly	BP	2	38	0.896448	0.972675	XM_020092578.1;XM_020095570.1
GO:0032984	macromolecular complex disassembly	BP	2	38	0.896448	0.972675	XM_020092578.1;XM_020095570.1
GO:0043241	protein complex disassembly	BP	2	38	0.896448	0.972675	XM_020092578.1;XM_020095570.1
GO:0043624	cellular protein complex disassembly	BP	2	38	0.896448	0.972675	XM_020092578.1;XM_020095570.1
GO:0017076	purine nucleotide binding	MF	1	24	0.898692	0.968233	XM_020102650.1
GO:0009725	response to hormone	BP	11	155	0.899656	0.975469	XM_020080953.1;XM_020086034.1;XM_020089489.1;XM_020090231.1;XM_020091556.1;XM_020098259.1;XM_020102351.1;XM_020103530.1;XM_020104950.1;XM_020106829.1;XM_020111423.1
GO:0006090	pyruvate metabolic process	BP	3	53	0.900784	0.976008	XM_020080011.1;XM_020089155.1;XM_020091393.1
GO:0003712	transcription cofactor activity	MF	2	42	0.905443	0.972612	XM_020090432.1;XM_020108988.1
GO:0006913	nucleocytoplasmic transport	BP	1	23	0.905452	0.979004	XM_020104013.1
GO:0044764	multi-organism cellular process	BP	1	23	0.905452	0.979004	XM_020090406.1
GO:0051169	nuclear transport	BP	1	23	0.905452	0.979004	XM_020104013.1
GO:0019538	protein metabolic process	BP	199	2206	0.907737	0.980788	XM_020078183.1;XM_020078226.1;XM_020078313.1;XM_020078326.1;XM_020078410.1;XM_020078712.1;XM_020078928.1;XM_020079045.1;XM_020079081.1;XM_020079312.1;XM_020079878.1;XM_020080407.1;XM_020080714.1;XM_020081005.1;XM_020081145.1;XM_020081331.1;XM_020081423.1;XM_020081653.1;XM_020082398.1;XM_020082464.1;XM_020082531.1;XM_020082533.1;XM_020082802.1;XM_020083033.1;XM_020083237.1;XM_020083406.1;XM_020083…
GO:0009892	negative regulation of metabolic process	BP	10	145	0.909196	0.981678	XM_020078410.1;XM_020081331.1;XM_020083033.1;XM_020084796.1;XM_020088173.1;XM_020094149.1;XM_020094317.1;XM_020100885.1;XM_020103873.1;XM_020108119.1
GO:0044255	cellular lipid metabolic process	BP	12	170	0.911392	0.983361	XM_020078079.1;XM_020082653.1;XM_020082802.1;XM_020083904.1;XM_020094438.1;XM_020098677.1;XM_020102550.1;XM_020103564.1;XM_020105595.1;XM_020109927.1;XM_020111267.1;XM_020111511.1
GO:1901700	response to oxygen-containing compound	BP	2	40	0.912115	0.983453	XM_020111207.1;XM_020113089.1
GO:0044877	macromolecular complex binding	MF	3	59	0.913814	0.9787	XM_020095570.1;XM_020096644.1;XM_020102650.1
GO:0002764	immune response-regulating signaling pathway	BP	1	24	0.914678	0.984156	XM_020082802.1
GO:0042278	purine nucleoside metabolic process	BP	1	24	0.914678	0.984156	XM_020091011.1
GO:0046128	purine ribonucleoside metabolic process	BP	1	24	0.914678	0.984156	XM_020091011.1
GO:0001655	urogenital system development	BP	2	41	0.919087	0.986836	XM_020093586.1;XM_020111608.1
GO:0001822	kidney development	BP	2	41	0.919087	0.986836	XM_020093586.1;XM_020111608.1
GO:0072001	renal system development	BP	2	41	0.919087	0.986836	XM_020093586.1;XM_020111608.1
GO:0016614	oxidoreductase activity, acting on CH-OH group of donors	MF	6	104	0.920381	0.982826	XM_020089316.1;XM_020100430.1;XM_020100624.1;XM_020102244.1;XM_020107961.1;XM_020110597.1
GO:0015748	organophosphate ester transport	BP	1	25	0.923005	0.98898	XM_020093200.1
GO:0022618	ribonucleoprotein complex assembly	BP	1	25	0.923005	0.98898	XM_020083304.1
GO:0071826	ribonucleoprotein complex subunit organization	BP	1	25	0.923005	0.98898	XM_020083304.1
GO:0008170	N-methyltransferase activity	MF	2	45	0.924929	0.984777	XM_020085133.1;XM_020109921.1
GO:0098602	single organism cell adhesion	BP	2	42	0.925537	0.991005	XM_020097513.1;XM_020106959.1
GO:0005773	vacuole	CC	1	25	0.929136	1	XM_020107604.1
GO:0051540	metal cluster binding	MF	3	62	0.929664	0.986916	XM_020080826.1;XM_020097408.1;XM_020102244.1
GO:0014031	mesenchymal cell development	BP	1	26	0.93052	0.992212	XM_020097943.1
GO:0016337	single organismal cell-cell adhesion	BP	1	26	0.93052	0.992212	XM_020097513.1
GO:0034728	nucleosome organization	BP	1	26	0.93052	0.992212	XM_020098310.1
GO:0048864	stem cell development	BP	1	26	0.93052	0.992212	XM_020097943.1
GO:0050776	regulation of immune response	BP	1	26	0.93052	0.992212	XM_020082802.1
GO:0071824	protein-DNA complex subunit organization	BP	1	26	0.93052	0.992212	XM_020098310.1
GO:0072657	protein localization to membrane	BP	2	43	0.931499	0.992571	XM_020092482.1;XM_020107301.1
GO:0071103	DNA conformation change	BP	1	27	0.937302	0.998065	XM_020111707.1
GO:0044257	cellular protein catabolic process	BP	8	128	0.939598	0.998154	XM_020078326.1;XM_020083237.1;XM_020085911.1;XM_020088538.1;XM_020090406.1;XM_020094947.1;XM_020101148.1;XM_020112250.1
GO:0051603	proteolysis involved in cellular protein catabolic process	BP	8	128	0.939598	0.998154	XM_020078326.1;XM_020083237.1;XM_020085911.1;XM_020088538.1;XM_020090406.1;XM_020094947.1;XM_020101148.1;XM_020112250.1
GO:0006897	endocytosis	BP	3	60	0.940406	0.998154	XM_020079440.1;XM_020082802.1;XM_020106393.1
GO:0030162	regulation of proteolysis	BP	3	60	0.940406	0.998154	XM_020083033.1;XM_020094149.1;XM_020108119.1
GO:0044723	single-organism carbohydrate metabolic process	BP	6	102	0.940618	0.998154	XM_020079375.1;XM_020091393.1;XM_020097716.1;XM_020106224.1;XM_020111207.1;XM_020113089.1
GO:0000151	ubiquitin ligase complex	CC	1	27	0.942687	1	XM_020101850.1
GO:0030163	protein catabolic process	BP	8	129	0.942735	0.999303	XM_020078326.1;XM_020083237.1;XM_020085911.1;XM_020088538.1;XM_020090406.1;XM_020094947.1;XM_020101148.1;XM_020112250.1
GO:0008134	transcription factor binding	MF	1	30	0.942899	0.996898	XM_020105775.1
GO:0031324	negative regulation of cellular metabolic process	BP	7	116	0.942995	0.999303	XM_020078410.1;XM_020083033.1;XM_020088173.1;XM_020094149.1;XM_020094317.1;XM_020100885.1;XM_020108119.1
GO:0098588	bounding membrane of organelle	CC	8	126	0.945964	1	XM_020079480.1;XM_020081652.1;XM_020087788.1;XM_020090251.1;XM_020092414.1;XM_020103873.1;XM_020107604.1;XM_020111412.1
GO:0007049	cell cycle	BP	9	144	0.948619	1	XM_020078410.1;XM_020079594.1;XM_020083346.1;XM_020090406.1;XM_020090432.1;XM_020091800.1;XM_020101850.1;XM_020106276.1;XM_020110949.1
GO:0030119	AP-type membrane coat adaptor complex	CC	2	45	0.948791	1	XM_020089062.1;XM_020102954.1
GO:0009891	positive regulation of biosynthetic process	BP	1	29	0.948946	1	XM_020096034.1
GO:0031328	positive regulation of cellular biosynthetic process	BP	1	29	0.948946	1	XM_020096034.1
GO:0003723	RNA binding	MF	10	169	0.950542	0.996898	XM_020089738.1;XM_020094317.1;XM_020095570.1;XM_020102487.1;XM_020102488.1;XM_020104636.1;XM_020104637.1;XM_020108988.1;XM_020110214.1;XM_020111143.1
GO:0008168	methyltransferase activity	MF	4	83	0.951015	0.996898	XM_020085133.1;XM_020103611.1;XM_020108949.1;XM_020109921.1
GO:0016278	lysine N-methyltransferase activity	MF	1	32	0.952836	0.996898	XM_020109921.1
GO:0016279	protein-lysine N-methyltransferase activity	MF	1	32	0.952836	0.996898	XM_020109921.1
GO:0045596	negative regulation of cell differentiation	BP	1	30	0.953931	1	XM_020109921.1
GO:0051093	negative regulation of developmental process	BP	1	30	0.953931	1	XM_020109921.1
GO:0008276	protein methyltransferase activity	MF	1	33	0.957137	0.997261	XM_020109921.1
GO:0016746	transferase activity, transferring acyl groups	MF	5	101	0.958693	0.997261	XM_020079296.1;XM_020082803.1;XM_020085422.1;XM_020085427.1;XM_020099025.1
GO:0051726	regulation of cell cycle	BP	2	49	0.958792	1	XM_020090406.1;XM_020101850.1
GO:0009888	tissue development	BP	26	359	0.96121	1	XM_020078928.1;XM_020079105.1;XM_020082091.1;XM_020083304.1;XM_020083739.1;XM_020083740.1;XM_020084089.1;XM_020085812.1;XM_020087125.1;XM_020087137.1;XM_020090251.1;XM_020091086.1;XM_020092482.1;XM_020094119.1;XM_020097865.1;XM_020097935.1;XM_020097943.1;XM_020102063.1;XM_020103873.1;XM_020104574.1;XM_020105775.1;XM_020105820.1;XM_020106276.1;XM_020109446.1;XM_020111009.1;XM_020113466.1
GO:0006974	cellular response to DNA damage stimulus	BP	4	81	0.962035	1	XM_020090432.1;XM_020093751.1;XM_020097513.1;XM_020097853.1
GO:0007498	mesoderm development	BP	1	32	0.96249	1	XM_020097865.1
GO:0015931	nucleobase-containing compound transport	BP	1	32	0.96249	1	XM_020104013.1
GO:0043228	non-membrane-bounded organelle	CC	45	562	0.962666	1	XM_020078493.1;XM_020078860.1;XM_020079917.1;XM_020081757.1;XM_020082420.1;XM_020082802.1;XM_020084089.1;XM_020084160.1;XM_020084435.1;XM_020084692.1;XM_020085892.1;XM_020087120.1;XM_020088082.1;XM_020088509.1;XM_020089225.1;XM_020089527.1;XM_020089706.1;XM_020089730.1;XM_020091485.1;XM_020091738.1;XM_020091800.1;XM_020094201.1;XM_020094666.1;XM_020096214.1;XM_020098310.1;XM_020098396.1;XM_020099…
GO:0043232	intracellular non-membrane-bounded organelle	CC	45	562	0.962666	1	XM_020078493.1;XM_020078860.1;XM_020079917.1;XM_020081757.1;XM_020082420.1;XM_020082802.1;XM_020084089.1;XM_020084160.1;XM_020084435.1;XM_020084692.1;XM_020085892.1;XM_020087120.1;XM_020088082.1;XM_020088509.1;XM_020089225.1;XM_020089527.1;XM_020089706.1;XM_020089730.1;XM_020091485.1;XM_020091738.1;XM_020091800.1;XM_020094201.1;XM_020094666.1;XM_020096214.1;XM_020098310.1;XM_020098396.1;XM_020099…
GO:0019941	modification-dependent protein catabolic process	BP	7	124	0.964024	1	XM_020078326.1;XM_020083237.1;XM_020085911.1;XM_020088538.1;XM_020094947.1;XM_020101148.1;XM_020112250.1
GO:0043632	modification-dependent macromolecule catabolic process	BP	7	124	0.964024	1	XM_020078326.1;XM_020083237.1;XM_020085911.1;XM_020088538.1;XM_020094947.1;XM_020101148.1;XM_020112250.1
GO:0002376	immune system process	BP	16	241	0.965825	1	XM_020078928.1;XM_020079421.1;XM_020082802.1;XM_020086547.1;XM_020089529.1;XM_020092653.1;XM_020096686.1;XM_020097513.1;XM_020097935.1;XM_020099528.1;XM_020102711.1;XM_020105626.1;XM_020105689.1;XM_020107914.1;XM_020108821.1;XM_020111377.1
GO:0009167	purine ribonucleoside monophosphate metabolic process	BP	1	33	0.966153	1	XM_020091011.1
GO:0009168	purine ribonucleoside monophosphate biosynthetic process	BP	1	33	0.966153	1	XM_020091011.1
GO:0045935	positive regulation of nucleobase-containing compound metabolic process	BP	1	33	0.966153	1	XM_020096034.1
GO:0051173	positive regulation of nitrogen compound metabolic process	BP	1	33	0.966153	1	XM_020096034.1
GO:0019866	organelle inner membrane	CC	1	32	0.966297	1	XM_020094446.1
GO:0005654	nucleoplasm	CC	2	50	0.967121	1	XM_020090432.1;XM_020092899.1
GO:0044451	nucleoplasm part	CC	2	50	0.967121	1	XM_020090432.1;XM_020092899.1
GO:0034645	cellular macromolecule biosynthetic process	BP	81	992	0.967422	1	XM_020078773.1;XM_020078891.1;XM_020079105.1;XM_020079670.1;XM_020080744.1;XM_020080846.1;XM_020080953.1;XM_020082283.1;XM_020082684.1;XM_020082802.1;XM_020083267.1;XM_020084918.1;XM_020085124.1;XM_020085452.1;XM_020086034.1;XM_020086429.1;XM_020086547.1;XM_020086600.1;XM_020087389.1;XM_020087496.1;XM_020088808.1;XM_020088940.1;XM_020089244.1;XM_020089489.1;XM_020090231.1;XM_020090288.1;XM_020090…
GO:0044444	cytoplasmic part	CC	43	545	0.968306	1	XM_020078226.1;XM_020078292.1;XM_020078897.1;XM_020079480.1;XM_020080162.1;XM_020081652.1;XM_020081785.1;XM_020082802.1;XM_020082954.1;XM_020083904.1;XM_020084520.1;XM_020087788.1;XM_020088431.1;XM_020089062.1;XM_020090001.1;XM_020090251.1;XM_020090406.1;XM_020091800.1;XM_020092055.1;XM_020092414.1;XM_020094201.1;XM_020094446.1;XM_020098198.1;XM_020098278.1;XM_020098677.1;XM_020098707.1;XM_020100…
GO:0009126	purine nucleoside monophosphate metabolic process	BP	1	34	0.969459	1	XM_020091011.1
GO:0009127	purine nucleoside monophosphate biosynthetic process	BP	1	34	0.969459	1	XM_020091011.1
GO:0044270	cellular nitrogen compound catabolic process	BP	1	34	0.969459	1	XM_020080743.1
GO:0046700	heterocycle catabolic process	BP	1	34	0.969459	1	XM_020080743.1
GO:1901361	organic cyclic compound catabolic process	BP	1	34	0.969459	1	XM_020080743.1
GO:0012506	vesicle membrane	CC	2	51	0.969938	1	XM_020087138.1;XM_020100392.1
GO:0005737	cytoplasm	CC	43	547	0.970293	1	XM_020078226.1;XM_020078292.1;XM_020078897.1;XM_020079480.1;XM_020080162.1;XM_020081652.1;XM_020081785.1;XM_020082802.1;XM_020082954.1;XM_020083904.1;XM_020084520.1;XM_020087788.1;XM_020088431.1;XM_020089062.1;XM_020090001.1;XM_020090251.1;XM_020090406.1;XM_020091800.1;XM_020092055.1;XM_020092414.1;XM_020094201.1;XM_020094446.1;XM_020098198.1;XM_020098278.1;XM_020098677.1;XM_020098707.1;XM_020100…
GO:0030099	myeloid cell differentiation	BP	2	53	0.970818	1	XM_020086547.1;XM_020108821.1
GO:0044267	cellular protein metabolic process	BP	155	1808	0.971625	1	XM_020078183.1;XM_020078226.1;XM_020078313.1;XM_020078326.1;XM_020078410.1;XM_020078928.1;XM_020079081.1;XM_020079312.1;XM_020079878.1;XM_020080407.1;XM_020080714.1;XM_020081005.1;XM_020081145.1;XM_020081331.1;XM_020081423.1;XM_020082398.1;XM_020082464.1;XM_020082531.1;XM_020082802.1;XM_020083033.1;XM_020083237.1;XM_020083406.1;XM_020083460.1;XM_020084704.1;XM_020085417.1;XM_020085478.1;XM_020085…
GO:0009059	macromolecule biosynthetic process	BP	83	1021	0.972287	1	XM_020078773.1;XM_020078891.1;XM_020079105.1;XM_020079670.1;XM_020080744.1;XM_020080846.1;XM_020080953.1;XM_020082283.1;XM_020082684.1;XM_020082802.1;XM_020083267.1;XM_020084918.1;XM_020085124.1;XM_020085452.1;XM_020086034.1;XM_020086429.1;XM_020086547.1;XM_020086600.1;XM_020087389.1;XM_020087496.1;XM_020088808.1;XM_020088940.1;XM_020089244.1;XM_020089489.1;XM_020090231.1;XM_020090288.1;XM_020090…
GO:0009451	RNA modification	BP	1	35	0.972443	1	XM_020104672.1
GO:0046488	phosphatidylinositol metabolic process	BP	1	35	0.972443	1	XM_020111267.1
GO:0010605	negative regulation of macromolecule metabolic process	BP	6	115	0.973243	1	XM_020078410.1;XM_020083033.1;XM_020094149.1;XM_020094317.1;XM_020100885.1;XM_020108119.1
GO:0019439	aromatic compound catabolic process	BP	1	36	0.975135	1	XM_020080743.1
GO:0031032	actomyosin structure organization	BP	1	36	0.975135	1	XM_020106276.1
GO:0070727	cellular macromolecule localization	BP	6	117	0.976448	1	XM_020087654.1;XM_020090715.1;XM_020092482.1;XM_020104672.1;XM_020107301.1;XM_020113506.1
GO:0042127	regulation of cell proliferation	BP	2	56	0.977537	1	XM_020078226.1;XM_020078928.1
GO:0045934	negative regulation of nucleobase-containing compound metabolic process	BP	1	39	0.981735	1	XM_020088173.1
GO:0008757	S-adenosylmethionine-dependent methyltransferase activity	MF	1	42	0.98188	1	XM_020109921.1
GO:0016758	transferase activity, transferring hexosyl groups	MF	3	81	0.981891	1	XM_020085335.1;XM_020089855.1;XM_020103376.1
GO:0071702	organic substance transport	BP	28	405	0.983011	1	XM_020078292.1;XM_020079049.1;XM_020079421.1;XM_020081778.1;XM_020084519.1;XM_020085820.1;XM_020087654.1;XM_020087796.1;XM_020089062.1;XM_020089774.1;XM_020090715.1;XM_020093200.1;XM_020093712.1;XM_020094151.1;XM_020094201.1;XM_020095701.1;XM_020096123.1;XM_020096204.1;XM_020098297.1;XM_020098616.1;XM_020098707.1;XM_020101688.1;XM_020102954.1;XM_020104013.1;XM_020104148.1;XM_020105418.1;XM_020106…
GO:0044265	cellular macromolecule catabolic process	BP	8	151	0.983645	1	XM_020078326.1;XM_020083237.1;XM_020085911.1;XM_020088538.1;XM_020090406.1;XM_020094947.1;XM_020101148.1;XM_020112250.1
GO:0043233	organelle lumen	CC	5	107	0.986397	1	XM_020090432.1;XM_020092899.1;XM_020105775.1;XM_020108988.1;XM_020111143.1
GO:0006508	proteolysis	BP	13	222	0.986526	1	XM_020078326.1;XM_020083033.1;XM_020083237.1;XM_020085911.1;XM_020088538.1;XM_020090406.1;XM_020094149.1;XM_020094947.1;XM_020101148.1;XM_020107336.1;XM_020108119.1;XM_020112191.1;XM_020112250.1
GO:0016616	oxidoreductase activity, acting on the CH-OH group of donors, NAD or NADP as acceptor	MF	1	46	0.987645	1	XM_020102244.1
[truncated: 88 more rows]

## Sheet: TableS4.b.DEmRNAs-Up.KO
KEGG_A_class	KEGG_B_class	Pathway	out (1366)	All (13861)	Pvalue	Qvalue	Pathway ID	Genes	K_IDs
Organismal Systems	Digestive system	Protein digestion and absorption	52	220	1.47338e-09	4.77375e-07	ko04974	XM_020078642.1;XM_020078712.1;XM_020079678.1;XM_020081628.1;XM_020081714.1;XM_020082929.1;XM_020085024.1;XM_020088546.1;XM_020088827.1;XM_020089743.1;XM_020089760.1;XM_020089774.1;XM_020089776.1;XM_020090663.1;XM_020091103.1;XM_020091142.1;XM_020091595.1;XM_020091655.1;XM_020092613.1;XM_020092661.1;XM_020092663.1;XM_020092808.1;XM_020092858.1;XM_020093358.1;XM_020094002.1;XM_020098260.1;XM_020099…	K14208+K01298+K09708+K19721+K19721+K06002+K08132+K01389+K01346+K01278+K06237+K14206+K06237+K06236+K01540+K08133+K08187+K01395+K05334+K01312+K08606+K08606+K01312+K08131+K01346+K19721+K19721+K06238+K06238+K06238+K14207+K01312+K19721+K01312+K01539+K06236+K19721+K06236+K08132+K01312+K01540+K19721+K08132+K06238+K06238+K08132+K08132+K08132+K08132+K14207+K08132+K08132
Environmental Information Processing	Signaling molecules and interaction	ECM-receptor interaction	42	194	7.20594e-07	0.000116736	ko04512	XM_020078114.1;XM_020078160.1;XM_020078197.1;XM_020078279.1;XM_020078465.1;XM_020079379.1;XM_020079730.1;XM_020082395.1;XM_020083217.1;XM_020083220.1;XM_020089354.1;XM_020089760.1;XM_020089776.1;XM_020090026.1;XM_020090388.1;XM_020090663.1;XM_020091377.1;XM_020091592.1;XM_020092554.1;XM_020092614.1;XM_020093334.1;XM_020093358.1;XM_020093646.1;XM_020095435.1;XM_020097468.1;XM_020097469.1;XM_020097…	K06240+K06824+K06241+K06240+K06256+K06249+K05717+K04659+K06482+K04659+K06243+K06237+K06237+K05717+K06591+K06236+K05719+K06241+K06584+K06252+K06586+K08131+K06485+K06824+K05637+K05637+K05637+K06481+K06238+K06238+K06238+K06236+K06255+K06258+K06236+K06255+K06484+K06482+K06245+K06238+K06238+K06258
Environmental Information Processing	Signaling molecules and interaction	Neuroactive ligand-receptor interaction	99	645	4.44475e-06	0.000480033	ko04080	XM_020078632.1;XM_020078718.1;XM_020078883.1;XM_020079345.1;XM_020079789.1;XM_020079879.1;XM_020080562.1;XM_020080619.1;XM_020080831.1;XM_020081072.1;XM_020081684.1;XM_020081700.1;XM_020082091.1;XM_020083600.1;XM_020083646.1;XM_020083727.1;XM_020084008.1;XM_020084404.1;XM_020084819.1;XM_020085484.1;XM_020085749.1;XM_020085943.1;XM_020085987.1;XM_020085988.1;XM_020087343.1;XM_020087982.1;XM_020088…	K05439+K04174+K05217+K04144+K04807+K04169+K04290+K04584+K04260+K04157+K05213+K03914+K04174+K04247+K05198+K04295+K05051+K04809+K04133+K05199+K05190+K05222+K04273+K04273+K04166+K05204+K04286+K05201+K04577+K04617+K04198+K04576+K04615+K05190+K04259+K04167+K01312+K05203+K01312+K04292+K05211+K04258+K04810+K04607+K04608+K05251+K04265+K04265+K04607+K04248+K05052+K05052+K05181+K04286+K05202+K04249+K04144+…
Human Diseases	Cardiovascular diseases	Arrhythmogenic right ventricular cardiomyopathy (ARVC)	40	239	0.000585414	0.0447368	ko05412	XM_020078548.1;XM_020081905.1;XM_020081920.1;XM_020083217.1;XM_020083862.1;XM_020089067.1;XM_020090388.1;XM_020091138.1;XM_020091377.1;XM_020092053.1;XM_020092123.1;XM_020092145.1;XM_020092370.1;XM_020092554.1;XM_020093334.1;XM_020093646.1;XM_020096180.1;XM_020097468.1;XM_020097469.1;XM_020097470.1;XM_020099010.1;XM_020100468.1;XM_020101453.1;XM_020101517.1;XM_020101980.1;XM_020101993.1;XM_020102…	K04858+K04490+K04490+K06482+K05853+K04851+K06591+K04492+K05719+K04962+K04861+K04491+K04850+K06584+K06586+K06485+K04864+K05637+K05637+K05637+K06481+K05691+K04860+K04859+K06736+K07597+K04867+K10056+K10366+K10381+K07601+K06484+K06482+K04853+K04853+K21073+K04869+K10366+K04853+K04853
Environmental Information Processing	Signaling molecules and interaction	Cell adhesion molecules (CAMs)	61	410	0.000690383	0.0447368	ko04514	XM_020077989.1;XM_020078226.1;XM_020078967.1;XM_020080835.1;XM_020080986.1;XM_020081928.1;XM_020082705.1;XM_020083397.1;XM_020084147.1;XM_020085483.1;XM_020086049.1;XM_020086115.1;XM_020087375.1;XM_020087915.1;XM_020088012.1;XM_020088064.1;XM_020088404.1;XM_020088432.1;XM_020088488.1;XM_020089015.1;XM_020089757.1;XM_020090388.1;XM_020091377.1;XM_020092236.1;XM_020092554.1;XM_020093646.1;XM_020094…	K05693+K05693+K16351+K06087+K07378+K16359+K16360+K07377+K05718+K07378+K06592+K06785+K06567+K06781+K06787+K06491+K06087+K06785+K06081+K07377+K06081+K06591+K05719+K16351+K06584+K06485+K07379+K06757+K06781+K06087+K06088+K06087+K06793+K06736+K05695+K06467+K06471+K07378+K06520+K06520+K06449+K06760+K03160+K06747+K10785+K06751+K06490+K05693+K05695+K07377+K06467+K06735+K06550+K05695+K10785+K10785+K06751+…
Metabolism	Metabolism of cofactors and vitamins	Folate biosynthesis	12	45	0.00105194	0.0491768	ko00790	XM_020082726.1;XM_020088011.1;XM_020092050.1;XM_020096839.1;XM_020097486.1;XM_020098348.1;XM_020098406.1;XM_020098408.1;XM_020102111.1;XM_020104950.1;XM_020104951.1;XM_020107585.1	K01737+K15631+K00011+K01077+K15376+K01077+K01495+K01495+K00287+K00500+K00501+K15376
Organismal Systems	Endocrine system	Cortisol synthesis and secretion	29	162	0.00109448	0.0491768	ko04927	XM_020078103.1;XM_020078702.1;XM_020081014.1;XM_020081015.1;XM_020081633.1;XM_020084711.1;XM_020087343.1;XM_020089067.1;XM_020091604.1;XM_020091606.1;XM_020092370.1;XM_020092637.1;XM_020099390.1;XM_020100624.1;XM_020101025.1;XM_020102990.1;XM_020103007.1;XM_020103571.1;XM_020105101.1;XM_020105413.1;XM_020108428.1;XM_020108719.1;XM_020109048.1;XM_020109629.1;XM_020111652.1;XM_020112700.1;XM_020113…	K00512+K00498+K04634+K04634+K18437+K05858+K04166+K04851+K05858+K05858+K04850+K00497+K04877+K00070+K04634+K04855+K04855+K00512+K05870+K16056+K08048+K04854+K04853+K04853+K12473+K08048+K08048+K04853+K04853
Human Diseases	Endocrine and metabolic diseases	Type I diabetes mellitus	14	58	0.00121424	0.0491768	ko04940	XM_020087301.1;XM_020087866.1;XM_020089610.1;XM_020102711.1;XM_020105188.1;XM_020105957.1;XM_020106968.1;XM_020108329.1;XM_020108465.1;XM_020108784.1;XM_020111207.1;XM_020111644.1;XM_020111924.1;XM_020112367.1	K07817+K07817+K01580+K07818+K07817+K10785+K07817+K07817+K06751+K07818+K04526+K10785+K10785+K06751
Environmental Information Processing	Signal transduction	Calcium signaling pathway	78	566	0.00137096	0.0493545	ko04020	XM_020078585.1;XM_020078883.1;XM_020079345.1;XM_020079723.1;XM_020079767.1;XM_020079879.1;XM_020080831.1;XM_020081005.1;XM_020081014.1;XM_020081015.1;XM_020081072.1;XM_020081700.1;XM_020082398.1;XM_020082531.1;XM_020082873.1;XM_020083683.1;XM_020083862.1;XM_020084404.1;XM_020084711.1;XM_020084819.1;XM_020085629.1;XM_020087343.1;XM_020088046.1;XM_020088092.1;XM_020088390.1;XM_020088971.1;XM_020089…	K05861+K05217+K04144+K07190+K07190+K04169+K04260+K04363+K04634+K04634+K04157+K03914+K05089+K09565+K05857+K04718+K05853+K04809+K05858+K04133+K00911+K04166+K04961+K02183+K16059+K20858+K04851+K04198+K05858+K05858+K02183+K04962+K04850+K05211+K04258+K05857+K04248+K04963+K13755+K04144+K04634+K04198+K02183+K02677+K04849+K04809+K01116+K04855+K04855+K05852+K04266+K04282+K04136+K05211+K13755+K16056+K05859+…
Organismal Systems	Immune system	Complement and coagulation cascades	19	95	0.00206434	0.0611638	ko04610	XM_020078836.1;XM_020081700.1;XM_020091829.1;XM_020092654.1;XM_020099222.1;XM_020101000.1;XM_020104055.1;XM_020104911.1;XM_020105227.1;XM_020107336.1;XM_020107409.1;XM_020108746.1;XM_020109533.1;XM_020110511.1;XM_020111107.1;XM_020111448.1;XM_020112254.1;XM_020113155.1;XM_020113240.1	K03909+K03914+K03907+K01330+K03912+K04235+K03990+K04004+K01334+K01348+K01315+K01321+K03994+K04008+K01344+K01315+K01344+K01320+K01314
Organismal Systems	Endocrine system	Renin secretion	30	178	0.00240653	0.0611638	ko04924	XM_020081014.1;XM_020081015.1;XM_020083064.1;XM_020084711.1;XM_020087343.1;XM_020088092.1;XM_020088186.1;XM_020089067.1;XM_020091604.1;XM_020091606.1;XM_020091696.1;XM_020091800.1;XM_020092370.1;XM_020093132.1;XM_020095997.1;XM_020096522.1;XM_020096523.1;XM_020099606.1;XM_020101025.1;XM_020101562.1;XM_020104602.1;XM_020105087.1;XM_020105101.1;XM_020105315.1;XM_020105413.1;XM_020109048.1;XM_020109…	K04634+K04634+K04936+K05858+K04166+K02183+K12318+K04851+K05858+K05858+K04259+K02183+K04850+K09821+K01380+K04265+K04265+K13755+K04634+K02183+K04259+K19477+K05870+K13755+K16056+K04853+K04853+K09864+K04853+K04853
Human Diseases	Immune diseases	Autoimmune thyroid disease	11	43	0.00241975	0.0611638	ko05320	XM_020096508.1;XM_020100069.1;XM_020102711.1;XM_020105264.1;XM_020105957.1;XM_020108465.1;XM_020108784.1;XM_020110506.1;XM_020111644.1;XM_020111924.1;XM_020112367.1	K05251+K04249+K07818+K03160+K10785+K06751+K07818+K04249+K10785+K10785+K06751
Cellular Processes	Cell growth and death	Cellular senescence	55	381	0.0024541	0.0611638	ko04218	XM_020078448.1;XM_020078928.1;XM_020079831.1;XM_020080277.1;XM_020081921.1;XM_020082854.1;XM_020084730.1;XM_020085124.1;XM_020085458.1;XM_020086418.1;XM_020088092.1;XM_020088971.1;XM_020089005.1;XM_020089067.1;XM_020089244.1;XM_020089502.1;XM_020089559.1;XM_020090432.1;XM_020091129.1;XM_020091255.1;XM_020091552.1;XM_020091800.1;XM_020091988.1;XM_020092309.1;XM_020092310.1;XM_020092635.1;XM_020093…	K10151+K07827+K08826+K17333+K08826+K08826+K08826+K09389+K08826+K08015+K02183+K20858+K08826+K04851+K04441+K08826+K04441+K08826+K08826+K08826+K03853+K02183+K08826+K09406+K09406+K08826+K08826+K10995+K02091+K04728+K17332+K09183+K09408+K13377+K21124+K08826+K04500+K04973+K04674+K02183+K10138+K08826+K00922+K07831+K04402+K06751+K08015+K06643+K10138+K08826+K04681+K09183+K06751+K01367+K08826
Human Diseases	Endocrine and metabolic diseases	AGE-RAGE signaling pathway in diabetic complications	38	244	0.00300326	0.069504	ko04933	XM_020078928.1;XM_020079730.1;XM_020079863.1;XM_020082515.1;XM_020082873.1;XM_020084711.1;XM_020087343.1;XM_020089244.1;XM_020089456.1;XM_020089559.1;XM_020089760.1;XM_020089776.1;XM_020090026.1;XM_020090663.1;XM_020091604.1;XM_020091606.1;XM_020091829.1;XM_020092166.1;XM_020094269.1;XM_020095228.1;XM_020097733.1;XM_020099297.1;XM_020099530.1;XM_020101238.1;XM_020101418.1;XM_020101772.1;XM_020102…	K07827+K05717+K05449+K04447+K05857+K05858+K04166+K04441+K04702+K04441+K06237+K06237+K05717+K06236+K05858+K05858+K03907+K06624+K05857+K21423+K13377+K04447+K04500+K04702+K04674+K02677+K01116+K18952+K05449+K00922+K06236+K09203+K05859+K06236+K06490+K01116+K05448+K21421
Organismal Systems	Sensory system	Phototransduction	14	64	0.00327674	0.0707776	ko04744	XM_020078532.1;XM_020079439.1;XM_020085478.1;XM_020088092.1;XM_020091800.1;XM_020094942.1;XM_020096034.1;XM_020096106.1;XM_020101562.1;XM_020105544.1;XM_020105698.1;XM_020105967.1;XM_020106925.1;XM_020107882.1	K04952+K08718+K12321+K02183+K02183+K12322+K08328+K04250+K02183+K19627+K04952+K04948+K13765+K12321
Metabolism	Metabolism of cofactors and vitamins	Thiamine metabolism	7	22	0.004012	0.081243	ko00730	XM_020081601.1;XM_020096839.1;XM_020097462.1;XM_020098278.1;XM_020098348.1;XM_020102311.1;XM_020103065.1	K00939+K01077+K00939+K00939+K01077+K00939+K00939
Human Diseases	Cardiovascular diseases	Hypertrophic cardiomyopathy (HCM)	41	274	0.0043876	0.0836225	ko05410	XM_020078387.1;XM_020078548.1;XM_020081465.1;XM_020083217.1;XM_020083862.1;XM_020089067.1;XM_020090388.1;XM_020091377.1;XM_020092053.1;XM_020092123.1;XM_020092370.1;XM_020092554.1;XM_020093334.1;XM_020093646.1;XM_020095888.1;XM_020096180.1;XM_020097468.1;XM_020097469.1;XM_020097470.1;XM_020097733.1;XM_020099010.1;XM_020101453.1;XM_020101517.1;XM_020102625.1;XM_020103522.1;XM_020104473.1;XM_020106…	K12567+K04858+K07198+K06482+K05853+K04851+K06591+K05719+K04962+K04861+K04850+K06584+K06586+K06485+K12045+K04864+K05637+K05637+K05637+K13377+K06481+K04860+K04859+K04867+K07199+K10366+K12567+K06484+K06482+K12567+K07200+K04853+K04853+K12567+K04869+K12567+K12314+K10366+K04853+K04853+K12567
Organismal Systems	Nervous system	GABAergic synapse	42	284	0.00490174	0.0882312	ko04727	XM_020078653.1;XM_020079415.1;XM_020079760.1;XM_020079957.1;XM_020085423.1;XM_020085749.1;XM_020085905.1;XM_020085915.1;XM_020089067.1;XM_020089610.1;XM_020090787.1;XM_020091587.1;XM_020092370.1;XM_020096114.1;XM_020096115.1;XM_020096183.1;XM_020096204.1;XM_020096305.1;XM_020096498.1;XM_020096977.1;XM_020097472.1;XM_020097486.1;XM_020099668.1;XM_020099669.1;XM_020099859.1;XM_020101772.1;XM_020102…	K04539+K05039+K04539+K14427+K05000+K05190+K04540+K04537+K04851+K01580+K04615+K05190+K04850+K14992+K14992+K05039+K05039+K01425+K15015+K05181+K15015+K15376+K01425+K01425+K14207+K02677+K04849+K05175+K05186+K15376+K04344+K08048+K05039+K05039+K04853+K04853+K06027+K14207+K08048+K08048+K04853+K04853
Metabolism	Metabolism of other amino acids	D-Glutamine and D-glutamate metabolism	5	13	0.00604057	0.103008	ko00471	XM_020085252.1;XM_020096305.1;XM_020099668.1;XM_020099669.1;XM_020110523.1	K22210+K01425+K01425+K01425+K00261
Human Diseases	Cardiovascular diseases	Dilated cardiomyopathy (DCM)	42	289	0.00665876	0.107872	ko05414	XM_020078387.1;XM_020078548.1;XM_020083217.1;XM_020083862.1;XM_020089067.1;XM_020090388.1;XM_020091377.1;XM_020092053.1;XM_020092123.1;XM_020092370.1;XM_020092554.1;XM_020093334.1;XM_020093646.1;XM_020095888.1;XM_020096180.1;XM_020097468.1;XM_020097469.1;XM_020097470.1;XM_020097733.1;XM_020099010.1;XM_020101453.1;XM_020101517.1;XM_020102625.1;XM_020103873.1;XM_020104473.1;XM_020106738.1;XM_020108…	K12567+K04858+K06482+K05853+K04851+K06591+K05719+K04962+K04861+K04850+K06584+K06586+K06485+K12045+K04864+K05637+K05637+K05637+K13377+K06481+K04860+K04859+K04867+K05852+K10366+K12567+K06484+K06482+K08048+K12567+K04853+K04853+K12567+K04869+K12567+K08048+K12314+K08048+K10366+K04853+K04853+K12567
Human Diseases	Infectious diseases	Staphylococcus aureus infection	14	70	0.00758842	0.117078	ko05150	XM_020084023.1;XM_020084147.1;XM_020089319.1;XM_020092654.1;XM_020104055.1;XM_020104911.1;XM_020105227.1;XM_020105957.1;XM_020107409.1;XM_020108665.1;XM_020109533.1;XM_020111448.1;XM_020111644.1;XM_020111924.1	K07604+K05718+K07604+K01330+K03990+K04004+K01334+K10785+K01315+K06490+K03994+K01315+K10785+K10785
Environmental Information Processing	Signal transduction	Phospholipase D signaling pathway	53	394	0.0118809	0.174973	ko04072	XM_020078928.1;XM_020081005.1;XM_020081700.1;XM_020082398.1;XM_020083683.1;XM_020083832.1;XM_020084711.1;XM_020085987.1;XM_020085988.1;XM_020087343.1;XM_020087420.1;XM_020087714.1;XM_020088847.1;XM_020089748.1;XM_020090018.1;XM_020091604.1;XM_020091606.1;XM_020094420.1;XM_020096200.1;XM_020096384.1;XM_020096545.1;XM_020098198.1;XM_020098607.1;XM_020098986.1;XM_020101494.1;XM_020101772.1;XM_020102…	K07827+K04363+K03914+K05089+K04718+K01528+K05858+K04273+K04273+K04166+K07834+K13523+K07293+K04351+K13523+K05858+K05858+K18441+K04607+K04608+K04607+K05703+K16342+K01080+K01528+K02677+K00901+K01116+K18441+K04359+K04346+K00922+K05859+K07831+K04608+K05461+K08048+K00901+K00901+K01116+K04608+K01528+K00901+K04526+K05050+K04289+K04361+K08048+K08048+K00901+K05089+K00901+K04608
Environmental Information Processing	Signal transduction	Apelin signaling pathway	48	354	0.0140287	0.197621	ko04371	XM_020078560.1;XM_020078653.1;XM_020078718.1;XM_020078928.1;XM_020079760.1;XM_020080503.1;XM_020081014.1;XM_020081015.1;XM_020081465.1;XM_020082091.1;XM_020083683.1;XM_020084711.1;XM_020085905.1;XM_020085915.1;XM_020086108.1;XM_020087343.1;XM_020088046.1;XM_020088087.1;XM_020088092.1;XM_020090446.1;XM_020091604.1;XM_020091606.1;XM_020091800.1;XM_020092053.1;XM_020093342.1;XM_020093343.1;XM_020093…	K09260+K04539+K04174+K07827+K04539+K17845+K04634+K04634+K07198+K04174+K04718+K05858+K04540+K04537+K05225+K04166+K04961+K06052+K02183+K06827+K05858+K05858+K02183+K04962+K07188+K07188+K04454+K04963+K17845+K04500+K04634+K04674+K02183+K07199+K09203+K04174+K09262+K11406+K07831+K08048+K07200+K05869+K11406+K08048+K08048+K11406+K04963+K11406
Environmental Information Processing	Signaling molecules and interaction	Cytokine-cytokine receptor interaction	45	329	0.0147176	0.198687	ko04060	XM_020078372.1;XM_020078589.1;XM_020078632.1;XM_020079729.1;XM_020080153.1;XM_020080891.1;XM_020080898.1;XM_020081297.1;XM_020082790.1;XM_020083034.1;XM_020083502.1;XM_020084386.1;XM_020085486.1;XM_020087031.1;XM_020087429.1;XM_020089071.1;XM_020089661.1;XM_020091254.1;XM_020091631.1;XM_020092593.1;XM_020093069.1;XM_020093749.1;XM_020096025.1;XM_020096619.1;XM_020097733.1;XM_020097935.1;XM_020099…	K04671+K05141+K05439+K05174+K22628+K04193+K04665+K13072+K05149+K05503+K05075+K05477+K22629+K05416+K16621+K05165+K04304+K04179+K21283+K05055+K04188+K22670+K02582+K02582+K13377+K10031+K05058+K22687+K05164+K04179+K04674+K05478+K05080+K05056+K02583+K03160+K05474+K04671+K04186+K05066+K05150+K14625+K05076+K05050+K05164
Organismal Systems	Endocrine system	Aldosterone synthesis and secretion	42	305	0.0161783	0.209671	ko04925	XM_020078702.1;XM_020081014.1;XM_020081015.1;XM_020084704.1;XM_020084711.1;XM_020087343.1;XM_020088092.1;XM_020089067.1;XM_020091103.1;XM_020091604.1;XM_020091606.1;XM_020091800.1;XM_020092370.1;XM_020093342.1;XM_020093343.1;XM_020094850.1;XM_020095292.1;XM_020100624.1;XM_020101025.1;XM_020101562.1;XM_020101772.1;XM_020102990.1;XM_020103007.1;XM_020104581.1;XM_020105101.1;XM_020105413.1;XM_020108…	K00498+K04634+K04634+K06070+K05858+K04166+K02183+K04851+K01540+K05858+K05858+K02183+K04850+K07188+K07188+K04999+K18283+K00070+K04634+K02183+K02677+K04855+K04855+K01539+K05870+K16056+K01540+K08048+K04854+K04853+K05869+K04853+K06070+K08558+K12473+K06070+K06070+K06070+K08048+K08048+K04853+K04853
Organismal Systems	Nervous system	Glutamatergic synapse	45	333	0.0179136	0.223231	ko04724	XM_020078653.1;XM_020079760.1;XM_020080319.1;XM_020081014.1;XM_020081015.1;XM_020081684.1;XM_020083646.1;XM_020084711.1;XM_020085484.1;XM_020085905.1;XM_020085915.1;XM_020087982.1;XM_020088111.1;XM_020089067.1;XM_020089643.1;XM_020091604.1;XM_020091606.1;XM_020092370.1;XM_020092666.1;XM_020094151.1;XM_020094193.1;XM_020096200.1;XM_020096305.1;XM_020096384.1;XM_020096545.1;XM_020097483.1;XM_020098…	K04539+K04539+K12302+K04634+K04634+K05213+K05198+K05858+K05199+K04540+K04537+K05204+K05201+K04851+K04997+K05858+K05858+K04850+K05203+K05613+K05211+K04607+K01425+K04608+K04607+K05202+K16342+K01425+K01425+K14207+K04634+K02677+K05614+K05211+K05212+K04344+K04608+K08048+K04608+K05614+K14207+K08048+K08048+K04608+K05203
Organismal Systems	Endocrine system	Renin-angiotensin system	7	29	0.0199771	0.231807	ko04614	XM_020079678.1;XM_020087343.1;XM_020088546.1;XM_020092204.1;XM_020093132.1;XM_020095997.1;XM_020105166.1	K09708+K04166+K01389+K04167+K09821+K01380+K11140
Organismal Systems	Immune system	Hematopoietic cell lineage	19	117	0.0200327	0.231807	ko04640	XM_020078465.1;XM_020083217.1;XM_020088546.1;XM_020091124.1;XM_020092593.1;XM_020093646.1;XM_020096521.1;XM_020099010.1;XM_020102616.1;XM_020103877.1;XM_020104236.1;XM_020105166.1;XM_020106780.1;XM_020108148.1;XM_020108169.1;XM_020108336.1;XM_020110511.1;XM_020110696.1;XM_020113925.1	K06256+K06482+K01389+K06468+K05055+K06485+K06460+K06481+K06467+K06449+K05056+K11140+K05066+K05461+K06484+K06482+K04008+K06467+K06467
Metabolism	Amino acid metabolism	Arginine biosynthesis	8	36	0.0215704	0.240993	ko00220	XM_020087504.1;XM_020093653.1;XM_020096305.1;XM_020099668.1;XM_020099669.1;XM_020107286.1;XM_020109765.1;XM_020110523.1	K00814+K14454+K01425+K01425+K01425+K01476+K01476+K00261
Human Diseases	Cancers	Pathways in cancer	146	1276	0.0274908	0.296901	ko05200	XM_020078114.1;XM_020078171.1;XM_020078197.1;XM_020078279.1;XM_020078422.1;XM_020078448.1;XM_020078653.1;XM_020078928.1;XM_020078949.1;XM_020079730.1;XM_020079760.1;XM_020079863.1;XM_020080831.1;XM_020081005.1;XM_020081014.1;XM_020081015.1;XM_020081700.1;XM_020081905.1;XM_020081920.1;XM_020082109.1;XM_020082398.1;XM_020082515.1;XM_020082658.1;XM_020082802.1;XM_020083217.1;XM_020083739.1;XM_020084…	K06240+K06225+K06241+K06240+K08803+K10151+K04539+K07827+K00714+K05717+K04539+K05449+K04260+K04363+K04634+K04634+K03914+K04490+K04490+K06619+K05089+K04447+K04496+K07861+K06482+K04358+K05858+K09389+K05095+K04540+K04537+K04273+K04273+K08557+K08015+K04166+K07834+K06052+K02183+K10055+K04350+K10500+K06055+K04496+K04570+K06243+K04702+K01403+K00445+K06237+K06237+K04198+K05717+K05638+K04492+K02432+K05719+…
Environmental Information Processing	Signal transduction	Rap1 signaling pathway	64	517	0.0325192	0.339879	ko04015	XM_020078928.1;XM_020079863.1;XM_020079878.1;XM_020081005.1;XM_020081014.1;XM_020081015.1;XM_020081700.1;XM_020081922.1;XM_020082398.1;XM_020082802.1;XM_020083739.1;XM_020084147.1;XM_020084704.1;XM_020084711.1;XM_020085836.1;XM_020086418.1;XM_020087420.1;XM_020088092.1;XM_020089244.1;XM_020089559.1;XM_020089748.1;XM_020091377.1;XM_020091604.1;XM_020091606.1;XM_020091800.1;XM_020091853.1;XM_020092…	K07827+K05449+K05096+K04363+K04634+K04634+K03914+K06277+K05089+K07861+K04358+K05718+K06070+K05858+K05095+K08015+K07834+K02183+K04441+K04441+K04351+K05719+K05858+K05858+K02183+K05466+K04358+K22428+K05631+K02582+K02582+K04634+K02183+K02677+K01116+K04359+K18952+K05449+K05759+K00922+K04266+K02583+K18497+K10785+K07831+K05461+K08048+K08015+K01116+K05448+K04526+K06070+K10785+K10785+K04289+K06070+K06070+…
Human Diseases	Substance dependence	Morphine addiction	35	259	0.0336263	0.340466	ko05032	XM_020078653.1;XM_020079345.1;XM_020079760.1;XM_020080423.1;XM_020081633.1;XM_020085423.1;XM_020085749.1;XM_020085905.1;XM_020085915.1;XM_020089643.1;XM_020090001.1;XM_020090787.1;XM_020091587.1;XM_020092791.1;XM_020094850.1;XM_020095292.1;XM_020096498.1;XM_020096522.1;XM_020096523.1;XM_020096977.1;XM_020097472.1;XM_020098560.1;XM_020099606.1;XM_020100306.1;XM_020101772.1;XM_020102371.1;XM_020103…	K04539+K04144+K04539+K04439+K18437+K05000+K05190+K04540+K04537+K04997+K13298+K04615+K05190+K13298+K04999+K18283+K15015+K04265+K04265+K05181+K15015+K13293+K13755+K04144+K02677+K04849+K05175+K05186+K13755+K04344+K08048+K13293+K13293+K08048+K08048
Organismal Systems	Digestive system	Vitamin digestion and absorption	11	62	0.0382838	0.375877	ko04977	XM_020084676.1;XM_020085144.1;XM_020095225.1;XM_020097474.1;XM_020097480.1;XM_020097542.1;XM_020097972.1;XM_020104383.1;XM_020108919.1;XM_020113330.1;XM_020113858.1	K14462+K14462+K14610+K14621+K14462+K14462+K14621+K14620+K14462+K14462+K14462
Organismal Systems	Immune system	Intestinal immune network for IgA production	10	55	0.0405018	0.382576	ko04672	XM_020081297.1;XM_020094132.1;XM_020094133.1;XM_020096623.1;XM_020097935.1;XM_020105264.1;XM_020105957.1;XM_020106876.1;XM_020111644.1;XM_020111924.1	K13072+K04466+K04466+K13073+K10031+K03160+K10785+K05150+K10785+K10785
Metabolism	Lipid metabolism	Glycerolipid metabolism	19	127	0.0426397	0.382576	ko00561	XM_020081351.1;XM_020085422.1;XM_020085427.1;XM_020087714.1;XM_020089411.1;XM_020090018.1;XM_020091139.1;XM_020092050.1;XM_020097273.1;XM_020098207.1;XM_020098986.1;XM_020099025.1;XM_020102274.1;XM_020103936.1;XM_020109348.1;XM_020109567.1;XM_020111155.1;XM_020113291.1;XM_020113814.1	K01059+K11160+K14457+K13523+K01054+K13523+K13517+K00011+K00128+K13513+K01080+K00629+K00901+K00128+K00901+K00901+K00901+K00901+K00901
Environmental Information Processing	Signal transduction	Notch signaling pathway	19	127	0.0426397	0.382576	ko04330	XM_020078108.1;XM_020082658.1;XM_020083867.1;XM_020087108.1;XM_020088087.1;XM_020088940.1;XM_020089316.1;XM_020091562.1;XM_020095348.1;XM_020096583.1;XM_020103995.1;XM_020108515.1;XM_020109437.1;XM_020110597.1;XM_020110817.1;XM_020110902.1;XM_020111265.1;XM_020112416.1;XM_020112659.1	K06059+K04496+K06058+K06058+K06052+K06055+K04496+K06051+K04496+K06055+K06058+K06053+K06051+K04496+K21635+K06051+K02353+K21635+K21635
Organismal Systems	Sensory system	Taste transduction	21	144	0.0436892	0.382576	ko04742	XM_020078768.1;XM_020078883.1;XM_020080649.1;XM_020084711.1;XM_020090787.1;XM_020091604.1;XM_020091606.1;XM_020092370.1;XM_020096200.1;XM_020096545.1;XM_020099451.1;XM_020099606.1;XM_020103365.1;XM_020104230.1;XM_020105315.1;XM_020107844.1;XM_020108428.1;XM_020109719.1;XM_020112326.1;XM_020112700.1;XM_020113121.1	K04957+K05217+K04819+K05858+K04615+K05858+K05858+K04850+K04607+K04607+K04980+K13755+K05175+K01509+K13755+K04344+K08048+K04153+K04271+K08048+K08048
Human Diseases	Immune diseases	Allograft rejection	8	42	0.0499289	0.42571	ko05330	XM_020102711.1;XM_020105264.1;XM_020105957.1;XM_020108465.1;XM_020108784.1;XM_020111644.1;XM_020111924.1;XM_020112367.1	K07818+K03160+K10785+K06751+K07818+K10785+K10785+K06751
Human Diseases	Immune diseases	Graft-versus-host disease	7	35	0.0514593	0.427508	ko05332	XM_020102711.1;XM_020105957.1;XM_020108465.1;XM_020108784.1;XM_020111644.1;XM_020111924.1;XM_020112367.1	K07818+K10785+K06751+K07818+K10785+K10785+K06751
Human Diseases	Cardiovascular diseases	Viral myocarditis	20	139	0.0541035	0.438238	ko05416	XM_020079421.1;XM_020082109.1;XM_020082802.1;XM_020084147.1;XM_020097468.1;XM_020097469.1;XM_020097470.1;XM_020098198.1;XM_020102711.1;XM_020104473.1;XM_020105264.1;XM_020105957.1;XM_020108465.1;XM_020108665.1;XM_020108784.1;XM_020111644.1;XM_020111924.1;XM_020112367.1;XM_020113221.1;XM_020113329.1	K06278+K06619+K07861+K05718+K05637+K05637+K05637+K05703+K07818+K10366+K03160+K10785+K06751+K06490+K07818+K10785+K10785+K06751+K10366+K03260
Organismal Systems	Endocrine system	Parathyroid hormone synthesis, secretion and action	40	315	0.0567072	0.441569	ko04928	XM_020078560.1;XM_020079045.1;XM_020079764.1;XM_020080239.1;XM_020080423.1;XM_020080727.1;XM_020081014.1;XM_020081015.1;XM_020081653.1;XM_020084711.1;XM_020088116.1;XM_020089489.1;XM_020091604.1;XM_020091606.1;XM_020092196.1;XM_020093642.1;XM_020097357.1;XM_020098317.1;XM_020098560.1;XM_020101025.1;XM_020101772.1;XM_020102650.1;XM_020104574.1;XM_020104881.1;XM_020105096.1;XM_020105101.1;XM_020105…	K09260+K07995+K16529+K07995+K04439+K14683+K04634+K04634+K07997+K05858+K04612+K08539+K05858+K05858+K22428+K04454+K14756+K04449+K13293+K04634+K02677+K04346+K07763+K03068+K09203+K05870+K09262+K08002+K03068+K08048+K13293+K16834+K03068+K08558+K21598+K13293+K04361+K03068+K08048+K08048
Environmental Information Processing	Signal transduction	PI3K-Akt signaling pathway	92	796	0.0572404	0.441569	ko04151	XM_020078114.1;XM_020078197.1;XM_020078279.1;XM_020078448.1;XM_020078632.1;XM_020078653.1;XM_020078928.1;XM_020079379.1;XM_020079730.1;XM_020079760.1;XM_020079863.1;XM_020079878.1;XM_020081005.1;XM_020081465.1;XM_020081700.1;XM_020082395.1;XM_020082398.1;XM_020082464.1;XM_020082515.1;XM_020083217.1;XM_020083220.1;XM_020083739.1;XM_020085585.1;XM_020085836.1;XM_020085905.1;XM_020085915.1;XM_020085…	K06240+K06241+K06240+K10151+K05439+K04539+K07827+K06249+K05717+K04539+K05449+K05096+K04363+K07198+K03914+K04659+K05089+K04360+K04447+K06482+K04659+K04358+K16172+K05095+K04540+K04537+K04273+K04273+K16198+K04570+K06243+K06237+K06237+K05717+K06591+K06236+K05719+K06241+K05466+K04079+K04358+K06624+K22428+K06584+K05055+K06252+K06586+K08131+K06485+K02091+K05631+K02582+K02582+K05637+K05637+K05637+K09408+…
Metabolism	Amino acid metabolism	Histidine metabolism	7	36	0.0586739	0.442101	ko00340	XM_020079612.1;XM_020087159.1;XM_020089820.1;XM_020097273.1;XM_020101919.1;XM_020103936.1;XM_020109022.1	K00129+K01712+K00546+K00128+K08660+K00128+K01468
Human Diseases	Infectious diseases	Amoebiasis	28	211	0.0636932	0.459545	ko05146	XM_020078114.1;XM_020078197.1;XM_020078279.1;XM_020079730.1;XM_020081014.1;XM_020081015.1;XM_020084711.1;XM_020089354.1;XM_020089760.1;XM_020089776.1;XM_020090026.1;XM_020090663.1;XM_020091592.1;XM_020091604.1;XM_020091606.1;XM_020097468.1;XM_020097469.1;XM_020097470.1;XM_020097733.1;XM_020101025.1;XM_020101772.1;XM_020104147.1;XM_020104751.1;XM_020105820.1;XM_020107286.1;XM_020108988.1;XM_020109…	K06240+K06241+K06240+K05717+K04634+K04634+K05858+K06243+K06237+K06237+K05717+K06236+K06241+K05858+K05858+K05637+K05637+K05637+K13377+K04634+K02677+K00922+K06236+K06236+K01476+K05699+K06245+K01476
Human Diseases	Neurodegenerative diseases	Huntington disease	49	400	0.0643201	0.459545	ko05016	XM_020078093.1;XM_020078120.1;XM_020078379.1;XM_020079689.1;XM_020080833.1;XM_020080855.1;XM_020081014.1;XM_020081015.1;XM_020081462.1;XM_020082531.1;XM_020082816.1;XM_020082987.1;XM_020083588.1;XM_020083814.1;XM_020084711.1;XM_020084792.1;XM_020086276.1;XM_020086438.1;XM_020086894.1;XM_020088734.1;XM_020089706.1;XM_020090856.1;XM_020091438.1;XM_020091604.1;XM_020091606.1;XM_020091694.1;XM_020093…	K10408+K10408+K10408+K03129+K10410+K10426+K04634+K04634+K10410+K09565+K10408+K00432+K10408+K10408+K05858+K10411+K10408+K10409+K03129+K10408+K10408+K10408+K10408+K05858+K05858+K10409+K10408+K02266+K11143+K10424+K10424+K10408+K10408+K04634+K10408+K10408+K11824+K10408+K10408+K05870+K11143+K11644+K10408+K10408+K10408+K10408+K10408+K10408+K10408
Cellular Processes	Transport and catabolism	Phagosome	31	238	0.0652441	0.459545	ko04145	XM_020078005.1;XM_020081423.1;XM_020081651.1;XM_020082395.1;XM_020083220.1;XM_020084692.1;XM_020087306.1;XM_020089734.1;XM_020090422.1;XM_020091377.1;XM_020092654.1;XM_020094217.1;XM_020094666.1;XM_020095188.1;XM_020097000.1;XM_020099010.1;XM_020099987.1;XM_020102078.1;XM_020102603.1;XM_020104055.1;XM_020107604.1;XM_020108169.1;XM_020108465.1;XM_020109165.1;XM_020109442.1;XM_020110092.1;XM_020111…	K06560+K08057+K06560+K04659+K04659+K07375+K06560+K07374+K10415+K05719+K01330+K06560+K07375+K10414+K08011+K06481+K07375+K07374+K08012+K03990+K05654+K06484+K06751+K06560+K01365+K07374+K21421+K06751+K06560+K06560+K06560
Metabolism	Amino acid metabolism	Alanine, aspartate and glutamate metabolism	11	68	0.0676775	0.466543	ko00250	XM_020087504.1;XM_020088902.1;XM_020089610.1;XM_020090378.1;XM_020090379.1;XM_020091011.1;XM_020093653.1;XM_020096305.1;XM_020099668.1;XM_020099669.1;XM_020110523.1	K00814+K18310+K01580+K01953+K01953+K01939+K14454+K01425+K01425+K01425+K00261
Human Diseases	Substance dependence	Nicotine addiction	18	128	0.0776943	0.510413	ko05033	XM_020080319.1;XM_020081684.1;XM_020083646.1;XM_020084404.1;XM_020085484.1;XM_020085749.1;XM_020091587.1;XM_020094193.1;XM_020096498.1;XM_020096977.1;XM_020097472.1;XM_020102371.1;XM_020102454.1;XM_020103365.1;XM_020103366.1;XM_020105214.1;XM_020107663.1;XM_020107844.1	K12302+K05213+K05198+K04809+K05199+K05190+K05190+K05211+K15015+K05181+K15015+K04849+K04809+K05175+K05186+K05211+K05212+K04344
Environmental Information Processing	Signal transduction	cAMP signaling pathway	71	611	0.078954	0.510413	ko04024	XM_020078171.1;XM_020078532.1;XM_020078602.1;XM_020078768.1;XM_020079345.1;XM_020080803.1;XM_020080811.1;XM_020080831.1;XM_020080898.1;XM_020081684.1;XM_020081700.1;XM_020082802.1;XM_020083267.1;XM_020083600.1;XM_020083646.1;XM_020083862.1;XM_020083904.1;XM_020085484.1;XM_020088092.1;XM_020089067.1;XM_020089748.1;XM_020090787.1;XM_020091103.1;XM_020091696.1;XM_020091800.1;XM_020092053.1;XM_020092…	K06225+K04952+K05031+K04957+K04144+K04955+K04950+K04260+K04665+K05213+K03914+K07861+K18435+K04247+K05198+K05853+K00232+K05199+K02183+K04851+K04351+K04615+K01540+K04259+K02183+K04962+K04850+K07188+K07188+K05211+K04265+K04265+K16797+K13293+K04249+K04144+K08402+K02183+K18435+K06225+K06225+K05852+K00922+K04266+K01539+K04259+K06225+K05870+K04951+K05211+K16056+K04952+K04955+K04948+K04218+K05212+K01540+…
Organismal Systems	Digestive system	Cholesterol metabolism	15	103	0.0797857	0.510413	ko04979	XM_020081351.1;XM_020084676.1;XM_020085144.1;XM_020089768.1;XM_020096870.1;XM_020097480.1;XM_020097542.1;XM_020098270.1;XM_020105916.1;XM_020105918.1;XM_020108919.1;XM_020110764.1;XM_020111652.1;XM_020113330.1;XM_020113858.1	K01059+K14462+K14462+K05664+K10707+K14462+K14462+K08767+K00489+K00488+K14462+K08767+K12473+K14462+K14462
Organismal Systems	Excretory system	Proximal tubule bicarbonate reclamation	10	62	0.0803428	0.510413	ko04964	XM_020091103.1;XM_020096305.1;XM_020099668.1;XM_020099669.1;XM_020103220.1;XM_020104581.1;XM_020108297.1;XM_020110523.1;XM_020113089.1;XM_020113387.1	K01540+K01425+K01425+K01425+K18245+K01539+K01540+K00261+K01596+K09864
Human Diseases	Infectious diseases	African trypanosomiasis	11	71	0.0866952	0.53486	ko05143	XM_020078197.1;XM_020081014.1;XM_020081015.1;XM_020084711.1;XM_020091592.1;XM_020091604.1;XM_020091606.1;XM_020094441.1;XM_020101025.1;XM_020101772.1;XM_020108665.1	K06241+K04634+K04634+K05858+K06241+K05858+K05858+K14480+K04634+K02677+K06490
Environmental Information Processing	Membrane transport	ABC transporters	14	96	0.0875604	0.53486	ko02010	XM_020078602.1;XM_020089733.1;XM_020089768.1;XM_020090134.1;XM_020092231.1;XM_020093569.1;XM_020098785.1;XM_020101168.1;XM_020102392.1;XM_020107604.1;XM_020109953.1;XM_020111522.1;XM_020112413.1;XM_020112653.1	K05031+K05646+K05664+K05646+K05676+K05656+K05657+K05681+K05642+K05654+K05675+K05681+K05675+K05644
Metabolism	Lipid metabolism	Linoleic acid metabolism	6	32	0.0891434	0.53486	ko00591	XM_020080617.1;XM_020080914.1;XM_020093834.1;XM_020097474.1;XM_020097972.1;XM_020098607.1	K07418+K07418+K01047+K14621+K14621+K16342
Human Diseases	Endocrine and metabolic diseases	Cushing syndrome	53	448	0.0915793	0.539485	ko04934	XM_020078103.1;XM_020078702.1;XM_020078949.1;XM_020081014.1;XM_020081015.1;XM_020081633.1;XM_020081905.1;XM_020081920.1;XM_020082022.1;XM_020084009.1;XM_020084711.1;XM_020085124.1;XM_020087343.1;XM_020089067.1;XM_020089695.1;XM_020090001.1;XM_020091138.1;XM_020091283.1;XM_020091395.1;XM_020091604.1;XM_020091606.1;XM_020092145.1;XM_020092166.1;XM_020092370.1;XM_020092637.1;XM_020092791.1;XM_020094…	K00512+K00498+K00714+K04634+K04634+K18437+K04490+K04490+K09093+K07843+K05858+K09389+K04166+K04851+K00445+K13298+K04492+K02432+K02376+K05858+K05858+K04491+K06624+K04850+K00497+K13298+K02091+K00572+K04877+K00070+K04634+K04385+K04855+K04855+K00512+K05870+K09093+K16056+K02432+K02375+K08048+K09093+K04854+K04853+K04853+K02353+K12473+K04361+K08048+K08048+K09093+K04853+K04853
Environmental Information Processing	Signal transduction	cGMP - PKG signaling pathway	54	458	0.0934407	0.540621	ko04022	XM_020078532.1;XM_020078560.1;XM_020080277.1;XM_020081014.1;XM_020081015.1;XM_020082531.1;XM_020083064.1;XM_020083862.1;XM_020084711.1;XM_020085467.1;XM_020085585.1;XM_020087343.1;XM_020088092.1;XM_020088170.1;XM_020088186.1;XM_020089067.1;XM_020089849.1;XM_020090170.1;XM_020091103.1;XM_020091604.1;XM_020091606.1;XM_020091800.1;XM_020092370.1;XM_020093642.1;XM_020095292.1;XM_020096522.1;XM_020096…	K04952+K09260+K17333+K04634+K04634+K09565+K04936+K05853+K05858+K04969+K16172+K04166+K02183+K04969+K12318+K04851+K04198+K07187+K01540+K05858+K05858+K02183+K04850+K04454+K18283+K04265+K04265+K17332+K09183+K04634+K04198+K02183+K04346+K05852+K01539+K04136+K19477+K05870+K12324+K04952+K09262+K04948+K07187+K01540+K08048+K04853+K04853+K09183+K04526+K08048+K08048+K12337+K04853+K04853
Cellular Processes	Cellular community - eukaryotes	Gap junction	29	229	0.0954426	0.542516	ko04540	XM_020078928.1;XM_020079345.1;XM_020081005.1;XM_020081014.1;XM_020081015.1;XM_020081072.1;XM_020082398.1;XM_020084692.1;XM_020084711.1;XM_020088186.1;XM_020089734.1;XM_020091604.1;XM_020091606.1;XM_020094666.1;XM_020099987.1;XM_020100306.1;XM_020101025.1;XM_020101772.1;XM_020102078.1;XM_020102627.1;XM_020105087.1;XM_020106438.1;XM_020108428.1;XM_020110092.1;XM_020111965.1;XM_020112559.1;XM_020112…	K07827+K04144+K04363+K04634+K04634+K04157+K05089+K07375+K05858+K12318+K07374+K05858+K05858+K07375+K07375+K04144+K04634+K02677+K07374+K04359+K19477+K04157+K08048+K07374+K04289+K04361+K08048+K08048+K05089
Metabolism	Metabolism of other amino acids	D-Arginine and D-ornithine metabolism	1	1	0.0985499	0.55052	ko00472	XM_020100951.1	K00273
Metabolism	Lipid metabolism	alpha-Linolenic acid metabolism	6	33	0.100336	0.550999	ko00592	XM_020078079.1;XM_020083904.1;XM_020093834.1;XM_020097474.1;XM_020097972.1;XM_020098607.1	K10226+K00232+K01047+K14621+K14621+K16342
Organismal Systems	Nervous system	Serotonergic synapse	31	249	0.103046	0.556449	ko04726	XM_020078653.1;XM_020078928.1;XM_020079760.1;XM_020080617.1;XM_020080649.1;XM_020080914.1;XM_020081014.1;XM_020081015.1;XM_020081072.1;XM_020084711.1;XM_020085423.1;XM_020085905.1;XM_020085915.1;XM_020089067.1;XM_020089643.1;XM_020091604.1;XM_020091606.1;XM_020092370.1;XM_020094850.1;XM_020096977.1;XM_020098607.1;XM_020101025.1;XM_020101772.1;XM_020102371.1;XM_020106438.1;XM_020107844.1;XM_020109…	K04539+K07827+K04539+K07418+K04819+K07418+K04634+K04634+K04157+K05858+K05000+K04540+K04537+K04851+K04997+K05858+K05858+K04850+K04999+K05181+K16342+K04634+K02677+K04849+K04157+K04344+K04853+K04853+K04153+K04853+K04853
Organismal Systems	Immune system	Antigen processing and presentation	12	82	0.10586	0.562274	ko04612	XM_020081423.1;XM_020091873.1;XM_020099971.1;XM_020105101.1;XM_020105957.1;XM_020107604.1;XM_020108465.1;XM_020109442.1;XM_020111644.1;XM_020111924.1;XM_020112367.1;XM_020113679.1	K08057+K04079+K08055+K05870+K10785+K05654+K06751+K01365+K10785+K10785+K06751+K08061
Organismal Systems	Digestive system	Fat digestion and absorption	11	74	0.108682	0.563895	ko04975	XM_020084676.1;XM_020085144.1;XM_020085422.1;XM_020085427.1;XM_020093834.1;XM_020097480.1;XM_020097542.1;XM_020098986.1;XM_020108919.1;XM_020113330.1;XM_020113858.1	K14462+K14462+K11160+K14457+K01047+K14462+K14462+K01080+K14462+K14462+K14462
Metabolism	Lipid metabolism	Sphingolipid metabolism	13	91	0.109767	0.563895	ko00600	XM_020078198.1;XM_020082534.1;XM_020082806.1;XM_020083683.1;XM_020085316.1;XM_020091883.1;XM_020093067.1;XM_020094438.1;XM_020098986.1;XM_020103564.1;XM_020104030.1;XM_020113927.1;XM_020113929.1	K12352+K01019+K12354+K04718+K04711+K00654+K04710+K12354+K01080+K04712+K04708+K04716+K12354
Metabolism	Metabolism of terpenoids and polyketides	Insect hormone biosynthesis	2	6	0.111387	0.563895	ko00981	XM_020097273.1;XM_020103936.1	K00128+K00128
Human Diseases	Cancers	Basal cell carcinoma	21	162	0.116895	0.582676	ko05217	XM_020078171.1;XM_020078949.1;XM_020081905.1;XM_020081920.1;XM_020089695.1;XM_020091138.1;XM_020091283.1;XM_020091395.1;XM_020091631.1;XM_020092145.1;XM_020092482.1;XM_020095878.1;XM_020096908.1;XM_020101859.1;XM_020101899.1;XM_020102692.1;XM_020104972.1;XM_020105779.1;XM_020106811.1;XM_020108229.1;XM_020111265.1	K06225+K00714+K04490+K04490+K00445+K04492+K02432+K02376+K21283+K04491+K06226+K00572+K16797+K04385+K06225+K06225+K06225+K02432+K02375+K04402+K02353
Organismal Systems	Digestive system	Pancreatic secretion	31	253	0.119753	0.586388	ko04972	XM_020078602.1;XM_020078712.1;XM_020081014.1;XM_020081015.1;XM_020083064.1;XM_020083862.1;XM_020084711.1;XM_020088827.1;XM_020091103.1;XM_020091604.1;XM_020091606.1;XM_020092053.1;XM_020092661.1;XM_020092858.1;XM_020093834.1;XM_020094002.1;XM_020101025.1;XM_020101772.1;XM_020102626.1;XM_020103220.1;XM_020103332.1;XM_020103471.1;XM_020104581.1;XM_020106513.1;XM_020108297.1;XM_020108428.1;XM_020109…	K05031+K01298+K04634+K04634+K04936+K05853+K05858+K01346+K01540+K05858+K05858+K04962+K01312+K01312+K01047+K01346+K04634+K02677+K01312+K18245+K04588+K01312+K01539+K01312+K01540+K08048+K07904+K08048+K08048+K10951+K10951
Organismal Systems	Endocrine system	PPAR signaling pathway	19	145	0.121259	0.586388	ko03320	XM_020078079.1;XM_020079048.1;XM_020079049.1;XM_020081351.1;XM_020082653.1;XM_020083165.1;XM_020083904.1;XM_020085417.1;XM_020094515.1;XM_020097965.1;XM_020098270.1;XM_020098532.1;XM_020099367.1;XM_020102163.1;XM_020105916.1;XM_020105918.1;XM_020108817.1;XM_020110764.1;XM_020113089.1	K10226+K08746+K08746+K01059+K00507+K08765+K00232+K06272+K06086+K08756+K08767+K15013+K07431+K08765+K00489+K00488+K17284+K08767+K01596
Organismal Systems	Endocrine system	Ovarian Steroidogenesis	14	102	0.127073	0.604873	ko04913	XM_020078103.1;XM_020078702.1;XM_020080617.1;XM_020080914.1;XM_020083600.1;XM_020096658.1;XM_020098607.1;XM_020100624.1;XM_020103571.1;XM_020108428.1;XM_020111207.1;XM_020111652.1;XM_020112700.1;XM_020113121.1	K00512+K00498+K07418+K07418+K04247+K04248+K16342+K00070+K00512+K08048+K04526+K12473+K08048+K08048
Metabolism	Lipid metabolism	Steroid hormone biosynthesis	10	68	0.128815	0.604873	ko00140	XM_020078103.1;XM_020078702.1;XM_020079844.1;XM_020087018.1;XM_020092313.1;XM_020092637.1;XM_020100624.1;XM_020103571.1;XM_020105916.1;XM_020113544.1	K00512+K00498+K00699+K00545+K00251+K00497+K00070+K00512+K00489+K00699
Organismal Systems	Circulatory system	Vascular smooth muscle contraction	40	340	0.135624	0.627744	ko04270	XM_020081014.1;XM_020081015.1;XM_020083064.1;XM_020084089.1;XM_020084160.1;XM_020084711.1;XM_020087343.1;XM_020088092.1;XM_020088186.1;XM_020089067.1;XM_020089532.1;XM_020091604.1;XM_020091606.1;XM_020091800.1;XM_020092323.1;XM_020092370.1;XM_020093834.1;XM_020094399.1;XM_020094400.1;XM_020098607.1;XM_020101025.1;XM_020101478.1;XM_020101562.1;XM_020101772.1;XM_020102650.1;XM_020104474.1;XM_020104…	K04634+K04634+K04936+K10352+K10352+K05858+K04166+K02183+K12318+K04851+K04577+K05858+K05858+K02183+K12327+K04850+K01047+K10352+K10352+K16342+K04634+K10352+K02183+K02677+K04346+K04266+K04136+K12324+K10352+K10352+K08048+K04853+K04853+K10352+K08447+K08048+K08048+K12337+K04853+K04853
Metabolism	Glycan biosynthesis and metabolism	Glycosaminoglycan degradation	6	36	0.13803	0.629883	ko00531	XM_020078445.1;XM_020078611.1;XM_020078821.1;XM_020088838.1;XM_020100371.1;XM_020107706.1	K01197+K01197+K01197+K01197+K10532+K01197
Metabolism	Lipid metabolism	Arachidonic acid metabolism	10	70	0.147848	0.665316	ko00590	XM_020080617.1;XM_020080914.1;XM_020081816.1;XM_020081843.1;XM_020082987.1;XM_020093731.1;XM_020093834.1;XM_020097474.1;XM_020097972.1;XM_020098607.1	K07418+K07418+K15729+K01830+K00432+K18592+K01047+K14621+K14621+K16342
Human Diseases	Infectious diseases	Human papillomavirus infection	85	773	0.150867	0.669601	ko05165	XM_020078114.1;XM_020078197.1;XM_020078279.1;XM_020078448.1;XM_020078928.1;XM_020078949.1;XM_020079379.1;XM_020079730.1;XM_020079961.1;XM_020080011.1;XM_020081905.1;XM_020081920.1;XM_020082395.1;XM_020082398.1;XM_020083217.1;XM_020083220.1;XM_020085289.1;XM_020088087.1;XM_020088877.1;XM_020088940.1;XM_020089354.1;XM_020089695.1;XM_020089760.1;XM_020089776.1;XM_020090026.1;XM_020090388.1;XM_020090…	K06240+K06241+K06240+K10151+K07827+K00714+K06249+K05717+K21098+K00873+K04490+K04490+K04659+K05089+K06482+K04659+K12075+K06052+K16195+K06055+K06243+K00445+K06237+K06237+K05717+K06591+K06236+K02432+K05719+K02376+K06241+K04491+K06624+K06584+K06252+K11643+K06586+K08131+K06485+K02091+K04728+K00572+K05631+K06055+K05637+K05637+K05637+K16195+K16195+K06481+K06238+K06238+K06238+K11583+K04385+K18952+K00922+…
Organismal Systems	Digestive system	Salivary secretion	25	206	0.160879	0.704391	ko04970	XM_020081014.1;XM_020081015.1;XM_020083064.1;XM_020084711.1;XM_020086063.1;XM_020088092.1;XM_020088186.1;XM_020091103.1;XM_020091604.1;XM_020091606.1;XM_020091800.1;XM_020097464.1;XM_020101025.1;XM_020101562.1;XM_020101772.1;XM_020104581.1;XM_020104976.1;XM_020105087.1;XM_020108297.1;XM_020108428.1;XM_020112700.1;XM_020113121.1;XM_020113385.1;XM_020113634.1;XM_020113833.1	K04634+K04634+K04936+K05858+K13504+K02183+K12318+K01540+K05858+K05858+K02183+K04963+K04634+K02183+K02677+K01539+K04136+K19477+K01540+K08048+K08048+K08048+K10951+K10951+K04963
Metabolism	Metabolism of other amino acids	Taurine and hypotaurine metabolism	4	22	0.165461	0.71479	ko00430	XM_020089610.1;XM_020093731.1;XM_020099008.1;XM_020106108.1	K01580+K18592+K00456+K00681
Human Diseases	Infectious diseases	Malaria	11	81	0.171161	0.729688	ko05144	XM_020079773.1;XM_020082395.1;XM_020083220.1;XM_020084147.1;XM_020097733.1;XM_020102985.1;XM_020105264.1;XM_020105957.1;XM_020108665.1;XM_020111644.1;XM_020111924.1	K06508+K04659+K04659+K05718+K13377+K06471+K03160+K10785+K06490+K10785+K10785
Metabolism	Amino acid metabolism	Phenylalanine, tyrosine and tryptophan biosynthesis	2	8	0.182557	0.740435	ko00400	XM_020093653.1;XM_020104950.1	K14454+K00500
Metabolism	Carbohydrate metabolism	Ascorbate and aldarate metabolism	5	31	0.185103	0.740435	ko00053	XM_020079844.1;XM_020097273.1;XM_020103936.1;XM_020107735.1;XM_020113544.1	K00699+K00128+K00128+K01053+K00699
Organismal Systems	Environmental adaptation	Circadian entrainment	40	351	0.185215	0.740435	ko04713	XM_020078653.1;XM_020079760.1;XM_020081014.1;XM_020081015.1;XM_020083646.1;XM_020084009.1;XM_020084711.1;XM_020085423.1;XM_020085484.1;XM_020085905.1;XM_020085915.1;XM_020088034.1;XM_020088046.1;XM_020088092.1;XM_020088186.1;XM_020089067.1;XM_020089643.1;XM_020091604.1;XM_020091606.1;XM_020091800.1;XM_020092053.1;XM_020092370.1;XM_020094193.1;XM_020094850.1;XM_020097346.1;XM_020097464.1;XM_020101…	K04539+K04539+K04634+K04634+K05198+K07843+K05858+K05000+K05199+K04540+K04537+K04286+K04961+K02183+K12318+K04851+K04997+K05858+K05858+K02183+K04962+K04850+K05211+K04999+K04286+K04963+K04634+K02183+K02677+K04855+K04855+K19477+K05870+K05211+K05212+K08048+K04854+K08048+K08048+K04963
Metabolism	Lipid metabolism	Primary bile acid biosynthesis	4	23	0.185696	0.740435	ko00120	XM_020092313.1;XM_020099367.1;XM_020105916.1;XM_020105918.1	K00251+K07431+K00489+K00488
Human Diseases	Immune diseases	Asthma	4	23	0.185696	0.740435	ko05310	XM_020105264.1;XM_020105957.1;XM_020111644.1;XM_020111924.1	K03160+K10785+K10785+K10785
Metabolism	Biosynthesis of other secondary metabolites	Monobactam biosynthesis	1	2	0.187394	0.740435	ko00261	XM_020096670.1	K13811
Organismal Systems	Immune system	Leukocyte transendothelial migration	35	305	0.192221	0.743177	ko04670	XM_020080835.1;XM_020084147.1;XM_020085892.1;XM_020086036.1;XM_020086115.1;XM_020086418.1;XM_020088012.1;XM_020088404.1;XM_020088432.1;XM_020088847.1;XM_020089244.1;XM_020089529.1;XM_020089559.1;XM_020089748.1;XM_020091377.1;XM_020097000.1;XM_020097868.1;XM_020097935.1;XM_020098373.1;XM_020099317.1;XM_020100468.1;XM_020101772.1;XM_020102550.1;XM_020102603.1;XM_020102985.1;XM_020103828.1;XM_020103…	K06087+K05718+K05763+K07363+K06785+K08015+K06787+K06087+K06785+K07293+K04441+K01403+K04441+K04351+K05719+K08011+K06087+K10031+K06088+K06087+K05691+K02677+K01116+K08012+K06471+K06520+K06520+K00922+K05859+K08015+K06490+K05699+K01116+K06735+K21421
Organismal Systems	Nervous system	Retrograde endocannabinoid signaling	39	343	0.192675	0.743177	ko04723	XM_020078653.1;XM_020079760.1;XM_020080319.1;XM_020081014.1;XM_020081015.1;XM_020083646.1;XM_020084218.1;XM_020084711.1;XM_020085423.1;XM_020085484.1;XM_020085749.1;XM_020085905.1;XM_020085915.1;XM_020089067.1;XM_020089244.1;XM_020089411.1;XM_020089559.1;XM_020089643.1;XM_020091587.1;XM_020091604.1;XM_020091606.1;XM_020092370.1;XM_020094850.1;XM_020096498.1;XM_020096977.1;XM_020097472.1;XM_020101…	K04539+K04539+K12302+K04634+K04634+K05198+K15291+K05858+K05000+K05199+K05190+K04540+K04537+K04851+K04441+K01054+K04441+K04997+K05190+K05858+K05858+K04850+K04999+K15015+K05181+K15015+K04634+K02677+K04849+K05175+K05186+K04344+K08048+K04853+K04853+K08048+K08048+K04853+K04853
Metabolism	Metabolism of other amino acids	beta-Alanine metabolism	6	40	0.196805	0.750173	ko00410	XM_020079612.1;XM_020089610.1;XM_020097273.1;XM_020101919.1;XM_020103936.1;XM_020109723.1	K00129+K01580+K00128+K08660+K00128+K05605
Human Diseases	Endocrine and metabolic diseases	Type II diabetes mellitus	15	120	0.201417	0.758828	ko04930	XM_020080011.1;XM_020085585.1;XM_020089067.1;XM_020090170.1;XM_020092370.1;XM_020099421.1;XM_020102371.1;XM_020103240.1;XM_020104147.1;XM_020106290.1;XM_020107844.1;XM_020108719.1;XM_020111207.1;XM_020112957.1;XM_020113651.1	K00873+K16172+K04851+K07187+K04850+K04697+K04849+K18952+K00922+K07187+K04344+K04854+K04526+K04852+K04695
Human Diseases	Cancers	Choline metabolism in cancer	31	270	0.208338	0.775879	ko05231	XM_020078928.1;XM_020081005.1;XM_020082398.1;XM_020082802.1;XM_020083688.1;XM_020084281.1;XM_020087859.1;XM_020089842.1;XM_020091514.1;XM_020097027.1;XM_020097080.1;XM_020098607.1;XM_020098986.1;XM_020101772.1;XM_020102274.1;XM_020102550.1;XM_020102627.1;XM_020103715.1;XM_020104147.1;XM_020105884.1;XM_020106146.1;XM_020109348.1;XM_020109567.1;XM_020109927.1;XM_020110338.1;XM_020111155.1;XM_020111…	K07827+K04363+K05089+K07861+K14387+K15377+K06083+K14387+K08202+K08202+K08202+K16342+K01080+K02677+K00901+K01116+K04359+K08199+K00922+K06515+K14387+K00901+K00901+K01116+K08202+K00901+K08199+K04361+K00901+K05089+K00901
Metabolism	Amino acid metabolism	Tyrosine metabolism	7	51	0.233581	0.854394	ko00350	XM_020079612.1;XM_020087018.1;XM_020087249.1;XM_020093653.1;XM_020100392.1;XM_020102244.1;XM_020104951.1	K00129+K00545+K00451+K14454+K00506+K00157+K00501
Human Diseases	Immune diseases	Systemic lupus erythematosus	11	87	0.235724	0.854394	ko05322	XM_020078859.1;XM_020092654.1;XM_020098310.1;XM_020104055.1;XM_020105264.1;XM_020105957.1;XM_020108235.1;XM_020108988.1;XM_020109533.1;XM_020111644.1;XM_020111924.1	K10651+K01330+K11251+K03990+K03160+K10785+K10651+K05699+K03994+K10785+K10785
Organismal Systems	Endocrine system	Regulation of lipolysis in adipocyte	18	152	0.239274	0.854394	ko04923	XM_020080831.1;XM_020085585.1;XM_020089411.1;XM_020090170.1;XM_020093342.1;XM_020093343.1;XM_020096508.1;XM_020096522.1;XM_020096523.1;XM_020100069.1;XM_020104147.1;XM_020105087.1;XM_020106290.1;XM_020108428.1;XM_020110506.1;XM_020111207.1;XM_020112700.1;XM_020113121.1	K04260+K16172+K01054+K07187+K07188+K07188+K05251+K04265+K04265+K04249+K00922+K19477+K07187+K08048+K04249+K04526+K08048+K08048
Metabolism	Glycan biosynthesis and metabolism	Glycosphingolipid biosynthesis - ganglio series	5	34	0.239969	0.854394	ko00604	XM_020081718.1;XM_020090548.1;XM_020092414.1;XM_020100071.1;XM_020111412.1	K03376+K00780+K03371+K03375+K03368
Metabolism	Carbohydrate metabolism	Butanoate metabolism	4	26	0.250441	0.881988	ko00650	XM_020087442.1;XM_020089610.1;XM_020099360.1;XM_020107826.1	K00019+K01580+K01907+K00019
Organismal Systems	Endocrine system	Thyroid hormone synthesis	18	154	0.256861	0.894871	ko04918	XM_020081014.1;XM_020081015.1;XM_020082987.1;XM_020084711.1;XM_020091103.1;XM_020091604.1;XM_020091606.1;XM_020096508.1;XM_020100069.1;XM_020101025.1;XM_020101772.1;XM_020104581.1;XM_020105101.1;XM_020108297.1;XM_020108428.1;XM_020110506.1;XM_020112700.1;XM_020113121.1	K04634+K04634+K00432+K05858+K01540+K05858+K05858+K05251+K04249+K04634+K02677+K01539+K05870+K01540+K08048+K04249+K08048+K08048
Organismal Systems	Digestive system	Mineral absorption	14	117	0.261375	0.90091	ko04978	XM_020080727.1;XM_020086899.1;XM_020089082.1;XM_020089489.1;XM_020091103.1;XM_020092611.1;XM_020092613.1;XM_020093952.1;XM_020096182.1;XM_020101688.1;XM_020101920.1;XM_020104581.1;XM_020108297.1;XM_020112437.1	K14683+K21398+K14704+K08539+K01540+K14685+K05334+K04981+K14704+K14704+K14710+K01539+K01540+K14688
Human Diseases	Immune diseases	Primary immunodeficiency	6	45	0.280504	0.956667	ko05340	XM_020098352.1;XM_020105264.1;XM_020105413.1;XM_020106876.1;XM_020107604.1;XM_020113679.1	K07360+K03160+K16056+K05150+K05654+K08061
Metabolism	Metabolism of cofactors and vitamins	Vitamin B6 metabolism	2	11	0.296461	1	ko00750	XM_020089630.1;XM_020102244.1	K00868+K00157
Organismal Systems	Development	Axon guidance	55	519	0.302564	1	ko04360	XM_020078171.1;XM_020078372.1;XM_020078928.1;XM_020078967.1;XM_020079716.1;XM_020080277.1;XM_020081928.1;XM_020082109.1;XM_020082225.1;XM_020082802.1;XM_020085093.1;XM_020085417.1;XM_020085467.1;XM_020085812.1;XM_020087429.1;XM_020087445.1;XM_020087981.1;XM_020088101.1;XM_020088170.1;XM_020088847.1;XM_020091377.1;XM_020092236.1;XM_020092482.1;XM_020094056.1;XM_020094920.1;XM_020095814.1;XM_020096…	K06225+K04671+K07827+K16351+K06529+K17333+K16359+K06619+K06850+K07861+K05746+K06272+K04969+K05113+K16621+K07365+K04967+K05743+K04969+K07293+K05719+K16351+K06226+K06521+K05105+K06521+K17332+K05743+K04967+K10031+K05703+K05463+K05766+K05766+K05112+K02677+K06225+K06724+K01116+K06225+K18952+K05112+K00922+K06225+K05859+K04671+K05105+K05111+K05463+K01116+K06724+K06550+K05110+K06724+K05113
Organismal Systems	Sensory system	Inflammatory mediator regulation of TRP channels	31	285	0.307063	1	ko04750	XM_020080617.1;XM_020080914.1;XM_020081014.1;XM_020081015.1;XM_020081072.1;XM_020084711.1;XM_020085943.1;XM_020088092.1;XM_020089244.1;XM_020089559.1;XM_020091604.1;XM_020091606.1;XM_020091696.1;XM_020091800.1;XM_020096025.1;XM_020096619.1;XM_020098607.1;XM_020100862.1;XM_020101025.1;XM_020101562.1;XM_020101772.1;XM_020102550.1;XM_020104147.1;XM_020104602.1;XM_020105595.1;XM_020106438.1;XM_020106…	K07418+K07418+K04634+K04634+K04157+K05858+K05222+K02183+K04441+K04441+K05858+K05858+K04259+K02183+K02582+K02582+K16342+K04973+K04634+K02183+K02677+K01116+K00922+K04259+K05859+K04157+K03176+K08048+K01116+K08048+K08048
Human Diseases	Cancers	MicroRNAs in cancer	46	432	0.310068	1	ko05206	XM_020078372.1;XM_020078448.1;XM_020078465.1;XM_020078928.1;XM_020081005.1;XM_020082109.1;XM_020082398.1;XM_020085124.1;XM_020085585.1;XM_020086998.1;XM_020087641.1;XM_020089456.1;XM_020089529.1;XM_020090170.1;XM_020090691.1;XM_020092166.1;XM_020092614.1;XM_020092706.1;XM_020094323.1;XM_020094387.1;XM_020095193.1;XM_020096305.1;XM_020096883.1;XM_020099668.1;XM_020099669.1;XM_020101238.1;XM_020101…	K04671+K10151+K06256+K07827+K04363+K06619+K05089+K09389+K16172+K09409+K09299+K04702+K01403+K07187+K09268+K06624+K06252+K04381+K02091+K07606+K04728+K01425+K09299+K01425+K01425+K04702+K02677+K09299+K01116+K04359+K00922+K05859+K11406+K07187+K04671+K01348+K06484+K06643+K09299+K01116+K05448+K11406+K04361+K05089+K11406+K11406
Organismal Systems	Digestive system	Carbohydrate digestion and absorption	11	94	0.320455	1	ko04973	XM_020084711.1;XM_020089067.1;XM_020089493.1;XM_020089708.1;XM_020091103.1;XM_020091604.1;XM_020091606.1;XM_020094899.1;XM_020104147.1;XM_020104581.1;XM_020108297.1	K05858+K04851+K08143+K01229+K01540+K05858+K05858+K12047+K00922+K01539+K01540
Metabolism	Lipid metabolism	Synthesis and degradation of ketone bodies	2	12	0.334332	1	ko00072	XM_020087442.1;XM_020107826.1	K00019+K00019
Organismal Systems	Nervous system	Long-term depression	16	143	0.334388	1	ko04730	XM_020078928.1;XM_020081014.1;XM_020081015.1;XM_020083646.1;XM_020084711.1;XM_020085484.1;XM_020088046.1;XM_020088186.1;XM_020091604.1;XM_020091606.1;XM_020098607.1;XM_020101025.1;XM_020101772.1;XM_020102650.1;XM_020105087.1;XM_020107844.1	K07827+K04634+K04634+K05198+K05858+K05199+K04961+K12318+K05858+K05858+K16342+K04634+K02677+K04346+K19477+K04344
Environmental Information Processing	Signal transduction	Jak-STAT signaling pathway	27	250	0.336553	1	ko04630	XM_020078448.1;XM_020078632.1;XM_020081005.1;XM_020082398.1;XM_020082515.1;XM_020083502.1;XM_020088847.1;XM_020089323.1;XM_020089456.1;XM_020092593.1;XM_020095720.1;XM_020099104.1;XM_020099297.1;XM_020099421.1;XM_020100651.1;XM_020101238.1;XM_020102009.1;XM_020102244.1;XM_020102627.1;XM_020102722.1;XM_020104147.1;XM_020104236.1;XM_020106780.1;XM_020107154.1;XM_020112559.1;XM_020113313.1;XM_020113…	K10151+K05439+K04363+K05089+K04447+K05075+K07293+K04570+K04702+K05055+K04698+K05058+K04447+K04697+K04705+K04702+K18026+K00157+K04359+K05080+K00922+K05056+K05066+K05076+K04361+K05089+K04695
Organismal Systems	Endocrine system	Relaxin signaling pathway	32	299	0.33729	1	ko04926	XM_020078653.1;XM_020078928.1;XM_020079760.1;XM_020079863.1;XM_020080423.1;XM_020084711.1;XM_020085905.1;XM_020085915.1;XM_020089244.1;XM_020089529.1;XM_020089559.1;XM_020089760.1;XM_020089776.1;XM_020089849.1;XM_020090663.1;XM_020091604.1;XM_020091606.1;XM_020099530.1;XM_020101418.1;XM_020101448.1;XM_020101772.1;XM_020103240.1;XM_020103333.1;XM_020104147.1;XM_020104751.1;XM_020105101.1;XM_020105…	K04539+K07827+K04539+K05449+K04439+K05858+K04540+K04537+K04441+K01403+K04441+K06237+K06237+K04198+K06236+K05858+K05858+K04500+K04674+K04198+K02677+K18952+K05449+K00922+K06236+K05870+K06236+K08048+K05448+K04361+K08048+K08048
Cellular Processes	Cellular community - eukaryotes	Adherens junction	33	309	0.338701	1	ko04520	XM_020077989.1;XM_020078226.1;XM_020080645.1;XM_020081905.1;XM_020081920.1;XM_020082802.1;XM_020086049.1;XM_020087859.1;XM_020088488.1;XM_020089757.1;XM_020091138.1;XM_020091835.1;XM_020092145.1;XM_020093424.1;XM_020093425.1;XM_020094515.1;XM_020098198.1;XM_020099530.1;XM_020100468.1;XM_020101418.1;XM_020102192.1;XM_020107579.1;XM_020108351.1;XM_020108988.1;XM_020109884.1;XM_020110144.1;XM_020110…	K05693+K05693+K06085+K04490+K04490+K07861+K06592+K06083+K06081+K06081+K04492+K04427+K04491+K03097+K03097+K06086+K05703+K04500+K05691+K04674+K05695+K06084+K05694+K05699+K05693+K05695+K05694+K05695+K05694+K05693+K04361+K05694+K05694
Human Diseases	Cardiovascular diseases	Fluid shear stress and atherosclerosis	31	291	0.35043	1	ko05418	XM_020078372.1;XM_020078560.1;XM_020079421.1;XM_020080503.1;XM_020081465.1;XM_020082802.1;XM_020088092.1;XM_020089244.1;XM_020089529.1;XM_020089559.1;XM_020090231.1;XM_020091800.1;XM_020091829.1;XM_020091835.1;XM_020091873.1;XM_020093642.1;XM_020097000.1;XM_020098338.1;XM_020099502.1;XM_020100862.1;XM_020101562.1;XM_020102627.1;XM_020102985.1;XM_020103240.1;XM_020104147.1;XM_020106389.1;XM_020108…	K04671+K09260+K06278+K17845+K07198+K07861+K02183+K04441+K01403+K04441+K05638+K02183+K03907+K04427+K04079+K04454+K08011+K08107+K17845+K04973+K02183+K04359+K06471+K18952+K00922+K04671+K06490+K01365+K05448+K00355+K08107
Metabolism	Amino acid metabolism	Arginine and proline metabolism	10	87	0.353328	1	ko00330	XM_020081542.1;XM_020085701.1;XM_020093653.1;XM_020095050.1;XM_020097273.1;XM_020100951.1;XM_020101919.1;XM_020103936.1;XM_020107286.1;XM_020109765.1	K00933+K00933+K14454+K00472+K00128+K00273+K08660+K00128+K01476+K01476
Environmental Information Processing	Signal transduction	MAPK signaling pathway	82	799	0.363146	1	ko04010	XM_020078452.1;XM_020078548.1;XM_020078928.1;XM_020079863.1;XM_020079878.1;XM_020080277.1;XM_020080423.1;XM_020081005.1;XM_020082398.1;XM_020082464.1;XM_020082802.1;XM_020083739.1;XM_020085836.1;XM_020086334.1;XM_020086354.1;XM_020086535.1;XM_020087252.1;XM_020088287.1;XM_020089067.1;XM_020089244.1;XM_020089559.1;XM_020090050.1;XM_020091835.1;XM_020091853.1;XM_020092091.1;XM_020092123.1;XM_020092…	K04349+K04858+K07827+K05449+K05096+K17333+K04439+K04363+K05089+K04360+K07861+K04358+K05095+K04376+K04444+K04444+K04415+K04350+K04851+K04441+K04441+K04424+K04427+K05466+K04358+K04861+K22428+K04850+K04381+K04454+K04466+K04466+K04421+K02582+K04864+K04459+K02582+K04459+K13377+K20216+K04449+K16342+K04373+K04674+K04860+K04859+K02677+K04849+K04867+K04359+K04346+K04855+K04855+K05449+K04360+K02583+K18497+…
Metabolism	Nucleotide metabolism	Purine metabolism	37	353	0.370579	1	ko00230	XM_020079439.1;XM_020080011.1;XM_020081601.1;XM_020081633.1;XM_020081785.1;XM_020083898.1;XM_020084260.1;XM_020085478.1;XM_020086236.1;XM_020088186.1;XM_020090001.1;XM_020091011.1;XM_020092791.1;XM_020093356.1;XM_020094942.1;XM_020095292.1;XM_020096670.1;XM_020097462.1;XM_020097518.1;XM_020098278.1;XM_020098560.1;XM_020099606.1;XM_020100270.1;XM_020102311.1;XM_020103065.1;XM_020104230.1;XM_020105…	K08718+K00873+K00939+K18437+K00944+K03505+K01081+K12321+K10807+K12318+K13298+K01939+K13298+K01081+K12322+K18283+K13811+K00939+K18533+K00939+K13293+K13755+K01835+K00939+K00939+K01509+K12324+K13755+K00940+K12321+K08048+K13293+K01511+K13761+K13293+K08048+K08048
Organismal Systems	Sensory system	Phototransduction - fly	14	127	0.370672	1	ko04745	XM_020079826.1;XM_020081014.1;XM_020081015.1;XM_020084711.1;XM_020087981.1;XM_020088092.1;XM_020089747.1;XM_020091604.1;XM_020091606.1;XM_020091800.1;XM_020097061.1;XM_020101025.1;XM_020101562.1;XM_020101772.1	K13807+K04634+K04634+K05858+K04967+K02183+K08834+K05858+K05858+K02183+K04967+K04634+K02183+K02677
Human Diseases	Cancers	Breast cancer	38	366	0.391553	1	ko05224	XM_020078928.1;XM_020078949.1;XM_020081905.1;XM_020081920.1;XM_020083739.1;XM_020085124.1;XM_020088087.1;XM_020088940.1;XM_020089695.1;XM_020091138.1;XM_020091283.1;XM_020091395.1;XM_020091562.1;XM_020092091.1;XM_020092145.1;XM_020092196.1;XM_020094323.1;XM_020095878.1;XM_020096583.1;XM_020101859.1;XM_020104147.1;XM_020104881.1;XM_020105694.1;XM_020105779.1;XM_020106811.1;XM_020107846.1;XM_020108…	K07827+K00714+K04490+K04490+K04358+K09389+K06052+K06055+K00445+K04492+K02432+K02376+K06051+K04358+K04491+K22428+K02091+K00572+K06055+K04385+K00922+K03068+K18497+K02432+K02375+K03068+K04402+K06051+K03068+K09101+K21635+K06051+K02353+K21635+K04361+K03068+K21635+K04358
Metabolism	Amino acid metabolism	Phenylalanine metabolism	3	23	0.398701	1	ko00360	XM_020079612.1;XM_020093653.1;XM_020104950.1	K00129+K14454+K00500
Metabolism	Glycan biosynthesis and metabolism	Glycosaminoglycan biosynthesis - keratan sulfate	5	42	0.399603	1	ko00533	XM_020078798.1;XM_020080570.1;XM_020087369.1;XM_020090548.1;XM_020111412.1	K01022+K00781+K04745+K00780+K03368
Metabolism	Xenobiotics biodegradation and metabolism	Drug metabolism - other enzymes	11	101	0.410655	1	ko00983	XM_020079844.1;XM_020081929.1;XM_020086236.1;XM_020089968.1;XM_020096321.1;XM_020096323.1;XM_020096324.1;XM_020103580.1;XM_020105948.1;XM_020111403.1;XM_020113544.1	K00699+K00876+K10807+K00757+K00876+K00876+K00876+K00857+K00940+K00876+K00699
Environmental Information Processing	Signal transduction	Ras signaling pathway	55	540	0.418223	1	ko04014	XM_020078452.1;XM_020078653.1;XM_020078928.1;XM_020079760.1;XM_020079863.1;XM_020079878.1;XM_020081005.1;XM_020082109.1;XM_020082398.1;XM_020082464.1;XM_020082802.1;XM_020083739.1;XM_020084918.1;XM_020085836.1;XM_020085905.1;XM_020085915.1;XM_020086418.1;XM_020087420.1;XM_020087783.1;XM_020088092.1;XM_020088287.1;XM_020088847.1;XM_020089323.1;XM_020091800.1;XM_020091853.1;XM_020092091.1;XM_020092…	K04349+K04539+K07827+K04539+K05449+K05096+K04363+K06619+K05089+K04360+K07861+K04358+K12358+K05095+K04540+K04537+K08015+K07834+K09254+K02183+K04350+K07293+K04570+K02183+K05466+K04358+K22428+K01047+K02582+K02582+K07360+K16342+K02183+K02677+K01116+K04359+K05449+K04360+K00922+K02583+K05859+K18497+K10785+K03176+K07831+K05461+K08015+K01116+K05448+K04526+K10785+K10785+K04361+K04358+K05089
Human Diseases	Neurodegenerative diseases	Alzheimer disease	35	340	0.41857	1	ko05010	XM_020078108.1;XM_020081014.1;XM_020081015.1;XM_020081351.1;XM_020083862.1;XM_020084711.1;XM_020088092.1;XM_020088546.1;XM_020089067.1;XM_020091552.1;XM_020091604.1;XM_020091606.1;XM_020091800.1;XM_020092370.1;XM_020094193.1;XM_020094446.1;XM_020095318.1;XM_020097464.1;XM_020098869.1;XM_020100164.1;XM_020101025.1;XM_020101562.1;XM_020102620.1;XM_020105214.1;XM_020105998.1;XM_020107513.1;XM_020107…	K06059+K04634+K04634+K01059+K05853+K05858+K02183+K01389+K04851+K03853+K05858+K05858+K02183+K04850+K05211+K02266+K04521+K04963+K06704+K20723+K04634+K02183+K08852+K05211+K08860+K04380+K05212+K04853+K04853+K04380+K11716+K04853+K01367+K04963+K04853
Organismal Systems	Excretory system	Endocrine and other factor-regulated calcium reabsorption	17	161	0.41986	1	ko04961	XM_020081014.1;XM_020081015.1;XM_020083832.1;XM_020084711.1;XM_020089489.1;XM_020091103.1;XM_020091604.1;XM_020091606.1;XM_020097357.1;XM_020101025.1;XM_020101494.1;XM_020101772.1;XM_020102954.1;XM_020104581.1;XM_020108297.1;XM_020109315.1;XM_020111091.1	K04634+K04634+K01528+K05858+K08539+K01540+K05858+K05858+K14756+K04634+K01528+K02677+K11824+K01539+K01540+K07904+K01528
Organismal Systems	Immune system	Th1 and Th2 cell differentiation	21	201	0.422718	1	ko04658	XM_020080277.1;XM_020082515.1;XM_020088087.1;XM_020089244.1;XM_020089559.1;XM_020091562.1;XM_020096592.1;XM_020098352.1;XM_020098936.1;XM_020099297.1;XM_020102550.1;XM_020105957.1;XM_020108515.1;XM_020109437.1;XM_020109927.1;XM_020110817.1;XM_020110902.1;XM_020111644.1;XM_020111924.1;XM_020112416.1;XM_020112659.1	K17333+K04447+K06052+K04441+K04441+K06051+K17332+K07360+K09035+K04447+K01116+K10785+K06053+K06051+K01116+K21635+K06051+K10785+K10785+K21635+K21635
Metabolism	Glycan biosynthesis and metabolism	Glycosphingolipid biosynthesis - globo and isoglobo series	3	24	0.426133	1	ko00603	XM_020090548.1;XM_020092414.1;XM_020111412.1	K00780+K03371+K03368
Organismal Systems	Circulatory system	Cardiac muscle contraction	21	203	0.441288	1	ko04260	XM_020078548.1;XM_020083862.1;XM_020089067.1;XM_020091103.1;XM_020092053.1;XM_020092123.1;XM_020092370.1;XM_020094446.1;XM_020095888.1;XM_020096180.1;XM_020101453.1;XM_020101517.1;XM_020102625.1;XM_020104581.1;XM_020108297.1;XM_020109048.1;XM_020109629.1;XM_020112625.1;XM_020113054.1;XM_020113795.1;XM_020114026.1	K04858+K05853+K04851+K01540+K04962+K04861+K04850+K02266+K12045+K04864+K04860+K04859+K04867+K01539+K01540+K04853+K04853+K04869+K12314+K04853+K04853
Metabolism	Lipid metabolism	Glycerophospholipid metabolism	22	213	0.441348	1	ko00564	XM_020084812.1;XM_020087714.1;XM_020089217.1;XM_020090018.1;XM_020091139.1;XM_020091819.1;XM_020093680.1;XM_020093834.1;XM_020097474.1;XM_020097972.1;XM_020098207.1;XM_020098607.1;XM_020098986.1;XM_020099025.1;XM_020100016.1;XM_020102274.1;XM_020108288.1;XM_020109348.1;XM_020109567.1;XM_020111155.1;XM_020113291.1;XM_020113814.1	K16860+K13523+K00623+K13523+K13517+K00993+K14676+K01047+K14621+K14621+K13513+K16342+K01080+K00629+K01049+K00901+K14676+K00901+K00901+K00901+K00901+K00901
Metabolism	Metabolism of cofactors and vitamins	Ubiquinone and other terpenoid-quinone biosynthesis	2	15	0.443265	1	ko00130	XM_020085834.1;XM_020110325.1	K05357+K00355
Metabolism	Lipid metabolism	Ether lipid metabolism	9	84	0.448239	1	ko00565	XM_020082534.1;XM_020084812.1;XM_020091125.1;XM_020091819.1;XM_020093834.1;XM_020097474.1;XM_020097972.1;XM_020098607.1;XM_020098986.1	K01019+K16860+K01122+K00993+K01047+K14621+K14621+K16342+K01080
Organismal Systems	Digestive system	Bile secretion	22	215	0.459485	1	ko04976	XM_020078602.1;XM_020079844.1;XM_020085637.1;XM_020089768.1;XM_020091103.1;XM_020093712.1;XM_020098195.1;XM_020098616.1;XM_020100283.1;XM_020101168.1;XM_020103220.1;XM_020103332.1;XM_020104581.1;XM_020105916.1;XM_020108297.1;XM_020108428.1;XM_020111522.1;XM_020111652.1;XM_020112700.1;XM_020113121.1;XM_020113387.1;XM_020113544.1	K05031+K00699+K14360+K05664+K01540+K09877+K07299+K09877+K08204+K05681+K18245+K04588+K01539+K00489+K01540+K08048+K05681+K12473+K08048+K08048+K09864+K00699
Metabolism	Lipid metabolism	Cutin, suberine and wax biosynthesis	1	6	0.463464	1	ko00073	XM_020107714.1	K13356
Human Diseases	Cancers	Small cell lung cancer	25	246	0.46682	1	ko05222	XM_020078114.1;XM_020078197.1;XM_020078279.1;XM_020079730.1;XM_020083217.1;XM_020085124.1;XM_020088708.1;XM_020089323.1;XM_020089354.1;XM_020089760.1;XM_020089776.1;XM_020090026.1;XM_020091377.1;XM_020091592.1;XM_020092166.1;XM_020093646.1;XM_020094323.1;XM_020097468.1;XM_020097469.1;XM_020097470.1;XM_020099010.1;XM_020104147.1;XM_020108229.1;XM_020108336.1;XM_020109180.1	K06240+K06241+K06240+K05717+K06482+K09389+K10500+K04570+K06243+K06237+K06237+K05717+K05719+K06241+K06624+K06485+K02091+K05637+K05637+K05637+K06481+K00922+K04402+K06482+K06245
Human Diseases	Infectious diseases	Epithelial cell signaling in Helicobacter pylori infection	17	166	0.471604	1	ko05120	XM_020078108.1;XM_020078614.1;XM_020086115.1;XM_020088432.1;XM_020088847.1;XM_020089244.1;XM_020089559.1;XM_020094132.1;XM_020094133.1;XM_020095113.1;XM_020098869.1;XM_020102550.1;XM_020105595.1;XM_020109927.1;XM_020111220.1;XM_020111721.1;XM_020112559.1	K06059+K08114+K06785+K06785+K07293+K04441+K04441+K04466+K04466+K05737+K06704+K01116+K05859+K01116+K06735+K05050+K04361
Environmental Information Processing	Signal transduction	Phosphatidylinositol signaling system	27	269	0.490166	1	ko04070	XM_020078585.1;XM_020082873.1;XM_020084711.1;XM_020085629.1;XM_020086356.1;XM_020088092.1;XM_020091402.1;XM_020091604.1;XM_020091606.1;XM_020091800.1;XM_020094269.1;XM_020095129.1;XM_020101562.1;XM_020101772.1;XM_020102274.1;XM_020102550.1;XM_020104147.1;XM_020105595.1;XM_020106344.1;XM_020109348.1;XM_020109567.1;XM_020109927.1;XM_020111155.1;XM_020111267.1;XM_020112872.1;XM_020113291.1;XM_020113…	K05861+K05857+K05858+K00911+K07756+K02183+K21797+K05858+K05858+K02183+K05857+K15909+K02183+K02677+K00901+K01116+K00922+K05859+K18081+K00901+K00901+K01116+K00901+K19801+K00911+K00901+K00901
Cellular Processes	Cellular community - eukaryotes	Focal adhesion	56	563	0.491958	1	ko04510	XM_020078114.1;XM_020078197.1;XM_020078279.1;XM_020078448.1;XM_020078452.1;XM_020079379.1;XM_020079421.1;XM_020079730.1;XM_020079863.1;XM_020079878.1;XM_020081005.1;XM_020081922.1;XM_020082395.1;XM_020082398.1;XM_020082802.1;XM_020083217.1;XM_020083220.1;XM_020085417.1;XM_020089354.1;XM_020089760.1;XM_020089776.1;XM_020090026.1;XM_020090388.1;XM_020090663.1;XM_020091377.1;XM_020091552.1;XM_020091…	K06240+K06241+K06240+K10151+K04349+K06249+K06278+K05717+K05449+K05096+K04363+K06277+K04659+K05089+K07861+K06482+K04659+K06272+K06243+K06237+K06237+K05717+K06591+K06236+K05719+K03853+K06241+K06584+K06252+K06586+K08131+K06485+K05637+K05637+K05637+K05703+K06481+K06238+K06238+K06238+K02677+K04359+K05449+K00922+K06236+K06236+K06484+K06482+K05699+K06245+K06238+K05448+K06238+K04361+K05089+K04437
Metabolism	Glycan biosynthesis and metabolism	Glycosaminoglycan biosynthesis - chondroitin sulfate / dermatan sulfate	5	47	0.49902	1	ko00532	XM_020080852.1;XM_020081288.1;XM_020081652.1;XM_020087788.1;XM_020095401.1	K04743+K08105+K13499+K03419+K04742
Organismal Systems	Endocrine system	Insulin secretion	30	302	0.510403	1	ko04911	XM_020078547.1;XM_020079594.1;XM_020081014.1;XM_020081015.1;XM_020083064.1;XM_020084711.1;XM_020086063.1;XM_020089067.1;XM_020089748.1;XM_020091103.1;XM_020091604.1;XM_020091606.1;XM_020092053.1;XM_020092370.1;XM_020092632.1;XM_020098195.1;XM_020101025.1;XM_020101772.1;XM_020102458.1;XM_020104581.1;XM_020105101.1;XM_020108297.1;XM_020108428.1;XM_020109048.1;XM_020109629.1;XM_020111207.1;XM_020112…	K16882+K18211+K04634+K04634+K04936+K05858+K13504+K04851+K04351+K01540+K05858+K05858+K04962+K04850+K04944+K07299+K04634+K02677+K04944+K01539+K05870+K01540+K08048+K04853+K04853+K04526+K08048+K08048+K04853+K04853
Organismal Systems	Nervous system	Synaptic vesicle cycle	18	180	0.510821	1	ko04721	XM_020078897.1;XM_020079594.1;XM_020080319.1;XM_020083832.1;XM_020084218.1;XM_020084370.1;XM_020085820.1;XM_020086063.1;XM_020096498.1;XM_020097472.1;XM_020101494.1;XM_020102205.1;XM_020102371.1;XM_020102954.1;XM_020107844.1;XM_020110343.1;XM_020110842.1;XM_020111091.1	K15290+K18211+K12302+K01528+K15291+K15294+K08486+K13504+K15015+K15015+K01528+K15295+K04849+K11824+K04344+K08486+K06027+K01528
Organismal Systems	Endocrine system	Oxytocin signaling pathway	47	475	0.511642	1	ko04921	XM_020078548.1;XM_020078928.1;XM_020080277.1;XM_020081014.1;XM_020081015.1;XM_020081465.1;XM_020084711.1;XM_020085423.1;XM_020088046.1;XM_020088092.1;XM_020088186.1;XM_020089067.1;XM_020089643.1;XM_020089686.1;XM_020091604.1;XM_020091606.1;XM_020091800.1;XM_020092053.1;XM_020092123.1;XM_020092370.1;XM_020093642.1;XM_020094850.1;XM_020096180.1;XM_020096592.1;XM_020097464.1;XM_020098607.1;XM_020101…	K04858+K07827+K17333+K04634+K04634+K07198+K05858+K05000+K04961+K02183+K12318+K04851+K04997+K04977+K05858+K05858+K02183+K04962+K04861+K04850+K04454+K04999+K04864+K17332+K04963+K16342+K04634+K04860+K04859+K02183+K02677+K04867+K07199+K12324+K08048+K07200+K04853+K05869+K04853+K03234+K04361+K04869+K08048+K08048+K04853+K04963+K04853
Human Diseases	Infectious diseases	Pertussis	12	120	0.52374	1	ko05133	XM_020088092.1;XM_020089244.1;XM_020089559.1;XM_020091377.1;XM_020091800.1;XM_020092654.1;XM_020098702.1;XM_020101562.1;XM_020104055.1;XM_020107055.1;XM_020108169.1;XM_020109533.1	K02183+K04441+K04441+K05719+K02183+K01330+K10155+K02183+K03990+K05411+K06484+K03994
Organismal Systems	Excretory system	Aldosterone-regulated sodium reabsorption	10	100	0.529822	1	ko04960	XM_020078928.1;XM_020085585.1;XM_020091103.1;XM_020101772.1;XM_020102806.1;XM_020104147.1;XM_020104581.1;XM_020105128.1;XM_020108297.1;XM_020111207.1	K07827+K16172+K01540+K02677+K13358+K00922+K01539+K04995+K01540+K04526
Organismal Systems	Endocrine system	Insulin signaling pathway	35	357	0.539858	1	ko04910	XM_020078928.1;XM_020079081.1;XM_020079723.1;XM_020079767.1;XM_020081465.1;XM_020081922.1;XM_020082803.1;XM_020083406.1;XM_020085585.1;XM_020085717.1;XM_020085718.1;XM_020088092.1;XM_020090170.1;XM_020091800.1;XM_020092035.1;XM_020093056.1;XM_020093342.1;XM_020093343.1;XM_020094515.1;XM_020095129.1;XM_020099421.1;XM_020101562.1;XM_020101780.1;XM_020102192.1;XM_020103240.1;XM_020103522.1;XM_020104…	K07827+K04739+K07190+K07190+K07198+K06277+K00665+K04739+K16172+K07192+K07192+K02183+K07187+K02183+K07189+K07192+K07188+K07188+K06086+K15909+K04697+K02183+K07197+K05695+K18952+K07199+K00922+K07187+K07200+K07197+K05695+K04526+K05695+K01596+K04695
Metabolism	Metabolism of other amino acids	Selenocompound metabolism	2	18	0.541587	1	ko00450	XM_020093824.1;XM_020096670.1	K22182+K13811
Organismal Systems	Sensory system	Olfactory transduction	21	214	0.542412	1	ko04740	XM_020078532.1;XM_020080423.1;XM_020080811.1;XM_020085478.1;XM_020088092.1;XM_020091800.1;XM_020095292.1;XM_020097073.1;XM_020099606.1;XM_020101562.1;XM_020104792.1;XM_020105087.1;XM_020105103.1;XM_020105315.1;XM_020105481.1;XM_020105698.1;XM_020107882.1;XM_020108238.1;XM_020108239.1;XM_020110068.1;XM_020112488.1	K04952+K04439+K04950+K12321+K02183+K02183+K18283+K04257+K13755+K02183+K04257+K19477+K04951+K13755+K04257+K04952+K12321+K04257+K04257+K04257+K04257
Metabolism	Energy metabolism	Nitrogen metabolism	3	29	0.5549	1	ko00910	XM_020101251.1;XM_020103220.1;XM_020110523.1	K01672+K18245+K00261
Organismal Systems	Endocrine system	GnRH signaling pathway	28	289	0.567787	1	ko04912	XM_020078928.1;XM_020081014.1;XM_020081015.1;XM_020084711.1;XM_020088092.1;XM_020089067.1;XM_020089244.1;XM_020089559.1;XM_020091604.1;XM_020091606.1;XM_020091800.1;XM_020092370.1;XM_020094209.1;XM_020098607.1;XM_020101025.1;XM_020101562.1;XM_020101772.1;XM_020104574.1;XM_020105096.1;XM_020108428.1;XM_020109048.1;XM_020109629.1;XM_020112559.1;XM_020112700.1;XM_020113121.1;XM_020113795.1;XM_020113…	K07827+K04634+K04634+K05858+K02183+K04851+K04441+K04441+K05858+K05858+K02183+K04850+K04421+K16342+K04634+K02183+K02677+K07763+K09203+K08048+K04853+K04853+K04361+K08048+K08048+K04853+K04421+K04853
[truncated: 184 more rows]

## Sheet: TableS4.c.DEmRNAs-Down.GO
GO ID	GO Term	Ontology	GeneRatio	BgRatio	Pvalue	FDR	geneID
[truncated: 2,197 more rows]

## Sheet: TableS4.d.DEmRNAs-Down.KO
KEGG_A_class	KEGG_B_class	Pathway	out (1267)	All (13861)	Pvalue	Qvalue	Pathway ID	Genes	K_IDs
[truncated: 327 more rows]
