# Supplementary material for: Transcriptomic Analysis Reveals Functional Interaction of mRNA–lncRNA–miRNA in Steroidogenesis and Spermatogenesis of Gynogenetic Japanese Flounder (Paralichthys olivaceus)
Source: Biology (Basel). 2022 Jan 28;11(2):213. doi: 10.3390/biology11020213 (PMC8869744; doi:10.3390/biology11020213)
Supplement: Supplementary file 1 [file biology-11-00213-s001.zip › Table S5abcdefgh.GO&KEGG of cis and trans targets of DElncRNAs.xlsx]

## Sheet: TableS5.a.DElnc-Cis-Up.GO
GO ID	GO Term	Ontology	GeneRatio	BgRatio	Pvalue	FDR	geneID
GO:0001608	G-protein coupled nucleotide receptor activity	MF	10	12	7.11625e-06	0.0034158	XM_020088001.1;XM_020088002.1;XM_020088173.1;XM_020088177.1;XM_020088178.1;XM_020088588.1;XM_020088589.1;XM_020100626.1;XM_020100627.1;XM_020100629.1
GO:0035587	purinergic receptor signaling pathway	BP	14	23	3.44163e-05	0.0668365	XM_020078883.1;XM_020088001.1;XM_020088002.1;XM_020088173.1;XM_020088177.1;XM_020088178.1;XM_020088588.1;XM_020088589.1;XM_020093734.1;XM_020100626.1;XM_020100627.1;XM_020100629.1;XM_020104181.1;XM_020104182.1
GO:0042278	purine nucleoside metabolic process	BP	13	24	0.000335219	0.0847915	XM_020079630.1;XM_020079631.1;XM_020079632.1;XM_020079635.1;XM_020085556.1;XM_020086012.1;XM_020087457.1;XM_020090267.1;XM_020090268.1;XM_020099384.1;XM_020104077.1;XM_020104078.1;XM_020105148.1
GO:0046128	purine ribonucleoside metabolic process	BP	13	24	0.000335219	0.0847915	XM_020079630.1;XM_020079631.1;XM_020079632.1;XM_020079635.1;XM_020085556.1;XM_020086012.1;XM_020087457.1;XM_020090267.1;XM_020090268.1;XM_020099384.1;XM_020104077.1;XM_020104078.1;XM_020105148.1
GO:0035588	G-protein coupled purinergic receptor signaling pathway	BP	10	16	0.000355824	0.0847915	XM_020088001.1;XM_020088002.1;XM_020088173.1;XM_020088177.1;XM_020088178.1;XM_020088588.1;XM_020088589.1;XM_020100626.1;XM_020100627.1;XM_020100629.1
GO:0006754	ATP biosynthetic process	BP	11	19	0.000454547	0.0847915	XM_020079630.1;XM_020079631.1;XM_020079632.1;XM_020079635.1;XM_020085556.1;XM_020087457.1;XM_020090267.1;XM_020090268.1;XM_020104077.1;XM_020104078.1;XM_020105148.1
GO:0009144	purine nucleoside triphosphate metabolic process	BP	11	19	0.000454547	0.0847915	XM_020079630.1;XM_020079631.1;XM_020079632.1;XM_020079635.1;XM_020085556.1;XM_020087457.1;XM_020090267.1;XM_020090268.1;XM_020104077.1;XM_020104078.1;XM_020105148.1
GO:0009145	purine nucleoside triphosphate biosynthetic process	BP	11	19	0.000454547	0.0847915	XM_020079630.1;XM_020079631.1;XM_020079632.1;XM_020079635.1;XM_020085556.1;XM_020087457.1;XM_020090267.1;XM_020090268.1;XM_020104077.1;XM_020104078.1;XM_020105148.1
GO:0009205	purine ribonucleoside triphosphate metabolic process	BP	11	19	0.000454547	0.0847915	XM_020079630.1;XM_020079631.1;XM_020079632.1;XM_020079635.1;XM_020085556.1;XM_020087457.1;XM_020090267.1;XM_020090268.1;XM_020104077.1;XM_020104078.1;XM_020105148.1
GO:0009206	purine ribonucleoside triphosphate biosynthetic process	BP	11	19	0.000454547	0.0847915	XM_020079630.1;XM_020079631.1;XM_020079632.1;XM_020079635.1;XM_020085556.1;XM_020087457.1;XM_020090267.1;XM_020090268.1;XM_020104077.1;XM_020104078.1;XM_020105148.1
GO:0046034	ATP metabolic process	BP	11	19	0.000454547	0.0847915	XM_020079630.1;XM_020079631.1;XM_020079632.1;XM_020079635.1;XM_020085556.1;XM_020087457.1;XM_020090267.1;XM_020090268.1;XM_020104077.1;XM_020104078.1;XM_020105148.1
GO:0042451	purine nucleoside biosynthetic process	BP	12	22	0.000523944	0.0847915	XM_020079630.1;XM_020079631.1;XM_020079632.1;XM_020079635.1;XM_020085556.1;XM_020086012.1;XM_020087457.1;XM_020090267.1;XM_020090268.1;XM_020104077.1;XM_020104078.1;XM_020105148.1
GO:0046129	purine ribonucleoside biosynthetic process	BP	12	22	0.000523944	0.0847915	XM_020079630.1;XM_020079631.1;XM_020079632.1;XM_020079635.1;XM_020085556.1;XM_020086012.1;XM_020087457.1;XM_020090267.1;XM_020090268.1;XM_020104077.1;XM_020104078.1;XM_020105148.1
GO:0015992	proton transport	BP	23	58	0.000843548	0.126013	XM_020079630.1;XM_020079631.1;XM_020079632.1;XM_020079635.1;XM_020079987.1;XM_020080113.1;XM_020080114.1;XM_020080115.1;XM_020082676.1;XM_020083447.1;XM_020090267.1;XM_020090268.1;XM_020093690.1;XM_020094723.1;XM_020097958.1;XM_020098906.1;XM_020098907.1;XM_020100623.1;XM_020105148.1;XM_020106507.1;XM_020106750.1;XM_020107787.1;XM_020112403.1
GO:0006818	hydrogen transport	BP	27	73	0.00111076	0.142132	XM_020079630.1;XM_020079631.1;XM_020079632.1;XM_020079635.1;XM_020079987.1;XM_020080113.1;XM_020080114.1;XM_020080115.1;XM_020082676.1;XM_020083447.1;XM_020087457.1;XM_020090267.1;XM_020090268.1;XM_020093690.1;XM_020094723.1;XM_020097698.1;XM_020097958.1;XM_020098906.1;XM_020098907.1;XM_020100623.1;XM_020104077.1;XM_020104078.1;XM_020105148.1;XM_020106507.1;XM_020106750.1;XM_020107787.1;XM_020112…
GO:0009119	ribonucleoside metabolic process	BP	16	36	0.00123398	0.142132	XM_020079630.1;XM_020079631.1;XM_020079632.1;XM_020079635.1;XM_020081248.1;XM_020081929.1;XM_020085556.1;XM_020086012.1;XM_020087457.1;XM_020090267.1;XM_020090268.1;XM_020090841.1;XM_020099384.1;XM_020104077.1;XM_020104078.1;XM_020105148.1
GO:0009163	nucleoside biosynthetic process	BP	15	33	0.00131739	0.142132	XM_020079630.1;XM_020079631.1;XM_020079632.1;XM_020079635.1;XM_020081248.1;XM_020081929.1;XM_020085556.1;XM_020086012.1;XM_020087457.1;XM_020090267.1;XM_020090268.1;XM_020090841.1;XM_020104077.1;XM_020104078.1;XM_020105148.1
GO:0042455	ribonucleoside biosynthetic process	BP	15	33	0.00131739	0.142132	XM_020079630.1;XM_020079631.1;XM_020079632.1;XM_020079635.1;XM_020081248.1;XM_020081929.1;XM_020085556.1;XM_020086012.1;XM_020087457.1;XM_020090267.1;XM_020090268.1;XM_020090841.1;XM_020104077.1;XM_020104078.1;XM_020105148.1
GO:1901659	glycosyl compound biosynthetic process	BP	15	33	0.00131739	0.142132	XM_020079630.1;XM_020079631.1;XM_020079632.1;XM_020079635.1;XM_020081248.1;XM_020081929.1;XM_020085556.1;XM_020086012.1;XM_020087457.1;XM_020090267.1;XM_020090268.1;XM_020090841.1;XM_020104077.1;XM_020104078.1;XM_020105148.1
GO:0009116	nucleoside metabolic process	BP	17	40	0.00160616	0.151304	XM_020079630.1;XM_020079631.1;XM_020079632.1;XM_020079635.1;XM_020081248.1;XM_020081929.1;XM_020085556.1;XM_020086012.1;XM_020087457.1;XM_020090267.1;XM_020090268.1;XM_020090841.1;XM_020099384.1;XM_020104077.1;XM_020104078.1;XM_020105148.1;XM_020110290.1
GO:1901657	glycosyl compound metabolic process	BP	17	40	0.00160616	0.151304	XM_020079630.1;XM_020079631.1;XM_020079632.1;XM_020079635.1;XM_020081248.1;XM_020081929.1;XM_020085556.1;XM_020086012.1;XM_020087457.1;XM_020090267.1;XM_020090268.1;XM_020090841.1;XM_020099384.1;XM_020104077.1;XM_020104078.1;XM_020105148.1;XM_020110290.1
GO:0016405	CoA-ligase activity	MF	6	8	0.00161113	0.252975	XM_020083039.1;XM_020094254.1;XM_020094255.1;XM_020097081.1;XM_020097770.1;XM_020100267.1
GO:0072521	purine-containing compound metabolic process	BP	40	123	0.00163614	0.151304	XM_020078549.1;XM_020078858.1;XM_020079630.1;XM_020079631.1;XM_020079632.1;XM_020079635.1;XM_020080875.1;XM_020081036.1;XM_020081785.1;XM_020084591.1;XM_020085556.1;XM_020086012.1;XM_020087457.1;XM_020088173.1;XM_020088177.1;XM_020088178.1;XM_020088186.1;XM_020088679.1;XM_020088680.1;XM_020089171.1;XM_020089172.1;XM_020090267.1;XM_020090268.1;XM_020090333.1;XM_020090334.1;XM_020091130.1;XM_020091…
GO:0005882	intermediate filament	CC	8	13	0.00183746	0.163173	XM_020080331.1;XM_020081008.1;XM_020082559.1;XM_020086750.1;XM_020086751.1;XM_020086900.1;XM_020087120.1;XM_020088713.1
GO:0045111	intermediate filament cytoskeleton	CC	8	13	0.00183746	0.163173	XM_020080331.1;XM_020081008.1;XM_020082559.1;XM_020086750.1;XM_020086751.1;XM_020086900.1;XM_020087120.1;XM_020088713.1
GO:0004774	succinate-CoA ligase activity	MF	4	4	0.00194254	0.252975	XM_020083039.1;XM_020094254.1;XM_020094255.1;XM_020100267.1
GO:0001637	G-protein coupled chemoattractant receptor activity	MF	9	16	0.00210813	0.252975	XM_020080116.1;XM_020080891.1;XM_020087390.1;XM_020088395.1;XM_020089599.1;XM_020090082.1;XM_020100734.1;XM_020101404.1;XM_020106393.1
GO:0006901	vesicle coating	BP	7	11	0.0025499	0.225087	XM_020088420.1;XM_020088421.1;XM_020088424.1;XM_020088425.1;XM_020088426.1;XM_020091970.1;XM_020097166.1
GO:1901564	organonitrogen compound metabolic process	BP	138	535	0.00291936	0.246496	XM_020078403.1;XM_020078549.1;XM_020078694.1;XM_020078858.1;XM_020079249.1;XM_020079547.1;XM_020079630.1;XM_020079631.1;XM_020079632.1;XM_020079635.1;XM_020080422.1;XM_020080715.1;XM_020080743.1;XM_020080875.1;XM_020081036.1;XM_020081248.1;XM_020081438.1;XM_020081586.1;XM_020081785.1;XM_020081929.1;XM_020082276.1;XM_020082922.1;XM_020083126.1;XM_020084400.1;XM_020084591.1;XM_020084738.1;XM_020084…
GO:0072522	purine-containing compound biosynthetic process	BP	33	100	0.00308487	0.249617	XM_020078549.1;XM_020078858.1;XM_020079630.1;XM_020079631.1;XM_020079632.1;XM_020079635.1;XM_020080875.1;XM_020081036.1;XM_020081785.1;XM_020085556.1;XM_020086012.1;XM_020087457.1;XM_020088173.1;XM_020088177.1;XM_020088178.1;XM_020088186.1;XM_020088679.1;XM_020088680.1;XM_020089171.1;XM_020089172.1;XM_020090267.1;XM_020090268.1;XM_020091183.1;XM_020096034.1;XM_020100272.1;XM_020100343.1;XM_020101…
GO:0043583	ear development	BP	9	17	0.00350403	0.271118	XM_020079846.1;XM_020082789.1;XM_020084923.1;XM_020085097.1;XM_020085106.1;XM_020096828.1;XM_020101226.1;XM_020101227.1;XM_020101230.1
GO:0009167	purine ribonucleoside monophosphate metabolic process	BP	14	33	0.00415245	0.271118	XM_020079630.1;XM_020079631.1;XM_020079632.1;XM_020079635.1;XM_020085556.1;XM_020086012.1;XM_020087457.1;XM_020088679.1;XM_020088680.1;XM_020090267.1;XM_020090268.1;XM_020104077.1;XM_020104078.1;XM_020105148.1
GO:0009168	purine ribonucleoside monophosphate biosynthetic process	BP	14	33	0.00415245	0.271118	XM_020079630.1;XM_020079631.1;XM_020079632.1;XM_020079635.1;XM_020085556.1;XM_020086012.1;XM_020087457.1;XM_020088679.1;XM_020088680.1;XM_020090267.1;XM_020090268.1;XM_020104077.1;XM_020104078.1;XM_020105148.1
GO:0009259	ribonucleotide metabolic process	BP	39	125	0.00422151	0.271118	XM_020078549.1;XM_020079630.1;XM_020079631.1;XM_020079632.1;XM_020079635.1;XM_020080875.1;XM_020081248.1;XM_020081785.1;XM_020081929.1;XM_020084591.1;XM_020085556.1;XM_020086012.1;XM_020087457.1;XM_020088173.1;XM_020088177.1;XM_020088178.1;XM_020088186.1;XM_020088679.1;XM_020088680.1;XM_020089171.1;XM_020089172.1;XM_020090267.1;XM_020090268.1;XM_020090333.1;XM_020090334.1;XM_020090841.1;XM_020091…
GO:0019693	ribose phosphate metabolic process	BP	39	125	0.00422151	0.271118	XM_020078549.1;XM_020079630.1;XM_020079631.1;XM_020079632.1;XM_020079635.1;XM_020080875.1;XM_020081248.1;XM_020081785.1;XM_020081929.1;XM_020084591.1;XM_020085556.1;XM_020086012.1;XM_020087457.1;XM_020088173.1;XM_020088177.1;XM_020088178.1;XM_020088186.1;XM_020088679.1;XM_020088680.1;XM_020089171.1;XM_020089172.1;XM_020090267.1;XM_020090268.1;XM_020090333.1;XM_020090334.1;XM_020090841.1;XM_020091…
GO:0051536	iron-sulfur cluster binding	MF	17	43	0.00428111	0.341847	XM_020079160.1;XM_020079164.1;XM_020079165.1;XM_020079166.1;XM_020079987.1;XM_020080826.1;XM_020084384.1;XM_020097407.1;XM_020097408.1;XM_020098308.1;XM_020100365.1;XM_020100495.1;XM_020100497.1;XM_020101894.1;XM_020101895.1;XM_020102973.1;XM_020106507.1
GO:0009150	purine ribonucleotide metabolic process	BP	36	114	0.00469442	0.271118	XM_020078549.1;XM_020079630.1;XM_020079631.1;XM_020079632.1;XM_020079635.1;XM_020080875.1;XM_020081785.1;XM_020084591.1;XM_020085556.1;XM_020086012.1;XM_020087457.1;XM_020088173.1;XM_020088177.1;XM_020088178.1;XM_020088186.1;XM_020088679.1;XM_020088680.1;XM_020089171.1;XM_020089172.1;XM_020090267.1;XM_020090268.1;XM_020090333.1;XM_020090334.1;XM_020091130.1;XM_020091183.1;XM_020096034.1;XM_020097…
GO:0031967	organelle envelope	CC	24	68	0.00498371	0.163173	XM_020079097.1;XM_020079160.1;XM_020079164.1;XM_020079165.1;XM_020079166.1;XM_020080331.1;XM_020080643.1;XM_020081008.1;XM_020082247.1;XM_020083057.1;XM_020085142.1;XM_020085872.1;XM_020087457.1;XM_020089355.1;XM_020090521.1;XM_020093690.1;XM_020094446.1;XM_020100279.1;XM_020100495.1;XM_020100497.1;XM_020104077.1;XM_020104078.1;XM_020108907.1;XM_020112403.1
GO:0031975	envelope	CC	24	68	0.00498371	0.163173	XM_020079097.1;XM_020079160.1;XM_020079164.1;XM_020079165.1;XM_020079166.1;XM_020080331.1;XM_020080643.1;XM_020081008.1;XM_020082247.1;XM_020083057.1;XM_020085142.1;XM_020085872.1;XM_020087457.1;XM_020089355.1;XM_020090521.1;XM_020093690.1;XM_020094446.1;XM_020100279.1;XM_020100495.1;XM_020100497.1;XM_020104077.1;XM_020104078.1;XM_020108907.1;XM_020112403.1
GO:0001666	response to hypoxia	BP	7	12	0.00502063	0.271118	XM_020083949.1;XM_020090432.1;XM_020095710.1;XM_020095711.1;XM_020095712.1;XM_020106270.1;XM_020106609.1
GO:0006900	membrane budding	BP	7	12	0.00502063	0.271118	XM_020088420.1;XM_020088421.1;XM_020088424.1;XM_020088425.1;XM_020088426.1;XM_020091970.1;XM_020097166.1
GO:0036293	response to decreased oxygen levels	BP	7	12	0.00502063	0.271118	XM_020083949.1;XM_020090432.1;XM_020095710.1;XM_020095711.1;XM_020095712.1;XM_020106270.1;XM_020106609.1
GO:0070482	response to oxygen levels	BP	7	12	0.00502063	0.271118	XM_020083949.1;XM_020090432.1;XM_020095710.1;XM_020095711.1;XM_020095712.1;XM_020106270.1;XM_020106609.1
GO:0004930	G-protein coupled receptor activity	MF	61	214	0.00524274	0.341847	XM_020078606.1;XM_020078718.1;XM_020079770.1;XM_020080116.1;XM_020080619.1;XM_020080834.1;XM_020080891.1;XM_020081799.1;XM_020081806.1;XM_020082772.1;XM_020083727.1;XM_020083936.1;XM_020084793.1;XM_020084795.1;XM_020084822.1;XM_020086537.1;XM_020087343.1;XM_020087390.1;XM_020088001.1;XM_020088002.1;XM_020088034.1;XM_020088173.1;XM_020088177.1;XM_020088178.1;XM_020088395.1;XM_020088588.1;XM_020088…
GO:0006163	purine nucleotide metabolic process	BP	36	115	0.00549017	0.271118	XM_020078549.1;XM_020079630.1;XM_020079631.1;XM_020079632.1;XM_020079635.1;XM_020080875.1;XM_020081785.1;XM_020084591.1;XM_020085556.1;XM_020086012.1;XM_020087457.1;XM_020088173.1;XM_020088177.1;XM_020088178.1;XM_020088186.1;XM_020088679.1;XM_020088680.1;XM_020089171.1;XM_020089172.1;XM_020090267.1;XM_020090268.1;XM_020090333.1;XM_020090334.1;XM_020091130.1;XM_020091183.1;XM_020096034.1;XM_020097…
GO:0044449	contractile fiber part	CC	12	27	0.005589	0.163173	XM_020078472.1;XM_020078473.1;XM_020080218.1;XM_020084913.1;XM_020097570.1;XM_020098133.1;XM_020101110.1;XM_020101111.1;XM_020102221.1;XM_020102223.1;XM_020102225.1;XM_020102226.1
GO:0099512	supramolecular fiber	CC	12	27	0.005589	0.163173	XM_020080331.1;XM_020081008.1;XM_020082559.1;XM_020084913.1;XM_020086750.1;XM_020086751.1;XM_020086900.1;XM_020087120.1;XM_020088713.1;XM_020097570.1;XM_020099043.1;XM_020104084.1
GO:0099513	polymeric cytoskeletal fiber	CC	12	27	0.005589	0.163173	XM_020080331.1;XM_020081008.1;XM_020082559.1;XM_020084913.1;XM_020086750.1;XM_020086751.1;XM_020086900.1;XM_020087120.1;XM_020088713.1;XM_020097570.1;XM_020099043.1;XM_020104084.1
GO:0006576	cellular biogenic amine metabolic process	BP	10	21	0.00560154	0.271118	XM_020079249.1;XM_020080743.1;XM_020085750.1;XM_020089068.1;XM_020089069.1;XM_020089872.1;XM_020090763.1;XM_020091164.1;XM_020091165.1;XM_020094438.1
GO:0009308	amine metabolic process	BP	10	21	0.00560154	0.271118	XM_020079249.1;XM_020080743.1;XM_020085750.1;XM_020089068.1;XM_020089069.1;XM_020089872.1;XM_020090763.1;XM_020091164.1;XM_020091165.1;XM_020094438.1
GO:0044106	cellular amine metabolic process	BP	10	21	0.00560154	0.271118	XM_020079249.1;XM_020080743.1;XM_020085750.1;XM_020089068.1;XM_020089069.1;XM_020089872.1;XM_020090763.1;XM_020091164.1;XM_020091165.1;XM_020094438.1
GO:0048839	inner ear development	BP	5	7	0.00568362	0.271118	XM_020079846.1;XM_020082789.1;XM_020085097.1;XM_020085106.1;XM_020096828.1
GO:0009126	purine nucleoside monophosphate metabolic process	BP	14	34	0.00572391	0.271118	XM_020079630.1;XM_020079631.1;XM_020079632.1;XM_020079635.1;XM_020085556.1;XM_020086012.1;XM_020087457.1;XM_020088679.1;XM_020088680.1;XM_020090267.1;XM_020090268.1;XM_020104077.1;XM_020104078.1;XM_020105148.1
GO:0009127	purine nucleoside monophosphate biosynthetic process	BP	14	34	0.00572391	0.271118	XM_020079630.1;XM_020079631.1;XM_020079632.1;XM_020079635.1;XM_020085556.1;XM_020086012.1;XM_020087457.1;XM_020088679.1;XM_020088680.1;XM_020090267.1;XM_020090268.1;XM_020104077.1;XM_020104078.1;XM_020105148.1
GO:0043227	membrane-bounded organelle	CC	505	2197	0.00601558	0.163173	XM_020078124.1;XM_020078410.1;XM_020078420.1;XM_020078421.1;XM_020078483.1;XM_020078486.1;XM_020078507.1;XM_020078549.1;XM_020078578.1;XM_020078650.1;XM_020078682.1;XM_020078683.1;XM_020078732.1;XM_020078779.1;XM_020078810.1;XM_020078831.1;XM_020078851.1;XM_020078852.1;XM_020078860.1;XM_020078894.1;XM_020078924.1;XM_020079097.1;XM_020079160.1;XM_020079164.1;XM_020079165.1;XM_020079166.1;XM_020079…
GO:0009260	ribonucleotide biosynthetic process	BP	33	105	0.00714581	0.286213	XM_020078549.1;XM_020079630.1;XM_020079631.1;XM_020079632.1;XM_020079635.1;XM_020080875.1;XM_020081248.1;XM_020081785.1;XM_020081929.1;XM_020085556.1;XM_020086012.1;XM_020087457.1;XM_020088173.1;XM_020088177.1;XM_020088178.1;XM_020088186.1;XM_020088679.1;XM_020088680.1;XM_020089171.1;XM_020089172.1;XM_020090267.1;XM_020090268.1;XM_020090841.1;XM_020091183.1;XM_020096034.1;XM_020100272.1;XM_020100…
GO:0046390	ribose phosphate biosynthetic process	BP	33	105	0.00714581	0.286213	XM_020078549.1;XM_020079630.1;XM_020079631.1;XM_020079632.1;XM_020079635.1;XM_020080875.1;XM_020081248.1;XM_020081785.1;XM_020081929.1;XM_020085556.1;XM_020086012.1;XM_020087457.1;XM_020088173.1;XM_020088177.1;XM_020088178.1;XM_020088186.1;XM_020088679.1;XM_020088680.1;XM_020089171.1;XM_020089172.1;XM_020090267.1;XM_020090268.1;XM_020090841.1;XM_020091183.1;XM_020096034.1;XM_020100272.1;XM_020100…
GO:0006563	L-serine metabolic process	BP	4	5	0.0079089	0.286213	XM_020088436.1;XM_020088437.1;XM_020090229.1;XM_020103395.1
GO:0046824	positive regulation of nucleocytoplasmic transport	BP	4	5	0.0079089	0.286213	XM_020095808.1;XM_020101226.1;XM_020101227.1;XM_020101230.1
GO:0048747	muscle fiber development	BP	4	5	0.0079089	0.286213	XM_020080987.1;XM_020080988.1;XM_020080989.1;XM_020092645.1
GO:1903651	positive regulation of cytoplasmic transport	BP	4	5	0.0079089	0.286213	XM_020095808.1;XM_020101226.1;XM_020101227.1;XM_020101230.1
GO:0006164	purine nucleotide biosynthetic process	BP	30	94	0.00791334	0.286213	XM_020078549.1;XM_020079630.1;XM_020079631.1;XM_020079632.1;XM_020079635.1;XM_020080875.1;XM_020081785.1;XM_020085556.1;XM_020086012.1;XM_020087457.1;XM_020088173.1;XM_020088177.1;XM_020088178.1;XM_020088186.1;XM_020088679.1;XM_020088680.1;XM_020089171.1;XM_020089172.1;XM_020090267.1;XM_020090268.1;XM_020091183.1;XM_020096034.1;XM_020100272.1;XM_020100343.1;XM_020104077.1;XM_020104078.1;XM_020105…
GO:0009152	purine ribonucleotide biosynthetic process	BP	30	94	0.00791334	0.286213	XM_020078549.1;XM_020079630.1;XM_020079631.1;XM_020079632.1;XM_020079635.1;XM_020080875.1;XM_020081785.1;XM_020085556.1;XM_020086012.1;XM_020087457.1;XM_020088173.1;XM_020088177.1;XM_020088178.1;XM_020088186.1;XM_020088679.1;XM_020088680.1;XM_020089171.1;XM_020089172.1;XM_020090267.1;XM_020090268.1;XM_020091183.1;XM_020096034.1;XM_020100272.1;XM_020100343.1;XM_020104077.1;XM_020104078.1;XM_020105…
GO:0007009	plasma membrane organization	BP	6	10	0.00793652	0.286213	XM_020082802.1;XM_020091744.1;XM_020096393.1;XM_020096395.1;XM_020096828.1;XM_020107917.1
GO:0009084	glutamine family amino acid biosynthetic process	BP	6	10	0.00793652	0.286213	XM_020084400.1;XM_020097353.1;XM_020097354.1;XM_020097356.1;XM_020101867.1;XM_020101868.1
GO:0046822	regulation of nucleocytoplasmic transport	BP	6	10	0.00793652	0.286213	XM_020080237.1;XM_020095808.1;XM_020097958.1;XM_020101226.1;XM_020101227.1;XM_020101230.1
GO:0003747	translation release factor activity	MF	4	5	0.00808304	0.341847	XM_020087528.1;XM_020097136.1;XM_020097137.1;XM_020102089.1
GO:0005283	sodium:amino acid symporter activity	MF	4	5	0.00808304	0.341847	XM_020096388.1;XM_020096389.1;XM_020096390.1;XM_020096391.1
GO:0005416	cation:amino acid symporter activity	MF	4	5	0.00808304	0.341847	XM_020096388.1;XM_020096389.1;XM_020096390.1;XM_020096391.1
GO:0008079	translation termination factor activity	MF	4	5	0.00808304	0.341847	XM_020087528.1;XM_020097136.1;XM_020097137.1;XM_020102089.1
GO:0016878	acid-thiol ligase activity	MF	4	5	0.00808304	0.341847	XM_020083039.1;XM_020094254.1;XM_020094255.1;XM_020100267.1
GO:0009069	serine family amino acid metabolic process	BP	7	13	0.00893221	0.286213	XM_020088436.1;XM_020088437.1;XM_020088837.1;XM_020090229.1;XM_020099008.1;XM_020099233.1;XM_020103395.1
GO:0006026	aminoglycan catabolic process	BP	3	3	0.00910029	0.286213	XM_020080715.1;XM_020108306.1;XM_020108307.1
GO:0006525	arginine metabolic process	BP	3	3	0.00910029	0.286213	XM_020097353.1;XM_020097354.1;XM_020097356.1
GO:0006526	arginine biosynthetic process	BP	3	3	0.00910029	0.286213	XM_020097353.1;XM_020097354.1;XM_020097356.1
GO:0030335	positive regulation of cell migration	BP	3	3	0.00910029	0.286213	XM_020082802.1;XM_020098352.1;XM_020102659.1
GO:0051272	positive regulation of cellular component movement	BP	3	3	0.00910029	0.286213	XM_020082802.1;XM_020098352.1;XM_020102659.1
GO:0060113	inner ear receptor cell differentiation	BP	3	3	0.00910029	0.286213	XM_020079846.1;XM_020082789.1;XM_020096828.1
GO:0060119	inner ear receptor cell development	BP	3	3	0.00910029	0.286213	XM_020079846.1;XM_020082789.1;XM_020096828.1
GO:2000147	positive regulation of cell motility	BP	3	3	0.00910029	0.286213	XM_020082802.1;XM_020098352.1;XM_020102659.1
GO:1903649	regulation of cytoplasmic transport	BP	8	16	0.0091376	0.286213	XM_020080237.1;XM_020091744.1;XM_020094259.1;XM_020095808.1;XM_020097958.1;XM_020101226.1;XM_020101227.1;XM_020101230.1
GO:0016803	ether hydrolase activity	MF	3	3	0.00925836	0.341847	XM_020091525.1;XM_020091526.1;XM_020091527.1
GO:0016842	amidine-lyase activity	MF	3	3	0.00925836	0.341847	XM_020097353.1;XM_020097354.1;XM_020097356.1
GO:0033177	proton-transporting two-sector ATPase complex, proton-transporting domain	CC	10	22	0.00927559	0.177837	XM_020079630.1;XM_020079631.1;XM_020079632.1;XM_020079635.1;XM_020082676.1;XM_020090267.1;XM_020090268.1;XM_020094723.1;XM_020106750.1;XM_020107787.1
GO:0030017	sarcomere	CC	9	19	0.0097702	0.177837	XM_020078472.1;XM_020078473.1;XM_020080218.1;XM_020101110.1;XM_020101111.1;XM_020102221.1;XM_020102223.1;XM_020102225.1;XM_020102226.1
GO:0031674	I band	CC	9	19	0.0097702	0.177837	XM_020078472.1;XM_020078473.1;XM_020080218.1;XM_020101110.1;XM_020101111.1;XM_020102221.1;XM_020102223.1;XM_020102225.1;XM_020102226.1
GO:0019866	organelle inner membrane	CC	13	32	0.00983428	0.177837	XM_020080331.1;XM_020081008.1;XM_020082247.1;XM_020085142.1;XM_020085872.1;XM_020087457.1;XM_020090521.1;XM_020093690.1;XM_020094446.1;XM_020100279.1;XM_020104077.1;XM_020104078.1;XM_020112403.1
GO:0006091	generation of precursor metabolites and energy	BP	11	26	0.0109286	0.326514	XM_020090521.1;XM_020091130.1;XM_020091277.1;XM_020097835.1;XM_020098346.1;XM_020103820.1;XM_020103928.1;XM_020104443.1;XM_020104444.1;XM_020106609.1;XM_020112403.1
GO:0034728	nucleosome organization	BP	11	26	0.0109286	0.326514	XM_020085835.1;XM_020098186.1;XM_020098187.1;XM_020098310.1;XM_020098318.1;XM_020099895.1;XM_020099896.1;XM_020099897.1;XM_020101226.1;XM_020101227.1;XM_020101230.1
GO:0071824	protein-DNA complex subunit organization	BP	11	26	0.0109286	0.326514	XM_020085835.1;XM_020098186.1;XM_020098187.1;XM_020098310.1;XM_020098318.1;XM_020099895.1;XM_020099896.1;XM_020099897.1;XM_020101226.1;XM_020101227.1;XM_020101230.1
GO:0015672	monovalent inorganic cation transport	BP	36	120	0.0113668	0.33446	XM_020078799.1;XM_020079630.1;XM_020079631.1;XM_020079632.1;XM_020079635.1;XM_020079987.1;XM_020080113.1;XM_020080114.1;XM_020080115.1;XM_020082676.1;XM_020083447.1;XM_020084533.1;XM_020086568.1;XM_020090267.1;XM_020090268.1;XM_020092601.1;XM_020093690.1;XM_020094723.1;XM_020096843.1;XM_020096844.1;XM_020097676.1;XM_020097958.1;XM_020098906.1;XM_020098907.1;XM_020100623.1;XM_020103220.1;XM_020104…
GO:0044422	organelle part	CC	178	726	0.0120797	0.189297	XM_020078420.1;XM_020078421.1;XM_020078472.1;XM_020078473.1;XM_020078860.1;XM_020078882.1;XM_020079097.1;XM_020079160.1;XM_020079164.1;XM_020079165.1;XM_020079166.1;XM_020079250.1;XM_020079579.1;XM_020079763.1;XM_020079917.1;XM_020080135.1;XM_020080136.1;XM_020080218.1;XM_020080331.1;XM_020080354.1;XM_020080362.1;XM_020080371.1;XM_020080519.1;XM_020080643.1;XM_020080778.1;XM_020080927.1;XM_020080…
GO:0002244	hematopoietic progenitor cell differentiation	BP	5	8	0.0125552	0.363913	XM_020085123.1;XM_020095934.1;XM_020096213.1;XM_020097513.1;XM_020100829.1
GO:0043296	apical junction complex	CC	23	69	0.0126554	0.189297	XM_020079666.1;XM_020080841.1;XM_020080842.1;XM_020082192.1;XM_020082193.1;XM_020082259.1;XM_020085201.1;XM_020085626.1;XM_020085627.1;XM_020087927.1;XM_020088164.1;XM_020088172.1;XM_020094725.1;XM_020095475.1;XM_020096968.1;XM_020096987.1;XM_020096994.1;XM_020097218.1;XM_020097371.1;XM_020097386.1;XM_020097388.1;XM_020097414.1;XM_020102625.1
GO:0009156	ribonucleoside monophosphate biosynthetic process	BP	16	44	0.0129622	0.364821	XM_020079630.1;XM_020079631.1;XM_020079632.1;XM_020079635.1;XM_020081248.1;XM_020081929.1;XM_020085556.1;XM_020086012.1;XM_020087457.1;XM_020088679.1;XM_020088680.1;XM_020090267.1;XM_020090268.1;XM_020104077.1;XM_020104078.1;XM_020105148.1
GO:0009161	ribonucleoside monophosphate metabolic process	BP	16	44	0.0129622	0.364821	XM_020079630.1;XM_020079631.1;XM_020079632.1;XM_020079635.1;XM_020081248.1;XM_020081929.1;XM_020085556.1;XM_020086012.1;XM_020087457.1;XM_020088679.1;XM_020088680.1;XM_020090267.1;XM_020090268.1;XM_020104077.1;XM_020104078.1;XM_020105148.1
GO:0005798	Golgi-associated vesicle	CC	5	8	0.0133697	0.189297	XM_020086595.1;XM_020086596.1;XM_020086597.1;XM_020092350.1;XM_020098881.1
GO:0008219	cell death	BP	53	191	0.0136767	0.372373	XM_020079160.1;XM_020079164.1;XM_020079165.1;XM_020079166.1;XM_020079846.1;XM_020079852.1;XM_020080210.1;XM_020080690.1;XM_020080691.1;XM_020080693.1;XM_020082802.1;XM_020084913.1;XM_020084923.1;XM_020086547.1;XM_020086871.1;XM_020086872.1;XM_020088501.1;XM_020089046.1;XM_020089047.1;XM_020089049.1;XM_020089161.1;XM_020089361.1;XM_020089362.1;XM_020089481.1;XM_020089568.1;XM_020090432.1;XM_020090…
GO:0016265	death	BP	53	191	0.0136767	0.372373	XM_020079160.1;XM_020079164.1;XM_020079165.1;XM_020079166.1;XM_020079846.1;XM_020079852.1;XM_020080210.1;XM_020080690.1;XM_020080691.1;XM_020080693.1;XM_020082802.1;XM_020084913.1;XM_020084923.1;XM_020086547.1;XM_020086871.1;XM_020086872.1;XM_020088501.1;XM_020089046.1;XM_020089047.1;XM_020089049.1;XM_020089161.1;XM_020089361.1;XM_020089362.1;XM_020089481.1;XM_020089568.1;XM_020090432.1;XM_020090…
GO:0019221	cytokine-mediated signaling pathway	BP	8	17	0.0141452	0.372373	XM_020080116.1;XM_020080891.1;XM_020087390.1;XM_020089599.1;XM_020090082.1;XM_020100734.1;XM_020101404.1;XM_020106393.1
GO:0071345	cellular response to cytokine stimulus	BP	8	17	0.0141452	0.372373	XM_020080116.1;XM_020080891.1;XM_020087390.1;XM_020089599.1;XM_020090082.1;XM_020100734.1;XM_020101404.1;XM_020106393.1
GO:0044281	small molecule metabolic process	BP	156	639	0.0144266	0.372373	XM_020078079.1;XM_020078399.1;XM_020078400.1;XM_020078403.1;XM_020078549.1;XM_020078566.1;XM_020078694.1;XM_020078850.1;XM_020078856.1;XM_020078858.1;XM_020079249.1;XM_020079259.1;XM_020079543.1;XM_020079547.1;XM_020079588.1;XM_020079589.1;XM_020079630.1;XM_020079631.1;XM_020079632.1;XM_020079635.1;XM_020080422.1;XM_020080698.1;XM_020080743.1;XM_020080838.1;XM_020080875.1;XM_020081036.1;XM_020081…
GO:0030016	myofibril	CC	9	20	0.0144822	0.189297	XM_020078472.1;XM_020078473.1;XM_020080218.1;XM_020101110.1;XM_020101111.1;XM_020102221.1;XM_020102223.1;XM_020102225.1;XM_020102226.1
GO:0018205	peptidyl-lysine modification	BP	7	14	0.0146825	0.372373	XM_020094498.1;XM_020098109.1;XM_020098110.1;XM_020102581.1;XM_020102584.1;XM_020102892.1;XM_020102893.1
GO:0043292	contractile fiber	CC	12	30	0.0148298	0.189297	XM_020078472.1;XM_020078473.1;XM_020080218.1;XM_020084913.1;XM_020097570.1;XM_020098133.1;XM_020101110.1;XM_020101111.1;XM_020102221.1;XM_020102223.1;XM_020102225.1;XM_020102226.1
GO:0009142	nucleoside triphosphate biosynthetic process	BP	15	41	0.0149563	0.372373	XM_020079630.1;XM_020079631.1;XM_020079632.1;XM_020079635.1;XM_020080875.1;XM_020081248.1;XM_020081929.1;XM_020085556.1;XM_020087457.1;XM_020090267.1;XM_020090268.1;XM_020090841.1;XM_020104077.1;XM_020104078.1;XM_020105148.1
GO:0009199	ribonucleoside triphosphate metabolic process	BP	15	41	0.0149563	0.372373	XM_020079630.1;XM_020079631.1;XM_020079632.1;XM_020079635.1;XM_020080875.1;XM_020081248.1;XM_020081929.1;XM_020085556.1;XM_020087457.1;XM_020090267.1;XM_020090268.1;XM_020090841.1;XM_020104077.1;XM_020104078.1;XM_020105148.1
GO:0009201	ribonucleoside triphosphate biosynthetic process	BP	15	41	0.0149563	0.372373	XM_020079630.1;XM_020079631.1;XM_020079632.1;XM_020079635.1;XM_020080875.1;XM_020081248.1;XM_020081929.1;XM_020085556.1;XM_020087457.1;XM_020090267.1;XM_020090268.1;XM_020090841.1;XM_020104077.1;XM_020104078.1;XM_020105148.1
GO:0043231	intracellular membrane-bounded organelle	CC	472	2072	0.0169745	0.204637	XM_020078124.1;XM_020078410.1;XM_020078420.1;XM_020078421.1;XM_020078483.1;XM_020078486.1;XM_020078507.1;XM_020078549.1;XM_020078578.1;XM_020078650.1;XM_020078682.1;XM_020078683.1;XM_020078732.1;XM_020078779.1;XM_020078810.1;XM_020078831.1;XM_020078851.1;XM_020078852.1;XM_020078894.1;XM_020078924.1;XM_020079097.1;XM_020079160.1;XM_020079164.1;XM_020079165.1;XM_020079166.1;XM_020079250.1;XM_020079…
GO:0012501	programmed cell death	BP	51	185	0.0173765	0.427155	XM_020079160.1;XM_020079164.1;XM_020079165.1;XM_020079166.1;XM_020079846.1;XM_020079852.1;XM_020080210.1;XM_020080690.1;XM_020080691.1;XM_020080693.1;XM_020082802.1;XM_020084913.1;XM_020084923.1;XM_020086547.1;XM_020086871.1;XM_020086872.1;XM_020088501.1;XM_020089046.1;XM_020089047.1;XM_020089049.1;XM_020089161.1;XM_020089361.1;XM_020089362.1;XM_020089481.1;XM_020089568.1;XM_020090432.1;XM_020090…
GO:0009165	nucleotide biosynthetic process	BP	42	148	0.0179547	0.434712	XM_020078549.1;XM_020079630.1;XM_020079631.1;XM_020079632.1;XM_020079635.1;XM_020080875.1;XM_020081248.1;XM_020081785.1;XM_020081929.1;XM_020085556.1;XM_020086012.1;XM_020087457.1;XM_020088173.1;XM_020088177.1;XM_020088178.1;XM_020088186.1;XM_020088679.1;XM_020088680.1;XM_020089171.1;XM_020089172.1;XM_020089872.1;XM_020090267.1;XM_020090268.1;XM_020090333.1;XM_020090334.1;XM_020090841.1;XM_020091…
GO:0031410	cytoplasmic vesicle	CC	33	110	0.0180437	0.206079	XM_020079097.1;XM_020082802.1;XM_020085655.1;XM_020086595.1;XM_020086596.1;XM_020086597.1;XM_020088420.1;XM_020088421.1;XM_020088424.1;XM_020088425.1;XM_020088426.1;XM_020091365.1;XM_020091970.1;XM_020092055.1;XM_020092326.1;XM_020092350.1;XM_020094997.1;XM_020094998.1;XM_020095351.1;XM_020095884.1;XM_020096251.1;XM_020096254.1;XM_020096256.1;XM_020096743.1;XM_020096744.1;XM_020097958.1;XM_020098…
GO:0046983	protein dimerization activity	MF	31	103	0.018447	0.564297	XM_020078913.1;XM_020079097.1;XM_020081457.1;XM_020085084.1;XM_020085514.1;XM_020085515.1;XM_020085835.1;XM_020086020.1;XM_020086110.1;XM_020086111.1;XM_020087783.1;XM_020088136.1;XM_020090231.1;XM_020090838.1;XM_020093355.1;XM_020096095.1;XM_020096126.1;XM_020096127.1;XM_020096486.1;XM_020098310.1;XM_020098318.1;XM_020099782.1;XM_020100180.1;XM_020100495.1;XM_020100497.1;XM_020102221.1;XM_020102…
GO:0016050	vesicle organization	BP	9	21	0.0189051	0.434712	XM_020088420.1;XM_020088421.1;XM_020088424.1;XM_020088425.1;XM_020088426.1;XM_020091970.1;XM_020097166.1;XM_020101275.1;XM_020106750.1
GO:0006638	neutral lipid metabolic process	BP	4	6	0.019801	0.434712	XM_020079588.1;XM_020079589.1;XM_020080354.1;XM_020093488.1
GO:0006639	acylglycerol metabolic process	BP	4	6	0.019801	0.434712	XM_020079588.1;XM_020079589.1;XM_020080354.1;XM_020093488.1
GO:0006641	triglyceride metabolic process	BP	4	6	0.019801	0.434712	XM_020079588.1;XM_020079589.1;XM_020080354.1;XM_020093488.1
GO:0007338	single fertilization	BP	4	6	0.019801	0.434712	XM_020093697.1;XM_020093698.1;XM_020093699.1;XM_020105263.1
GO:0008630	intrinsic apoptotic signaling pathway in response to DNA damage	BP	4	6	0.019801	0.434712	XM_020090432.1;XM_020095710.1;XM_020095711.1;XM_020095712.1
GO:0009566	fertilization	BP	4	6	0.019801	0.434712	XM_020093697.1;XM_020093698.1;XM_020093699.1;XM_020105263.1
GO:0042439	ethanolamine-containing compound metabolic process	BP	4	6	0.019801	0.434712	XM_020079249.1;XM_020089068.1;XM_020089069.1;XM_020094438.1
GO:0009187	cyclic nucleotide metabolic process	BP	13	35	0.0199224	0.434712	XM_020084591.1;XM_020088173.1;XM_020088177.1;XM_020088178.1;XM_020090333.1;XM_020090334.1;XM_020091130.1;XM_020091183.1;XM_020096034.1;XM_020097650.1;XM_020107790.1;XM_020112170.1;XR_002202844.1
GO:0008237	metallopeptidase activity	MF	4	6	0.0202143	0.564297	XM_020079143.1;XM_020083335.1;XM_020087448.1;XM_020099264.1
GO:0006022	aminoglycan metabolic process	BP	8	18	0.0208839	0.445677	XM_020080715.1;XM_020082276.1;XM_020086614.1;XM_020090214.1;XM_020091086.1;XM_020094954.1;XM_020108306.1;XM_020108307.1
GO:0050673	epithelial cell proliferation	BP	8	18	0.0208839	0.445677	XM_020078601.1;XM_020081241.1;XM_020081242.1;XM_020081243.1;XM_020082406.1;XM_020089845.1;XM_020103861.1;XM_020103869.1
GO:0098655	cation transmembrane transport	BP	14	39	0.0218807	0.452047	XM_020079630.1;XM_020079631.1;XM_020079632.1;XM_020079635.1;XM_020082676.1;XM_020090267.1;XM_020090268.1;XM_020094259.1;XM_020094723.1;XM_020097958.1;XM_020103220.1;XM_020105148.1;XM_020106750.1;XM_020107787.1
GO:0098660	inorganic ion transmembrane transport	BP	14	39	0.0218807	0.452047	XM_020079630.1;XM_020079631.1;XM_020079632.1;XM_020079635.1;XM_020082676.1;XM_020090267.1;XM_020090268.1;XM_020094259.1;XM_020094723.1;XM_020097958.1;XM_020103220.1;XM_020105148.1;XM_020106750.1;XM_020107787.1
GO:0098662	inorganic cation transmembrane transport	BP	14	39	0.0218807	0.452047	XM_020079630.1;XM_020079631.1;XM_020079632.1;XM_020079635.1;XM_020082676.1;XM_020090267.1;XM_020090268.1;XM_020094259.1;XM_020094723.1;XM_020097958.1;XM_020103220.1;XM_020105148.1;XM_020106750.1;XM_020107787.1
GO:1901135	carbohydrate derivative metabolic process	BP	58	217	0.0221209	0.452197	XM_020078549.1;XM_020079630.1;XM_020079631.1;XM_020079632.1;XM_020079635.1;XM_020080715.1;XM_020080875.1;XM_020081248.1;XM_020081785.1;XM_020081929.1;XM_020082276.1;XM_020084397.1;XM_020084398.1;XM_020084591.1;XM_020085556.1;XM_020086012.1;XM_020086614.1;XM_020087457.1;XM_020088173.1;XM_020088177.1;XM_020088178.1;XM_020088186.1;XM_020088679.1;XM_020088680.1;XM_020089171.1;XM_020089172.1;XM_020090…
GO:0043226	organelle	CC	586	2612	0.0227246	0.238716	XM_020078124.1;XM_020078410.1;XM_020078420.1;XM_020078421.1;XM_020078472.1;XM_020078473.1;XM_020078483.1;XM_020078486.1;XM_020078507.1;XM_020078549.1;XM_020078572.1;XM_020078578.1;XM_020078650.1;XM_020078682.1;XM_020078683.1;XM_020078732.1;XM_020078779.1;XM_020078810.1;XM_020078831.1;XM_020078851.1;XM_020078852.1;XM_020078860.1;XM_020078882.1;XM_020078894.1;XM_020078924.1;XM_020079097.1;XM_020079…
GO:0035091	phosphatidylinositol binding	MF	7	15	0.023341	0.564297	XM_020088420.1;XM_020088421.1;XM_020088424.1;XM_020088425.1;XM_020088426.1;XM_020091970.1;XM_020102421.1
GO:0022900	electron transport chain	BP	5	9	0.0234325	0.47402	XM_020090521.1;XM_020098346.1;XM_020103820.1;XM_020103928.1;XM_020112403.1
GO:0016023	cytoplasmic, membrane-bounded vesicle	CC	32	108	0.0234783	0.238716	XM_020082802.1;XM_020085655.1;XM_020086595.1;XM_020086596.1;XM_020086597.1;XM_020088420.1;XM_020088421.1;XM_020088424.1;XM_020088425.1;XM_020088426.1;XM_020091365.1;XM_020091970.1;XM_020092055.1;XM_020092326.1;XM_020092350.1;XM_020094997.1;XM_020094998.1;XM_020095351.1;XM_020095884.1;XM_020096251.1;XM_020096254.1;XM_020096256.1;XM_020096743.1;XM_020096744.1;XM_020097958.1;XM_020098707.1;XM_020098…
GO:0015171	amino acid transmembrane transporter activity	MF	5	9	0.0239999	0.564297	XM_020090913.1;XM_020096388.1;XM_020096389.1;XM_020096390.1;XM_020096391.1
GO:0005740	mitochondrial envelope	CC	10	25	0.0253017	0.238716	XM_020079097.1;XM_020080643.1;XM_020083057.1;XM_020089355.1;XM_020090521.1;XM_020093690.1;XM_020094446.1;XM_020100495.1;XM_020100497.1;XM_020108907.1
GO:0031966	mitochondrial membrane	CC	10	25	0.0253017	0.238716	XM_020079097.1;XM_020080643.1;XM_020083057.1;XM_020089355.1;XM_020090521.1;XM_020093690.1;XM_020094446.1;XM_020100495.1;XM_020100497.1;XM_020108907.1
GO:0010941	regulation of cell death	BP	35	123	0.027718	0.511858	XM_020079160.1;XM_020079164.1;XM_020079165.1;XM_020079166.1;XM_020079846.1;XM_020080210.1;XM_020082802.1;XM_020084913.1;XM_020086547.1;XM_020086871.1;XM_020086872.1;XM_020089046.1;XM_020089047.1;XM_020089049.1;XM_020089161.1;XM_020094030.1;XM_020094532.1;XM_020095710.1;XM_020095711.1;XM_020095712.1;XM_020095808.1;XM_020097570.1;XM_020097898.1;XM_020097958.1;XM_020100254.1;XM_020101226.1;XM_020101…
GO:0009057	macromolecule catabolic process	BP	47	173	0.0278839	0.511858	XM_020079455.1;XM_020080453.1;XM_020080715.1;XM_020080979.1;XM_020081273.1;XM_020083949.1;XM_020084888.1;XM_020086498.1;XM_020086499.1;XM_020086594.1;XM_020086680.1;XM_020087337.1;XM_020088538.1;XM_020088616.1;XM_020089140.1;XM_020089141.1;XM_020089481.1;XM_020090258.1;XM_020091431.1;XM_020093302.1;XM_020093407.1;XM_020093408.1;XM_020093409.1;XM_020093768.1;XM_020095131.1;XM_020097550.1;XM_020097…
GO:0042981	regulation of apoptotic process	BP	34	119	0.0280613	0.511858	XM_020079160.1;XM_020079164.1;XM_020079165.1;XM_020079166.1;XM_020079846.1;XM_020080210.1;XM_020082802.1;XM_020084913.1;XM_020086547.1;XM_020086871.1;XM_020086872.1;XM_020089046.1;XM_020089047.1;XM_020089049.1;XM_020089161.1;XM_020094030.1;XM_020094532.1;XM_020095710.1;XM_020095711.1;XM_020095712.1;XM_020095808.1;XM_020097570.1;XM_020097898.1;XM_020100254.1;XM_020101226.1;XM_020101227.1;XM_020101…
GO:0034097	response to cytokine	BP	8	19	0.0296125	0.511858	XM_020080116.1;XM_020080891.1;XM_020087390.1;XM_020089599.1;XM_020090082.1;XM_020100734.1;XM_020101404.1;XM_020106393.1
GO:0055086	nucleobase-containing small molecule metabolic process	BP	66	255	0.0303023	0.511858	XM_020078549.1;XM_020078856.1;XM_020078858.1;XM_020079630.1;XM_020079631.1;XM_020079632.1;XM_020079635.1;XM_020080422.1;XM_020080838.1;XM_020080875.1;XM_020081036.1;XM_020081248.1;XM_020081785.1;XM_020081929.1;XM_020084591.1;XM_020085556.1;XM_020086012.1;XM_020087457.1;XM_020087956.1;XM_020088173.1;XM_020088177.1;XM_020088178.1;XM_020088186.1;XM_020088679.1;XM_020088680.1;XM_020089171.1;XM_020089…
GO:0006182	cGMP biosynthetic process	BP	3	4	0.0307056	0.511858	XM_020096034.1;XM_020107790.1;XM_020112170.1
GO:0009268	response to pH	BP	3	4	0.0307056	0.511858	XM_020096843.1;XM_020096844.1;XM_020097958.1
GO:0010212	response to ionizing radiation	BP	3	4	0.0307056	0.511858	XM_020095710.1;XM_020095711.1;XM_020095712.1
GO:0020027	hemoglobin metabolic process	BP	3	4	0.0307056	0.511858	XM_020081438.1;XM_020097688.1;XM_020100323.1
GO:0021915	neural tube development	BP	3	4	0.0307056	0.511858	XM_020084654.1;XM_020084657.1;XM_020088557.1
GO:0030823	regulation of cGMP metabolic process	BP	3	4	0.0307056	0.511858	XM_020096034.1;XM_020107790.1;XM_020112170.1
GO:0030825	positive regulation of cGMP metabolic process	BP	3	4	0.0307056	0.511858	XM_020096034.1;XM_020107790.1;XM_020112170.1
GO:0030826	regulation of cGMP biosynthetic process	BP	3	4	0.0307056	0.511858	XM_020096034.1;XM_020107790.1;XM_020112170.1
GO:0030828	positive regulation of cGMP biosynthetic process	BP	3	4	0.0307056	0.511858	XM_020096034.1;XM_020107790.1;XM_020112170.1
GO:0046068	cGMP metabolic process	BP	3	4	0.0307056	0.511858	XM_020096034.1;XM_020107790.1;XM_020112170.1
GO:1900373	positive regulation of purine nucleotide biosynthetic process	BP	3	4	0.0307056	0.511858	XM_020096034.1;XM_020107790.1;XM_020112170.1
GO:1900544	positive regulation of purine nucleotide metabolic process	BP	3	4	0.0307056	0.511858	XM_020096034.1;XM_020107790.1;XM_020112170.1
GO:1901136	carbohydrate derivative catabolic process	BP	3	4	0.0307056	0.511858	XM_020080715.1;XM_020108306.1;XM_020108307.1
GO:0044710	single-organism metabolic process	BP	353	1555	0.030786	0.511858	XM_020078079.1;XM_020078399.1;XM_020078400.1;XM_020078403.1;XM_020078549.1;XM_020078566.1;XM_020078574.1;XM_020078694.1;XM_020078850.1;XM_020078856.1;XM_020078858.1;XM_020079249.1;XM_020079259.1;XM_020079543.1;XM_020079547.1;XM_020079588.1;XM_020079589.1;XM_020079620.1;XM_020079621.1;XM_020079630.1;XM_020079631.1;XM_020079632.1;XM_020079635.1;XM_020079738.1;XM_020079874.1;XM_020079987.1;XM_020080…
GO:0004629	phospholipase C activity	MF	3	4	0.0312058	0.564297	XM_020094269.1;XM_020095934.1;XM_020096213.1
GO:0008235	metalloexopeptidase activity	MF	3	4	0.0312058	0.564297	XM_020079143.1;XM_020083335.1;XM_020087448.1
GO:0009055	electron carrier activity	MF	3	4	0.0312058	0.564297	XM_020083447.1;XM_020098906.1;XM_020098907.1
GO:0010851	cyclase regulator activity	MF	3	4	0.0312058	0.564297	XM_020096034.1;XM_020107790.1;XM_020112170.1
GO:0010853	cyclase activator activity	MF	3	4	0.0312058	0.564297	XM_020096034.1;XM_020107790.1;XM_020112170.1
GO:0016801	hydrolase activity, acting on ether bonds	MF	3	4	0.0312058	0.564297	XM_020091525.1;XM_020091526.1;XM_020091527.1
GO:0030249	guanylate cyclase regulator activity	MF	3	4	0.0312058	0.564297	XM_020096034.1;XM_020107790.1;XM_020112170.1
GO:0030250	guanylate cyclase activator activity	MF	3	4	0.0312058	0.564297	XM_020096034.1;XM_020107790.1;XM_020112170.1
GO:0043067	regulation of programmed cell death	BP	34	120	0.0315348	0.511858	XM_020079160.1;XM_020079164.1;XM_020079165.1;XM_020079166.1;XM_020079846.1;XM_020080210.1;XM_020082802.1;XM_020084913.1;XM_020086547.1;XM_020086871.1;XM_020086872.1;XM_020089046.1;XM_020089047.1;XM_020089049.1;XM_020089161.1;XM_020094030.1;XM_020094532.1;XM_020095710.1;XM_020095711.1;XM_020095712.1;XM_020095808.1;XM_020097570.1;XM_020097898.1;XM_020100254.1;XM_020101226.1;XM_020101227.1;XM_020101…
GO:0006082	organic acid metabolic process	BP	79	312	0.0316403	0.511858	XM_020078079.1;XM_020078399.1;XM_020078400.1;XM_020078403.1;XM_020078566.1;XM_020078694.1;XM_020078850.1;XM_020079259.1;XM_020079543.1;XM_020079547.1;XM_020079588.1;XM_020079589.1;XM_020080698.1;XM_020080743.1;XM_020081574.1;XM_020081586.1;XM_020082922.1;XM_020083126.1;XM_020083904.1;XM_020084400.1;XM_020085146.1;XM_020085270.1;XM_020086075.1;XM_020086239.1;XM_020088436.1;XM_020088437.1;XM_020088…
GO:0043436	oxoacid metabolic process	BP	79	312	0.0316403	0.511858	XM_020078079.1;XM_020078399.1;XM_020078400.1;XM_020078403.1;XM_020078566.1;XM_020078694.1;XM_020078850.1;XM_020079259.1;XM_020079543.1;XM_020079547.1;XM_020079588.1;XM_020079589.1;XM_020080698.1;XM_020080743.1;XM_020081574.1;XM_020081586.1;XM_020082922.1;XM_020083126.1;XM_020083904.1;XM_020084400.1;XM_020085146.1;XM_020085270.1;XM_020086075.1;XM_020086239.1;XM_020088436.1;XM_020088437.1;XM_020088…
GO:0001653	peptide receptor activity	MF	26	87	0.0317417	0.564297	XM_020080116.1;XM_020080834.1;XM_020080891.1;XM_020081806.1;XM_020086537.1;XM_020087343.1;XM_020087390.1;XM_020088395.1;XM_020088775.1;XM_020089599.1;XM_020090082.1;XM_020090510.1;XM_020091183.1;XM_020095405.1;XM_020095448.1;XM_020098700.1;XM_020100341.1;XM_020100734.1;XM_020100829.1;XM_020101000.1;XM_020101404.1;XM_020101785.1;XM_020101786.1;XM_020104040.1;XM_020105498.1;XM_020106393.1
GO:0008528	G-protein coupled peptide receptor activity	MF	26	87	0.0317417	0.564297	XM_020080116.1;XM_020080834.1;XM_020080891.1;XM_020081806.1;XM_020086537.1;XM_020087343.1;XM_020087390.1;XM_020088395.1;XM_020088775.1;XM_020089599.1;XM_020090082.1;XM_020090510.1;XM_020091183.1;XM_020095405.1;XM_020095448.1;XM_020098700.1;XM_020100341.1;XM_020100734.1;XM_020100829.1;XM_020101000.1;XM_020101404.1;XM_020101785.1;XM_020101786.1;XM_020104040.1;XM_020105498.1;XM_020106393.1
GO:0007005	mitochondrion organization	BP	7	16	0.0331556	0.511858	XM_020079097.1;XM_020080643.1;XM_020089355.1;XM_020095808.1;XM_020102659.1;XM_020106270.1;XM_020108907.1
GO:0052652	cyclic purine nucleotide metabolic process	BP	7	16	0.0331556	0.511858	XM_020088173.1;XM_020088177.1;XM_020088178.1;XM_020091183.1;XM_020096034.1;XM_020107790.1;XM_020112170.1
GO:1900371	regulation of purine nucleotide biosynthetic process	BP	7	16	0.0331556	0.511858	XM_020088173.1;XM_020088177.1;XM_020088178.1;XM_020091183.1;XM_020096034.1;XM_020107790.1;XM_020112170.1
GO:1900542	regulation of purine nucleotide metabolic process	BP	7	16	0.0331556	0.511858	XM_020088173.1;XM_020088177.1;XM_020088178.1;XM_020091183.1;XM_020096034.1;XM_020107790.1;XM_020112170.1
GO:0006913	nucleocytoplasmic transport	BP	9	23	0.0352648	0.511858	XM_020080237.1;XM_020091212.1;XM_020091213.1;XM_020095808.1;XM_020097958.1;XM_020101226.1;XM_020101227.1;XM_020101230.1;XM_020104413.1
GO:0051169	nuclear transport	BP	9	23	0.0352648	0.511858	XM_020080237.1;XM_020091212.1;XM_020091213.1;XM_020095808.1;XM_020097958.1;XM_020101226.1;XM_020101227.1;XM_020101230.1;XM_020104413.1
GO:1901607	alpha-amino acid biosynthetic process	BP	9	23	0.0352648	0.511858	XM_020084400.1;XM_020097353.1;XM_020097354.1;XM_020097356.1;XM_020099384.1;XM_020101188.1;XM_020101867.1;XM_020101868.1;XM_020103395.1
GO:1901137	carbohydrate derivative biosynthetic process	BP	40	146	0.035362	0.511858	XM_020078549.1;XM_020079630.1;XM_020079631.1;XM_020079632.1;XM_020079635.1;XM_020080875.1;XM_020081248.1;XM_020081785.1;XM_020081929.1;XM_020085556.1;XM_020086012.1;XM_020087457.1;XM_020088173.1;XM_020088177.1;XM_020088178.1;XM_020088186.1;XM_020088679.1;XM_020088680.1;XM_020089171.1;XM_020089172.1;XM_020090214.1;XM_020090267.1;XM_020090268.1;XM_020090841.1;XM_020091086.1;XM_020091183.1;XM_020096…
GO:0046906	tetrapyrrole binding	MF	23	76	0.0363233	0.58812	XM_020078079.1;XM_020078574.1;XM_020080658.1;XM_020080743.1;XM_020082655.1;XM_020085074.1;XM_020088186.1;XM_020090004.1;XM_020092637.1;XM_020092751.1;XM_020093662.1;XM_020094156.1;XM_020096518.1;XM_020098666.1;XM_020099050.1;XM_020100272.1;XM_020100944.1;XM_020101216.1;XM_020102208.1;XM_020102209.1;XM_020102210.1;XM_020105916.1;XM_020111574.1
GO:0051050	positive regulation of transport	BP	6	13	0.0365072	0.511858	XM_020088588.1;XM_020088589.1;XM_020095808.1;XM_020101226.1;XM_020101227.1;XM_020101230.1
GO:0009124	nucleoside monophosphate biosynthetic process	BP	16	49	0.0366221	0.511858	XM_020079630.1;XM_020079631.1;XM_020079632.1;XM_020079635.1;XM_020081248.1;XM_020081929.1;XM_020085556.1;XM_020086012.1;XM_020087457.1;XM_020088679.1;XM_020088680.1;XM_020090267.1;XM_020090268.1;XM_020104077.1;XM_020104078.1;XM_020105148.1
GO:0044711	single-organism biosynthetic process	BP	61	236	0.0370561	0.511858	XM_020078549.1;XM_020079630.1;XM_020079631.1;XM_020079632.1;XM_020079635.1;XM_020080354.1;XM_020080663.1;XM_020080875.1;XM_020081248.1;XM_020081586.1;XM_020081785.1;XM_020081929.1;XM_020082317.1;XM_020084400.1;XM_020085556.1;XM_020086012.1;XM_020087457.1;XM_020088173.1;XM_020088177.1;XM_020088178.1;XM_020088186.1;XM_020088679.1;XM_020088680.1;XM_020089171.1;XM_020089172.1;XM_020089630.1;XM_020089…
GO:1901293	nucleoside phosphate biosynthetic process	BP	42	155	0.0375096	0.511858	XM_020078549.1;XM_020079630.1;XM_020079631.1;XM_020079632.1;XM_020079635.1;XM_020080875.1;XM_020081248.1;XM_020081785.1;XM_020081929.1;XM_020085556.1;XM_020086012.1;XM_020087457.1;XM_020088173.1;XM_020088177.1;XM_020088178.1;XM_020088186.1;XM_020088679.1;XM_020088680.1;XM_020089171.1;XM_020089172.1;XM_020089872.1;XM_020090267.1;XM_020090268.1;XM_020090333.1;XM_020090334.1;XM_020090841.1;XM_020091…
GO:0019752	carboxylic acid metabolic process	BP	77	306	0.0382106	0.511858	XM_020078079.1;XM_020078399.1;XM_020078400.1;XM_020078403.1;XM_020078566.1;XM_020078694.1;XM_020078850.1;XM_020079259.1;XM_020079543.1;XM_020079547.1;XM_020079588.1;XM_020079589.1;XM_020080698.1;XM_020080743.1;XM_020081574.1;XM_020081586.1;XM_020082922.1;XM_020083126.1;XM_020083904.1;XM_020084400.1;XM_020085146.1;XM_020085270.1;XM_020086075.1;XM_020086239.1;XM_020088436.1;XM_020088437.1;XM_020088…
GO:0002221	pattern recognition receptor signaling pathway	BP	4	7	0.0386241	0.511858	XM_020081473.1;XM_020083949.1;XM_020106270.1;XM_020106609.1
GO:0002224	toll-like receptor signaling pathway	BP	4	7	0.0386241	0.511858	XM_020081473.1;XM_020083949.1;XM_020106270.1;XM_020106609.1
GO:0006595	polyamine metabolic process	BP	4	7	0.0386241	0.511858	XM_020085750.1;XM_020090763.1;XM_020091164.1;XM_020091165.1
GO:0022904	respiratory electron transport chain	BP	4	7	0.0386241	0.511858	XM_020090521.1;XM_020098346.1;XM_020103928.1;XM_020112403.1
GO:0033157	regulation of intracellular protein transport	BP	4	7	0.0386241	0.511858	XM_020080237.1;XM_020091744.1;XM_020095808.1;XM_020097958.1
GO:0045333	cellular respiration	BP	4	7	0.0386241	0.511858	XM_020090521.1;XM_020098346.1;XM_020103928.1;XM_020112403.1
GO:0032553	ribonucleotide binding	MF	4	7	0.0393872	0.58812	XM_020095066.1;XM_020101894.1;XM_020101895.1;XM_020102950.1
GO:0046912	transferase activity, transferring acyl groups, acyl groups converted into alkyl on transfer	MF	4	7	0.0393872	0.58812	XM_020083039.1;XM_020094254.1;XM_020094255.1;XM_020100267.1
GO:0090407	organophosphate biosynthetic process	BP	44	164	0.0395207	0.511858	XM_020078549.1;XM_020079630.1;XM_020079631.1;XM_020079632.1;XM_020079635.1;XM_020080875.1;XM_020081248.1;XM_020081785.1;XM_020081929.1;XM_020082317.1;XM_020085556.1;XM_020086012.1;XM_020087457.1;XM_020088173.1;XM_020088177.1;XM_020088178.1;XM_020088186.1;XM_020088679.1;XM_020088680.1;XM_020089171.1;XM_020089172.1;XM_020089630.1;XM_020089872.1;XM_020090267.1;XM_020090268.1;XM_020090333.1;XM_020090…
GO:0031589	cell-substrate adhesion	BP	10	27	0.0397698	0.511858	XM_020078472.1;XM_020078473.1;XM_020082802.1;XM_020083333.1;XM_020083334.1;XM_020084020.1;XM_020085569.1;XM_020090388.1;XM_020095510.1;XM_020095518.1
GO:0016868	intramolecular transferase activity, phosphotransferases	MF	5	10	0.0398264	0.58812	XM_020078399.1;XM_020078400.1;XM_020081574.1;XM_020089155.1;XM_020091993.1
GO:0048704	embryonic skeletal system morphogenesis	BP	8	20	0.0405518	0.511858	XM_020089361.1;XM_020089362.1;XM_020089845.1;XM_020091917.1;XM_020091918.1;XM_020094382.1;XM_020096825.1;XM_020105081.1
GO:0048706	embryonic skeletal system development	BP	8	20	0.0405518	0.511858	XM_020089361.1;XM_020089362.1;XM_020089845.1;XM_020091917.1;XM_020091918.1;XM_020094382.1;XM_020096825.1;XM_020105081.1
GO:1901575	organic substance catabolic process	BP	50	190	0.0411523	0.511858	XM_020079455.1;XM_020080453.1;XM_020080715.1;XM_020080743.1;XM_020080979.1;XM_020081273.1;XM_020083904.1;XM_020083949.1;XM_020084888.1;XM_020086498.1;XM_020086499.1;XM_020086594.1;XM_020086680.1;XM_020087337.1;XM_020088538.1;XM_020088616.1;XM_020089140.1;XM_020089141.1;XM_020089481.1;XM_020090258.1;XM_020091431.1;XM_020093302.1;XM_020093407.1;XM_020093408.1;XM_020093409.1;XM_020093768.1;XM_020095…
GO:0042579	microbody	CC	5	10	0.0412254	0.347962	XM_020079097.1;XM_020080422.1;XM_020083904.1;XM_020104594.1;XM_020105303.1
GO:0043229	intracellular organelle	CC	563	2524	0.0412335	0.347962	XM_020078124.1;XM_020078410.1;XM_020078420.1;XM_020078421.1;XM_020078472.1;XM_020078473.1;XM_020078483.1;XM_020078486.1;XM_020078507.1;XM_020078549.1;XM_020078572.1;XM_020078578.1;XM_020078650.1;XM_020078682.1;XM_020078683.1;XM_020078732.1;XM_020078779.1;XM_020078810.1;XM_020078831.1;XM_020078851.1;XM_020078852.1;XM_020078860.1;XM_020078882.1;XM_020078894.1;XM_020078924.1;XM_020079097.1;XM_020079…
GO:0061024	membrane organization	BP	31	110	0.0414185	0.511858	XM_020079097.1;XM_020082802.1;XM_020082886.1;XM_020083907.1;XM_020084086.1;XM_020085820.1;XM_020088420.1;XM_020088421.1;XM_020088424.1;XM_020088425.1;XM_020088426.1;XM_020091504.1;XM_020091744.1;XM_020091970.1;XM_020093697.1;XM_020093698.1;XM_020093699.1;XM_020095685.1;XM_020095686.1;XM_020095808.1;XM_020096393.1;XM_020096395.1;XM_020096828.1;XM_020097166.1;XM_020097800.1;XM_020097801.1;XM_020097…
GO:0009141	nucleoside triphosphate metabolic process	BP	15	46	0.0426804	0.511858	XM_020079630.1;XM_020079631.1;XM_020079632.1;XM_020079635.1;XM_020080875.1;XM_020081248.1;XM_020081929.1;XM_020085556.1;XM_020087457.1;XM_020090267.1;XM_020090268.1;XM_020090841.1;XM_020104077.1;XM_020104078.1;XM_020105148.1
GO:0015988	energy coupled proton transmembrane transport, against electrochemical gradient	BP	11	31	0.0433192	0.511858	XM_020079630.1;XM_020079631.1;XM_020079632.1;XM_020079635.1;XM_020082676.1;XM_020090267.1;XM_020090268.1;XM_020094723.1;XM_020105148.1;XM_020106750.1;XM_020107787.1
GO:1902600	hydrogen ion transmembrane transport	BP	11	31	0.0433192	0.511858	XM_020079630.1;XM_020079631.1;XM_020079632.1;XM_020079635.1;XM_020082676.1;XM_020090267.1;XM_020090268.1;XM_020094723.1;XM_020105148.1;XM_020106750.1;XM_020107787.1
GO:0002200	somatic diversification of immune receptors	BP	2	2	0.0436047	0.511858	XM_020078814.1;XM_020097513.1
GO:0002274	myeloid leukocyte activation	BP	2	2	0.0436047	0.511858	XM_020089599.1;XM_020097513.1
GO:0002443	leukocyte mediated immunity	BP	2	2	0.0436047	0.511858	XM_020097513.1;XM_020099848.1
GO:0002562	somatic diversification of immune receptors via germline recombination within a single locus	BP	2	2	0.0436047	0.511858	XM_020078814.1;XM_020097513.1
GO:0002687	positive regulation of leukocyte migration	BP	2	2	0.0436047	0.511858	XM_020082802.1;XM_020102659.1
GO:0002690	positive regulation of leukocyte chemotaxis	BP	2	2	0.0436047	0.511858	XM_020082802.1;XM_020102659.1
GO:0006534	cysteine metabolic process	BP	2	2	0.0436047	0.511858	XM_020099008.1;XM_020103395.1
GO:0015758	glucose transport	BP	2	2	0.0436047	0.511858	XM_020107086.1;XM_020107087.1
GO:0016444	somatic cell DNA recombination	BP	2	2	0.0436047	0.511858	XM_020078814.1;XM_020097513.1
GO:0018195	peptidyl-arginine modification	BP	2	2	0.0436047	0.511858	XM_020096766.1;XM_020096768.1
GO:0019695	choline metabolic process	BP	2	2	0.0436047	0.511858	XM_020089068.1;XM_020089069.1
GO:0022615	protein to membrane docking	BP	2	2	0.0436047	0.511858	XM_020089449.1;XM_020089450.1
GO:0030278	regulation of ossification	BP	2	2	0.0436047	0.511858	XM_020105755.1;XM_020105756.1
GO:0030575	nuclear body organization	BP	2	2	0.0436047	0.511858	XM_020090432.1;XM_020103661.1
GO:0033762	response to glucagon	BP	2	2	0.0436047	0.511858	XM_020091130.1;XM_020097835.1
GO:0035725	sodium ion transmembrane transport	BP	2	2	0.0436047	0.511858	XM_020097958.1;XM_020103220.1
GO:0048318	axial mesoderm development	BP	2	2	0.0436047	0.511858	XM_020088557.1;XM_020097865.1
GO:0060122	inner ear receptor stereocilium organization	BP	2	2	0.0436047	0.511858	XM_020082789.1;XM_020096828.1
GO:0071624	positive regulation of granulocyte chemotaxis	BP	2	2	0.0436047	0.511858	XM_020082802.1;XM_020102659.1
GO:0009123	nucleoside monophosphate metabolic process	BP	16	50	0.0437531	0.511858	XM_020079630.1;XM_020079631.1;XM_020079632.1;XM_020079635.1;XM_020081248.1;XM_020081929.1;XM_020085556.1;XM_020086012.1;XM_020087457.1;XM_020088679.1;XM_020088680.1;XM_020090267.1;XM_020090268.1;XM_020104077.1;XM_020104078.1;XM_020105148.1
GO:0015280	ligand-gated sodium channel activity	MF	2	2	0.044109	0.58812	XM_020096843.1;XM_020096844.1
GO:0015926	glucosidase activity	MF	2	2	0.044109	0.58812	XM_020101318.1;XM_020101319.1
GO:0035250	UDP-galactosyltransferase activity	MF	2	2	0.044109	0.58812	XM_020106199.1;XM_020106200.1
GO:0051032	nucleic acid transmembrane transporter activity	MF	2	2	0.044109	0.58812	XM_020095258.1;XM_020095260.1
GO:0070546	L-phenylalanine aminotransferase activity	MF	2	2	0.044109	0.58812	XM_020098880.1;XM_020108269.1
GO:1901605	alpha-amino acid metabolic process	BP	26	90	0.0442013	0.514006	XM_020079547.1;XM_020080743.1;XM_020084400.1;XM_020088436.1;XM_020088437.1;XM_020088837.1;XM_020089872.1;XM_020090229.1;XM_020090841.1;XM_020096305.1;XM_020097353.1;XM_020097354.1;XM_020097356.1;XM_020097663.1;XM_020099008.1;XM_020099233.1;XM_020099384.1;XM_020099668.1;XM_020099669.1;XM_020099734.1;XM_020099840.1;XM_020101188.1;XM_020101867.1;XM_020101868.1;XM_020103395.1;XM_020104017.1
GO:0030660	Golgi-associated vesicle membrane	CC	2	2	0.0448984	0.347962	XM_020092350.1;XM_020098881.1
GO:0031010	ISWI-type complex	CC	2	2	0.0448984	0.347962	XM_020101213.1;XM_020101214.1
GO:0048500	signal recognition particle	CC	2	2	0.0448984	0.347962	XM_020083907.1;XM_020091504.1
GO:0009190	cyclic nucleotide biosynthetic process	BP	7	17	0.0464629	0.530771	XM_020088173.1;XM_020088177.1;XM_020088178.1;XM_020091183.1;XM_020096034.1;XM_020107790.1;XM_020112170.1
GO:0030802	regulation of cyclic nucleotide biosynthetic process	BP	7	17	0.0464629	0.530771	XM_020088173.1;XM_020088177.1;XM_020088178.1;XM_020091183.1;XM_020096034.1;XM_020107790.1;XM_020112170.1
GO:0030808	regulation of nucleotide biosynthetic process	BP	7	17	0.0464629	0.530771	XM_020088173.1;XM_020088177.1;XM_020088178.1;XM_020091183.1;XM_020096034.1;XM_020107790.1;XM_020112170.1
GO:0006915	apoptotic process	BP	40	149	0.0474321	0.538673	XM_020079160.1;XM_020079164.1;XM_020079165.1;XM_020079166.1;XM_020079846.1;XM_020079852.1;XM_020080210.1;XM_020082802.1;XM_020084913.1;XM_020086547.1;XM_020086871.1;XM_020086872.1;XM_020088501.1;XM_020089046.1;XM_020089047.1;XM_020089049.1;XM_020089161.1;XM_020090432.1;XM_020094030.1;XM_020094532.1;XM_020095513.1;XM_020095710.1;XM_020095711.1;XM_020095712.1;XM_020095808.1;XM_020097570.1;XM_020097…
GO:0051540	metal cluster binding	MF	19	62	0.047785	0.619913	XM_020079160.1;XM_020079164.1;XM_020079165.1;XM_020079166.1;XM_020079987.1;XM_020080826.1;XM_020084384.1;XM_020097407.1;XM_020097408.1;XM_020098308.1;XM_020100365.1;XM_020100495.1;XM_020100497.1;XM_020101894.1;XM_020101895.1;XM_020102973.1;XM_020103820.1;XM_020103928.1;XM_020106507.1
GO:0005634	nucleus	CC	44	164	0.0480895	0.359842	XM_020080362.1;XM_020080371.1;XM_020080519.1;XM_020080927.1;XM_020083303.1;XM_020083304.1;XM_020083794.1;XM_020083911.1;XM_020083949.1;XM_020085835.1;XM_020090377.1;XM_020090432.1;XM_020090591.1;XM_020091212.1;XM_020091213.1;XM_020092012.1;XM_020093029.1;XM_020093355.1;XM_020094819.1;XM_020095513.1;XM_020095561.1;XM_020095808.1;XM_020098109.1;XM_020098110.1;XM_020098474.1;XM_020098475.1;XM_020098…
GO:0009792	embryo development ending in birth or egg hatching	BP	14	43	0.0498171	0.562469	XM_020084654.1;XM_020084657.1;XM_020088557.1;XM_020089361.1;XM_020089362.1;XM_020089845.1;XM_020091917.1;XM_020091918.1;XM_020094382.1;XM_020096825.1;XM_020098109.1;XM_020098110.1;XM_020104646.1;XM_020105081.1
GO:0008652	cellular amino acid biosynthetic process	BP	10	28	0.0506496	0.568564	XM_020081586.1;XM_020084400.1;XM_020097353.1;XM_020097354.1;XM_020097356.1;XM_020099384.1;XM_020101188.1;XM_020101867.1;XM_020101868.1;XM_020103395.1
GO:0016482	cytoplasmic transport	BP	20	67	0.0526654	0.583436	XM_020079582.1;XM_020080237.1;XM_020082337.1;XM_020085413.1;XM_020085421.1;XM_020089866.1;XM_020091212.1;XM_020091213.1;XM_020091744.1;XM_020094259.1;XM_020095126.1;XM_020095808.1;XM_020097067.1;XM_020097958.1;XM_020101226.1;XM_020101227.1;XM_020101230.1;XM_020103791.1;XM_020104413.1;XM_020104594.1
GO:0007188	adenylate cyclase-modulating G-protein coupled receptor signaling pathway	BP	6	14	0.0528758	0.583436	XM_020078606.1;XM_020082772.1;XM_020084793.1;XM_020084795.1;XM_020091130.1;XM_020097835.1
GO:0042770	signal transduction in response to DNA damage	BP	6	14	0.0528758	0.583436	XM_020090432.1;XM_020095710.1;XM_020095711.1;XM_020095712.1;XM_020097513.1;XM_020106609.1
GO:0032386	regulation of intracellular transport	BP	8	21	0.0538729	0.585477	XM_020080237.1;XM_020091744.1;XM_020094259.1;XM_020095808.1;XM_020097958.1;XM_020101226.1;XM_020101227.1;XM_020101230.1
GO:0048705	skeletal system morphogenesis	BP	8	21	0.0538729	0.585477	XM_020089361.1;XM_020089362.1;XM_020089845.1;XM_020091917.1;XM_020091918.1;XM_020094382.1;XM_020096825.1;XM_020105081.1
GO:0043009	chordate embryonic development	BP	11	32	0.0539652	0.585477	XM_020084654.1;XM_020084657.1;XM_020088557.1;XM_020089361.1;XM_020089362.1;XM_020089845.1;XM_020091917.1;XM_020091918.1;XM_020094382.1;XM_020096825.1;XM_020105081.1
GO:0016491	oxidoreductase activity	MF	99	407	0.0546844	0.690751	XM_020078079.1;XM_020078549.1;XM_020078694.1;XM_020079259.1;XM_020079620.1;XM_020079621.1;XM_020079987.1;XM_020080316.1;XM_020080353.1;XM_020080432.1;XM_020080658.1;XM_020080743.1;XM_020080874.1;XM_020080926.1;XM_020081127.1;XM_020082655.1;XM_020082708.1;XM_020082907.1;XM_020082922.1;XM_020083904.1;XM_020086867.1;XM_020087226.1;XM_020087665.1;XM_020087666.1;XM_020087933.1;XM_020087984.1;XM_020087…
GO:0030532	small nuclear ribonucleoprotein complex	CC	6	14	0.0562724	0.393907	XM_020083303.1;XM_020083304.1;XM_020090377.1;XM_020093029.1;XM_020094819.1;XM_020102920.1
GO:0097525	spliceosomal snRNP complex	CC	6	14	0.0562724	0.393907	XM_020083303.1;XM_020083304.1;XM_020090377.1;XM_020093029.1;XM_020094819.1;XM_020102920.1
GO:0001708	cell fate specification	BP	12	36	0.0564408	0.608934	XM_020079201.1;XM_020079846.1;XM_020082509.1;XM_020082930.1;XM_020084654.1;XM_020084657.1;XM_020096929.1;XM_020096931.1;XM_020096932.1;XM_020102329.1;XM_020102330.1;XM_020102331.1
GO:0001894	tissue homeostasis	BP	5	11	0.0593685	0.630019	XM_020082802.1;XM_020095710.1;XM_020095711.1;XM_020095712.1;XM_020102659.1
GO:0044272	sulfur compound biosynthetic process	BP	5	11	0.0593685	0.630019	XM_020081586.1;XM_020086239.1;XM_020099384.1;XM_020101188.1;XM_020103395.1
GO:0045786	negative regulation of cell cycle	BP	5	11	0.0593685	0.630019	XM_020080206.1;XM_020086871.1;XM_020086872.1;XM_020094532.1;XM_020095131.1
GO:0004620	phospholipase activity	MF	5	11	0.0606709	0.702939	XM_020094269.1;XM_020094438.1;XM_020095934.1;XM_020096213.1;XM_020109744.1
GO:0016298	lipase activity	MF	5	11	0.0606709	0.702939	XM_020094269.1;XM_020094438.1;XM_020095934.1;XM_020096213.1;XM_020109744.1
GO:0048584	positive regulation of response to stimulus	BP	17	56	0.0610773	0.639782	XM_020079846.1;XM_020080139.1;XM_020080141.1;XM_020080142.1;XM_020081473.1;XM_020082284.1;XM_020082802.1;XM_020083949.1;XM_020088501.1;XM_020090432.1;XM_020095808.1;XM_020099652.1;XM_020099919.1;XM_020099920.1;XM_020102659.1;XM_020106270.1;XM_020106609.1
GO:0010035	response to inorganic substance	BP	7	18	0.0627405	0.639782	XM_020089818.1;XM_020091869.1;XM_020091872.1;XM_020093251.1;XM_020097853.1;XM_020106750.1;XR_002202998.1
GO:0030799	regulation of cyclic nucleotide metabolic process	BP	7	18	0.0627405	0.639782	XM_020088173.1;XM_020088177.1;XM_020088178.1;XM_020091183.1;XM_020096034.1;XM_020107790.1;XM_020112170.1
GO:0046058	cAMP metabolic process	BP	10	29	0.063341	0.639782	XM_020084591.1;XM_020088173.1;XM_020088177.1;XM_020088178.1;XM_020090333.1;XM_020090334.1;XM_020091130.1;XM_020091183.1;XM_020097650.1;XR_002202844.1
GO:0000097	sulfur amino acid biosynthetic process	BP	4	8	0.064693	0.639782	XM_020081586.1;XM_020099384.1;XM_020101188.1;XM_020103395.1
GO:0010821	regulation of mitochondrion organization	BP	4	8	0.064693	0.639782	XM_020095808.1;XM_020102659.1;XM_020106270.1;XM_020108907.1
GO:1903827	regulation of cellular protein localization	BP	4	8	0.064693	0.639782	XM_020080237.1;XM_020091744.1;XM_020095808.1;XM_020097958.1
GO:0008645	hexose transport	BP	3	5	0.0649007	0.639782	XM_020096772.1;XM_020107086.1;XM_020107087.1
GO:0010822	positive regulation of mitochondrion organization	BP	3	5	0.0649007	0.639782	XM_020102659.1;XM_020106270.1;XM_020108907.1
GO:0015749	monosaccharide transport	BP	3	5	0.0649007	0.639782	XM_020096772.1;XM_020107086.1;XM_020107087.1
GO:0030801	positive regulation of cyclic nucleotide metabolic process	BP	3	5	0.0649007	0.639782	XM_020096034.1;XM_020107790.1;XM_020112170.1
GO:0030804	positive regulation of cyclic nucleotide biosynthetic process	BP	3	5	0.0649007	0.639782	XM_020096034.1;XM_020107790.1;XM_020112170.1
GO:0030810	positive regulation of nucleotide biosynthetic process	BP	3	5	0.0649007	0.639782	XM_020096034.1;XM_020107790.1;XM_020112170.1
GO:0045981	positive regulation of nucleotide metabolic process	BP	3	5	0.0649007	0.639782	XM_020096034.1;XM_020107790.1;XM_020112170.1
GO:0030135	coated vesicle	CC	14	44	0.0658439	0.446504	XM_020085655.1;XM_020088420.1;XM_020088421.1;XM_020088424.1;XM_020088425.1;XM_020088426.1;XM_020091365.1;XM_020091970.1;XM_020092350.1;XM_020094997.1;XM_020094998.1;XM_020098881.1;XM_020103004.1;XM_020103791.1
GO:0003916	DNA topoisomerase activity	MF	3	5	0.06589	0.702939	XM_020079260.1;XM_020086873.1;XM_020096214.1
GO:0015145	monosaccharide transmembrane transporter activity	MF	3	5	0.06589	0.702939	XM_020096772.1;XM_020107086.1;XM_020107087.1
GO:0015149	hexose transmembrane transporter activity	MF	3	5	0.06589	0.702939	XM_020096772.1;XM_020107086.1;XM_020107087.1
GO:0005343	organic acid:sodium symporter activity	MF	4	8	0.0659005	0.702939	XM_020096388.1;XM_020096389.1;XM_020096390.1;XM_020096391.1
GO:0016840	carbon-nitrogen lyase activity	MF	4	8	0.0659005	0.702939	XM_020079547.1;XM_020097353.1;XM_020097354.1;XM_020097356.1
GO:0055114	oxidation-reduction process	BP	11	33	0.0662228	0.649519	XM_020090521.1;XM_020091130.1;XM_020097835.1;XM_020098346.1;XM_020101816.1;XM_020101817.1;XM_020101818.1;XM_020103820.1;XM_020103928.1;XM_020106609.1;XM_020112403.1
GO:0043933	macromolecular complex subunit organization	BP	94	391	0.0682527	0.661959	XM_020078883.1;XM_020079097.1;XM_020079398.1;XM_020079399.1;XM_020080045.1;XM_020080519.1;XM_020080690.1;XM_020080691.1;XM_020080693.1;XM_020081562.1;XM_020082547.1;XM_020082802.1;XM_020083303.1;XM_020083304.1;XM_020083618.1;XM_020083621.1;XM_020084367.1;XM_020084368.1;XM_020084369.1;XM_020084692.1;XM_020084913.1;XM_020085567.1;XM_020085686.1;XM_020085835.1;XM_020086524.1;XM_020086799.1;XM_020087…
GO:0009790	embryo development	BP	72	293	0.0683995	0.661959	XM_020079099.1;XM_020079100.1;XM_020079201.1;XM_020079846.1;XM_020080139.1;XM_020080141.1;XM_020080142.1;XM_020080237.1;XM_020081241.1;XM_020081242.1;XM_020081243.1;XM_020082789.1;XM_020082802.1;XM_020083740.1;XM_020084654.1;XM_020084657.1;XM_020085097.1;XM_020085106.1;XM_020086547.1;XM_020087233.1;XM_020087589.1;XM_020087590.1;XM_020088089.1;XM_020088557.1;XM_020088793.1;XM_020088794.1;XM_020089…
GO:0003676	nucleic acid binding	MF	279	1231	0.0685608	0.704142	XM_020078124.1;XM_020078403.1;XM_020078507.1;XM_020078578.1;XM_020078650.1;XM_020078682.1;XM_020078683.1;XM_020078732.1;XM_020078779.1;XM_020078810.1;XM_020078814.1;XM_020078924.1;XM_020079001.1;XM_020079218.1;XM_020079219.1;XM_020079302.1;XM_020079417.1;XM_020079418.1;XM_020079662.1;XM_020079684.1;XM_020079685.1;XM_020079738.1;XM_020079803.1;XM_020080270.1;XM_020080503.1;XM_020080582.1;XM_020080…
GO:0006325	chromatin organization	BP	36	136	0.0687674	0.661959	XM_020081562.1;XM_020083618.1;XM_020083621.1;XM_020085567.1;XM_020085835.1;XM_020086524.1;XM_020089784.1;XM_020089785.1;XM_020090591.1;XM_020091212.1;XM_020091213.1;XM_020091726.1;XM_020092902.1;XM_020092903.1;XM_020092904.1;XM_020092905.1;XM_020092906.1;XM_020094268.1;XM_020094382.1;XM_020097436.1;XM_020098186.1;XM_020098187.1;XM_020098310.1;XM_020098318.1;XM_020099895.1;XM_020099896.1;XM_020099…
GO:0048568	embryonic organ development	BP	32	119	0.0688546	0.661959	XM_020079099.1;XM_020079100.1;XM_020080237.1;XM_020082789.1;XM_020085097.1;XM_020085106.1;XM_020086547.1;XM_020089361.1;XM_020089362.1;XM_020089759.1;XM_020089845.1;XM_020089996.1;XM_020090460.1;XM_020091086.1;XM_020091592.1;XM_020091917.1;XM_020091918.1;XM_020091995.1;XM_020091997.1;XM_020094382.1;XM_020096240.1;XM_020096825.1;XM_020097865.1;XM_020098862.1;XM_020098866.1;XM_020098867.1;XM_020098…
GO:0046486	glycerolipid metabolic process	BP	15	49	0.0708428	0.677717	XM_020079588.1;XM_020079589.1;XM_020080354.1;XM_020084307.1;XM_020093300.1;XM_020093301.1;XM_020093302.1;XM_020093488.1;XM_020095510.1;XM_020095518.1;XM_020100937.1;XM_020101954.1;XM_020106721.1;XM_020107883.1;XR_002203304.1
GO:0031090	organelle membrane	CC	75	303	0.0710969	0.463221	XM_020078420.1;XM_020078421.1;XM_020079097.1;XM_020079250.1;XM_020080331.1;XM_020080354.1;XM_020080643.1;XM_020080778.1;XM_020081008.1;XM_020082247.1;XM_020082317.1;XM_020082436.1;XM_020082469.1;XM_020082802.1;XM_020083057.1;XM_020083773.1;XM_020084385.1;XM_020084427.1;XM_020084436.1;XM_020085113.1;XM_020085114.1;XM_020085115.1;XM_020085142.1;XM_020085655.1;XM_020085704.1;XM_020085872.1;XM_020087…
GO:0016835	carbon-oxygen lyase activity	MF	8	22	0.071706	0.704142	XM_020087159.1;XM_020089357.1;XM_020089358.1;XM_020089359.1;XM_020089778.1;XM_020099384.1;XM_020102554.1;XM_020103220.1
GO:0016836	hydro-lyase activity	MF	8	22	0.071706	0.704142	XM_020087159.1;XM_020089357.1;XM_020089358.1;XM_020089359.1;XM_020089778.1;XM_020099384.1;XM_020102554.1;XM_020103220.1
GO:0022891	substrate-specific transmembrane transporter activity	MF	135	574	0.0718812	0.704142	XM_020078436.1;XM_020078438.1;XM_020078439.1;XM_020078602.1;XM_020078678.1;XM_020078795.1;XM_020078799.1;XM_020078883.1;XM_020079211.1;XM_020079398.1;XM_020079399.1;XM_020079630.1;XM_020079631.1;XM_020079632.1;XM_020079635.1;XM_020079754.1;XM_020079789.1;XM_020079987.1;XM_020080113.1;XM_020080114.1;XM_020080115.1;XM_020080224.1;XM_020080312.1;XM_020080377.1;XM_020080729.1;XM_020080803.1;XM_020082…
GO:0009117	nucleotide metabolic process	BP	52	206	0.0733496	0.69826	XM_020078549.1;XM_020079630.1;XM_020079631.1;XM_020079632.1;XM_020079635.1;XM_020080838.1;XM_020080875.1;XM_020081248.1;XM_020081785.1;XM_020081929.1;XM_020084591.1;XM_020085556.1;XM_020086012.1;XM_020087457.1;XM_020088173.1;XM_020088177.1;XM_020088178.1;XM_020088186.1;XM_020088679.1;XM_020088680.1;XM_020089171.1;XM_020089172.1;XM_020089778.1;XM_020089872.1;XM_020090267.1;XM_020090268.1;XM_020090…
GO:0005622	intracellular	CC	694	3162	0.0741551	0.463221	XM_020078124.1;XM_020078273.1;XM_020078403.1;XM_020078410.1;XM_020078420.1;XM_020078421.1;XM_020078472.1;XM_020078473.1;XM_020078483.1;XM_020078486.1;XM_020078507.1;XM_020078549.1;XM_020078572.1;XM_020078578.1;XM_020078650.1;XM_020078682.1;XM_020078683.1;XM_020078732.1;XM_020078779.1;XM_020078810.1;XM_020078831.1;XM_020078851.1;XM_020078852.1;XM_020078858.1;XM_020078860.1;XM_020078882.1;XM_020078…
GO:0016469	proton-transporting two-sector ATPase complex	CC	12	37	0.0747131	0.463221	XM_020079630.1;XM_020079631.1;XM_020079632.1;XM_020079635.1;XM_020082676.1;XM_020090267.1;XM_020090268.1;XM_020094723.1;XM_020103636.1;XM_020105148.1;XM_020106750.1;XM_020107787.1
GO:0048562	embryonic organ morphogenesis	BP	23	82	0.0747686	0.708296	XM_020079099.1;XM_020079100.1;XM_020080237.1;XM_020082789.1;XM_020085097.1;XM_020085106.1;XM_020089361.1;XM_020089362.1;XM_020089845.1;XM_020089996.1;XM_020090460.1;XM_020091086.1;XM_020091917.1;XM_020091918.1;XM_020091995.1;XM_020091997.1;XM_020094382.1;XM_020096825.1;XM_020097865.1;XM_020101118.1;XM_020101119.1;XM_020105081.1;XM_020106750.1
GO:0032787	monocarboxylic acid metabolic process	BP	28	103	0.0753756	0.71058	XM_020078079.1;XM_020078399.1;XM_020078400.1;XM_020078566.1;XM_020078850.1;XM_020079543.1;XM_020079588.1;XM_020079589.1;XM_020080698.1;XM_020081574.1;XM_020083904.1;XM_020086075.1;XM_020086239.1;XM_020088690.1;XM_020089155.1;XM_020089357.1;XM_020089358.1;XM_020089359.1;XM_020089619.1;XM_020092638.1;XM_020096984.1;XM_020097081.1;XM_020097770.1;XM_020099050.1;XM_020100365.1;XM_020101178.1;XM_020107…
GO:0008081	phosphoric diester hydrolase activity	MF	9	26	0.0768477	0.737738	XM_020079249.1;XM_020094269.1;XM_020094463.1;XM_020095067.1;XM_020095233.1;XM_020095934.1;XM_020096213.1;XM_020108562.1;XR_002203062.1
GO:0055002	striated muscle cell development	BP	10	30	0.0779072	0.730897	XM_020080987.1;XM_020080988.1;XM_020080989.1;XM_020084913.1;XM_020084923.1;XM_020092645.1;XM_020094382.1;XM_020097570.1;XM_020105470.1;XM_020107917.1
GO:0044424	intracellular part	CC	693	3161	0.0812668	0.489858	XM_020078124.1;XM_020078273.1;XM_020078403.1;XM_020078410.1;XM_020078420.1;XM_020078421.1;XM_020078472.1;XM_020078473.1;XM_020078483.1;XM_020078486.1;XM_020078507.1;XM_020078549.1;XM_020078572.1;XM_020078578.1;XM_020078650.1;XM_020078682.1;XM_020078683.1;XM_020078732.1;XM_020078779.1;XM_020078810.1;XM_020078831.1;XM_020078851.1;XM_020078852.1;XM_020078858.1;XM_020078860.1;XM_020078882.1;XM_020078…
GO:0016053	organic acid biosynthetic process	BP	12	38	0.0815416	0.736115	XM_020081586.1;XM_020084400.1;XM_020089872.1;XM_020097353.1;XM_020097354.1;XM_020097356.1;XM_020099384.1;XM_020100365.1;XM_020101188.1;XM_020101867.1;XM_020101868.1;XM_020103395.1
GO:0046394	carboxylic acid biosynthetic process	BP	12	38	0.0815416	0.736115	XM_020081586.1;XM_020084400.1;XM_020089872.1;XM_020097353.1;XM_020097354.1;XM_020097356.1;XM_020099384.1;XM_020100365.1;XM_020101188.1;XM_020101867.1;XM_020101868.1;XM_020103395.1
GO:0043065	positive regulation of apoptotic process	BP	7	19	0.0820651	0.736115	XM_020095710.1;XM_020095711.1;XM_020095712.1;XM_020101226.1;XM_020101227.1;XM_020101230.1;XM_020102377.1
GO:0043068	positive regulation of programmed cell death	BP	7	19	0.0820651	0.736115	XM_020095710.1;XM_020095711.1;XM_020095712.1;XM_020101226.1;XM_020101227.1;XM_020101230.1;XM_020102377.1
GO:0000975	regulatory region DNA binding	MF	12	38	0.0844744	0.763761	XM_020080503.1;XM_020080690.1;XM_020080691.1;XM_020080693.1;XM_020085835.1;XM_020089361.1;XM_020089362.1;XM_020090460.1;XM_020095710.1;XM_020095711.1;XM_020095712.1;XM_020103866.1
GO:0001067	regulatory region nucleic acid binding	MF	12	38	0.0844744	0.763761	XM_020080503.1;XM_020080690.1;XM_020080691.1;XM_020080693.1;XM_020085835.1;XM_020089361.1;XM_020089362.1;XM_020090460.1;XM_020095710.1;XM_020095711.1;XM_020095712.1;XM_020103866.1
GO:0002218	activation of innate immune response	BP	5	12	0.0847886	0.736115	XM_020081473.1;XM_020083949.1;XM_020095808.1;XM_020106270.1;XM_020106609.1
GO:0002758	innate immune response-activating signal transduction	BP	5	12	0.0847886	0.736115	XM_020081473.1;XM_020083949.1;XM_020095808.1;XM_020106270.1;XM_020106609.1
GO:0014904	myotube cell development	BP	5	12	0.0847886	0.736115	XM_020084923.1;XM_020092645.1;XM_020094382.1;XM_020105470.1;XM_020107917.1
GO:0019722	calcium-mediated signaling	BP	5	12	0.0847886	0.736115	XM_020094259.1;XM_020095808.1;XM_020097958.1;XM_020101118.1;XM_020101119.1
GO:0030330	DNA damage response, signal transduction by p53 class mediator	BP	5	12	0.0847886	0.736115	XM_020090432.1;XM_020095710.1;XM_020095711.1;XM_020095712.1;XM_020106609.1
GO:0031349	positive regulation of defense response	BP	5	12	0.0847886	0.736115	XM_020081473.1;XM_020083949.1;XM_020095808.1;XM_020106270.1;XM_020106609.1
GO:0045088	regulation of innate immune response	BP	5	12	0.0847886	0.736115	XM_020081473.1;XM_020083949.1;XM_020095808.1;XM_020106270.1;XM_020106609.1
GO:0045089	positive regulation of innate immune response	BP	5	12	0.0847886	0.736115	XM_020081473.1;XM_020083949.1;XM_020095808.1;XM_020106270.1;XM_020106609.1
GO:0008757	S-adenosylmethionine-dependent methyltransferase activity	MF	13	42	0.0853978	0.763761	XM_020086336.1;XM_020086524.1;XM_020090881.1;XM_020092902.1;XM_020092903.1;XM_020092904.1;XM_020092905.1;XM_020092906.1;XM_020094498.1;XM_020095513.1;XM_020102432.1;XM_020102433.1;XM_020102968.1
GO:0016769	transferase activity, transferring nitrogenous groups	MF	5	12	0.0865551	0.763761	XM_020083372.1;XM_020083373.1;XM_020088837.1;XM_020098880.1;XM_020108269.1
GO:0019932	second-messenger-mediated signaling	BP	8	23	0.0880476	0.736115	XM_020091365.1;XM_020094259.1;XM_020094532.1;XM_020095808.1;XM_020097958.1;XM_020098161.1;XM_020101118.1;XM_020101119.1
GO:0008168	methyltransferase activity	MF	23	83	0.0881663	0.763761	XM_020081586.1;XM_020082733.1;XM_020086336.1;XM_020086508.1;XM_020086524.1;XM_020089726.1;XM_020089808.1;XM_020089809.1;XM_020090881.1;XM_020092902.1;XM_020092903.1;XM_020092904.1;XM_020092905.1;XM_020092906.1;XM_020094498.1;XM_020095513.1;XM_020097799.1;XM_020100807.1;XM_020102432.1;XM_020102433.1;XM_020102968.1;XM_020103611.1;XM_020108949.1
GO:0016853	isomerase activity	MF	27	100	0.09022	0.763761	XM_020078399.1;XM_020078400.1;XM_020079260.1;XM_020081574.1;XM_020082531.1;XM_020082532.1;XM_020082714.1;XM_020082715.1;XM_020082716.1;XM_020083325.1;XM_020086873.1;XM_020088684.1;XM_020089155.1;XM_020090046.1;XM_020090047.1;XM_020091201.1;XM_020091993.1;XM_020092682.1;XM_020096214.1;XM_020097695.1;XM_020098311.1;XM_020099091.1;XM_020099526.1;XM_020103821.1;XM_020106523.1;XM_020106524.1;XM_020113…
GO:1901566	organonitrogen compound biosynthetic process	BP	80	334	0.092617	0.736115	XM_020078403.1;XM_020078549.1;XM_020078858.1;XM_020079630.1;XM_020079631.1;XM_020079632.1;XM_020079635.1;XM_020080875.1;XM_020081036.1;XM_020081248.1;XM_020081586.1;XM_020081785.1;XM_020081929.1;XM_020083126.1;XM_020084400.1;XM_020084738.1;XM_020084754.1;XM_020085084.1;XM_020085146.1;XM_020085270.1;XM_020085556.1;XM_020085750.1;XM_020086012.1;XM_020087128.1;XM_020087457.1;XM_020088173.1;XM_020088…
GO:0015077	monovalent inorganic cation transmembrane transporter activity	MF	51	204	0.0937833	0.763761	XM_020078799.1;XM_020079211.1;XM_020079398.1;XM_020079399.1;XM_020079630.1;XM_020079631.1;XM_020079632.1;XM_020079635.1;XM_020079987.1;XM_020080113.1;XM_020080114.1;XM_020080115.1;XM_020080803.1;XM_020082676.1;XM_020085423.1;XM_020085556.1;XM_020087457.1;XM_020089643.1;XM_020090267.1;XM_020090268.1;XM_020092601.1;XM_020093293.1;XM_020094295.1;XM_020094723.1;XM_020096385.1;XM_020096387.1;XM_020096…
GO:0055001	muscle cell development	BP	10	31	0.0943777	0.736115	XM_020080987.1;XM_020080988.1;XM_020080989.1;XM_020084913.1;XM_020084923.1;XM_020092645.1;XM_020094382.1;XM_020097570.1;XM_020105470.1;XM_020107917.1
GO:0006631	fatty acid metabolic process	BP	13	43	0.0963767	0.736115	XM_020078079.1;XM_020078566.1;XM_020078850.1;XM_020079543.1;XM_020079588.1;XM_020079589.1;XM_020080698.1;XM_020083904.1;XM_020096984.1;XM_020099050.1;XM_020100365.1;XM_020101178.1;XM_020111574.1
GO:0010256	endomembrane system organization	BP	6	16	0.096951	0.736115	XM_020082802.1;XM_020091744.1;XM_020096393.1;XM_020096395.1;XM_020096828.1;XM_020107917.1
GO:0051223	regulation of protein transport	BP	6	16	0.096951	0.736115	XM_020080237.1;XM_020091744.1;XM_020095808.1;XM_020097958.1;XM_020098707.1;XM_020104148.1
GO:0046943	carboxylic acid transmembrane transporter activity	MF	17	59	0.0970146	0.763761	XM_020078436.1;XM_020078438.1;XM_020078439.1;XM_020079754.1;XM_020080312.1;XM_020080729.1;XM_020088825.1;XM_020090913.1;XM_020093563.1;XM_020095687.1;XM_020096388.1;XM_020096389.1;XM_020096390.1;XM_020096391.1;XM_020098074.1;XM_020102957.1;XM_020102966.1
GO:0003677	DNA binding	MF	149	645	0.0973383	0.763761	XM_020078124.1;XM_020078507.1;XM_020078578.1;XM_020078650.1;XM_020078682.1;XM_020078683.1;XM_020078732.1;XM_020078779.1;XM_020078810.1;XM_020078814.1;XM_020079302.1;XM_020079417.1;XM_020079418.1;XM_020079684.1;XM_020079685.1;XM_020079738.1;XM_020079803.1;XM_020080503.1;XM_020080610.1;XM_020080690.1;XM_020080691.1;XM_020080693.1;XM_020081457.1;XM_020082719.1;XM_020082789.1;XM_020082924.1;XM_020082…
GO:0006941	striated muscle contraction	BP	4	9	0.0977015	0.736115	XM_020084913.1;XM_020088945.1;XM_020095985.1;XM_020097570.1
GO:0008643	carbohydrate transport	BP	4	9	0.0977015	0.736115	XM_020093305.1;XM_020096772.1;XM_020107086.1;XM_020107087.1
GO:0010948	negative regulation of cell cycle process	BP	4	9	0.0977015	0.736115	XM_020080206.1;XM_020086871.1;XM_020086872.1;XM_020095131.1
GO:0030800	negative regulation of cyclic nucleotide metabolic process	BP	4	9	0.0977015	0.736115	XM_020088173.1;XM_020088177.1;XM_020088178.1;XM_020091183.1
GO:0030803	negative regulation of cyclic nucleotide biosynthetic process	BP	4	9	0.0977015	0.736115	XM_020088173.1;XM_020088177.1;XM_020088178.1;XM_020091183.1
GO:0030809	negative regulation of nucleotide biosynthetic process	BP	4	9	0.0977015	0.736115	XM_020088173.1;XM_020088177.1;XM_020088178.1;XM_020091183.1
GO:0030815	negative regulation of cAMP metabolic process	BP	4	9	0.0977015	0.736115	XM_020088173.1;XM_020088177.1;XM_020088178.1;XM_020091183.1
GO:0030818	negative regulation of cAMP biosynthetic process	BP	4	9	0.0977015	0.736115	XM_020088173.1;XM_020088177.1;XM_020088178.1;XM_020091183.1
GO:0032388	positive regulation of intracellular transport	BP	4	9	0.0977015	0.736115	XM_020095808.1;XM_020101226.1;XM_020101227.1;XM_020101230.1
GO:0045980	negative regulation of nucleotide metabolic process	BP	4	9	0.0977015	0.736115	XM_020088173.1;XM_020088177.1;XM_020088178.1;XM_020091183.1
GO:0061351	neural precursor cell proliferation	BP	4	9	0.0977015	0.736115	XM_020087587.1;XM_020087589.1;XM_020087590.1;XM_020100522.1
GO:0097164	ammonium ion metabolic process	BP	4	9	0.0977015	0.736115	XM_020078694.1;XM_020089068.1;XM_020089069.1;XM_020094438.1
GO:1900372	negative regulation of purine nucleotide biosynthetic process	BP	4	9	0.0977015	0.736115	XM_020088173.1;XM_020088177.1;XM_020088178.1;XM_020091183.1
GO:1900543	negative regulation of purine nucleotide metabolic process	BP	4	9	0.0977015	0.736115	XM_020088173.1;XM_020088177.1;XM_020088178.1;XM_020091183.1
GO:0008283	cell proliferation	BP	29	110	0.0985027	0.736115	XM_020078601.1;XM_020081241.1;XM_020081242.1;XM_020081243.1;XM_020082406.1;XM_020084923.1;XM_020087587.1;XM_020087589.1;XM_020087590.1;XM_020087863.1;XM_020089355.1;XM_020089784.1;XM_020089785.1;XM_020089845.1;XM_020094269.1;XM_020094532.1;XM_020094881.1;XM_020095510.1;XM_020095518.1;XM_020097950.1;XM_020098862.1;XM_020098866.1;XM_020098867.1;XM_020100254.1;XM_020100522.1;XM_020102659.1;XM_020103…
GO:0008173	RNA methyltransferase activity	MF	4	9	0.0994209	0.763761	XM_020086336.1;XM_020090881.1;XM_020095513.1;XM_020100807.1
GO:0015370	solute:sodium symporter activity	MF	4	9	0.0994209	0.763761	XM_020096388.1;XM_020096389.1;XM_020096390.1;XM_020096391.1
GO:0044428	nuclear part	CC	41	160	0.100164	0.586149	XM_020080362.1;XM_020080371.1;XM_020080519.1;XM_020080927.1;XM_020083303.1;XM_020083304.1;XM_020083911.1;XM_020083949.1;XM_020085835.1;XM_020090377.1;XM_020090432.1;XM_020090591.1;XM_020091212.1;XM_020091213.1;XM_020092012.1;XM_020093029.1;XM_020093355.1;XM_020094819.1;XM_020095513.1;XM_020095561.1;XM_020095808.1;XM_020098109.1;XM_020098110.1;XM_020098474.1;XM_020098475.1;XM_020098862.1;XM_020098…
GO:0006140	regulation of nucleotide metabolic process	BP	7	20	0.104418	0.736115	XM_020088173.1;XM_020088177.1;XM_020088178.1;XM_020091183.1;XM_020096034.1;XM_020107790.1;XM_020112170.1
GO:0010942	positive regulation of cell death	BP	7	20	0.104418	0.736115	XM_020095710.1;XM_020095711.1;XM_020095712.1;XM_020101226.1;XM_020101227.1;XM_020101230.1;XM_020102377.1
GO:0014902	myotube differentiation	BP	7	20	0.104418	0.736115	XM_020084923.1;XM_020092645.1;XM_020094382.1;XM_020105470.1;XM_020106550.1;XM_020107917.1;XR_002203621.1
GO:0015980	energy derivation by oxidation of organic compounds	BP	7	20	0.104418	0.736115	XM_020090521.1;XM_020091130.1;XM_020097835.1;XM_020098346.1;XM_020103928.1;XM_020106609.1;XM_020112403.1
GO:0051241	negative regulation of multicellular organismal process	BP	7	20	0.104418	0.736115	XM_020082802.1;XM_020094532.1;XM_020100829.1;XM_020102489.1;XM_020102490.1;XM_020106270.1;XM_020106609.1
GO:0005739	mitochondrion	CC	13	43	0.105345	0.586149	XM_020079097.1;XM_020080643.1;XM_020081785.1;XM_020083057.1;XM_020086239.1;XM_020089355.1;XM_020090521.1;XM_020093690.1;XM_020094446.1;XM_020100180.1;XM_020100495.1;XM_020100497.1;XM_020108907.1
GO:0044429	mitochondrial part	CC	13	43	0.105345	0.586149	XM_020079097.1;XM_020080643.1;XM_020081785.1;XM_020083057.1;XM_020086239.1;XM_020089355.1;XM_020090521.1;XM_020093690.1;XM_020094446.1;XM_020100180.1;XM_020100495.1;XM_020100497.1;XM_020108907.1
GO:0032259	methylation	BP	16	56	0.107475	0.736115	XM_020085835.1;XM_020086336.1;XM_020086524.1;XM_020089511.1;XM_020090881.1;XM_020092902.1;XM_020092903.1;XM_020092904.1;XM_020092905.1;XM_020092906.1;XM_020094498.1;XM_020095513.1;XM_020097799.1;XM_020102432.1;XM_020102433.1;XM_020102968.1
GO:0032879	regulation of localization	BP	29	111	0.10785	0.736115	XM_020079846.1;XM_020080237.1;XM_020080778.1;XM_020082802.1;XM_020083057.1;XM_020088588.1;XM_020088589.1;XM_020088944.1;XM_020091744.1;XM_020091917.1;XM_020091918.1;XM_020092239.1;XM_020094259.1;XM_020095510.1;XM_020095518.1;XM_020095808.1;XM_020097958.1;XM_020098352.1;XM_020098707.1;XM_020101226.1;XM_020101227.1;XM_020101230.1;XM_020101945.1;XM_020102489.1;XM_020102490.1;XM_020102659.1;XM_020104…
GO:0019637	organophosphate metabolic process	BP	74	310	0.108211	0.736115	XM_020078549.1;XM_020078856.1;XM_020079630.1;XM_020079631.1;XM_020079632.1;XM_020079635.1;XM_020080838.1;XM_020080875.1;XM_020081248.1;XM_020081785.1;XM_020081929.1;XM_020082317.1;XM_020082548.1;XM_020082802.1;XM_020084307.1;XM_020084591.1;XM_020085556.1;XM_020086012.1;XM_020087457.1;XM_020088173.1;XM_020088177.1;XM_020088178.1;XM_020088186.1;XM_020088679.1;XM_020088680.1;XM_020089171.1;XM_020089…
GO:0009611	response to wounding	BP	15	52	0.109144	0.736115	XM_020081166.1;XM_020082284.1;XM_020083333.1;XM_020083334.1;XM_020085520.1;XM_020087863.1;XM_020090603.1;XM_020091917.1;XM_020091918.1;XM_020092239.1;XM_020095934.1;XM_020096213.1;XM_020103392.1;XM_020104145.1;XM_020104939.1
GO:0002756	MyD88-independent toll-like receptor signaling pathway	BP	3	6	0.11	0.736115	XM_020083949.1;XM_020106270.1;XM_020106609.1
GO:0007586	digestion	BP	3	6	0.11	0.736115	XM_020095710.1;XM_020095711.1;XM_020095712.1
GO:0007596	blood coagulation	BP	3	6	0.11	0.736115	XM_020083333.1;XM_020083334.1;XM_020103392.1
GO:0010669	epithelial structure maintenance	BP	3	6	0.11	0.736115	XM_020095710.1;XM_020095711.1;XM_020095712.1
GO:0010950	positive regulation of endopeptidase activity	BP	3	6	0.11	0.736115	XM_020101226.1;XM_020101227.1;XM_020101230.1
GO:0022600	digestive system process	BP	3	6	0.11	0.736115	XM_020095710.1;XM_020095711.1;XM_020095712.1
GO:0030277	maintenance of gastrointestinal epithelium	BP	3	6	0.11	0.736115	XM_020095710.1;XM_020095711.1;XM_020095712.1
GO:0040017	positive regulation of locomotion	BP	3	6	0.11	0.736115	XM_020082802.1;XM_020098352.1;XM_020102659.1
GO:0042306	regulation of protein import into nucleus	BP	3	6	0.11	0.736115	XM_020080237.1;XM_020095808.1;XM_020097958.1
GO:0043280	positive regulation of cysteine-type endopeptidase activity involved in apoptotic process	BP	3	6	0.11	0.736115	XM_020101226.1;XM_020101227.1;XM_020101230.1
GO:0043281	regulation of cysteine-type endopeptidase activity involved in apoptotic process	BP	3	6	0.11	0.736115	XM_020101226.1;XM_020101227.1;XM_020101230.1
GO:0052548	regulation of endopeptidase activity	BP	3	6	0.11	0.736115	XM_020101226.1;XM_020101227.1;XM_020101230.1
GO:0097305	response to alcohol	BP	3	6	0.11	0.736115	XM_020084913.1;XM_020094532.1;XM_020097570.1
GO:1900180	regulation of protein localization to nucleus	BP	3	6	0.11	0.736115	XM_020080237.1;XM_020095808.1;XM_020097958.1
GO:1903533	regulation of protein targeting	BP	3	6	0.11	0.736115	XM_020080237.1;XM_020095808.1;XM_020097958.1
GO:1904589	regulation of protein import	BP	3	6	0.11	0.736115	XM_020080237.1;XM_020095808.1;XM_020097958.1
GO:2000116	regulation of cysteine-type endopeptidase activity	BP	3	6	0.11	0.736115	XM_020101226.1;XM_020101227.1;XM_020101230.1
GO:2001056	positive regulation of cysteine-type endopeptidase activity	BP	3	6	0.11	0.736115	XM_020101226.1;XM_020101227.1;XM_020101230.1
GO:0008514	organic anion transmembrane transporter activity	MF	17	60	0.110068	0.763761	XM_020078436.1;XM_020078438.1;XM_020078439.1;XM_020079754.1;XM_020080312.1;XM_020080729.1;XM_020088825.1;XM_020090913.1;XM_020093563.1;XM_020095687.1;XM_020096388.1;XM_020096389.1;XM_020096390.1;XM_020096391.1;XM_020098074.1;XM_020102957.1;XM_020102966.1
GO:0048598	embryonic morphogenesis	BP	54	221	0.110915	0.736115	XM_020079099.1;XM_020079100.1;XM_020079201.1;XM_020079846.1;XM_020080139.1;XM_020080141.1;XM_020080142.1;XM_020080237.1;XM_020082789.1;XM_020082802.1;XM_020083740.1;XM_020085097.1;XM_020085106.1;XM_020087233.1;XM_020087589.1;XM_020087590.1;XM_020088089.1;XM_020088793.1;XM_020088794.1;XM_020089361.1;XM_020089362.1;XM_020089845.1;XM_020089996.1;XM_020090460.1;XM_020091086.1;XM_020091861.1;XM_020091…
GO:0008556	potassium-transporting ATPase activity	MF	3	6	0.111566	0.763761	XM_020104090.1;XM_020104091.1;XM_020104581.1
GO:0015662	ATPase activity, coupled to transmembrane movement of ions, phosphorylative mechanism	MF	3	6	0.111566	0.763761	XM_020104090.1;XM_020104091.1;XM_020104581.1
GO:0034593	phosphatidylinositol bisphosphate phosphatase activity	MF	3	6	0.111566	0.763761	XM_020095510.1;XM_020095518.1;XM_020111689.1
GO:0007623	circadian rhythm	BP	2	3	0.112613	0.736115	XM_020085575.1;XM_020086866.1
GO:0010591	regulation of lamellipodium assembly	BP	2	3	0.112613	0.736115	XM_020082802.1;XM_020102659.1
GO:0021778	oligodendrocyte cell fate specification	BP	2	3	0.112613	0.736115	XM_020084654.1;XM_020084657.1
GO:0021779	oligodendrocyte cell fate commitment	BP	2	3	0.112613	0.736115	XM_020084654.1;XM_020084657.1
GO:0030032	lamellipodium assembly	BP	2	3	0.112613	0.736115	XM_020082802.1;XM_020102659.1
GO:0030168	platelet activation	BP	2	3	0.112613	0.736115	XM_020083333.1;XM_020083334.1
GO:0033336	caudal fin development	BP	2	3	0.112613	0.736115	XM_020091917.1;XM_020091918.1
GO:0042471	ear morphogenesis	BP	2	3	0.112613	0.736115	XM_020085097.1;XM_020085106.1
GO:0042472	inner ear morphogenesis	BP	2	3	0.112613	0.736115	XM_020085097.1;XM_020085106.1
GO:0048709	oligodendrocyte differentiation	BP	2	3	0.112613	0.736115	XM_020084654.1;XM_020084657.1
GO:0051047	positive regulation of secretion	BP	2	3	0.112613	0.736115	XM_020088588.1;XM_020088589.1
GO:0097581	lamellipodium organization	BP	2	3	0.112613	0.736115	XM_020082802.1;XM_020102659.1
GO:1902743	regulation of lamellipodium organization	BP	2	3	0.112613	0.736115	XM_020082802.1;XM_020102659.1
GO:2001251	negative regulation of chromosome organization	BP	2	3	0.112613	0.736115	XM_020094382.1;XM_020095131.1
GO:0044283	small molecule biosynthetic process	BP	12	40	0.112686	0.736115	XM_020081586.1;XM_020084400.1;XM_020089872.1;XM_020097353.1;XM_020097354.1;XM_020097356.1;XM_020099384.1;XM_020100365.1;XM_020101188.1;XM_020101867.1;XM_020101868.1;XM_020103395.1
GO:0018193	peptidyl-amino acid modification	BP	10	32	0.112747	0.736115	XM_020091726.1;XM_020094498.1;XM_020096766.1;XM_020096768.1;XM_020098109.1;XM_020098110.1;XM_020102581.1;XM_020102584.1;XM_020102892.1;XM_020102893.1
GO:0008135	translation factor activity, RNA binding	MF	15	52	0.113348	0.763761	XM_020084738.1;XM_020084754.1;XM_020087128.1;XM_020087528.1;XM_020093626.1;XM_020095570.1;XM_020095941.1;XM_020097136.1;XM_020097137.1;XM_020097320.1;XM_020097330.1;XM_020097505.1;XM_020102089.1;XM_020104637.1;XM_020107884.1
GO:0004896	cytokine receptor activity	MF	2	3	0.11381	0.763761	XM_020088395.1;XM_020089599.1
GO:0004950	chemokine receptor activity	MF	2	3	0.11381	0.763761	XM_020088395.1;XM_020089599.1
GO:0008175	tRNA methyltransferase activity	MF	2	3	0.11381	0.763761	XM_020086336.1;XM_020090881.1
GO:0017022	myosin binding	MF	2	3	0.11381	0.763761	XM_020079099.1;XM_020079100.1
GO:0046930	pore complex	CC	3	6	0.114014	0.618529	XM_020091212.1;XM_020091213.1;XM_020104413.1
GO:0016877	ligase activity, forming carbon-sulfur bonds	MF	9	28	0.114682	0.763761	XM_020083039.1;XM_020094254.1;XM_020094255.1;XM_020096172.1;XM_020096173.1;XM_020096174.1;XM_020097081.1;XM_020097770.1;XM_020100267.1
GO:0016874	ligase activity	MF	32	124	0.114718	0.763761	XM_020078403.1;XM_020078426.1;XM_020078427.1;XM_020079636.1;XM_020080477.1;XM_020083039.1;XM_020083126.1;XM_020085146.1;XM_020085270.1;XM_020086012.1;XM_020089045.1;XM_020090841.1;XM_020094254.1;XM_020094255.1;XM_020096172.1;XM_020096173.1;XM_020096174.1;XM_020096357.1;XM_020096902.1;XM_020097081.1;XM_020097475.1;XM_020097663.1;XM_020097770.1;XM_020098283.1;XM_020099283.1;XM_020099995.1;XM_020100…
GO:0045087	innate immune response	BP	5	13	0.114964	0.736115	XM_020081473.1;XM_020083949.1;XM_020095808.1;XM_020106270.1;XM_020106609.1
GO:0016859	cis-trans isomerase activity	MF	10	32	0.116155	0.763761	XM_020082531.1;XM_020082532.1;XM_020088684.1;XM_020090046.1;XM_020090047.1;XM_020092682.1;XM_020097695.1;XM_020099091.1;XM_020103821.1;XM_020113115.1
GO:0006753	nucleoside phosphate metabolic process	BP	54	222	0.11793	0.736115	XM_020078549.1;XM_020078856.1;XM_020079630.1;XM_020079631.1;XM_020079632.1;XM_020079635.1;XM_020080838.1;XM_020080875.1;XM_020081248.1;XM_020081785.1;XM_020081929.1;XM_020084591.1;XM_020085556.1;XM_020086012.1;XM_020087457.1;XM_020088173.1;XM_020088177.1;XM_020088178.1;XM_020088186.1;XM_020088679.1;XM_020088680.1;XM_020089171.1;XM_020089172.1;XM_020089778.1;XM_020089872.1;XM_020090267.1;XM_020090…
GO:1901362	organic cyclic compound biosynthetic process	BP	142	623	0.123966	0.736115	XM_020078549.1;XM_020078858.1;XM_020078894.1;XM_020079630.1;XM_020079631.1;XM_020079632.1;XM_020079635.1;XM_020080206.1;XM_020080610.1;XM_020080663.1;XM_020080778.1;XM_020080875.1;XM_020081036.1;XM_020081248.1;XM_020081785.1;XM_020081846.1;XM_020081887.1;XM_020081929.1;XM_020083013.1;XM_020083949.1;XM_020084400.1;XM_020084463.1;XM_020084470.1;XM_020085556.1;XM_020085575.1;XM_020085686.1;XM_020085…
GO:0000096	sulfur amino acid metabolic process	BP	6	17	0.12449	0.736115	XM_020081586.1;XM_020099008.1;XM_020099384.1;XM_020101188.1;XM_020103395.1;XM_020107085.1
GO:0044446	intracellular organelle part	CC	138	597	0.124643	0.659694	XM_020078860.1;XM_020078882.1;XM_020079097.1;XM_020079160.1;XM_020079164.1;XM_020079165.1;XM_020079166.1;XM_020079250.1;XM_020079579.1;XM_020079763.1;XM_020079917.1;XM_020080135.1;XM_020080136.1;XM_020080331.1;XM_020080362.1;XM_020080371.1;XM_020080519.1;XM_020080643.1;XM_020080778.1;XM_020080927.1;XM_020081008.1;XM_020081785.1;XM_020082247.1;XM_020082317.1;XM_020082559.1;XM_020082802.1;XM_020083…
GO:0071822	protein complex subunit organization	BP	62	259	0.126514	0.736115	XM_020078883.1;XM_020079097.1;XM_020079398.1;XM_020079399.1;XM_020080690.1;XM_020080691.1;XM_020080693.1;XM_020082547.1;XM_020082802.1;XM_020084367.1;XM_020084368.1;XM_020084369.1;XM_020084692.1;XM_020084913.1;XM_020085686.1;XM_020085835.1;XM_020086799.1;XM_020087528.1;XM_020089361.1;XM_020089362.1;XM_020090821.1;XM_020091593.1;XM_020092578.1;XM_020095570.1;XM_020095710.1;XM_020095711.1;XM_020095…
GO:0042060	wound healing	BP	14	49	0.12653	0.736115	XM_020081166.1;XM_020083333.1;XM_020083334.1;XM_020085520.1;XM_020087863.1;XM_020090603.1;XM_020091917.1;XM_020091918.1;XM_020092239.1;XM_020095934.1;XM_020096213.1;XM_020103392.1;XM_020104145.1;XM_020104939.1
GO:0034654	nucleobase-containing compound biosynthetic process	BP	134	587	0.127554	0.736115	XM_020078549.1;XM_020078858.1;XM_020078894.1;XM_020079630.1;XM_020079631.1;XM_020079632.1;XM_020079635.1;XM_020080206.1;XM_020080610.1;XM_020080778.1;XM_020080875.1;XM_020081036.1;XM_020081248.1;XM_020081785.1;XM_020081846.1;XM_020081887.1;XM_020081929.1;XM_020083013.1;XM_020083949.1;XM_020084463.1;XM_020084470.1;XM_020085556.1;XM_020085575.1;XM_020085686.1;XM_020085835.1;XM_020086012.1;XM_020086…
GO:0022890	inorganic cation transmembrane transporter activity	MF	56	231	0.127829	0.787736	XM_020078799.1;XM_020079211.1;XM_020079398.1;XM_020079399.1;XM_020079630.1;XM_020079631.1;XM_020079632.1;XM_020079635.1;XM_020079987.1;XM_020080113.1;XM_020080114.1;XM_020080115.1;XM_020080377.1;XM_020080803.1;XM_020082676.1;XM_020084517.1;XM_020085423.1;XM_020085556.1;XM_020087457.1;XM_020089643.1;XM_020090199.1;XM_020090267.1;XM_020090268.1;XM_020092601.1;XM_020093293.1;XM_020094295.1;XM_020094…
GO:0022414	reproductive process	BP	13	45	0.128652	0.736115	XM_020093697.1;XM_020093698.1;XM_020093699.1;XM_020094091.1;XM_020094093.1;XM_020094532.1;XM_020095710.1;XM_020095711.1;XM_020095712.1;XM_020104137.1;XM_020104138.1;XM_020104145.1;XM_020105263.1
GO:0009064	glutamine family amino acid metabolic process	BP	12	41	0.130515	0.736115	XM_020079547.1;XM_020084400.1;XM_020090841.1;XM_020096305.1;XM_020097353.1;XM_020097354.1;XM_020097356.1;XM_020099668.1;XM_020099669.1;XM_020101867.1;XM_020101868.1;XM_020104017.1
GO:0001501	skeletal system development	BP	8	25	0.132274	0.736115	XM_020089361.1;XM_020089362.1;XM_020089845.1;XM_020091917.1;XM_020091918.1;XM_020094382.1;XM_020096825.1;XM_020105081.1
GO:0008170	N-methyltransferase activity	MF	13	45	0.133042	0.787736	XM_020086524.1;XM_020089808.1;XM_020089809.1;XM_020092902.1;XM_020092903.1;XM_020092904.1;XM_020092905.1;XM_020092906.1;XM_020094498.1;XM_020100807.1;XM_020102432.1;XM_020102433.1;XM_020102968.1
GO:0022857	transmembrane transporter activity	MF	158	695	0.133279	0.787736	XM_020078436.1;XM_020078438.1;XM_020078439.1;XM_020078602.1;XM_020078678.1;XM_020078795.1;XM_020078799.1;XM_020078883.1;XM_020079211.1;XM_020079398.1;XM_020079399.1;XM_020079463.1;XM_020079630.1;XM_020079631.1;XM_020079632.1;XM_020079635.1;XM_020079754.1;XM_020079789.1;XM_020079987.1;XM_020080113.1;XM_020080114.1;XM_020080115.1;XM_020080224.1;XM_020080312.1;XM_020080377.1;XM_020080729.1;XM_020080…
GO:0009628	response to abiotic stimulus	BP	21	79	0.134125	0.736115	XM_020082802.1;XM_020083949.1;XM_020086239.1;XM_020086866.1;XM_020090432.1;XM_020091887.1;XM_020092480.1;XM_020094647.1;XM_020095710.1;XM_020095711.1;XM_020095712.1;XM_020096843.1;XM_020096844.1;XM_020097853.1;XM_020097958.1;XM_020099559.1;XM_020100623.1;XM_020103220.1;XM_020105759.1;XM_020106270.1;XM_020106609.1
GO:0016879	ligase activity, forming carbon-nitrogen bonds	MF	12	41	0.134754	0.787736	XM_020078426.1;XM_020078427.1;XM_020079636.1;XM_020080477.1;XM_020085146.1;XM_020086012.1;XM_020090841.1;XM_020097663.1;XM_020099995.1;XM_020104017.1;XM_020104128.1;XM_020104592.1
GO:0018130	heterocycle biosynthetic process	BP	141	621	0.135914	0.736115	XM_020078549.1;XM_020078858.1;XM_020078894.1;XM_020079630.1;XM_020079631.1;XM_020079632.1;XM_020079635.1;XM_020080206.1;XM_020080610.1;XM_020080778.1;XM_020080875.1;XM_020081036.1;XM_020081248.1;XM_020081785.1;XM_020081846.1;XM_020081887.1;XM_020081929.1;XM_020083013.1;XM_020083949.1;XM_020084400.1;XM_020084463.1;XM_020084470.1;XM_020084677.1;XM_020085556.1;XM_020085575.1;XM_020085686.1;XM_020085…
GO:0015078	hydrogen ion transmembrane transporter activity	MF	9	29	0.136824	0.787736	XM_020079987.1;XM_020080113.1;XM_020080114.1;XM_020080115.1;XM_020100623.1;XM_020103636.1;XM_020106507.1;XM_020108892.1;XM_020112403.1
GO:0007272	ensheathment of neurons	BP	4	10	0.136883	0.736115	XM_020080494.1;XM_020080502.1;XM_020080510.1;XM_020097505.1
GO:0008366	axon ensheathment	BP	4	10	0.136883	0.736115	XM_020080494.1;XM_020080502.1;XM_020080510.1;XM_020097505.1
GO:0030595	leukocyte chemotaxis	BP	4	10	0.136883	0.736115	XM_020082802.1;XM_020087268.1;XM_020102659.1;XM_020106721.1
GO:0060326	cell chemotaxis	BP	4	10	0.136883	0.736115	XM_020082802.1;XM_020087268.1;XM_020102659.1;XM_020106721.1
GO:0071621	granulocyte chemotaxis	BP	4	10	0.136883	0.736115	XM_020082802.1;XM_020087268.1;XM_020102659.1;XM_020106721.1
GO:0097529	myeloid leukocyte migration	BP	4	10	0.136883	0.736115	XM_020082802.1;XM_020087268.1;XM_020102659.1;XM_020106721.1
GO:0097530	granulocyte migration	BP	4	10	0.136883	0.736115	XM_020082802.1;XM_020087268.1;XM_020102659.1;XM_020106721.1
GO:0016701	oxidoreductase activity, acting on single donors with incorporation of molecular oxygen	MF	4	10	0.139151	0.787736	XM_020090319.1;XM_020097811.1;XM_020097812.1;XM_020099008.1
GO:0051119	sugar transmembrane transporter activity	MF	4	10	0.139151	0.787736	XM_020096772.1;XM_020097698.1;XM_020107086.1;XM_020107087.1
GO:0005342	organic acid transmembrane transporter activity	MF	17	62	0.139211	0.787736	XM_020078436.1;XM_020078438.1;XM_020078439.1;XM_020079754.1;XM_020080312.1;XM_020080729.1;XM_020088825.1;XM_020090913.1;XM_020093563.1;XM_020095687.1;XM_020096388.1;XM_020096389.1;XM_020096390.1;XM_020096391.1;XM_020098074.1;XM_020102957.1;XM_020102966.1
GO:0043414	macromolecule methylation	BP	15	54	0.140457	0.736115	XM_020085835.1;XM_020086336.1;XM_020086524.1;XM_020089511.1;XM_020090881.1;XM_020092902.1;XM_020092903.1;XM_020092904.1;XM_020092905.1;XM_020092906.1;XM_020094498.1;XM_020095513.1;XM_020097799.1;XM_020102432.1;XM_020102433.1
GO:0019898	extrinsic component of membrane	CC	4	10	0.142696	0.737261	XM_020082241.1;XM_020082242.1;XM_020082243.1;XM_020082802.1
GO:0072358	cardiovascular system development	BP	38	154	0.143628	0.736115	XM_020079099.1;XM_020079100.1;XM_020080237.1;XM_020080503.1;XM_020082406.1;XM_020082789.1;XM_020083220.1;XM_020083333.1;XM_020083334.1;XM_020083740.1;XM_020085812.1;XM_020089996.1;XM_020090432.1;XM_020090460.1;XM_020091086.1;XM_020091592.1;XM_020092780.1;XM_020094382.1;XM_020095710.1;XM_020095711.1;XM_020095712.1;XM_020095934.1;XM_020096213.1;XM_020097754.1;XM_020097865.1;XM_020098268.1;XM_020101…
GO:0072359	circulatory system development	BP	38	154	0.143628	0.736115	XM_020079099.1;XM_020079100.1;XM_020080237.1;XM_020080503.1;XM_020082406.1;XM_020082789.1;XM_020083220.1;XM_020083333.1;XM_020083334.1;XM_020083740.1;XM_020085812.1;XM_020089996.1;XM_020090432.1;XM_020090460.1;XM_020091086.1;XM_020091592.1;XM_020092780.1;XM_020094382.1;XM_020095710.1;XM_020095711.1;XM_020095712.1;XM_020095934.1;XM_020096213.1;XM_020097754.1;XM_020097865.1;XM_020098268.1;XM_020101…
GO:0000003	reproduction	BP	13	46	0.146806	0.736115	XM_020093697.1;XM_020093698.1;XM_020093699.1;XM_020094091.1;XM_020094093.1;XM_020094532.1;XM_020095710.1;XM_020095711.1;XM_020095712.1;XM_020104137.1;XM_020104138.1;XM_020104145.1;XM_020105263.1
GO:0044257	cellular protein catabolic process	BP	32	128	0.1487	0.736115	XM_020079455.1;XM_020080453.1;XM_020080979.1;XM_020081273.1;XM_020083949.1;XM_020086498.1;XM_020086499.1;XM_020086594.1;XM_020087337.1;XM_020088538.1;XM_020089140.1;XM_020089141.1;XM_020090258.1;XM_020091431.1;XM_020093302.1;XM_020093768.1;XM_020095131.1;XM_020098165.1;XM_020101148.1;XM_020101306.1;XM_020101852.1;XM_020101853.1;XM_020101954.1;XM_020103959.1;XM_020104592.1;XM_020104594.1;XM_020104…
GO:0051603	proteolysis involved in cellular protein catabolic process	BP	32	128	0.1487	0.736115	XM_020079455.1;XM_020080453.1;XM_020080979.1;XM_020081273.1;XM_020083949.1;XM_020086498.1;XM_020086499.1;XM_020086594.1;XM_020087337.1;XM_020088538.1;XM_020089140.1;XM_020089141.1;XM_020090258.1;XM_020091431.1;XM_020093302.1;XM_020093768.1;XM_020095131.1;XM_020098165.1;XM_020101148.1;XM_020101306.1;XM_020101852.1;XM_020101853.1;XM_020101954.1;XM_020103959.1;XM_020104592.1;XM_020104594.1;XM_020104…
GO:0006448	regulation of translational elongation	BP	5	14	0.149458	0.736115	XM_020091504.1;XM_020095570.1;XM_020106595.1;XM_020106596.1;XM_020106597.1
GO:0022406	membrane docking	BP	5	14	0.149458	0.736115	XM_020083428.1;XM_020083432.1;XM_020089449.1;XM_020089450.1;XM_020092141.1
GO:1901565	organonitrogen compound catabolic process	BP	5	14	0.149458	0.736115	XM_020080715.1;XM_020080743.1;XM_020100189.1;XM_020108306.1;XM_020108307.1
GO:0015144	carbohydrate transmembrane transporter activity	MF	5	14	0.152253	0.787736	XM_020093305.1;XM_020096772.1;XM_020097698.1;XM_020107086.1;XM_020107087.1
GO:1901476	carbohydrate transporter activity	MF	5	14	0.152253	0.787736	XM_020093305.1;XM_020096772.1;XM_020097698.1;XM_020107086.1;XM_020107087.1
GO:0022411	cellular component disassembly	BP	11	38	0.152569	0.736115	XM_020084367.1;XM_020084368.1;XM_020084369.1;XM_020087528.1;XM_020092578.1;XM_020095570.1;XM_020097136.1;XM_020097137.1;XM_020102089.1;XM_020102502.1;XM_020106609.1
GO:0032984	macromolecular complex disassembly	BP	11	38	0.152569	0.736115	XM_020084367.1;XM_020084368.1;XM_020084369.1;XM_020087528.1;XM_020092578.1;XM_020095570.1;XM_020097136.1;XM_020097137.1;XM_020102089.1;XM_020102502.1;XM_020106609.1
GO:0043241	protein complex disassembly	BP	11	38	0.152569	0.736115	XM_020084367.1;XM_020084368.1;XM_020084369.1;XM_020087528.1;XM_020092578.1;XM_020095570.1;XM_020097136.1;XM_020097137.1;XM_020102089.1;XM_020102502.1;XM_020106609.1
GO:0043624	cellular protein complex disassembly	BP	11	38	0.152569	0.736115	XM_020084367.1;XM_020084368.1;XM_020084369.1;XM_020087528.1;XM_020092578.1;XM_020095570.1;XM_020097136.1;XM_020097137.1;XM_020102089.1;XM_020102502.1;XM_020106609.1
GO:0019941	modification-dependent protein catabolic process	BP	31	124	0.153223	0.736115	XM_020079455.1;XM_020080453.1;XM_020080979.1;XM_020081273.1;XM_020083949.1;XM_020086498.1;XM_020086499.1;XM_020086594.1;XM_020087337.1;XM_020088538.1;XM_020089140.1;XM_020089141.1;XM_020090258.1;XM_020091431.1;XM_020093302.1;XM_020093768.1;XM_020095131.1;XM_020098165.1;XM_020101148.1;XM_020101306.1;XM_020101852.1;XM_020101853.1;XM_020101954.1;XM_020103959.1;XM_020104592.1;XM_020104838.1;XM_020104…
GO:0043632	modification-dependent macromolecule catabolic process	BP	31	124	0.153223	0.736115	XM_020079455.1;XM_020080453.1;XM_020080979.1;XM_020081273.1;XM_020083949.1;XM_020086498.1;XM_020086499.1;XM_020086594.1;XM_020087337.1;XM_020088538.1;XM_020089140.1;XM_020089141.1;XM_020090258.1;XM_020091431.1;XM_020093302.1;XM_020093768.1;XM_020095131.1;XM_020098165.1;XM_020101148.1;XM_020101306.1;XM_020101852.1;XM_020101853.1;XM_020101954.1;XM_020103959.1;XM_020104592.1;XM_020104838.1;XM_020104…
GO:0030334	regulation of cell migration	BP	10	34	0.154988	0.736115	XM_020079846.1;XM_020080778.1;XM_020082802.1;XM_020088944.1;XM_020095510.1;XM_020095518.1;XM_020098352.1;XM_020102489.1;XM_020102490.1;XM_020102659.1
GO:0050657	nucleic acid transport	BP	6	18	0.155365	0.736115	XM_020091212.1;XM_020091213.1;XM_020099043.1;XM_020103675.1;XM_020103793.1;XM_020104413.1
GO:0044699	single-organism process	BP	1298	6116	0.156927	0.736115	XM_020078079.1;XM_020078109.1;XM_020078115.1;XM_020078399.1;XM_020078400.1;XM_020078403.1;XM_020078410.1;XM_020078436.1;XM_020078438.1;XM_020078439.1;XM_020078472.1;XM_020078473.1;XM_020078507.1;XM_020078549.1;XM_020078566.1;XM_020078574.1;XM_020078578.1;XM_020078601.1;XM_020078602.1;XM_020078606.1;XM_020078650.1;XM_020078678.1;XM_020078682.1;XM_020078683.1;XM_020078694.1;XM_020078718.1;XM_020078…
GO:0014031	mesenchymal cell development	BP	8	26	0.157927	0.736115	XM_020091991.1;XM_020092151.1;XM_020092152.1;XM_020096929.1;XM_020096931.1;XM_020096932.1;XM_020097943.1;XM_020108448.1
GO:0048864	stem cell development	BP	8	26	0.157927	0.736115	XM_020091991.1;XM_020092151.1;XM_020092152.1;XM_020096929.1;XM_020096931.1;XM_020096932.1;XM_020097943.1;XM_020108448.1
GO:0019438	aromatic compound biosynthetic process	BP	137	607	0.158275	0.736115	XM_020078549.1;XM_020078858.1;XM_020078894.1;XM_020079630.1;XM_020079631.1;XM_020079632.1;XM_020079635.1;XM_020080206.1;XM_020080610.1;XM_020080778.1;XM_020080875.1;XM_020081036.1;XM_020081248.1;XM_020081785.1;XM_020081846.1;XM_020081887.1;XM_020081929.1;XM_020083013.1;XM_020083949.1;XM_020084463.1;XM_020084470.1;XM_020085556.1;XM_020085575.1;XM_020085686.1;XM_020085835.1;XM_020086012.1;XM_020086…
GO:0005253	anion channel activity	MF	6	18	0.158582	0.787736	XM_020078602.1;XM_020094259.1;XM_020101945.1;XM_020103394.1;XM_020106542.1;XM_020107379.1
GO:0008094	DNA-dependent ATPase activity	MF	6	18	0.158582	0.787736	XM_020079260.1;XM_020083325.1;XM_020085686.1;XM_020086873.1;XM_020096214.1;XM_020112391.1
GO:0015075	ion transmembrane transporter activity	MF	124	544	0.158633	0.787736	XM_020078436.1;XM_020078438.1;XM_020078439.1;XM_020078602.1;XM_020078678.1;XM_020078795.1;XM_020078799.1;XM_020078883.1;XM_020079211.1;XM_020079398.1;XM_020079399.1;XM_020079630.1;XM_020079631.1;XM_020079632.1;XM_020079635.1;XM_020079754.1;XM_020079789.1;XM_020079987.1;XM_020080113.1;XM_020080114.1;XM_020080115.1;XM_020080224.1;XM_020080312.1;XM_020080377.1;XM_020080729.1;XM_020080803.1;XM_020082…
GO:0016829	lyase activity	MF	26	102	0.159506	0.787736	XM_020078100.1;XM_020079547.1;XM_020087159.1;XM_020088186.1;XM_020089357.1;XM_020089358.1;XM_020089359.1;XM_020089610.1;XM_020089778.1;XM_020090214.1;XM_020090333.1;XM_020090334.1;XM_020091130.1;XM_020096422.1;XM_020097353.1;XM_020097354.1;XM_020097356.1;XM_020097650.1;XM_020099384.1;XM_020099911.1;XM_020100272.1;XM_020100343.1;XM_020102554.1;XM_020103220.1;XM_020105759.1;XR_002202844.1
GO:0030163	protein catabolic process	BP	32	129	0.160016	0.736115	XM_020079455.1;XM_020080453.1;XM_020080979.1;XM_020081273.1;XM_020083949.1;XM_020086498.1;XM_020086499.1;XM_020086594.1;XM_020087337.1;XM_020088538.1;XM_020089140.1;XM_020089141.1;XM_020090258.1;XM_020091431.1;XM_020093302.1;XM_020093768.1;XM_020095131.1;XM_020098165.1;XM_020101148.1;XM_020101306.1;XM_020101852.1;XM_020101853.1;XM_020101954.1;XM_020103959.1;XM_020104592.1;XM_020104594.1;XM_020104…
GO:0003013	circulatory system process	BP	27	107	0.160142	0.736115	XM_020078472.1;XM_020078473.1;XM_020080218.1;XM_020082772.1;XM_020083740.1;XM_020083936.1;XM_020084793.1;XM_020084795.1;XM_020084822.1;XM_020084913.1;XM_020087343.1;XM_020088588.1;XM_020088589.1;XM_020091365.1;XM_020092021.1;XM_020095934.1;XM_020096213.1;XM_020097570.1;XM_020099050.1;XM_020102136.1;XM_020102221.1;XM_020102223.1;XM_020102225.1;XM_020102226.1;XM_020102689.1;XM_020103259.1;XM_020104…
GO:0016627	oxidoreductase activity, acting on the CH-CH group of donors	MF	7	22	0.16126	0.787736	XM_020079620.1;XM_020079621.1;XM_020083904.1;XM_020091721.1;XM_020091722.1;XM_020091725.1;XM_020091728.1
GO:0019838	growth factor binding	MF	8	26	0.16179	0.787736	XM_020081890.1;XM_020083670.1;XM_020086555.1;XM_020091516.1;XM_020098255.1;XM_020105928.1;XM_020106152.1;XM_020107006.1
GO:0001952	regulation of cell-matrix adhesion	BP	3	7	0.163533	0.736115	XM_020082802.1;XM_020095510.1;XM_020095518.1
GO:0006561	proline biosynthetic process	BP	3	7	0.163533	0.736115	XM_020084400.1;XM_020101867.1;XM_020101868.1
GO:0007160	cell-matrix adhesion	BP	3	7	0.163533	0.736115	XM_020082802.1;XM_020095510.1;XM_020095518.1
GO:0010810	regulation of cell-substrate adhesion	BP	3	7	0.163533	0.736115	XM_020082802.1;XM_020095510.1;XM_020095518.1
GO:0010952	positive regulation of peptidase activity	BP	3	7	0.163533	0.736115	XM_020101226.1;XM_020101227.1;XM_020101230.1
GO:0032103	positive regulation of response to external stimulus	BP	3	7	0.163533	0.736115	XM_020082284.1;XM_020082802.1;XM_020102659.1
GO:0045862	positive regulation of proteolysis	BP	3	7	0.163533	0.736115	XM_020101226.1;XM_020101227.1;XM_020101230.1
GO:0004936	alpha-adrenergic receptor activity	MF	3	7	0.1657	0.787736	XM_020083936.1;XM_020092021.1;XM_020100330.1
GO:0005254	chloride channel activity	MF	3	7	0.1657	0.787736	XM_020101945.1;XM_020106542.1;XM_020107379.1
GO:0015932	nucleobase-containing compound transmembrane transporter activity	MF	3	7	0.1657	0.787736	XM_020095258.1;XM_020095260.1;XM_020097698.1
GO:0009056	catabolic process	BP	54	228	0.165946	0.736115	XM_020079455.1;XM_020080422.1;XM_020080453.1;XM_020080715.1;XM_020080743.1;XM_020080979.1;XM_020081273.1;XM_020083904.1;XM_020083949.1;XM_020084888.1;XM_020086498.1;XM_020086499.1;XM_020086594.1;XM_020086680.1;XM_020087337.1;XM_020088538.1;XM_020088616.1;XM_020089140.1;XM_020089141.1;XM_020089481.1;XM_020090258.1;XM_020090377.1;XM_020091431.1;XM_020093302.1;XM_020093407.1;XM_020093408.1;XM_020093…
GO:0045165	cell fate commitment	BP	13	47	0.166246	0.736115	XM_020079201.1;XM_020079846.1;XM_020082509.1;XM_020082930.1;XM_020084654.1;XM_020084657.1;XM_020096929.1;XM_020096931.1;XM_020096932.1;XM_020097513.1;XM_020102329.1;XM_020102330.1;XM_020102331.1
GO:0016758	transferase activity, transferring hexosyl groups	MF	21	81	0.169105	0.787736	XM_020083773.1;XM_020089050.1;XM_020091785.1;XM_020093295.1;XM_020094802.1;XM_020095558.1;XM_020095559.1;XM_020098173.1;XM_020098233.1;XM_020098319.1;XM_020098422.1;XM_020098423.1;XM_020098424.1;XM_020101188.1;XM_020101277.1;XM_020102554.1;XM_020103057.1;XM_020103376.1;XM_020106199.1;XM_020106200.1;XM_020107084.1
GO:0003015	heart process	BP	11	39	0.174653	0.736115	XM_020080218.1;XM_020082772.1;XM_020083740.1;XM_020084913.1;XM_020097570.1;XM_020102136.1;XM_020102221.1;XM_020102223.1;XM_020102225.1;XM_020102226.1;XM_020103259.1
GO:0043168	anion binding	MF	40	165	0.174724	0.787736	XM_020078694.1;XM_020079447.1;XM_020082413.1;XM_020083291.1;XM_020083372.1;XM_020083373.1;XM_020085952.1;XM_020085959.1;XM_020088011.1;XM_020088420.1;XM_020088421.1;XM_020088424.1;XM_020088425.1;XM_020088426.1;XM_020089610.1;XM_020089620.1;XM_020089799.1;XM_020091883.1;XM_020091970.1;XM_020092652.1;XM_020095263.1;XM_020095998.1;XM_020095999.1;XM_020096422.1;XM_020097688.1;XM_020098173.1;XM_020098…
GO:0046488	phosphatidylinositol metabolic process	BP	10	35	0.178681	0.736115	XM_020093300.1;XM_020093301.1;XM_020093302.1;XM_020095510.1;XM_020095518.1;XM_020100937.1;XM_020101954.1;XM_020106721.1;XM_020107883.1;XR_002203304.1
GO:0031012	extracellular matrix	CC	21	81	0.17968	0.76861	XM_020078109.1;XM_020078115.1;XM_020078601.1;XM_020079363.1;XM_020079364.1;XM_020079846.1;XM_020085097.1;XM_020085106.1;XM_020091592.1;XM_020092239.1;XM_020092909.1;XM_020095052.1;XM_020095878.1;XM_020096312.1;XM_020096313.1;XM_020098551.1;XM_020100957.1;XM_020104799.1;XM_020104809.1;XM_020104928.1;XM_020107695.1
GO:0032446	protein modification by small protein conjugation	BP	37	153	0.180266	0.736115	XM_020081442.1;XM_020082807.1;XM_020083949.1;XM_020088468.1;XM_020088470.1;XM_020088471.1;XM_020088501.1;XM_020088538.1;XM_020090258.1;XM_020092094.1;XM_020092238.1;XM_020094611.1;XM_020094857.1;XM_020095033.1;XM_020095035.1;XM_020095036.1;XM_020095037.1;XM_020095038.1;XM_020095042.1;XM_020097185.1;XM_020097738.1;XM_020097741.1;XM_020097958.1;XM_020098172.1;XM_020099497.1;XM_020099498.1;XM_020099…
GO:0001510	RNA methylation	BP	4	11	0.181178	0.736115	XM_020086336.1;XM_020090881.1;XM_020095513.1;XM_020097799.1
GO:0006914	autophagy	BP	4	11	0.181178	0.736115	XM_020083505.1;XM_020090377.1;XM_020100495.1;XM_020100497.1
GO:0030203	glycosaminoglycan metabolic process	BP	4	11	0.181178	0.736115	XM_020086614.1;XM_020090214.1;XM_020091086.1;XM_020094954.1
GO:0043434	response to peptide hormone	BP	4	11	0.181178	0.736115	XM_020079770.1;XM_020090510.1;XM_020091130.1;XM_020097835.1
GO:1901652	response to peptide	BP	4	11	0.181178	0.736115	XM_020079770.1;XM_020090510.1;XM_020091130.1;XM_020097835.1
GO:0048762	mesenchymal cell differentiation	BP	9	31	0.182435	0.736115	XM_020091991.1;XM_020092151.1;XM_020092152.1;XM_020092780.1;XM_020096929.1;XM_020096931.1;XM_020096932.1;XM_020097943.1;XM_020108448.1
GO:0072527	pyrimidine-containing compound metabolic process	BP	9	31	0.182435	0.736115	XM_020081248.1;XM_020081929.1;XM_020090841.1;XM_020097292.1;XM_020098111.1;XM_020098113.1;XM_020107954.1;XM_020107955.1;XM_020110290.1
GO:0016903	oxidoreductase activity, acting on the aldehyde or oxo group of donors	MF	10	35	0.183485	0.787736	XM_020079259.1;XM_020080926.1;XM_020081127.1;XM_020088597.1;XM_020091758.1;XM_020093681.1;XM_020097273.1;XM_020099840.1;XM_020106545.1;XM_020107137.1
GO:0070647	protein modification by small protein conjugation or removal	BP	38	158	0.186205	0.736115	XM_020081442.1;XM_020082807.1;XM_020083949.1;XM_020088468.1;XM_020088470.1;XM_020088471.1;XM_020088501.1;XM_020088538.1;XM_020090258.1;XM_020092094.1;XM_020092238.1;XM_020094611.1;XM_020094857.1;XM_020095033.1;XM_020095035.1;XM_020095036.1;XM_020095037.1;XM_020095038.1;XM_020095042.1;XM_020097185.1;XM_020097738.1;XM_020097741.1;XM_020097958.1;XM_020098172.1;XM_020099497.1;XM_020099498.1;XM_020099…
GO:0006520	cellular amino acid metabolic process	BP	40	167	0.18644	0.736115	XM_020078403.1;XM_020078694.1;XM_020079547.1;XM_020080743.1;XM_020081586.1;XM_020082922.1;XM_020083126.1;XM_020084400.1;XM_020085146.1;XM_020085270.1;XM_020088436.1;XM_020088437.1;XM_020088837.1;XM_020089872.1;XM_020090229.1;XM_020090841.1;XM_020096305.1;XM_020096357.1;XM_020096902.1;XM_020097353.1;XM_020097354.1;XM_020097356.1;XM_020097475.1;XM_020097663.1;XM_020098283.1;XM_020099008.1;XM_020099…
GO:0034622	cellular macromolecular complex assembly	BP	27	109	0.186729	0.736115	XM_020079097.1;XM_020080045.1;XM_020080519.1;XM_020082802.1;XM_020083303.1;XM_020083304.1;XM_020084367.1;XM_020084368.1;XM_020084369.1;XM_020084692.1;XM_020085686.1;XM_020085835.1;XM_020086799.1;XM_020090377.1;XM_020091593.1;XM_020092578.1;XM_020094819.1;XM_020098377.1;XM_020099848.1;XM_020099987.1;XM_020102376.1;XM_020102920.1;XM_020104083.1;XM_020104084.1;XM_020110092.1;XM_020112032.1;XM_020113…
GO:0016614	oxidoreductase activity, acting on CH-OH group of donors	MF	26	104	0.186831	0.787736	XM_020078549.1;XM_020080353.1;XM_020080432.1;XM_020087984.1;XM_020087985.1;XM_020089068.1;XM_020089069.1;XM_020089171.1;XM_020089172.1;XM_020089316.1;XM_020090003.1;XM_020090119.1;XM_020090120.1;XM_020090229.1;XM_020094808.1;XM_020096486.1;XM_020100367.1;XM_020102142.1;XM_020102195.1;XM_020102825.1;XM_020104012.1;XM_020104014.1;XM_020104336.1;XM_020104337.1;XM_020104339.1;XM_020105335.1
GO:0006414	translational elongation	BP	5	15	0.187673	0.736115	XM_020091504.1;XM_020095570.1;XM_020106595.1;XM_020106596.1;XM_020106597.1
GO:0006865	amino acid transport	BP	5	15	0.187673	0.736115	XM_020090913.1;XM_020096388.1;XM_020096389.1;XM_020096390.1;XM_020096391.1
GO:0010038	response to metal ion	BP	5	15	0.187673	0.736115	XM_020089818.1;XM_020091869.1;XM_020091872.1;XM_020097853.1;XM_020106750.1
GO:0051129	negative regulation of cellular component organization	BP	7	23	0.188162	0.736115	XM_020082802.1;XM_020084367.1;XM_020084368.1;XM_020084369.1;XM_020092578.1;XM_020094382.1;XM_020095131.1
GO:0097190	apoptotic signaling pathway	BP	7	23	0.188162	0.736115	XM_020090432.1;XM_020095710.1;XM_020095711.1;XM_020095712.1;XM_020095808.1;XM_020104838.1;XM_020104839.1
GO:0070603	SWI/SNF superfamily-type complex	CC	4	11	0.188407	0.76861	XM_020080927.1;XM_020090591.1;XM_020101213.1;XM_020101214.1
GO:0009798	axis specification	BP	6	19	0.189195	0.736115	XM_020081751.1;XM_020090506.1;XM_020090507.1;XM_020090508.1;XM_020090509.1;XM_020106750.1
GO:0010639	negative regulation of organelle organization	BP	6	19	0.189195	0.736115	XM_020084367.1;XM_020084368.1;XM_020084369.1;XM_020092578.1;XM_020094382.1;XM_020095131.1
GO:0032880	regulation of protein localization	BP	6	19	0.189195	0.736115	XM_020080237.1;XM_020091744.1;XM_020095808.1;XM_020097958.1;XM_020098707.1;XM_020104148.1
GO:0070201	regulation of establishment of protein localization	BP	6	19	0.189195	0.736115	XM_020080237.1;XM_020091744.1;XM_020095808.1;XM_020097958.1;XM_020098707.1;XM_020104148.1
GO:0072331	signal transduction by p53 class mediator	BP	6	19	0.189195	0.736115	XM_020090432.1;XM_020095710.1;XM_020095711.1;XM_020095712.1;XM_020106609.1;XM_020109061.1
GO:0097193	intrinsic apoptotic signaling pathway	BP	6	19	0.189195	0.736115	XM_020090432.1;XM_020095710.1;XM_020095711.1;XM_020095712.1;XM_020104838.1;XM_020104839.1
GO:0008509	anion transmembrane transporter activity	MF	30	122	0.191685	0.787736	XM_020078436.1;XM_020078438.1;XM_020078439.1;XM_020078602.1;XM_020078795.1;XM_020079754.1;XM_020080312.1;XM_020080729.1;XM_020087309.1;XM_020087585.1;XM_020088825.1;XM_020090243.1;XM_020090913.1;XM_020093305.1;XM_020093563.1;XM_020094259.1;XM_020095687.1;XM_020096388.1;XM_020096389.1;XM_020096390.1;XM_020096391.1;XM_020096848.1;XM_020098074.1;XM_020101945.1;XM_020102957.1;XM_020102966.1;XM_020103…
GO:0009888	tissue development	BP	82	359	0.193471	0.736115	XM_020078599.1;XM_020079099.1;XM_020079100.1;XM_020079201.1;XM_020079846.1;XM_020080189.1;XM_020080193.1;XM_020080237.1;XM_020080539.1;XM_020081166.1;XM_020081241.1;XM_020081242.1;XM_020081243.1;XM_020081751.1;XM_020082284.1;XM_020082789.1;XM_020083304.1;XM_020083740.1;XM_020084654.1;XM_020084657.1;XM_020084913.1;XM_020085520.1;XM_020085812.1;XM_020086595.1;XM_020086596.1;XM_020086597.1;XM_020087…
GO:0001953	negative regulation of cell-matrix adhesion	BP	2	4	0.194521	0.736115	XM_020095510.1;XM_020095518.1
GO:0006083	acetate metabolic process	BP	2	4	0.194521	0.736115	XM_020097081.1;XM_020097770.1
GO:0006544	glycine metabolic process	BP	2	4	0.194521	0.736115	XM_020088837.1;XM_020099233.1
GO:0006555	methionine metabolic process	BP	2	4	0.194521	0.736115	XM_020099384.1;XM_020101188.1
GO:0006826	iron ion transport	BP	2	4	0.194521	0.736115	XM_020092611.1;XM_020099670.1
GO:0006997	nucleus organization	BP	2	4	0.194521	0.736115	XM_020090432.1;XM_020103661.1
GO:0007040	lysosome organization	BP	2	4	0.194521	0.736115	XM_020094723.1;XM_020094724.1
GO:0009086	methionine biosynthetic process	BP	2	4	0.194521	0.736115	XM_020099384.1;XM_020101188.1
GO:0010812	negative regulation of cell-substrate adhesion	BP	2	4	0.194521	0.736115	XM_020095510.1;XM_020095518.1
GO:0021780	glial cell fate specification	BP	2	4	0.194521	0.736115	XM_020084654.1;XM_020084657.1
GO:0021781	glial cell fate commitment	BP	2	4	0.194521	0.736115	XM_020084654.1;XM_020084657.1
GO:0030048	actin filament-based movement	BP	2	4	0.194521	0.736115	XM_020084913.1;XM_020097570.1
GO:0033275	actin-myosin filament sliding	BP	2	4	0.194521	0.736115	XM_020084913.1;XM_020097570.1
GO:0042350	GDP-L-fucose biosynthetic process	BP	2	4	0.194521	0.736115	XM_020102554.1;XM_020102825.1
GO:0043102	amino acid salvage	BP	2	4	0.194521	0.736115	XM_020099384.1;XM_020101188.1
GO:0043491	protein kinase B signaling	BP	2	4	0.194521	0.736115	XM_020095510.1;XM_020095518.1
GO:0046368	GDP-L-fucose metabolic process	BP	2	4	0.194521	0.736115	XM_020102554.1;XM_020102825.1
GO:0051896	regulation of protein kinase B signaling	BP	2	4	0.194521	0.736115	XM_020095510.1;XM_020095518.1
GO:0060856	establishment of blood-brain barrier	BP	2	4	0.194521	0.736115	XM_020091750.1;XM_020091751.1
GO:0060993	kidney morphogenesis	BP	2	4	0.194521	0.736115	XM_020101118.1;XM_020101119.1
GO:0070252	actin-mediated cell contraction	BP	2	4	0.194521	0.736115	XM_020084913.1;XM_020097570.1
GO:0071265	L-methionine biosynthetic process	BP	2	4	0.194521	0.736115	XM_020099384.1;XM_020101188.1
GO:0071267	L-methionine salvage	BP	2	4	0.194521	0.736115	XM_020099384.1;XM_020101188.1
GO:0080171	lytic vacuole organization	BP	2	4	0.194521	0.736115	XM_020094723.1;XM_020094724.1
GO:0031988	membrane-bounded vesicle	CC	52	219	0.195023	0.76861	XM_020078860.1;XM_020079579.1;XM_020080778.1;XM_020082244.1;XM_020082802.1;XM_020083949.1;XM_020084913.1;XM_020085655.1;XM_020085835.1;XM_020086595.1;XM_020086596.1;XM_020086597.1;XM_020087138.1;XM_020088420.1;XM_020088421.1;XM_020088424.1;XM_020088425.1;XM_020088426.1;XM_020091365.1;XM_020091970.1;XM_020092055.1;XM_020092326.1;XM_020092350.1;XM_020094819.1;XM_020094997.1;XM_020094998.1;XM_020095…
GO:0003899	DNA-directed RNA polymerase activity	MF	2	4	0.196415	0.787736	XM_020098474.1;XM_020098475.1
GO:0016748	succinyltransferase activity	MF	2	4	0.196415	0.787736	XM_020095998.1;XM_020095999.1
GO:0016749	N-succinyltransferase activity	MF	2	4	0.196415	0.787736	XM_020095998.1;XM_020095999.1
GO:0016831	carboxy-lyase activity	MF	2	4	0.196415	0.787736	XM_020078100.1;XM_020090214.1
GO:0003143	embryonic heart tube morphogenesis	BP	11	40	0.198158	0.736115	XM_020079099.1;XM_020079100.1;XM_020080237.1;XM_020082789.1;XM_020089996.1;XM_020090460.1;XM_020091086.1;XM_020097865.1;XM_020101118.1;XM_020101119.1;XM_020106750.1
GO:0035050	embryonic heart tube development	BP	11	40	0.198158	0.736115	XM_020079099.1;XM_020079100.1;XM_020080237.1;XM_020082789.1;XM_020089996.1;XM_020090460.1;XM_020091086.1;XM_020097865.1;XM_020101118.1;XM_020101119.1;XM_020106750.1
GO:0016604	nuclear body	CC	6	19	0.198732	0.76861	XM_020090432.1;XM_020095513.1;XM_020098109.1;XM_020098110.1;XM_020104838.1;XM_020104839.1
GO:0005884	actin filament	CC	2	4	0.199383	0.76861	XM_020084913.1;XM_020097570.1
GO:0006479	protein methylation	BP	10	36	0.203923	0.736115	XM_020086524.1;XM_020089511.1;XM_020092902.1;XM_020092903.1;XM_020092904.1;XM_020092905.1;XM_020092906.1;XM_020094498.1;XM_020102432.1;XM_020102433.1
GO:0031032	actomyosin structure organization	BP	10	36	0.203923	0.736115	XM_020084913.1;XM_020097550.1;XM_020097551.1;XM_020097552.1;XM_020097570.1;XM_020102221.1;XM_020102223.1;XM_020102225.1;XM_020102226.1;XR_002203172.1
GO:2000145	regulation of cell motility	BP	10	36	0.203923	0.736115	XM_020079846.1;XM_020080778.1;XM_020082802.1;XM_020088944.1;XM_020095510.1;XM_020095518.1;XM_020098352.1;XM_020102489.1;XM_020102490.1;XM_020102659.1
GO:0000187	activation of MAPK activity	BP	1	1	0.208856	0.736115	XM_020106609.1
GO:0000270	peptidoglycan metabolic process	BP	1	1	0.208856	0.736115	XM_020094954.1
GO:0000737	DNA catabolic process, endonucleolytic	BP	1	1	0.208856	0.736115	XM_020089481.1
GO:0001562	response to protozoan	BP	1	1	0.208856	0.736115	XM_020097513.1
GO:0001773	myeloid dendritic cell activation	BP	1	1	0.208856	0.736115	XM_020097513.1
GO:0001909	leukocyte mediated cytotoxicity	BP	1	1	0.208856	0.736115	XM_020099848.1
GO:0001954	positive regulation of cell-matrix adhesion	BP	1	1	0.208856	0.736115	XM_020082802.1
GO:0002028	regulation of sodium ion transport	BP	1	1	0.208856	0.736115	XM_020097958.1
GO:0002204	somatic recombination of immunoglobulin genes involved in immune response	BP	1	1	0.208856	0.736115	XM_020097513.1
GO:0002208	somatic diversification of immunoglobulins involved in immune response	BP	1	1	0.208856	0.736115	XM_020097513.1
GO:0002250	adaptive immune response	BP	1	1	0.208856	0.736115	XM_020097513.1
GO:0002263	cell activation involved in immune response	BP	1	1	0.208856	0.736115	XM_020097513.1
GO:0002285	lymphocyte activation involved in immune response	BP	1	1	0.208856	0.736115	XM_020097513.1
GO:0002286	T cell activation involved in immune response	BP	1	1	0.208856	0.736115	XM_020097513.1
GO:0002287	alpha-beta T cell activation involved in immune response	BP	1	1	0.208856	0.736115	XM_020097513.1
GO:0002292	T cell differentiation involved in immune response	BP	1	1	0.208856	0.736115	XM_020097513.1
GO:0002293	alpha-beta T cell differentiation involved in immune response	BP	1	1	0.208856	0.736115	XM_020097513.1
GO:0002294	CD4-positive, alpha-beta T cell differentiation involved in immune response	BP	1	1	0.208856	0.736115	XM_020097513.1
GO:0002295	T-helper cell lineage commitment	BP	1	1	0.208856	0.736115	XM_020097513.1
GO:0002360	T cell lineage commitment	BP	1	1	0.208856	0.736115	XM_020097513.1
GO:0002363	alpha-beta T cell lineage commitment	BP	1	1	0.208856	0.736115	XM_020097513.1
GO:0002366	leukocyte activation involved in immune response	BP	1	1	0.208856	0.736115	XM_020097513.1
GO:0002377	immunoglobulin production	BP	1	1	0.208856	0.736115	XM_020097513.1
GO:0002381	immunoglobulin production involved in immunoglobulin mediated immune response	BP	1	1	0.208856	0.736115	XM_020097513.1
GO:0002440	production of molecular mediator of immune response	BP	1	1	0.208856	0.736115	XM_020097513.1
GO:0002449	lymphocyte mediated immunity	BP	1	1	0.208856	0.736115	XM_020097513.1
GO:0002460	adaptive immune response based on somatic recombination of immune receptors built from immunoglobulin superfamily domains	BP	1	1	0.208856	0.736115	XM_020097513.1
GO:0002522	leukocyte migration involved in immune response	BP	1	1	0.208856	0.736115	XM_020087268.1
GO:0003373	dynamin polymerization involved in membrane fission	BP	1	1	0.208856	0.736115	XM_020079097.1
GO:0006359	regulation of transcription from RNA polymerase III promoter	BP	1	1	0.208856	0.736115	XM_020087496.1
GO:0006383	transcription from RNA polymerase III promoter	BP	1	1	0.208856	0.736115	XM_020087496.1
GO:0006547	histidine metabolic process	BP	1	1	0.208856	0.736115	XM_020079547.1
GO:0006787	porphyrin-containing compound catabolic process	BP	1	1	0.208856	0.736115	XM_020100189.1
GO:0006817	phosphate ion transport	BP	1	1	0.208856	0.736115	XM_020078795.1
GO:0006851	mitochondrial calcium ion transport	BP	1	1	0.208856	0.736115	XM_020102377.1
GO:0006893	Golgi to plasma membrane transport	BP	1	1	0.208856	0.736115	XM_020091744.1
GO:0006909	phagocytosis	BP	1	1	0.208856	0.736115	XM_020082802.1
GO:0006911	phagocytosis, engulfment	BP	1	1	0.208856	0.736115	XM_020082802.1
GO:0007041	lysosomal transport	BP	1	1	0.208856	0.736115	XM_020091887.1
GO:0007189	adenylate cyclase-activating G-protein coupled receptor signaling pathway	BP	1	1	0.208856	0.736115	XM_020097835.1
GO:0007292	female gamete generation	BP	1	1	0.208856	0.736115	XM_020094532.1
GO:0009070	serine family amino acid biosynthetic process	BP	1	1	0.208856	0.736115	XM_020103395.1
GO:0009409	response to cold	BP	1	1	0.208856	0.736115	XM_020092480.1
GO:0009895	negative regulation of catabolic process	BP	1	1	0.208856	0.736115	XM_020095131.1
GO:0009994	oocyte differentiation	BP	1	1	0.208856	0.736115	XM_020094532.1
GO:0010155	regulation of proton transport	BP	1	1	0.208856	0.736115	XM_020097958.1
GO:0010224	response to UV-B	BP	1	1	0.208856	0.736115	XM_020097853.1
GO:0010447	response to acidic pH	BP	1	1	0.208856	0.736115	XM_020097958.1
GO:0010560	positive regulation of glycoprotein biosynthetic process	BP	1	1	0.208856	0.736115	XM_020097958.1
GO:0010595	positive regulation of endothelial cell migration	BP	1	1	0.208856	0.736115	XM_020098352.1
GO:0010634	positive regulation of epithelial cell migration	BP	1	1	0.208856	0.736115	XM_020098352.1
GO:0010811	positive regulation of cell-substrate adhesion	BP	1	1	0.208856	0.736115	XM_020082802.1
GO:0010866	regulation of triglyceride biosynthetic process	BP	1	1	0.208856	0.736115	XM_020080354.1
GO:0014015	positive regulation of gliogenesis	BP	1	1	0.208856	0.736115	XM_020114003.1
GO:0014856	skeletal muscle cell proliferation	BP	1	1	0.208856	0.736115	XM_020084923.1
GO:0016064	immunoglobulin mediated immune response	BP	1	1	0.208856	0.736115	XM_020097513.1
GO:0016202	regulation of striated muscle tissue development	BP	1	1	0.208856	0.736115	XM_020083304.1
GO:0016445	somatic diversification of immunoglobulins	BP	1	1	0.208856	0.736115	XM_020097513.1
GO:0016447	somatic recombination of immunoglobulin gene segments	BP	1	1	0.208856	0.736115	XM_020097513.1
GO:0016572	histone phosphorylation	BP	1	1	0.208856	0.736115	XM_020091726.1
GO:0018023	peptidyl-lysine trimethylation	BP	1	1	0.208856	0.736115	XM_020094498.1
GO:0019321	pentose metabolic process	BP	1	1	0.208856	0.736115	XM_020091201.1
GO:0019344	cysteine biosynthetic process	BP	1	1	0.208856	0.736115	XM_020103395.1
GO:0019432	triglyceride biosynthetic process	BP	1	1	0.208856	0.736115	XM_020080354.1
GO:0019724	B cell mediated immunity	BP	1	1	0.208856	0.736115	XM_020097513.1
GO:0019933	cAMP-mediated signaling	BP	1	1	0.208856	0.736115	XM_020094532.1
GO:0021795	cerebral cortex cell migration	BP	1	1	0.208856	0.736115	XM_020082802.1
GO:0021826	substrate-independent telencephalic tangential migration	BP	1	1	0.208856	0.736115	XM_020082802.1
GO:0021843	substrate-independent telencephalic tangential interneuron migration	BP	1	1	0.208856	0.736115	XM_020082802.1
GO:0021885	forebrain cell migration	BP	1	1	0.208856	0.736115	XM_020082802.1
GO:0021987	cerebral cortex development	BP	1	1	0.208856	0.736115	XM_020082802.1
GO:0022029	telencephalon cell migration	BP	1	1	0.208856	0.736115	XM_020082802.1
GO:0030004	cellular monovalent inorganic cation homeostasis	BP	1	1	0.208856	0.736115	XM_020097958.1
GO:0030193	regulation of blood coagulation	BP	1	1	0.208856	0.736115	XM_020103392.1
GO:0030641	regulation of cellular pH	BP	1	1	0.208856	0.736115	XM_020097958.1
GO:0031330	negative regulation of cellular catabolic process	BP	1	1	0.208856	0.736115	XM_020095131.1
GO:0031577	spindle checkpoint	BP	1	1	0.208856	0.736115	XM_020095131.1
GO:0032415	regulation of sodium:proton antiporter activity	BP	1	1	0.208856	0.736115	XM_020097958.1
GO:0032434	regulation of proteasomal ubiquitin-dependent protein catabolic process	BP	1	1	0.208856	0.736115	XM_020095131.1
GO:0032435	negative regulation of proteasomal ubiquitin-dependent protein catabolic process	BP	1	1	0.208856	0.736115	XM_020095131.1
GO:0033015	tetrapyrrole catabolic process	BP	1	1	0.208856	0.736115	XM_020100189.1
GO:0033046	negative regulation of sister chromatid segregation	BP	1	1	0.208856	0.736115	XM_020095131.1
GO:0033048	negative regulation of mitotic sister chromatid segregation	BP	1	1	0.208856	0.736115	XM_020095131.1
GO:0034694	response to prostaglandin	BP	1	1	0.208856	0.736115	XM_020097835.1
GO:0034695	response to prostaglandin E	BP	1	1	0.208856	0.736115	XM_020097835.1
GO:0035404	histone-serine phosphorylation	BP	1	1	0.208856	0.736115	XM_020091726.1
GO:0035411	catenin import into nucleus	BP	1	1	0.208856	0.736115	XM_020080237.1
GO:0035412	regulation of catenin import into nucleus	BP	1	1	0.208856	0.736115	XM_020080237.1
GO:0035710	CD4-positive, alpha-beta T cell activation	BP	1	1	0.208856	0.736115	XM_020097513.1
GO:0036230	granulocyte activation	BP	1	1	0.208856	0.736115	XM_020089599.1
GO:0042093	T-helper cell differentiation	BP	1	1	0.208856	0.736115	XM_020097513.1
GO:0042177	negative regulation of protein catabolic process	BP	1	1	0.208856	0.736115	XM_020095131.1
GO:0042996	regulation of Golgi to plasma membrane protein transport	BP	1	1	0.208856	0.736115	XM_020091744.1
GO:0043001	Golgi to plasma membrane protein transport	BP	1	1	0.208856	0.736115	XM_020091744.1
GO:0043367	CD4-positive, alpha-beta T cell differentiation	BP	1	1	0.208856	0.736115	XM_020097513.1
GO:0043368	positive T cell selection	BP	1	1	0.208856	0.736115	XM_020097513.1
GO:0043369	CD4-positive or CD8-positive, alpha-beta T cell lineage commitment	BP	1	1	0.208856	0.736115	XM_020097513.1
GO:0043373	CD4-positive, alpha-beta T cell lineage commitment	BP	1	1	0.208856	0.736115	XM_020097513.1
GO:0043406	positive regulation of MAP kinase activity	BP	1	1	0.208856	0.736115	XM_020106609.1
GO:0043536	positive regulation of blood vessel endothelial cell migration	BP	1	1	0.208856	0.736115	XM_020098352.1
GO:0043949	regulation of cAMP-mediated signaling	BP	1	1	0.208856	0.736115	XM_020094532.1
GO:0045058	T cell selection	BP	1	1	0.208856	0.736115	XM_020097513.1
GO:0045687	positive regulation of glial cell differentiation	BP	1	1	0.208856	0.736115	XM_020114003.1
GO:0045785	positive regulation of cell adhesion	BP	1	1	0.208856	0.736115	XM_020082802.1
GO:0045839	negative regulation of mitotic nuclear division	BP	1	1	0.208856	0.736115	XM_020095131.1
GO:0045841	negative regulation of mitotic metaphase/anaphase transition	BP	1	1	0.208856	0.736115	XM_020095131.1
GO:0046460	neutral lipid biosynthetic process	BP	1	1	0.208856	0.736115	XM_020080354.1
GO:0046463	acylglycerol biosynthetic process	BP	1	1	0.208856	0.736115	XM_020080354.1
GO:0046631	alpha-beta T cell activation	BP	1	1	0.208856	0.736115	XM_020097513.1
GO:0046632	alpha-beta T cell differentiation	BP	1	1	0.208856	0.736115	XM_020097513.1
GO:0046890	regulation of lipid biosynthetic process	BP	1	1	0.208856	0.736115	XM_020080354.1
GO:0048477	oogenesis	BP	1	1	0.208856	0.736115	XM_020094532.1
GO:0048483	autonomic nervous system development	BP	1	1	0.208856	0.736115	XM_020104939.1
GO:0048485	sympathetic nervous system development	BP	1	1	0.208856	0.736115	XM_020104939.1
GO:0048599	oocyte development	BP	1	1	0.208856	0.736115	XM_020094532.1
GO:0048857	neural nucleus development	BP	1	1	0.208856	0.736115	XM_020102554.1
GO:0050849	negative regulation of calcium-mediated signaling	BP	1	1	0.208856	0.736115	XM_020097958.1
GO:0051187	cofactor catabolic process	BP	1	1	0.208856	0.736115	XM_020100189.1
GO:0051782	negative regulation of cell division	BP	1	1	0.208856	0.736115	XM_020095131.1
GO:0051784	negative regulation of nuclear division	BP	1	1	0.208856	0.736115	XM_020095131.1
GO:0051985	negative regulation of chromosome segregation	BP	1	1	0.208856	0.736115	XM_020095131.1
GO:0052803	imidazole-containing compound metabolic process	BP	1	1	0.208856	0.736115	XM_020079547.1
GO:0055088	lipid homeostasis	BP	1	1	0.208856	0.736115	XM_020096840.1
GO:0055090	acylglycerol homeostasis	BP	1	1	0.208856	0.736115	XM_020096840.1
GO:0060029	convergent extension involved in organogenesis	BP	1	1	0.208856	0.736115	XM_020090460.1
GO:0060281	regulation of oocyte development	BP	1	1	0.208856	0.736115	XM_020094532.1
GO:0060283	negative regulation of oocyte development	BP	1	1	0.208856	0.736115	XM_020094532.1
GO:0061041	regulation of wound healing	BP	1	1	0.208856	0.736115	XM_020103392.1
GO:0070542	response to fatty acid	BP	1	1	0.208856	0.736115	XM_020097835.1
GO:0071174	mitotic spindle checkpoint	BP	1	1	0.208856	0.736115	XM_020095131.1
GO:0071902	positive regulation of protein serine/threonine kinase activity	BP	1	1	0.208856	0.736115	XM_020106609.1
GO:0071907	determination of digestive tract left/right asymmetry	BP	1	1	0.208856	0.736115	XM_020083740.1
GO:0072102	glomerulus morphogenesis	BP	1	1	0.208856	0.736115	XM_020090460.1
GO:0072659	protein localization to plasma membrane	BP	1	1	0.208856	0.736115	XM_020091744.1
GO:0090002	establishment of protein localization to plasma membrane	BP	1	1	0.208856	0.736115	XM_020091744.1
GO:0090003	regulation of establishment of protein localization to plasma membrane	BP	1	1	0.208856	0.736115	XM_020091744.1
GO:0090148	membrane fission	BP	1	1	0.208856	0.736115	XM_020079097.1
GO:0090207	regulation of triglyceride metabolic process	BP	1	1	0.208856	0.736115	XM_020080354.1
GO:0090231	regulation of spindle checkpoint	BP	1	1	0.208856	0.736115	XM_020095131.1
GO:1900046	regulation of hemostasis	BP	1	1	0.208856	0.736115	XM_020103392.1
GO:1901532	regulation of hematopoietic progenitor cell differentiation	BP	1	1	0.208856	0.736115	XM_020100829.1
GO:1901533	negative regulation of hematopoietic progenitor cell differentiation	BP	1	1	0.208856	0.736115	XM_020100829.1
GO:1901654	response to ketone	BP	1	1	0.208856	0.736115	XM_020097835.1
GO:1901799	negative regulation of proteasomal protein catabolic process	BP	1	1	0.208856	0.736115	XM_020095131.1
GO:1901861	regulation of muscle tissue development	BP	1	1	0.208856	0.736115	XM_020083304.1
GO:1901976	regulation of cell cycle checkpoint	BP	1	1	0.208856	0.736115	XM_020095131.1
GO:1901988	negative regulation of cell cycle phase transition	BP	1	1	0.208856	0.736115	XM_020095131.1
GO:1901991	negative regulation of mitotic cell cycle phase transition	BP	1	1	0.208856	0.736115	XM_020095131.1
GO:1902100	negative regulation of metaphase/anaphase transition of cell cycle	BP	1	1	0.208856	0.736115	XM_020095131.1
GO:1902305	regulation of sodium ion transmembrane transport	BP	1	1	0.208856	0.736115	XM_020097958.1
GO:1903020	positive regulation of glycoprotein metabolic process	BP	1	1	0.208856	0.736115	XM_020097958.1
GO:1903051	negative regulation of proteolysis involved in cellular protein catabolic process	BP	1	1	0.208856	0.736115	XM_020095131.1
GO:1903076	regulation of protein localization to plasma membrane	BP	1	1	0.208856	0.736115	XM_020091744.1
GO:1903363	negative regulation of cellular protein catabolic process	BP	1	1	0.208856	0.736115	XM_020095131.1
GO:1903504	regulation of mitotic spindle checkpoint	BP	1	1	0.208856	0.736115	XM_020095131.1
GO:1903729	regulation of plasma membrane organization	BP	1	1	0.208856	0.736115	XM_020091744.1
GO:1904375	regulation of protein localization to cell periphery	BP	1	1	0.208856	0.736115	XM_020091744.1
GO:1990778	protein localization to cell periphery	BP	1	1	0.208856	0.736115	XM_020091744.1
GO:2000241	regulation of reproductive process	BP	1	1	0.208856	0.736115	XM_020094532.1
GO:2000242	negative regulation of reproductive process	BP	1	1	0.208856	0.736115	XM_020094532.1
GO:2000649	regulation of sodium ion transmembrane transporter activity	BP	1	1	0.208856	0.736115	XM_020097958.1
GO:2000816	negative regulation of mitotic sister chromatid separation	BP	1	1	0.208856	0.736115	XM_020095131.1
GO:0044265	cellular macromolecule catabolic process	BP	36	151	0.210053	0.73899	XM_020079455.1;XM_020080453.1;XM_020080979.1;XM_020081273.1;XM_020083949.1;XM_020086498.1;XM_020086499.1;XM_020086594.1;XM_020086680.1;XM_020087337.1;XM_020088538.1;XM_020088616.1;XM_020089140.1;XM_020089141.1;XM_020089481.1;XM_020090258.1;XM_020091431.1;XM_020093302.1;XM_020093768.1;XM_020095131.1;XM_020098165.1;XM_020101148.1;XM_020101306.1;XM_020101852.1;XM_020101853.1;XM_020101954.1;XM_020103…
GO:0000009	alpha-1,6-mannosyltransferase activity	MF	1	1	0.210063	0.787736	XM_020093295.1
GO:0004722	protein serine/threonine phosphatase activity	MF	1	1	0.210063	0.787736	XM_020095808.1
GO:0004731	purine-nucleoside phosphorylase activity	MF	1	1	0.210063	0.787736	XM_020101188.1
GO:0004779	sulfate adenylyltransferase activity	MF	1	1	0.210063	0.787736	XM_020096670.1
GO:0005237	inhibitory extracellular ligand-gated ion channel activity	MF	1	1	0.210063	0.787736	XM_020083796.1
GO:0008171	O-methyltransferase activity	MF	1	1	0.210063	0.787736	XM_020097799.1
GO:0008174	mRNA methyltransferase activity	MF	1	1	0.210063	0.787736	XM_020095513.1
GO:0015114	phosphate ion transmembrane transporter activity	MF	1	1	0.210063	0.787736	XM_020078795.1
GO:0016273	arginine N-methyltransferase activity	MF	1	1	0.210063	0.787736	XM_020102968.1
GO:0016411	acylglycerol O-acyltransferase activity	MF	1	1	0.210063	0.787736	XM_020093488.1
GO:0016418	S-acetyltransferase activity	MF	1	1	0.210063	0.787736	XM_020086239.1
GO:0016423	tRNA (guanine) methyltransferase activity	MF	1	1	0.210063	0.787736	XM_020086336.1
GO:0016427	tRNA (cytosine) methyltransferase activity	MF	1	1	0.210063	0.787736	XM_020090881.1
GO:0016641	oxidoreductase activity, acting on the CH-NH2 group of donors, oxygen as acceptor	MF	1	1	0.210063	0.787736	XM_020087226.1
GO:0016642	oxidoreductase activity, acting on the CH-NH2 group of donors, disulfide as acceptor	MF	1	1	0.210063	0.787736	XM_020099233.1
GO:0016841	ammonia-lyase activity	MF	1	1	0.210063	0.787736	XM_020079547.1
GO:0018024	histone-lysine N-methyltransferase activity	MF	1	1	0.210063	0.787736	XM_020094498.1
GO:0035254	glutamate receptor binding	MF	1	1	0.210063	0.787736	XM_020088092.1
GO:0035256	G-protein coupled glutamate receptor binding	MF	1	1	0.210063	0.787736	XM_020088092.1
GO:0042054	histone methyltransferase activity	MF	1	1	0.210063	0.787736	XM_020094498.1
GO:0042287	MHC protein binding	MF	1	1	0.210063	0.787736	XM_020099848.1
GO:0045502	dynein binding	MF	1	1	0.210063	0.787736	XM_020093361.1
GO:0051021	GDP-dissociation inhibitor binding	MF	1	1	0.210063	0.787736	XM_020082802.1
GO:0051731	polynucleotide 5'-hydroxyl-kinase activity	MF	1	1	0.210063	0.787736	XM_020080519.1
GO:0051732	polyribonucleotide kinase activity	MF	1	1	0.210063	0.787736	XM_020080519.1
GO:0051733	polydeoxyribonucleotide kinase activity	MF	1	1	0.210063	0.787736	XM_020080519.1
GO:0070569	uridylyltransferase activity	MF	1	1	0.210063	0.787736	XM_020082246.1
GO:0000781	chromosome, telomeric region	CC	1	1	0.211956	0.76861	XM_020083911.1
GO:0000782	telomere cap complex	CC	1	1	0.211956	0.76861	XM_020083911.1
GO:0000783	nuclear telomere cap complex	CC	1	1	0.211956	0.76861	XM_020083911.1
GO:0000784	nuclear chromosome, telomeric region	CC	1	1	0.211956	0.76861	XM_020083911.1
GO:0005778	peroxisomal membrane	CC	1	1	0.211956	0.76861	XM_020105303.1
GO:0005903	brush border	CC	1	1	0.211956	0.76861	XM_020089818.1
GO:0031231	intrinsic component of peroxisomal membrane	CC	1	1	0.211956	0.76861	XM_020105303.1
GO:0031903	microbody membrane	CC	1	1	0.211956	0.76861	XM_020105303.1
GO:0098862	cluster of actin-based cell projections	CC	1	1	0.211956	0.76861	XM_020089818.1
GO:0006629	lipid metabolic process	BP	56	242	0.21217	0.745089	XM_020078079.1;XM_020078566.1;XM_020078850.1;XM_020079249.1;XM_020079543.1;XM_020079588.1;XM_020079589.1;XM_020080353.1;XM_020080354.1;XM_020080663.1;XM_020080698.1;XM_020080790.1;XM_020082241.1;XM_020082242.1;XM_020082243.1;XM_020082317.1;XM_020082548.1;XM_020082802.1;XM_020083904.1;XM_020084307.1;XM_020088003.1;XM_020090003.1;XM_020090328.1;XM_020090330.1;XM_020090331.1;XM_020090425.1;XM_020090…
GO:0008015	blood circulation	BP	18	71	0.213706	0.746242	XM_020078472.1;XM_020078473.1;XM_020082772.1;XM_020083936.1;XM_020084793.1;XM_020084795.1;XM_020084822.1;XM_020087343.1;XM_020088588.1;XM_020088589.1;XM_020091365.1;XM_020092021.1;XM_020095934.1;XM_020096213.1;XM_020099050.1;XM_020102689.1;XM_020103259.1;XM_020104040.1
GO:0015698	inorganic anion transport	BP	18	71	0.213706	0.746242	XM_020078602.1;XM_020078795.1;XM_020083796.1;XM_020087585.1;XM_020093706.1;XM_020094259.1;XM_020096848.1;XM_020097013.1;XM_020097014.1;XM_020097015.1;XM_020097264.1;XM_020099204.1;XM_020099206.1;XM_020101945.1;XM_020103393.1;XM_020103394.1;XM_020106542.1;XM_020107379.1
GO:0016278	lysine N-methyltransferase activity	MF	9	32	0.214757	0.792948	XM_020086524.1;XM_020092902.1;XM_020092903.1;XM_020092904.1;XM_020092905.1;XM_020092906.1;XM_020094498.1;XM_020102432.1;XM_020102433.1
GO:0016279	protein-lysine N-methyltransferase activity	MF	9	32	0.214757	0.792948	XM_020086524.1;XM_020092902.1;XM_020092903.1;XM_020092904.1;XM_020092905.1;XM_020092906.1;XM_020094498.1;XM_020102432.1;XM_020102433.1
GO:0007186	G-protein coupled receptor signaling pathway	BP	52	224	0.214795	0.746242	XM_020078606.1;XM_020078718.1;XM_020079197.1;XM_020079840.1;XM_020080116.1;XM_020080834.1;XM_020081806.1;XM_020082772.1;XM_020083936.1;XM_020084122.1;XM_020084391.1;XM_020084591.1;XM_020084793.1;XM_020084795.1;XM_020084822.1;XM_020086001.1;XM_020086868.1;XM_020087343.1;XM_020088001.1;XM_020088002.1;XM_020088173.1;XM_020088177.1;XM_020088178.1;XM_020088588.1;XM_020088589.1;XM_020091130.1;XM_020091…
GO:0019953	sexual reproduction	BP	8	28	0.21539	0.746242	XM_020093697.1;XM_020093698.1;XM_020093699.1;XM_020094532.1;XM_020095710.1;XM_020095711.1;XM_020095712.1;XM_020105263.1
GO:0044703	multi-organism reproductive process	BP	8	28	0.21539	0.746242	XM_020093697.1;XM_020093698.1;XM_020093699.1;XM_020094532.1;XM_020095710.1;XM_020095711.1;XM_020095712.1;XM_020105263.1
GO:0044421	extracellular region part	CC	14	53	0.218193	0.76861	XM_020079846.1;XM_020083335.1;XM_020084913.1;XM_020085097.1;XM_020085106.1;XM_020085514.1;XM_020091592.1;XM_020093132.1;XM_020097570.1;XM_020097733.1;XM_020097754.1;XM_020105081.1;XM_020105626.1;XM_020107332.1
GO:0044430	cytoskeletal part	CC	37	154	0.218326	0.76861	XM_020078860.1;XM_020078882.1;XM_020079763.1;XM_020079917.1;XM_020080135.1;XM_020080136.1;XM_020080331.1;XM_020081008.1;XM_020082559.1;XM_020084913.1;XM_020085223.1;XM_020086067.1;XM_020086750.1;XM_020086751.1;XM_020086900.1;XM_020087120.1;XM_020088509.1;XM_020088713.1;XM_020089706.1;XM_020091726.1;XM_020097100.1;XM_020097271.1;XM_020097570.1;XM_020098324.1;XM_020099043.1;XM_020100730.1;XM_020102…
GO:0051276	chromosome organization	BP	44	188	0.219472	0.746242	XM_020081562.1;XM_020083618.1;XM_020083621.1;XM_020085567.1;XM_020085686.1;XM_020085835.1;XM_020086524.1;XM_020089784.1;XM_020089785.1;XM_020090591.1;XM_020091212.1;XM_020091213.1;XM_020091726.1;XM_020092066.1;XM_020092074.1;XM_020092902.1;XM_020092903.1;XM_020092904.1;XM_020092905.1;XM_020092906.1;XM_020093548.1;XM_020094268.1;XM_020094382.1;XM_020095131.1;XM_020097436.1;XM_020098186.1;XM_020098…
GO:0002684	positive regulation of immune system process	BP	7	24	0.220785	0.746242	XM_020081473.1;XM_020082802.1;XM_020083949.1;XM_020095808.1;XM_020102659.1;XM_020106270.1;XM_020106609.1
GO:0031982	vesicle	CC	53	226	0.221089	0.76861	XM_020078860.1;XM_020079097.1;XM_020079579.1;XM_020080778.1;XM_020082244.1;XM_020082802.1;XM_020083949.1;XM_020084913.1;XM_020085655.1;XM_020085835.1;XM_020086595.1;XM_020086596.1;XM_020086597.1;XM_020087138.1;XM_020088420.1;XM_020088421.1;XM_020088424.1;XM_020088425.1;XM_020088426.1;XM_020091365.1;XM_020091970.1;XM_020092055.1;XM_020092326.1;XM_020092350.1;XM_020094819.1;XM_020094997.1;XM_020094…
GO:0001944	vasculature development	BP	24	98	0.221443	0.746242	XM_020082406.1;XM_020083220.1;XM_020083333.1;XM_020083334.1;XM_020085812.1;XM_020090432.1;XM_020091592.1;XM_020092780.1;XM_020095710.1;XM_020095711.1;XM_020095712.1;XM_020095934.1;XM_020096213.1;XM_020097754.1;XM_020098268.1;XM_020103734.1;XM_020103735.1;XM_020103736.1;XM_020103861.1;XM_020103869.1;XM_020104040.1;XM_020107086.1;XM_020107087.1;XR_002202922.1
GO:0003159	morphogenesis of an endothelium	BP	3	8	0.222836	0.746242	XM_020097865.1;XM_020102489.1;XM_020102490.1
GO:0006338	chromatin remodeling	BP	3	8	0.222836	0.746242	XM_020090591.1;XM_020101213.1;XM_020101214.1
GO:0006354	DNA-templated transcription, elongation	BP	3	8	0.222836	0.746242	XM_020091212.1;XM_020091213.1;XM_020104413.1
GO:0006606	protein import into nucleus	BP	3	8	0.222836	0.746242	XM_020080237.1;XM_020095808.1;XM_020097958.1
GO:0009996	negative regulation of cell fate specification	BP	3	8	0.222836	0.746242	XM_020102329.1;XM_020102330.1;XM_020102331.1
GO:0010453	regulation of cell fate commitment	BP	3	8	0.222836	0.746242	XM_020102329.1;XM_020102330.1;XM_020102331.1
GO:0010454	negative regulation of cell fate commitment	BP	3	8	0.222836	0.746242	XM_020102329.1;XM_020102330.1;XM_020102331.1
GO:0017038	protein import	BP	3	8	0.222836	0.746242	XM_020080237.1;XM_020095808.1;XM_020097958.1
GO:0032845	negative regulation of homeostatic process	BP	3	8	0.222836	0.746242	XM_020079803.1;XM_020092239.1;XM_020094259.1
GO:0034504	protein localization to nucleus	BP	3	8	0.222836	0.746242	XM_020080237.1;XM_020095808.1;XM_020097958.1
GO:0042659	regulation of cell fate specification	BP	3	8	0.222836	0.746242	XM_020102329.1;XM_020102330.1;XM_020102331.1
GO:0043618	regulation of transcription from RNA polymerase II promoter in response to stress	BP	3	8	0.222836	0.746242	XM_020083949.1;XM_020106270.1;XM_020106609.1
GO:0043620	regulation of DNA-templated transcription in response to stress	BP	3	8	0.222836	0.746242	XM_020083949.1;XM_020106270.1;XM_020106609.1
GO:0044744	protein targeting to nucleus	BP	3	8	0.222836	0.746242	XM_020080237.1;XM_020095808.1;XM_020097958.1
GO:1902593	single-organism nuclear import	BP	3	8	0.222836	0.746242	XM_020080237.1;XM_020095808.1;XM_020097958.1
GO:1990399	epithelium regeneration	BP	3	8	0.222836	0.746242	XM_020087863.1;XM_020090603.1;XM_020104939.1
GO:0015293	symporter activity	MF	7	24	0.225316	0.81412	XM_020087585.1;XM_020096388.1;XM_020096389.1;XM_020096390.1;XM_020096391.1;XM_020096848.1;XM_020097698.1
GO:0015294	solute:cation symporter activity	MF	7	24	0.225316	0.81412	XM_020087585.1;XM_020096388.1;XM_020096389.1;XM_020096390.1;XM_020096391.1;XM_020096848.1;XM_020097698.1
GO:0002757	immune response-activating signal transduction	BP	6	20	0.225528	0.746242	XM_020081473.1;XM_020082802.1;XM_020083949.1;XM_020095808.1;XM_020106270.1;XM_020106609.1
GO:0010563	negative regulation of phosphorus metabolic process	BP	6	20	0.225528	0.746242	XM_020078410.1;XM_020088173.1;XM_020088177.1;XM_020088178.1;XM_020091183.1;XM_020097958.1
GO:0045936	negative regulation of phosphate metabolic process	BP	6	20	0.225528	0.746242	XM_020078410.1;XM_020088173.1;XM_020088177.1;XM_020088178.1;XM_020091183.1;XM_020097958.1
GO:0005506	iron ion binding	MF	3	8	0.225579	0.81412	XM_020079396.1;XM_020080219.1;XM_020089872.1
GO:0031974	membrane-enclosed lumen	CC	29	119	0.226147	0.76861	XM_020079160.1;XM_020079164.1;XM_020079165.1;XM_020079166.1;XM_020083911.1;XM_020083949.1;XM_020085835.1;XM_020090377.1;XM_020090432.1;XM_020091212.1;XM_020091213.1;XM_020092012.1;XM_020093355.1;XM_020094819.1;XM_020095513.1;XM_020095561.1;XM_020095808.1;XM_020098109.1;XM_020098110.1;XM_020098474.1;XM_020098475.1;XM_020098862.1;XM_020098867.1;XM_020104413.1;XM_020104838.1;XM_020104839.1;XM_020105…
GO:0001816	cytokine production	BP	5	16	0.228911	0.746242	XM_020081473.1;XM_020082802.1;XM_020089845.1;XM_020106270.1;XM_020106609.1
GO:0006206	pyrimidine nucleobase metabolic process	BP	5	16	0.228911	0.746242	XM_020097292.1;XM_020098111.1;XM_020098113.1;XM_020107954.1;XM_020107955.1
GO:0010001	glial cell differentiation	BP	5	16	0.228911	0.746242	XM_020079846.1;XM_020084654.1;XM_020084657.1;XM_020097505.1;XM_020114003.1
GO:0006171	cAMP biosynthetic process	BP	4	12	0.229372	0.746242	XM_020088173.1;XM_020088177.1;XM_020088178.1;XM_020091183.1
GO:0006874	cellular calcium ion homeostasis	BP	4	12	0.229372	0.746242	XM_020091183.1;XM_020092239.1;XM_020094259.1;XM_020098198.1
GO:0030177	positive regulation of Wnt signaling pathway	BP	4	12	0.229372	0.746242	XM_020099652.1;XM_020099919.1;XM_020099920.1;XM_020106609.1
GO:0030814	regulation of cAMP metabolic process	BP	4	12	0.229372	0.746242	XM_020088173.1;XM_020088177.1;XM_020088178.1;XM_020091183.1
GO:0030817	regulation of cAMP biosynthetic process	BP	4	12	0.229372	0.746242	XM_020088173.1;XM_020088177.1;XM_020088178.1;XM_020091183.1
GO:0031396	regulation of protein ubiquitination	BP	4	12	0.229372	0.746242	XM_020082807.1;XM_020090258.1;XM_020097958.1;XM_020106609.1
GO:0051345	positive regulation of hydrolase activity	BP	4	12	0.229372	0.746242	XM_020091130.1;XM_020101226.1;XM_020101227.1;XM_020101230.1
GO:0051693	actin filament capping	BP	4	12	0.229372	0.746242	XM_020084367.1;XM_020084368.1;XM_020084369.1;XM_020092578.1
GO:0055074	calcium ion homeostasis	BP	4	12	0.229372	0.746242	XM_020091183.1;XM_020092239.1;XM_020094259.1;XM_020098198.1
GO:0072503	cellular divalent inorganic cation homeostasis	BP	4	12	0.229372	0.746242	XM_020091183.1;XM_020092239.1;XM_020094259.1;XM_020098198.1
GO:0072507	divalent inorganic cation homeostasis	BP	4	12	0.229372	0.746242	XM_020091183.1;XM_020092239.1;XM_020094259.1;XM_020098198.1
GO:1903320	regulation of protein modification by small protein conjugation or removal	BP	4	12	0.229372	0.746242	XM_020082807.1;XM_020090258.1;XM_020097958.1;XM_020106609.1
GO:0008287	protein serine/threonine phosphatase complex	CC	3	8	0.229876	0.76861	XM_020080354.1;XM_020095808.1;XM_020100231.1
GO:0034708	methyltransferase complex	CC	3	8	0.229876	0.76861	XM_020090377.1;XM_020094819.1;XM_020095513.1
GO:0044455	mitochondrial membrane part	CC	3	8	0.229876	0.76861	XM_020090521.1;XM_020093690.1;XM_020094446.1
GO:1903293	phosphatase complex	CC	3	8	0.229876	0.76861	XM_020080354.1;XM_020095808.1;XM_020100231.1
GO:0048037	cofactor binding	MF	14	54	0.230327	0.815395	XM_020087226.1;XM_020087984.1;XM_020087985.1;XM_020090214.1;XM_020096486.1;XM_020098308.1;XM_020102554.1;XM_020102825.1;XM_020103827.1;XM_020104012.1;XM_020104014.1;XM_020104336.1;XM_020104337.1;XM_020104339.1
GO:0005911	cell-cell junction	CC	35	146	0.230519	0.76861	XM_020079666.1;XM_020080218.1;XM_020080841.1;XM_020080842.1;XM_020082192.1;XM_020082193.1;XM_020082259.1;XM_020083020.1;XM_020084596.1;XM_020085201.1;XM_020085626.1;XM_020085627.1;XM_020087927.1;XM_020088164.1;XM_020088172.1;XM_020089674.1;XM_020089989.1;XM_020089990.1;XM_020090030.1;XM_020091917.1;XM_020091918.1;XM_020094725.1;XM_020094976.1;XM_020095475.1;XM_020096968.1;XM_020096987.1;XM_020096…
GO:0007599	hemostasis	BP	10	37	0.230559	0.746242	XM_020082802.1;XM_020083333.1;XM_020083334.1;XM_020085835.1;XM_020088173.1;XM_020097835.1;XM_020097864.1;XM_020100829.1;XM_020101000.1;XM_020103392.1
GO:0009967	positive regulation of signal transduction	BP	10	37	0.230559	0.746242	XM_020079846.1;XM_020080139.1;XM_020080141.1;XM_020080142.1;XM_020088501.1;XM_020090432.1;XM_020099652.1;XM_020099919.1;XM_020099920.1;XM_020106609.1
GO:0023056	positive regulation of signaling	BP	10	37	0.230559	0.746242	XM_020079846.1;XM_020080139.1;XM_020080141.1;XM_020080142.1;XM_020088501.1;XM_020090432.1;XM_020099652.1;XM_020099919.1;XM_020099920.1;XM_020106609.1
GO:0044702	single organism reproductive process	BP	10	37	0.230559	0.746242	XM_020093697.1;XM_020093698.1;XM_020093699.1;XM_020094532.1;XM_020095710.1;XM_020095711.1;XM_020095712.1;XM_020104137.1;XM_020104138.1;XM_020105263.1
GO:0060341	regulation of cellular localization	BP	10	37	0.230559	0.746242	XM_020080237.1;XM_020091744.1;XM_020094259.1;XM_020095808.1;XM_020097958.1;XM_020098707.1;XM_020101226.1;XM_020101227.1;XM_020101230.1;XM_020104148.1
GO:0044271	cellular nitrogen compound biosynthetic process	BP	163	741	0.23269	0.751887	XM_020078403.1;XM_020078549.1;XM_020078858.1;XM_020078894.1;XM_020079630.1;XM_020079631.1;XM_020079632.1;XM_020079635.1;XM_020080206.1;XM_020080503.1;XM_020080610.1;XM_020080778.1;XM_020080875.1;XM_020081036.1;XM_020081248.1;XM_020081785.1;XM_020081846.1;XM_020081887.1;XM_020081929.1;XM_020083013.1;XM_020083126.1;XM_020083949.1;XM_020084463.1;XM_020084470.1;XM_020084738.1;XM_020084754.1;XM_020085…
GO:0004935	adrenergic receptor activity	MF	4	12	0.232717	0.815395	XM_020082772.1;XM_020083936.1;XM_020092021.1;XM_020100330.1
GO:0070739	protein-glutamic acid ligase activity	MF	4	12	0.232717	0.815395	XM_020078426.1;XM_020078427.1;XM_020099995.1;XM_020104592.1
GO:0016638	oxidoreductase activity, acting on the CH-NH2 group of donors	MF	5	16	0.232727	0.815395	XM_020080316.1;XM_020087226.1;XM_020098157.1;XM_020099233.1;XM_020109943.1
GO:0008227	G-protein coupled amine receptor activity	MF	10	37	0.236264	0.821789	XM_020082772.1;XM_020083936.1;XM_020084793.1;XM_020084795.1;XM_020084822.1;XM_020092021.1;XM_020097556.1;XM_020100312.1;XM_020100330.1;XM_020102689.1
GO:0031970	organelle envelope lumen	CC	4	12	0.237954	0.76861	XM_020079160.1;XM_020079164.1;XM_020079165.1;XM_020079166.1
GO:0030125	clathrin vesicle coat	CC	5	16	0.238701	0.76861	XM_020085655.1;XM_020091365.1;XM_020094997.1;XM_020094998.1;XM_020103004.1
GO:0051146	striated muscle cell differentiation	BP	12	46	0.239991	0.774191	XM_020080987.1;XM_020080988.1;XM_020080989.1;XM_020084913.1;XM_020084923.1;XM_020092645.1;XM_020094382.1;XM_020097570.1;XM_020105470.1;XM_020106550.1;XM_020107917.1;XR_002203621.1
GO:0005576	extracellular region	CC	14	54	0.240855	0.76861	XM_020079846.1;XM_020083335.1;XM_020084913.1;XM_020085097.1;XM_020085106.1;XM_020085514.1;XM_020091592.1;XM_020093132.1;XM_020097570.1;XM_020097733.1;XM_020097754.1;XM_020105081.1;XM_020105626.1;XM_020107332.1
GO:0043623	cellular protein complex assembly	BP	19	77	0.243587	0.784486	XM_020079097.1;XM_020082802.1;XM_020084367.1;XM_020084368.1;XM_020084369.1;XM_020084692.1;XM_020085686.1;XM_020086799.1;XM_020091593.1;XM_020092578.1;XM_020098377.1;XM_020099848.1;XM_020099987.1;XM_020102376.1;XM_020104083.1;XM_020104084.1;XM_020110092.1;XM_020112032.1;XM_020113430.1
GO:0008276	protein methyltransferase activity	MF	9	33	0.243974	0.8425	XM_020086524.1;XM_020092902.1;XM_020092903.1;XM_020092904.1;XM_020092905.1;XM_020092906.1;XM_020094498.1;XM_020102432.1;XM_020102433.1
GO:0002009	morphogenesis of an epithelium	BP	23	95	0.245961	0.790822	XM_020079099.1;XM_020079100.1;XM_020080237.1;XM_020081241.1;XM_020081242.1;XM_020081243.1;XM_020082789.1;XM_020083740.1;XM_020085812.1;XM_020087916.1;XM_020087917.1;XM_020088687.1;XM_020089996.1;XM_020090460.1;XM_020091086.1;XM_020092239.1;XM_020094600.1;XM_020097865.1;XM_020101118.1;XM_020101119.1;XM_020102489.1;XM_020102490.1;XM_020106750.1
GO:0007187	G-protein coupled receptor signaling pathway, coupled to cyclic nucleotide second messenger	BP	7	25	0.255206	0.81649	XM_020078606.1;XM_020082772.1;XM_020084793.1;XM_020084795.1;XM_020086868.1;XM_020091130.1;XM_020097835.1
GO:0022618	ribonucleoprotein complex assembly	BP	7	25	0.255206	0.81649	XM_020080045.1;XM_020080519.1;XM_020083303.1;XM_020083304.1;XM_020090377.1;XM_020094819.1;XM_020102920.1
GO:0071826	ribonucleoprotein complex subunit organization	BP	7	25	0.255206	0.81649	XM_020080045.1;XM_020080519.1;XM_020083303.1;XM_020083304.1;XM_020090377.1;XM_020094819.1;XM_020102920.1
GO:0051270	regulation of cellular component movement	BP	10	38	0.258412	0.822575	XM_020079846.1;XM_020080778.1;XM_020082802.1;XM_020088944.1;XM_020095510.1;XM_020095518.1;XM_020098352.1;XM_020102489.1;XM_020102490.1;XM_020102659.1
GO:0007417	central nervous system development	BP	36	155	0.263021	0.822575	XM_020079828.1;XM_020079829.1;XM_020079830.1;XM_020079832.1;XM_020079833.1;XM_020079834.1;XM_020079835.1;XM_020079846.1;XM_020080541.1;XM_020082509.1;XM_020082802.1;XM_020084654.1;XM_020084657.1;XM_020087587.1;XM_020087589.1;XM_020087590.1;XM_020088478.1;XM_020088557.1;XM_020089611.1;XM_020094382.1;XM_020094532.1;XM_020094724.1;XM_020094918.1;XM_020098206.1;XM_020100522.1;XM_020100556.1;XM_020101…
GO:0015291	secondary active transmembrane transporter activity	MF	30	127	0.263879	0.904729	XM_020078436.1;XM_020078438.1;XM_020078439.1;XM_020079463.1;XM_020080729.1;XM_020080827.1;XM_020083605.1;XM_020083607.1;XM_020083608.1;XM_020086419.1;XM_020086978.1;XM_020087309.1;XM_020087585.1;XM_020090243.1;XM_020096388.1;XM_020096389.1;XM_020096390.1;XM_020096391.1;XM_020096848.1;XM_020097698.1;XM_020098074.1;XM_020100623.1;XM_020101021.1;XM_020101588.1;XM_020102238.1;XM_020104439.1;XM_020105…
GO:0003012	muscle system process	BP	12	47	0.265275	0.822575	XM_020079099.1;XM_020079100.1;XM_020083936.1;XM_020084793.1;XM_020084795.1;XM_020084913.1;XM_020088945.1;XM_020092021.1;XM_020095985.1;XM_020097570.1;XM_020098862.1;XM_020098867.1
GO:0006952	defense response	BP	12	47	0.265275	0.822575	XM_020081473.1;XM_020082802.1;XM_020083949.1;XM_020085514.1;XM_020091130.1;XM_020095808.1;XM_020097754.1;XM_020099050.1;XM_020099497.1;XM_020099498.1;XM_020106270.1;XM_020106609.1
GO:0031099	regeneration	BP	12	47	0.265275	0.822575	XM_020081166.1;XM_020082284.1;XM_020085520.1;XM_020087863.1;XM_020090603.1;XM_020091917.1;XM_020091918.1;XM_020092239.1;XM_020095934.1;XM_020096213.1;XM_020104145.1;XM_020104939.1
GO:0009410	response to xenobiotic stimulus	BP	5	17	0.272419	0.822575	XM_020082676.1;XM_020084284.1;XM_020087448.1;XM_020090231.1;XM_020103220.1
GO:0042063	gliogenesis	BP	5	17	0.272419	0.822575	XM_020079846.1;XM_020084654.1;XM_020084657.1;XM_020097505.1;XM_020114003.1
GO:0043648	dicarboxylic acid metabolic process	BP	5	17	0.272419	0.822575	XM_020079547.1;XM_020089872.1;XM_020090119.1;XM_020090120.1;XM_020099840.1
GO:0048871	multicellular organismal homeostasis	BP	5	17	0.272419	0.822575	XM_020082802.1;XM_020095710.1;XM_020095711.1;XM_020095712.1;XM_020102659.1
GO:0050658	RNA transport	BP	5	17	0.272419	0.822575	XM_020091212.1;XM_020091213.1;XM_020103675.1;XM_020103793.1;XM_020104413.1
GO:0050900	leukocyte migration	BP	5	17	0.272419	0.822575	XM_020082802.1;XM_020087268.1;XM_020094724.1;XM_020102659.1;XM_020106721.1
GO:0051236	establishment of RNA localization	BP	5	17	0.272419	0.822575	XM_020091212.1;XM_020091213.1;XM_020103675.1;XM_020103793.1;XM_020104413.1
GO:0048878	chemical homeostasis	BP	18	74	0.272726	0.822575	XM_020079396.1;XM_020080219.1;XM_020082886.1;XM_020091183.1;XM_020092239.1;XM_020093251.1;XM_020094259.1;XM_020096840.1;XM_020097958.1;XM_020098198.1;XM_020100623.1;XM_020103220.1;XM_020103859.1;XM_020104646.1;XM_020104838.1;XM_020104839.1;XM_020105328.1;XR_002202998.1
GO:0065003	macromolecular complex assembly	BP	48	211	0.27506	0.822575	XM_020078883.1;XM_020079097.1;XM_020079398.1;XM_020079399.1;XM_020080045.1;XM_020080519.1;XM_020080690.1;XM_020080691.1;XM_020080693.1;XM_020082802.1;XM_020083303.1;XM_020083304.1;XM_020084367.1;XM_020084368.1;XM_020084369.1;XM_020084692.1;XM_020085686.1;XM_020085835.1;XM_020086799.1;XM_020089361.1;XM_020089362.1;XM_020090377.1;XM_020091593.1;XM_020092578.1;XM_020094819.1;XM_020095710.1;XM_020095…
GO:0001525	angiogenesis	BP	11	43	0.275886	0.822575	XM_020082406.1;XM_020083220.1;XM_020083333.1;XM_020083334.1;XM_020090432.1;XM_020095710.1;XM_020095711.1;XM_020095712.1;XM_020097754.1;XM_020104040.1;XR_002202922.1
GO:0006650	glycerophospholipid metabolic process	BP	11	43	0.275886	0.822575	XM_020084307.1;XM_020093300.1;XM_020093301.1;XM_020093302.1;XM_020095510.1;XM_020095518.1;XM_020100937.1;XM_020101954.1;XM_020106721.1;XM_020107883.1;XR_002203304.1
GO:0042246	tissue regeneration	BP	11	43	0.275886	0.822575	XM_020081166.1;XM_020085520.1;XM_020087863.1;XM_020090603.1;XM_020091917.1;XM_020091918.1;XM_020092239.1;XM_020095934.1;XM_020096213.1;XM_020104145.1;XM_020104939.1
GO:0044092	negative regulation of molecular function	BP	13	52	0.279983	0.822575	XM_020078410.1;XM_020081627.1;XM_020083033.1;XM_020086614.1;XM_020089845.1;XM_020092329.1;XM_020096747.1;XM_020096748.1;XM_020097958.1;XM_020104107.1;XM_020104838.1;XM_020104839.1;XM_020107006.1
GO:0006220	pyrimidine nucleotide metabolic process	BP	4	13	0.28022	0.822575	XM_020081248.1;XM_020081929.1;XM_020090841.1;XM_020110290.1
GO:0007626	locomotory behavior	BP	4	13	0.28022	0.822575	XM_020078436.1;XM_020078438.1;XM_020078439.1;XM_020101251.1
GO:0030042	actin filament depolymerization	BP	4	13	0.28022	0.822575	XM_020084367.1;XM_020084368.1;XM_020084369.1;XM_020092578.1
GO:0030834	regulation of actin filament depolymerization	BP	4	13	0.28022	0.822575	XM_020084367.1;XM_020084368.1;XM_020084369.1;XM_020092578.1
GO:0030835	negative regulation of actin filament depolymerization	BP	4	13	0.28022	0.822575	XM_020084367.1;XM_020084368.1;XM_020084369.1;XM_020092578.1
GO:0030837	negative regulation of actin filament polymerization	BP	4	13	0.28022	0.822575	XM_020084367.1;XM_020084368.1;XM_020084369.1;XM_020092578.1
GO:0031329	regulation of cellular catabolic process	BP	4	13	0.28022	0.822575	XM_020090377.1;XM_020095131.1;XM_020100495.1;XM_020100497.1
GO:0031333	negative regulation of protein complex assembly	BP	4	13	0.28022	0.822575	XM_020084367.1;XM_020084368.1;XM_020084369.1;XM_020092578.1
GO:0032272	negative regulation of protein polymerization	BP	4	13	0.28022	0.822575	XM_020084367.1;XM_020084368.1;XM_020084369.1;XM_020092578.1
GO:0043094	cellular metabolic compound salvage	BP	4	13	0.28022	0.822575	XM_020078858.1;XM_020081036.1;XM_020099384.1;XM_020101188.1
GO:0043242	negative regulation of protein complex disassembly	BP	4	13	0.28022	0.822575	XM_020084367.1;XM_020084368.1;XM_020084369.1;XM_020092578.1
GO:0050817	coagulation	BP	4	13	0.28022	0.822575	XM_020083333.1;XM_020083334.1;XM_020092652.1;XM_020103392.1
GO:0051240	positive regulation of multicellular organismal process	BP	4	13	0.28022	0.822575	XM_020081473.1;XM_020098352.1;XM_020106609.1;XM_020114003.1
GO:0051261	protein depolymerization	BP	4	13	0.28022	0.822575	XM_020084367.1;XM_020084368.1;XM_020084369.1;XM_020092578.1
GO:1901879	regulation of protein depolymerization	BP	4	13	0.28022	0.822575	XM_020084367.1;XM_020084368.1;XM_020084369.1;XM_020092578.1
GO:1901880	negative regulation of protein depolymerization	BP	4	13	0.28022	0.822575	XM_020084367.1;XM_020084368.1;XM_020084369.1;XM_020092578.1
GO:0006839	mitochondrial transport	BP	2	5	0.280935	0.822575	XM_020095808.1;XM_020102377.1
GO:0010596	negative regulation of endothelial cell migration	BP	2	5	0.280935	0.822575	XM_020102489.1;XM_020102490.1
GO:0010633	negative regulation of epithelial cell migration	BP	2	5	0.280935	0.822575	XM_020102489.1;XM_020102490.1
GO:0031056	regulation of histone modification	BP	2	5	0.280935	0.822575	XM_020094382.1;XM_020097436.1
GO:0035567	non-canonical Wnt signaling pathway	BP	2	5	0.280935	0.822575	XM_020082802.1;XM_020092239.1
GO:0043900	regulation of multi-organism process	BP	2	5	0.280935	0.822575	XM_020082802.1;XM_020094532.1
GO:0048520	positive regulation of behavior	BP	2	5	0.280935	0.822575	XM_020082802.1;XM_020102659.1
GO:0048565	digestive tract development	BP	2	5	0.280935	0.822575	XM_020083740.1;XM_020104939.1
GO:0050921	positive regulation of chemotaxis	BP	2	5	0.280935	0.822575	XM_020082802.1;XM_020102659.1
GO:0055123	digestive system development	BP	2	5	0.280935	0.822575	XM_020083740.1;XM_020104939.1
GO:0071375	cellular response to peptide hormone stimulus	BP	2	5	0.280935	0.822575	XM_020079770.1;XM_020090510.1
GO:0071417	cellular response to organonitrogen compound	BP	2	5	0.280935	0.822575	XM_020079770.1;XM_020090510.1
GO:1901653	cellular response to peptide	BP	2	5	0.280935	0.822575	XM_020079770.1;XM_020090510.1
GO:1902275	regulation of chromatin organization	BP	2	5	0.280935	0.822575	XM_020094382.1;XM_020097436.1
GO:1903308	regulation of chromatin modification	BP	2	5	0.280935	0.822575	XM_020094382.1;XM_020097436.1
GO:0035295	tube development	BP	21	88	0.282451	0.822575	XM_020079099.1;XM_020079100.1;XM_020080237.1;XM_020082789.1;XM_020083740.1;XM_020084654.1;XM_020084657.1;XM_020085097.1;XM_020085106.1;XM_020085686.1;XM_020088557.1;XM_020089102.1;XM_020089996.1;XM_020090460.1;XM_020091086.1;XM_020097865.1;XM_020101118.1;XM_020101119.1;XM_020101355.1;XM_020104939.1;XM_020106750.1
GO:0006644	phospholipid metabolic process	BP	17	70	0.282999	0.822575	XM_020082317.1;XM_020082548.1;XM_020082802.1;XM_020084307.1;XM_020093300.1;XM_020093301.1;XM_020093302.1;XM_020094438.1;XM_020095510.1;XM_020095518.1;XM_020095934.1;XM_020096213.1;XM_020100937.1;XM_020101954.1;XM_020106721.1;XM_020107883.1;XR_002203304.1
GO:0051049	regulation of transport	BP	17	70	0.282999	0.822575	XM_020080237.1;XM_020082802.1;XM_020083057.1;XM_020088588.1;XM_020088589.1;XM_020091744.1;XM_020094259.1;XM_020095808.1;XM_020097958.1;XM_020098707.1;XM_020101226.1;XM_020101227.1;XM_020101230.1;XM_020101945.1;XM_020104148.1;XM_020106542.1;XM_020107379.1
GO:0005048	signal sequence binding	MF	2	5	0.283431	0.942557	XM_020083130.1;XM_020083907.1
GO:0008483	transaminase activity	MF	2	5	0.283431	0.942557	XM_020098880.1;XM_020108269.1
GO:0016706	oxidoreductase activity, acting on paired donors, with incorporation or reduction of molecular oxygen, 2-oxoglutarate as one donor, and incorporation of one atom each of oxygen into both donors	MF	2	5	0.283431	0.942557	XM_020087665.1;XM_020087666.1
GO:0070815	peptidyl-lysine 5-dioxygenase activity	MF	2	5	0.283431	0.942557	XM_020087665.1;XM_020087666.1
GO:0000075	cell cycle checkpoint	BP	3	9	0.285404	0.822575	XM_020080206.1;XM_020091726.1;XM_020095131.1
GO:0000087	mitotic M phase	BP	3	9	0.285404	0.822575	XM_020099043.1;XM_020102502.1;XM_020106609.1
GO:0000279	M phase	BP	3	9	0.285404	0.822575	XM_020099043.1;XM_020102502.1;XM_020106609.1
GO:0001818	negative regulation of cytokine production	BP	3	9	0.285404	0.822575	XM_020082802.1;XM_020106270.1;XM_020106609.1
GO:0006405	RNA export from nucleus	BP	3	9	0.285404	0.822575	XM_020091212.1;XM_020091213.1;XM_020104413.1
GO:0009066	aspartate family amino acid metabolic process	BP	3	9	0.285404	0.822575	XM_020099384.1;XM_020099734.1;XM_020101188.1
GO:0009226	nucleotide-sugar biosynthetic process	BP	3	9	0.285404	0.822575	XM_020090214.1;XM_020102554.1;XM_020102825.1
GO:0015696	ammonium transport	BP	3	9	0.285404	0.822575	XM_020084533.1;XM_020086568.1;XM_020097676.1
GO:0038093	Fc receptor signaling pathway	BP	3	9	0.285404	0.822575	XM_020082802.1;XM_020095808.1;XM_020106609.1
GO:0051168	nuclear export	BP	3	9	0.285404	0.822575	XM_020091212.1;XM_020091213.1;XM_020104413.1
GO:0051170	nuclear import	BP	3	9	0.285404	0.822575	XM_020080237.1;XM_020095808.1;XM_020097958.1
GO:0098763	mitotic cell cycle phase	BP	3	9	0.285404	0.822575	XM_020099043.1;XM_020102502.1;XM_020106609.1
GO:2001233	regulation of apoptotic signaling pathway	BP	3	9	0.285404	0.822575	XM_020095808.1;XM_020104838.1;XM_020104839.1
GO:0019220	regulation of phosphate metabolic process	BP	35	152	0.285487	0.822575	XM_020078410.1;XM_020080778.1;XM_020082241.1;XM_020082242.1;XM_020082243.1;XM_020082802.1;XM_020087444.1;XM_020087445.1;XM_020088173.1;XM_020088177.1;XM_020088178.1;XM_020088501.1;XM_020088619.1;XM_020089433.1;XM_020089434.1;XM_020090432.1;XM_020091130.1;XM_020091183.1;XM_020091861.1;XM_020091862.1;XM_020091863.1;XM_020093831.1;XM_020093832.1;XM_020096034.1;XM_020097958.1;XM_020098198.1;XM_020098…
GO:0051174	regulation of phosphorus metabolic process	BP	35	152	0.285487	0.822575	XM_020078410.1;XM_020080778.1;XM_020082241.1;XM_020082242.1;XM_020082243.1;XM_020082802.1;XM_020087444.1;XM_020087445.1;XM_020088173.1;XM_020088177.1;XM_020088178.1;XM_020088501.1;XM_020088619.1;XM_020089433.1;XM_020089434.1;XM_020090432.1;XM_020091130.1;XM_020091183.1;XM_020091861.1;XM_020091862.1;XM_020091863.1;XM_020093831.1;XM_020093832.1;XM_020096034.1;XM_020097958.1;XM_020098198.1;XM_020098…
GO:0034518	RNA cap binding complex	CC	2	5	0.287347	0.871186	XM_020103793.1;XM_020107884.1
GO:1990204	oxidoreductase complex	CC	2	5	0.287347	0.871186	XM_020090742.1;XM_020097682.1
GO:0006812	cation transport	BP	100	454	0.28775	0.827866	XM_020078678.1;XM_020078799.1;XM_020078883.1;XM_020079211.1;XM_020079398.1;XM_020079399.1;XM_020079630.1;XM_020079631.1;XM_020079632.1;XM_020079635.1;XM_020079789.1;XM_020079882.1;XM_020079987.1;XM_020080113.1;XM_020080114.1;XM_020080115.1;XM_020080224.1;XM_020080377.1;XM_020080803.1;XM_020080878.1;XM_020082469.1;XM_020082676.1;XM_020083447.1;XM_020084517.1;XM_020084533.1;XM_020085423.1;XM_020085…
GO:0005242	inward rectifier potassium channel activity	MF	3	9	0.288658	0.942557	XM_020085423.1;XM_020089643.1;XM_020094295.1
GO:0005249	voltage-gated potassium channel activity	MF	3	9	0.288658	0.942557	XM_020085423.1;XM_020089643.1;XM_020094295.1
GO:0051213	dioxygenase activity	MF	3	9	0.288658	0.942557	XM_020087665.1;XM_020087666.1;XM_020099008.1
GO:0031981	nuclear lumen	CC	25	105	0.289057	0.871186	XM_020083911.1;XM_020083949.1;XM_020085835.1;XM_020090377.1;XM_020090432.1;XM_020091212.1;XM_020091213.1;XM_020092012.1;XM_020093355.1;XM_020094819.1;XM_020095513.1;XM_020095561.1;XM_020095808.1;XM_020098109.1;XM_020098110.1;XM_020098474.1;XM_020098475.1;XM_020098862.1;XM_020098867.1;XM_020104413.1;XM_020104838.1;XM_020104839.1;XM_020105470.1;XM_020106270.1;XM_020106609.1
GO:0070013	intracellular organelle lumen	CC	25	105	0.289057	0.871186	XM_020083911.1;XM_020083949.1;XM_020085835.1;XM_020090377.1;XM_020090432.1;XM_020091212.1;XM_020091213.1;XM_020092012.1;XM_020093355.1;XM_020094819.1;XM_020095513.1;XM_020095561.1;XM_020095808.1;XM_020098109.1;XM_020098110.1;XM_020098474.1;XM_020098475.1;XM_020098862.1;XM_020098867.1;XM_020104413.1;XM_020104838.1;XM_020104839.1;XM_020105470.1;XM_020106270.1;XM_020106609.1
GO:1903522	regulation of blood circulation	BP	12	48	0.291398	0.837122	XM_020078472.1;XM_020078473.1;XM_020082772.1;XM_020083936.1;XM_020087343.1;XM_020088588.1;XM_020088589.1;XM_020092021.1;XM_020095934.1;XM_020096213.1;XM_020103259.1;XM_020104040.1
GO:0051259	protein oligomerization	BP	20	84	0.292701	0.839623	XM_020078883.1;XM_020079398.1;XM_020079399.1;XM_020080690.1;XM_020080691.1;XM_020080693.1;XM_020089361.1;XM_020089362.1;XM_020095710.1;XM_020095711.1;XM_020095712.1;XM_020096385.1;XM_020096387.1;XM_020096577.1;XM_020096578.1;XM_020096843.1;XM_020096844.1;XM_020097670.1;XM_020099390.1;XM_020103624.1
GO:0035239	tube morphogenesis	BP	14	57	0.293324	0.84017	XM_020079099.1;XM_020079100.1;XM_020080237.1;XM_020082789.1;XM_020083740.1;XM_020085097.1;XM_020085106.1;XM_020089996.1;XM_020090460.1;XM_020091086.1;XM_020097865.1;XM_020101118.1;XM_020101119.1;XM_020106750.1
GO:0044802	single-organism membrane organization	BP	16	66	0.293903	0.840589	XM_020079097.1;XM_020082802.1;XM_020082886.1;XM_020083907.1;XM_020091504.1;XM_020091744.1;XM_020095685.1;XM_020095686.1;XM_020095808.1;XM_020096393.1;XM_020096395.1;XM_020096828.1;XM_020101275.1;XM_020102502.1;XM_020106609.1;XM_020107917.1
GO:0031399	regulation of protein modification process	BP	30	130	0.299784	0.850724	XM_020078410.1;XM_020080354.1;XM_020080778.1;XM_020082802.1;XM_020082807.1;XM_020087444.1;XM_020087445.1;XM_020088501.1;XM_020088619.1;XM_020089433.1;XM_020089434.1;XM_020090258.1;XM_020090432.1;XM_020091130.1;XM_020091861.1;XM_020091862.1;XM_020091863.1;XM_020093831.1;XM_020093832.1;XM_020094382.1;XM_020097436.1;XM_020097958.1;XM_020098198.1;XM_020098862.1;XM_020098867.1;XM_020102489.1;XM_020102…
GO:0002253	activation of immune response	BP	6	22	0.303677	0.850724	XM_020081473.1;XM_020082802.1;XM_020083949.1;XM_020095808.1;XM_020106270.1;XM_020106609.1
GO:0031347	regulation of defense response	BP	6	22	0.303677	0.850724	XM_020081473.1;XM_020082802.1;XM_020083949.1;XM_020095808.1;XM_020106270.1;XM_020106609.1
GO:0050778	positive regulation of immune response	BP	6	22	0.303677	0.850724	XM_020081473.1;XM_020082802.1;XM_020083949.1;XM_020095808.1;XM_020106270.1;XM_020106609.1
GO:0052547	regulation of peptidase activity	BP	11	44	0.303689	0.850724	XM_020081627.1;XM_020083033.1;XM_020086614.1;XM_020092329.1;XM_020096747.1;XM_020096748.1;XM_020101226.1;XM_020101227.1;XM_020101230.1;XM_020104107.1;XM_020107006.1
GO:0019203	carbohydrate phosphatase activity	MF	6	22	0.308742	0.986273	XM_020086796.1;XM_020086797.1;XM_020086798.1;XM_020089870.1;XM_020096107.1;XM_020096108.1
GO:0050308	sugar-phosphatase activity	MF	6	22	0.308742	0.986273	XM_020086796.1;XM_020086797.1;XM_020086798.1;XM_020089870.1;XM_020096107.1;XM_020096108.1
GO:0008194	UDP-glycosyltransferase activity	MF	11	44	0.310768	0.986273	XM_020087788.1;XM_020091086.1;XM_020091785.1;XM_020092818.1;XM_020094802.1;XM_020095558.1;XM_020095559.1;XM_020096917.1;XM_020103376.1;XM_020106199.1;XM_020106200.1
GO:0016866	intramolecular transferase activity	MF	11	44	0.310768	0.986273	XM_020078399.1;XM_020078400.1;XM_020081574.1;XM_020082714.1;XM_020082715.1;XM_020082716.1;XM_020089155.1;XM_020091993.1;XM_020098311.1;XM_020106523.1;XM_020106524.1
GO:1901576	organic substance biosynthetic process	BP	270	1259	0.312274	0.850724	XM_020078403.1;XM_020078549.1;XM_020078670.1;XM_020078682.1;XM_020078683.1;XM_020078858.1;XM_020078894.1;XM_020078924.1;XM_020079302.1;XM_020079417.1;XM_020079418.1;XM_020079579.1;XM_020079630.1;XM_020079631.1;XM_020079632.1;XM_020079635.1;XM_020080206.1;XM_020080354.1;XM_020080610.1;XM_020080663.1;XM_020080778.1;XM_020080875.1;XM_020081036.1;XM_020081090.1;XM_020081248.1;XM_020081344.1;XM_020081…
GO:0048729	tissue morphogenesis	BP	27	117	0.312516	0.850724	XM_020079099.1;XM_020079100.1;XM_020080237.1;XM_020081241.1;XM_020081242.1;XM_020081243.1;XM_020082789.1;XM_020083740.1;XM_020084913.1;XM_020085812.1;XM_020087916.1;XM_020087917.1;XM_020088687.1;XM_020089996.1;XM_020090460.1;XM_020091086.1;XM_020092239.1;XM_020092780.1;XM_020094600.1;XM_020097570.1;XM_020097696.1;XM_020097865.1;XM_020101118.1;XM_020101119.1;XM_020102489.1;XM_020102490.1;XM_020106…
GO:0006955	immune response	BP	8	31	0.313094	0.850724	XM_020081473.1;XM_020082802.1;XM_020083949.1;XM_020087268.1;XM_020095808.1;XM_020097513.1;XM_020106270.1;XM_020106609.1
GO:0005875	microtubule associated complex	CC	18	75	0.316852	0.92411	XM_020078860.1;XM_020079917.1;XM_020080135.1;XM_020080136.1;XM_020085223.1;XM_020086067.1;XM_020089706.1;XM_020091726.1;XM_020097100.1;XM_020098324.1;XM_020102300.1;XM_020104879.1;XM_020105960.1;XM_020106643.1;XM_020106730.1;XM_020106731.1;XM_020108069.1;XM_020110932.1
GO:0010647	positive regulation of cell communication	BP	10	40	0.317006	0.850724	XM_020079846.1;XM_020080139.1;XM_020080141.1;XM_020080142.1;XM_020088501.1;XM_020090432.1;XM_020099652.1;XM_020099919.1;XM_020099920.1;XM_020106609.1
GO:0006352	DNA-templated transcription, initiation	BP	5	18	0.31744	0.850724	XM_020078894.1;XM_020095851.1;XM_020096095.1;XM_020106270.1;XM_020106609.1
GO:0006403	RNA localization	BP	5	18	0.31744	0.850724	XM_020091212.1;XM_020091213.1;XM_020103675.1;XM_020103793.1;XM_020104413.1
GO:0030155	regulation of cell adhesion	BP	5	18	0.31744	0.850724	XM_020082406.1;XM_020082802.1;XM_020095510.1;XM_020095518.1;XM_020102659.1
GO:0043244	regulation of protein complex disassembly	BP	5	18	0.31744	0.850724	XM_020084367.1;XM_020084368.1;XM_020084369.1;XM_020092578.1;XM_020095570.1
GO:0051726	regulation of cell cycle	BP	12	49	0.318215	0.850724	XM_020080206.1;XM_020086871.1;XM_020086872.1;XM_020091726.1;XM_020092012.1;XM_020094532.1;XM_020095131.1;XM_020095710.1;XM_020095711.1;XM_020095712.1;XM_020098227.1;XM_020114003.1
GO:0016410	N-acyltransferase activity	MF	5	18	0.322125	0.986273	XM_020083618.1;XM_020083621.1;XM_020094647.1;XM_020095998.1;XM_020095999.1
GO:0070851	growth factor receptor binding	MF	5	18	0.322125	0.986273	XM_020079758.1;XM_020079846.1;XM_020080512.1;XM_020103543.1;XM_020107902.1
GO:0043233	organelle lumen	CC	25	107	0.325588	0.92411	XM_020083911.1;XM_020083949.1;XM_020085835.1;XM_020090377.1;XM_020090432.1;XM_020091212.1;XM_020091213.1;XM_020092012.1;XM_020093355.1;XM_020094819.1;XM_020095513.1;XM_020095561.1;XM_020095808.1;XM_020098109.1;XM_020098110.1;XM_020098474.1;XM_020098475.1;XM_020098862.1;XM_020098867.1;XM_020104413.1;XM_020104838.1;XM_020104839.1;XM_020105470.1;XM_020106270.1;XM_020106609.1
GO:0007606	sensory perception of chemical stimulus	BP	7	27	0.327913	0.850724	XM_020088049.1;XM_020088054.1;XM_020088189.1;XM_020091130.1;XM_020099451.1;XM_020105092.1;XM_020109623.1
GO:0030120	vesicle coat	CC	8	31	0.32861	0.92411	XM_020085655.1;XM_020091365.1;XM_020092350.1;XM_020094997.1;XM_020094998.1;XM_020098881.1;XM_020103004.1;XM_020103791.1
GO:0048522	positive regulation of cellular process	BP	46	206	0.329347	0.850724	XM_020079846.1;XM_020080139.1;XM_020080141.1;XM_020080142.1;XM_020080354.1;XM_020080778.1;XM_020082406.1;XM_020082802.1;XM_020086799.1;XM_020088501.1;XM_020088619.1;XM_020090432.1;XM_020091130.1;XM_020094382.1;XM_020094532.1;XM_020095710.1;XM_020095711.1;XM_020095712.1;XM_020095808.1;XM_020096034.1;XM_020097958.1;XM_020098352.1;XM_020098377.1;XM_020098862.1;XM_020098866.1;XM_020098867.1;XM_020099…
GO:0030136	clathrin-coated vesicle	CC	5	18	0.329468	0.92411	XM_020085655.1;XM_020091365.1;XM_020094997.1;XM_020094998.1;XM_020103004.1
GO:0030665	clathrin-coated vesicle membrane	CC	5	18	0.329468	0.92411	XM_020085655.1;XM_020091365.1;XM_020094997.1;XM_020094998.1;XM_020103004.1
GO:0048863	stem cell differentiation	BP	9	36	0.331542	0.850724	XM_020091991.1;XM_020092151.1;XM_020092152.1;XM_020092780.1;XM_020096929.1;XM_020096931.1;XM_020096932.1;XM_020097943.1;XM_020108448.1
GO:0001503	ossification	BP	4	14	0.332525	0.850724	XM_020089845.1;XM_020097733.1;XM_020105755.1;XM_020105756.1
GO:0001817	regulation of cytokine production	BP	4	14	0.332525	0.850724	XM_020081473.1;XM_020082802.1;XM_020106270.1;XM_020106609.1
GO:0002573	myeloid leukocyte differentiation	BP	4	14	0.332525	0.850724	XM_020079803.1;XM_020086547.1;XM_020095934.1;XM_020096213.1
GO:0051494	negative regulation of cytoskeleton organization	BP	4	14	0.332525	0.850724	XM_020084367.1;XM_020084368.1;XM_020084369.1;XM_020092578.1
GO:0008104	protein localization	BP	94	431	0.333394	0.850724	XM_020078420.1;XM_020078421.1;XM_020080237.1;XM_020080354.1;XM_020080523.1;XM_020080683.1;XM_020082886.1;XM_020083130.1;XM_020083907.1;XM_020084087.1;XM_020084096.1;XM_020085413.1;XM_020085421.1;XM_020085655.1;XM_020085808.1;XM_020085809.1;XM_020085820.1;XM_020086610.1;XM_020086904.1;XM_020086986.1;XM_020087562.1;XM_020087953.1;XM_020087954.1;XM_020088214.1;XM_020089865.1;XM_020091212.1;XM_020091…
GO:0008324	cation transmembrane transporter activity	MF	66	298	0.333648	0.986273	XM_020078678.1;XM_020078799.1;XM_020079211.1;XM_020079398.1;XM_020079399.1;XM_020079630.1;XM_020079631.1;XM_020079632.1;XM_020079635.1;XM_020079987.1;XM_020080113.1;XM_020080114.1;XM_020080115.1;XM_020080377.1;XM_020080803.1;XM_020082676.1;XM_020084517.1;XM_020085423.1;XM_020085556.1;XM_020085704.1;XM_020087457.1;XM_020087585.1;XM_020089643.1;XM_020090199.1;XM_020090267.1;XM_020090268.1;XM_020092…
GO:0006811	ion transport	BP	161	747	0.335149	0.850724	XM_020078436.1;XM_020078438.1;XM_020078439.1;XM_020078602.1;XM_020078678.1;XM_020078760.1;XM_020078795.1;XM_020078799.1;XM_020078883.1;XM_020079211.1;XM_020079398.1;XM_020079399.1;XM_020079630.1;XM_020079631.1;XM_020079632.1;XM_020079635.1;XM_020079789.1;XM_020079882.1;XM_020079987.1;XM_020080113.1;XM_020080114.1;XM_020080115.1;XM_020080224.1;XM_020080377.1;XM_020080729.1;XM_020080803.1;XM_020080…
GO:0016881	acid-amino acid ligase activity	MF	4	14	0.336757	0.986273	XM_020078426.1;XM_020078427.1;XM_020099995.1;XM_020104592.1
GO:0044707	single-multicellular organism process	BP	296	1387	0.338077	0.850724	XM_020078109.1;XM_020078115.1;XM_020078507.1;XM_020078578.1;XM_020078601.1;XM_020078650.1;XM_020078682.1;XM_020078683.1;XM_020078732.1;XM_020078810.1;XM_020078814.1;XM_020078913.1;XM_020079099.1;XM_020079100.1;XM_020079160.1;XM_020079164.1;XM_020079165.1;XM_020079166.1;XM_020079201.1;XM_020079758.1;XM_020079803.1;XM_020079828.1;XM_020079829.1;XM_020079830.1;XM_020079832.1;XM_020079833.1;XM_020079…
GO:0000988	transcription factor activity, protein binding	MF	13	54	0.339328	0.986273	XM_020080206.1;XM_020080778.1;XM_020089845.1;XM_020090358.1;XM_020090432.1;XM_020091212.1;XM_020091213.1;XM_020102221.1;XM_020102223.1;XM_020102225.1;XM_020102226.1;XM_020104413.1;XM_020104939.1
GO:0009889	regulation of biosynthetic process	BP	100	460	0.340596	0.850724	XM_020080206.1;XM_020080354.1;XM_020080610.1;XM_020080778.1;XM_020081846.1;XM_020081887.1;XM_020082802.1;XM_020083013.1;XM_020083949.1;XM_020084463.1;XM_020084470.1;XM_020085084.1;XM_020085575.1;XM_020085686.1;XM_020085835.1;XM_020086275.1;XM_020086494.1;XM_020086547.1;XM_020086600.1;XM_020087496.1;XM_020088168.1;XM_020088173.1;XM_020088177.1;XM_020088178.1;XM_020088307.1;XM_020089574.1;XM_020089…
GO:0022836	gated channel activity	MF	32	141	0.341583	0.986273	XM_020078883.1;XM_020079789.1;XM_020080224.1;XM_020083057.1;XM_020083646.1;XM_020083796.1;XM_020085423.1;XM_020085484.1;XM_020088048.1;XM_020089643.1;XM_020089799.1;XM_020091917.1;XM_020091918.1;XM_020092536.1;XM_020093293.1;XM_020094295.1;XM_020096843.1;XM_020096844.1;XM_020096978.1;XM_020096979.1;XM_020097013.1;XM_020097014.1;XM_020097015.1;XM_020097264.1;XM_020097435.1;XM_020100355.1;XM_020102…
GO:0048646	anatomical structure formation involved in morphogenesis	BP	49	221	0.342741	0.850724	XM_020079099.1;XM_020079100.1;XM_020079201.1;XM_020079763.1;XM_020079846.1;XM_020080237.1;XM_020082406.1;XM_020082789.1;XM_020082930.1;XM_020083220.1;XM_020083333.1;XM_020083334.1;XM_020083740.1;XM_020084913.1;XM_020085097.1;XM_020085106.1;XM_020085686.1;XM_020085812.1;XM_020090432.1;XM_020090460.1;XM_020090506.1;XM_020090507.1;XM_020090508.1;XM_020090509.1;XM_020092141.1;XM_020092239.1;XM_020092…
GO:0031461	cullin-RING ubiquitin ligase complex	CC	4	14	0.343393	0.92411	XM_020092238.1;XM_020094857.1;XM_020104838.1;XM_020104839.1
GO:0009112	nucleobase metabolic process	BP	6	23	0.344448	0.850724	XM_020080422.1;XM_020097292.1;XM_020098111.1;XM_020098113.1;XM_020107954.1;XM_020107955.1
GO:0010720	positive regulation of cell development	BP	6	23	0.344448	0.850724	XM_020079846.1;XM_020082802.1;XM_020098862.1;XM_020098866.1;XM_020098867.1;XM_020114003.1
GO:0008213	protein alkylation	BP	12	50	0.345579	0.850724	XM_020086524.1;XM_020089511.1;XM_020092902.1;XM_020092903.1;XM_020092904.1;XM_020092905.1;XM_020092906.1;XM_020094498.1;XM_020102432.1;XM_020102433.1;XM_020102968.1;XM_020103611.1
GO:0080134	regulation of response to stress	BP	12	50	0.345579	0.850724	XM_020081473.1;XM_020082802.1;XM_020083949.1;XM_020088501.1;XM_020090432.1;XM_020095808.1;XM_020097596.1;XM_020103392.1;XM_020104838.1;XM_020104839.1;XM_020106270.1;XM_020106609.1
GO:0044255	cellular lipid metabolic process	BP	38	170	0.346563	0.850724	XM_020078079.1;XM_020078566.1;XM_020078850.1;XM_020079543.1;XM_020079588.1;XM_020079589.1;XM_020080354.1;XM_020080698.1;XM_020080790.1;XM_020082317.1;XM_020082548.1;XM_020082802.1;XM_020083904.1;XM_020084307.1;XM_020090913.1;XM_020093300.1;XM_020093301.1;XM_020093302.1;XM_020093488.1;XM_020094438.1;XM_020095510.1;XM_020095518.1;XM_020095934.1;XM_020096213.1;XM_020096984.1;XM_020099050.1;XM_020099…
GO:0006790	sulfur compound metabolic process	BP	10	41	0.347343	0.850724	XM_020081586.1;XM_020086239.1;XM_020093565.1;XM_020093731.1;XM_020096422.1;XM_020099008.1;XM_020099384.1;XM_020101188.1;XM_020103395.1;XM_020107085.1
GO:0040012	regulation of locomotion	BP	10	41	0.347343	0.850724	XM_020079846.1;XM_020080778.1;XM_020082802.1;XM_020088944.1;XM_020095510.1;XM_020095518.1;XM_020098352.1;XM_020102489.1;XM_020102490.1;XM_020102659.1
GO:0006807	nitrogen compound metabolic process	BP	308	1446	0.349005	0.850724	XM_020078403.1;XM_020078549.1;XM_020078694.1;XM_020078814.1;XM_020078831.1;XM_020078856.1;XM_020078858.1;XM_020078894.1;XM_020079249.1;XM_020079260.1;XM_020079547.1;XM_020079630.1;XM_020079631.1;XM_020079632.1;XM_020079635.1;XM_020079738.1;XM_020080206.1;XM_020080256.1;XM_020080422.1;XM_020080503.1;XM_020080519.1;XM_020080610.1;XM_020080715.1;XM_020080743.1;XM_020080778.1;XM_020080838.1;XM_020080…
GO:0002220	innate immune response activating cell surface receptor signaling pathway	BP	3	10	0.349055	0.850724	XM_020083949.1;XM_020095808.1;XM_020106609.1
GO:0003303	BMP signaling pathway involved in heart jogging	BP	3	10	0.349055	0.850724	XM_020090460.1;XM_020091086.1;XM_020097865.1
GO:0006970	response to osmotic stress	BP	3	10	0.349055	0.850724	XM_020082802.1;XM_020100623.1;XM_020103220.1
GO:0030301	cholesterol transport	BP	3	10	0.349055	0.850724	XM_020084086.1;XM_020105695.1;XM_020105696.1
GO:0042430	indole-containing compound metabolic process	BP	3	10	0.349055	0.850724	XM_020078694.1;XM_020080743.1;XM_020089872.1
GO:0043101	purine-containing compound salvage	BP	3	10	0.349055	0.850724	XM_020078858.1;XM_020081036.1;XM_020101188.1
GO:0061312	BMP signaling pathway involved in heart development	BP	3	10	0.349055	0.850724	XM_020090460.1;XM_020091086.1;XM_020097865.1
GO:1901213	regulation of transcription from RNA polymerase II promoter involved in heart development	BP	3	10	0.349055	0.850724	XM_020090460.1;XM_020091086.1;XM_020097865.1
GO:0034062	RNA polymerase activity	MF	6	23	0.349868	0.986273	XM_020081344.1;XM_020094661.1;XM_020094966.1;XM_020095561.1;XM_020098474.1;XM_020098475.1
GO:0034594	phosphatidylinositol trisphosphate phosphatase activity	MF	3	10	0.352733	0.986273	XM_020095510.1;XM_020095518.1;XM_020111689.1
GO:0052866	phosphatidylinositol phosphate phosphatase activity	MF	3	10	0.352733	0.986273	XM_020095510.1;XM_020095518.1;XM_020111689.1
GO:0060589	nucleoside-triphosphatase regulator activity	MF	3	10	0.352733	0.986273	XM_020084122.1;XM_020084391.1;XM_020098461.1
GO:0016741	transferase activity, transferring one-carbon groups	MF	35	156	0.359774	0.986273	XM_020079160.1;XM_020079164.1;XM_020079165.1;XM_020079166.1;XM_020081586.1;XM_020082733.1;XM_020086336.1;XM_020086508.1;XM_020086524.1;XM_020087933.1;XM_020089620.1;XM_020089726.1;XM_020089808.1;XM_020089809.1;XM_020089834.1;XM_020090881.1;XM_020092902.1;XM_020092903.1;XM_020092904.1;XM_020092905.1;XM_020092906.1;XM_020094498.1;XM_020095513.1;XM_020096023.1;XM_020097799.1;XM_020099840.1;XM_020100…
GO:0006461	protein complex assembly	BP	41	185	0.361379	0.850724	XM_020078883.1;XM_020079097.1;XM_020079398.1;XM_020079399.1;XM_020080690.1;XM_020080691.1;XM_020080693.1;XM_020082802.1;XM_020084367.1;XM_020084368.1;XM_020084369.1;XM_020084692.1;XM_020085686.1;XM_020085835.1;XM_020086799.1;XM_020089361.1;XM_020089362.1;XM_020091593.1;XM_020092578.1;XM_020095710.1;XM_020095711.1;XM_020095712.1;XM_020096385.1;XM_020096387.1;XM_020096577.1;XM_020096578.1;XM_020096…
GO:0070271	protein complex biogenesis	BP	41	185	0.361379	0.850724	XM_020078883.1;XM_020079097.1;XM_020079398.1;XM_020079399.1;XM_020080690.1;XM_020080691.1;XM_020080693.1;XM_020082802.1;XM_020084367.1;XM_020084368.1;XM_020084369.1;XM_020084692.1;XM_020085686.1;XM_020085835.1;XM_020086799.1;XM_020089361.1;XM_020089362.1;XM_020091593.1;XM_020092578.1;XM_020095710.1;XM_020095711.1;XM_020095712.1;XM_020096385.1;XM_020096387.1;XM_020096577.1;XM_020096578.1;XM_020096…
GO:0009058	biosynthetic process	BP	281	1320	0.361747	0.850724	XM_020078403.1;XM_020078549.1;XM_020078670.1;XM_020078682.1;XM_020078683.1;XM_020078858.1;XM_020078894.1;XM_020078924.1;XM_020079160.1;XM_020079164.1;XM_020079165.1;XM_020079166.1;XM_020079302.1;XM_020079417.1;XM_020079418.1;XM_020079579.1;XM_020079630.1;XM_020079631.1;XM_020079632.1;XM_020079635.1;XM_020080206.1;XM_020080354.1;XM_020080503.1;XM_020080610.1;XM_020080663.1;XM_020080778.1;XM_020080…
GO:0002252	immune effector process	BP	5	19	0.363242	0.850724	XM_020081473.1;XM_020082802.1;XM_020087268.1;XM_020097513.1;XM_020099848.1
GO:0019216	regulation of lipid metabolic process	BP	5	19	0.363242	0.850724	XM_020080354.1;XM_020082241.1;XM_020082242.1;XM_020082243.1;XM_020082802.1
GO:0044057	regulation of system process	BP	16	69	0.363625	0.850724	XM_020078472.1;XM_020078473.1;XM_020079099.1;XM_020079100.1;XM_020082772.1;XM_020083936.1;XM_020087343.1;XM_020088588.1;XM_020088589.1;XM_020092021.1;XM_020095934.1;XM_020096213.1;XM_020098862.1;XM_020098867.1;XM_020103259.1;XM_020104040.1
GO:0000398	mRNA splicing, via spliceosome	BP	2	6	0.366402	0.850724	XM_020087097.1;XM_020103793.1
GO:0001707	mesoderm formation	BP	2	6	0.366402	0.850724	XM_020092780.1;XM_020097696.1
GO:0006024	glycosaminoglycan biosynthetic process	BP	2	6	0.366402	0.850724	XM_020090214.1;XM_020091086.1
GO:0006301	postreplication repair	BP	2	6	0.366402	0.850724	XM_020099350.1;XM_020106609.1
GO:0006310	DNA recombination	BP	2	6	0.366402	0.850724	XM_020078814.1;XM_020097513.1
GO:0006694	steroid biosynthetic process	BP	2	6	0.366402	0.850724	XM_020080663.1;XM_020094445.1
GO:0007093	mitotic cell cycle checkpoint	BP	2	6	0.366402	0.850724	XM_020080206.1;XM_020095131.1
GO:0008285	negative regulation of cell proliferation	BP	2	6	0.366402	0.850724	XM_020089355.1;XM_020094881.1
GO:0009617	response to bacterium	BP	2	6	0.366402	0.850724	XM_020085514.1;XM_020094954.1
GO:0044766	multi-organism transport	BP	2	6	0.366402	0.850724	XM_020097746.1;XM_020106609.1
GO:0045930	negative regulation of mitotic cell cycle	BP	2	6	0.366402	0.850724	XM_020080206.1;XM_020095131.1
GO:0048332	mesoderm morphogenesis	BP	2	6	0.366402	0.850724	XM_020092780.1;XM_020097696.1
GO:0048333	mesodermal cell differentiation	BP	2	6	0.366402	0.850724	XM_020092780.1;XM_020097696.1
GO:0050848	regulation of calcium-mediated signaling	BP	2	6	0.366402	0.850724	XM_020094259.1;XM_020097958.1
GO:0070059	intrinsic apoptotic signaling pathway in response to endoplasmic reticulum stress	BP	2	6	0.366402	0.850724	XM_020104838.1;XM_020104839.1
GO:0097050	type B pancreatic cell apoptotic process	BP	2	6	0.366402	0.850724	XM_020104838.1;XM_020104839.1
GO:0098542	defense response to other organism	BP	2	6	0.366402	0.850724	XM_020082802.1;XM_020085514.1
GO:1901701	cellular response to oxygen-containing compound	BP	2	6	0.366402	0.850724	XM_020079770.1;XM_020090510.1
GO:1902235	regulation of endoplasmic reticulum stress-induced intrinsic apoptotic signaling pathway	BP	2	6	0.366402	0.850724	XM_020104838.1;XM_020104839.1
GO:1902579	multi-organism localization	BP	2	6	0.366402	0.850724	XM_020097746.1;XM_020106609.1
GO:0016746	transferase activity, transferring acyl groups	MF	23	101	0.368458	0.986273	XM_020080251.1;XM_020080252.1;XM_020081270.1;XM_020081280.1;XM_020083039.1;XM_020083618.1;XM_020083621.1;XM_020086239.1;XM_020090459.1;XM_020093488.1;XM_020094254.1;XM_020094255.1;XM_020094268.1;XM_020094647.1;XM_020095998.1;XM_020095999.1;XM_020096169.1;XM_020096178.1;XM_020096186.1;XM_020096203.1;XM_020099753.1;XM_020099914.1;XM_020100267.1
GO:0004470	malic enzyme activity	MF	2	6	0.369364	0.986273	XM_020090119.1;XM_020090120.1
GO:0008378	galactosyltransferase activity	MF	2	6	0.369364	0.986273	XM_020106199.1;XM_020106200.1
GO:0016790	thiolester hydrolase activity	MF	2	6	0.369364	0.986273	XM_020104537.1;XM_020104540.1
GO:0022884	macromolecule transmembrane transporter activity	MF	2	6	0.369364	0.986273	XM_020095258.1;XM_020095260.1
GO:0030983	mismatched DNA binding	MF	2	6	0.369364	0.986273	XM_020092066.1;XM_020092074.1
GO:0031420	alkali metal ion binding	MF	2	6	0.369364	0.986273	XM_020092638.1;XM_020099390.1
GO:0090595	acetyl-CoA:L-lysine N6-acetyltransferase	MF	2	6	0.369364	0.986273	XM_020083618.1;XM_020083621.1
GO:0004553	hydrolase activity, hydrolyzing O-glycosyl compounds	MF	9	37	0.370944	0.986273	XM_020080715.1;XM_020100268.1;XM_020101318.1;XM_020101319.1;XM_020101700.1;XM_020101702.1;XM_020101703.1;XM_020108306.1;XM_020108307.1
GO:0008188	neuropeptide receptor activity	MF	7	28	0.371491	0.986273	XM_020080116.1;XM_020081806.1;XM_020091183.1;XM_020095448.1;XM_020100341.1;XM_020101785.1;XM_020101786.1
GO:0016757	transferase activity, transferring glycosyl groups	MF	40	180	0.371714	0.986273	XM_020078858.1;XM_020079250.1;XM_020079844.1;XM_020080790.1;XM_020081036.1;XM_020083773.1;XM_020084728.1;XM_020087788.1;XM_020088206.1;XM_020089050.1;XM_020091086.1;XM_020091785.1;XM_020092469.1;XM_020092818.1;XM_020093295.1;XM_020094802.1;XM_020095558.1;XM_020095559.1;XM_020096917.1;XM_020097716.1;XM_020098173.1;XM_020098233.1;XM_020098319.1;XM_020098422.1;XM_020098423.1;XM_020098424.1;XM_020098…
GO:0003007	heart morphogenesis	BP	12	51	0.37334	0.850724	XM_020079099.1;XM_020079100.1;XM_020080237.1;XM_020082789.1;XM_020083740.1;XM_020089996.1;XM_020090460.1;XM_020091086.1;XM_020097865.1;XM_020101118.1;XM_020101119.1;XM_020106750.1
GO:0005777	peroxisome	CC	2	6	0.374013	0.92411	XM_020104594.1;XM_020105303.1
GO:0036464	cytoplasmic ribonucleoprotein granule	CC	2	6	0.374013	0.92411	XM_020094091.1;XM_020094093.1
GO:0044438	microbody part	CC	2	6	0.374013	0.92411	XM_020104594.1;XM_020105303.1
GO:0044439	peroxisomal part	CC	2	6	0.374013	0.92411	XM_020104594.1;XM_020105303.1
GO:0000291	nuclear-transcribed mRNA catabolic process, exonucleolytic	BP	1	2	0.374108	0.850724	XM_020107465.1
GO:0001706	endoderm formation	BP	1	2	0.374108	0.850724	XM_020079201.1
GO:0001711	endodermal cell fate commitment	BP	1	2	0.374108	0.850724	XM_020079201.1
GO:0001714	endodermal cell fate specification	BP	1	2	0.374108	0.850724	XM_020079201.1
GO:0001844	protein insertion into mitochondrial membrane involved in apoptotic signaling pathway	BP	1	2	0.374108	0.850724	XM_020095808.1
GO:0006085	acetyl-CoA biosynthetic process	BP	1	2	0.374108	0.850724	XM_020086239.1
GO:0006498	N-terminal protein lipidation	BP	1	2	0.374108	0.850724	XM_020094302.1
GO:0006582	melanin metabolic process	BP	1	2	0.374108	0.850724	XM_020095351.1
GO:0006596	polyamine biosynthetic process	BP	1	2	0.374108	0.850724	XM_020085750.1
GO:0006829	zinc II ion transport	BP	1	2	0.374108	0.850724	XM_020099560.1
GO:0006892	post-Golgi vesicle-mediated transport	BP	1	2	0.374108	0.850724	XM_020091744.1
GO:0007006	mitochondrial membrane organization	BP	1	2	0.374108	0.850724	XM_020095808.1
GO:0007034	vacuolar transport	BP	1	2	0.374108	0.850724	XM_020091887.1
GO:0007091	metaphase/anaphase transition of mitotic cell cycle	BP	1	2	0.374108	0.850724	XM_020095131.1
GO:0007528	neuromuscular junction development	BP	1	2	0.374108	0.850724	XM_020082284.1
GO:0008582	regulation of synaptic growth at neuromuscular junction	BP	1	2	0.374108	0.850724	XM_020082284.1
GO:0008637	apoptotic mitochondrial changes	BP	1	2	0.374108	0.850724	XM_020095808.1
GO:0009224	CMP biosynthetic process	BP	1	2	0.374108	0.850724	XM_020081248.1
GO:0009256	10-formyltetrahydrofolate metabolic process	BP	1	2	0.374108	0.850724	XM_020099840.1
GO:0009266	response to temperature stimulus	BP	1	2	0.374108	0.850724	XM_020092480.1
GO:0009309	amine biosynthetic process	BP	1	2	0.374108	0.850724	XM_020085750.1
GO:0010171	body morphogenesis	BP	1	2	0.374108	0.850724	XM_020092239.1
GO:0010506	regulation of autophagy	BP	1	2	0.374108	0.850724	XM_020090377.1
GO:0010837	regulation of keratinocyte proliferation	BP	1	2	0.374108	0.850724	XM_020089845.1
GO:0010965	regulation of mitotic sister chromatid separation	BP	1	2	0.374108	0.850724	XM_020095131.1
GO:0014013	regulation of gliogenesis	BP	1	2	0.374108	0.850724	XM_020114003.1
GO:0014855	striated muscle cell proliferation	BP	1	2	0.374108	0.850724	XM_020084923.1
GO:0018105	peptidyl-serine phosphorylation	BP	1	2	0.374108	0.850724	XM_020091726.1
GO:0018209	peptidyl-serine modification	BP	1	2	0.374108	0.850724	XM_020091726.1
GO:0019530	taurine metabolic process	BP	1	2	0.374108	0.850724	XM_020096422.1
GO:0019935	cyclic-nucleotide-mediated signaling	BP	1	2	0.374108	0.850724	XM_020094532.1
GO:0021546	rhombomere development	BP	1	2	0.374108	0.850724	XM_020079846.1
GO:0021884	forebrain neuron development	BP	1	2	0.374108	0.850724	XM_020082802.1
GO:0022612	gland morphogenesis	BP	1	2	0.374108	0.850724	XM_020078601.1
GO:0030071	regulation of mitotic metaphase/anaphase transition	BP	1	2	0.374108	0.850724	XM_020095131.1
GO:0030581	symbiont intracellular protein transport in host	BP	1	2	0.374108	0.850724	XM_020097746.1
GO:0031057	negative regulation of histone modification	BP	1	2	0.374108	0.850724	XM_020094382.1
GO:0031058	positive regulation of histone modification	BP	1	2	0.374108	0.850724	XM_020094382.1
GO:0031103	axon regeneration	BP	1	2	0.374108	0.850724	XM_020082284.1
GO:0032355	response to estradiol	BP	1	2	0.374108	0.850724	XM_020094532.1
GO:0033002	muscle cell proliferation	BP	1	2	0.374108	0.850724	XM_020084923.1
GO:0033045	regulation of sister chromatid segregation	BP	1	2	0.374108	0.850724	XM_020095131.1
GO:0033047	regulation of mitotic sister chromatid segregation	BP	1	2	0.374108	0.850724	XM_020095131.1
GO:0035384	thioester biosynthetic process	BP	1	2	0.374108	0.850724	XM_020086239.1
GO:0035794	positive regulation of mitochondrial membrane permeability	BP	1	2	0.374108	0.850724	XM_020095808.1
GO:0035987	endodermal cell differentiation	BP	1	2	0.374108	0.850724	XM_020079201.1
GO:0042307	positive regulation of protein import into nucleus	BP	1	2	0.374108	0.850724	XM_020095808.1
GO:0042401	cellular biogenic amine biosynthetic process	BP	1	2	0.374108	0.850724	XM_020085750.1
GO:0042743	hydrogen peroxide metabolic process	BP	1	2	0.374108	0.850724	XM_020082802.1
GO:0042822	pyridoxal phosphate metabolic process	BP	1	2	0.374108	0.850724	XM_020089630.1
GO:0042823	pyridoxal phosphate biosynthetic process	BP	1	2	0.374108	0.850724	XM_020089630.1
GO:0042990	regulation of transcription factor import into nucleus	BP	1	2	0.374108	0.850724	XM_020095808.1
GO:0042991	transcription factor import into nucleus	BP	1	2	0.374108	0.850724	XM_020095808.1
GO:0042993	positive regulation of transcription factor import into nucleus	BP	1	2	0.374108	0.850724	XM_020095808.1
GO:0043433	negative regulation of sequence-specific DNA binding transcription factor activity	BP	1	2	0.374108	0.850724	XM_020097958.1
GO:0043462	regulation of ATPase activity	BP	1	2	0.374108	0.850724	XM_020106681.1
GO:0043535	regulation of blood vessel endothelial cell migration	BP	1	2	0.374108	0.850724	XM_020098352.1
GO:0043616	keratinocyte proliferation	BP	1	2	0.374108	0.850724	XM_020089845.1
GO:0043901	negative regulation of multi-organism process	BP	1	2	0.374108	0.850724	XM_020094532.1
GO:0044784	metaphase/anaphase transition of cell cycle	BP	1	2	0.374108	0.850724	XM_020095131.1
GO:0045685	regulation of glial cell differentiation	BP	1	2	0.374108	0.850724	XM_020114003.1
GO:0046035	CMP metabolic process	BP	1	2	0.374108	0.850724	XM_020081248.1
GO:0046184	aldehyde biosynthetic process	BP	1	2	0.374108	0.850724	XM_020089630.1
GO:0046500	S-adenosylmethionine metabolic process	BP	1	2	0.374108	0.850724	XM_020099384.1
GO:0046620	regulation of organ growth	BP	1	2	0.374108	0.850724	XM_020085686.1
GO:0046653	tetrahydrofolate metabolic process	BP	1	2	0.374108	0.850724	XM_020099840.1
GO:0046677	response to antibiotic	BP	1	2	0.374108	0.850724	XM_020097853.1
GO:0046902	regulation of mitochondrial membrane permeability	BP	1	2	0.374108	0.850724	XM_020095808.1
GO:0048678	response to axon injury	BP	1	2	0.374108	0.850724	XM_020082284.1
GO:0050807	regulation of synapse organization	BP	1	2	0.374108	0.850724	XM_020082284.1
GO:0051100	negative regulation of binding	BP	1	2	0.374108	0.850724	XM_020089845.1
GO:0051124	synaptic growth at neuromuscular junction	BP	1	2	0.374108	0.850724	XM_020082284.1
GO:0051204	protein insertion into mitochondrial membrane	BP	1	2	0.374108	0.850724	XM_020095808.1
GO:0051222	positive regulation of protein transport	BP	1	2	0.374108	0.850724	XM_020095808.1
GO:0051304	chromosome separation	BP	1	2	0.374108	0.850724	XM_020095131.1
GO:0051306	mitotic sister chromatid separation	BP	1	2	0.374108	0.850724	XM_020095131.1
GO:0051701	interaction with host	BP	1	2	0.374108	0.850724	XM_020097746.1
GO:0051708	intracellular protein transport in other organism involved in symbiotic interaction	BP	1	2	0.374108	0.850724	XM_020097746.1
GO:0051963	regulation of synapse assembly	BP	1	2	0.374108	0.850724	XM_020082284.1
GO:0061136	regulation of proteasomal protein catabolic process	BP	1	2	0.374108	0.850724	XM_020095131.1
GO:0070585	protein localization to mitochondrion	BP	1	2	0.374108	0.850724	XM_020095808.1
GO:0071616	acyl-CoA biosynthetic process	BP	1	2	0.374108	0.850724	XM_020086239.1
GO:0072575	epithelial cell proliferation involved in liver morphogenesis	BP	1	2	0.374108	0.850724	XM_020078601.1
GO:0072576	liver morphogenesis	BP	1	2	0.374108	0.850724	XM_020078601.1
GO:0072655	establishment of protein localization to mitochondrion	BP	1	2	0.374108	0.850724	XM_020095808.1
GO:0090316	positive regulation of intracellular protein transport	BP	1	2	0.374108	0.850724	XM_020095808.1
GO:0090559	regulation of membrane permeability	BP	1	2	0.374108	0.850724	XM_020095808.1
GO:0097345	mitochondrial outer membrane permeabilization	BP	1	2	0.374108	0.850724	XM_020095808.1
GO:1900182	positive regulation of protein localization to nucleus	BP	1	2	0.374108	0.850724	XM_020095808.1
GO:1900739	regulation of protein insertion into mitochondrial membrane involved in apoptotic signaling pathway	BP	1	2	0.374108	0.850724	XM_020095808.1
GO:1901028	regulation of mitochondrial outer membrane permeabilization involved in apoptotic signaling pathway	BP	1	2	0.374108	0.850724	XM_020095808.1
GO:1901617	organic hydroxy compound biosynthetic process	BP	1	2	0.374108	0.850724	XM_020089630.1
GO:1902099	regulation of metaphase/anaphase transition of cell cycle	BP	1	2	0.374108	0.850724	XM_020095131.1
GO:1902108	regulation of mitochondrial membrane permeability involved in apoptotic process	BP	1	2	0.374108	0.850724	XM_020095808.1
GO:1902110	positive regulation of mitochondrial membrane permeability involved in apoptotic process	BP	1	2	0.374108	0.850724	XM_020095808.1
GO:1902583	multi-organism intracellular transport	BP	1	2	0.374108	0.850724	XM_020097746.1
GO:1902686	mitochondrial outer membrane permeabilization involved in programmed cell death	BP	1	2	0.374108	0.850724	XM_020095808.1
GO:1903034	regulation of response to wounding	BP	1	2	0.374108	0.850724	XM_020103392.1
GO:1903309	negative regulation of chromatin modification	BP	1	2	0.374108	0.850724	XM_020094382.1
GO:1903310	positive regulation of chromatin modification	BP	1	2	0.374108	0.850724	XM_020094382.1
GO:1903707	negative regulation of hemopoiesis	BP	1	2	0.374108	0.850724	XM_020100829.1
GO:1903747	regulation of establishment of protein localization to mitochondrion	BP	1	2	0.374108	0.850724	XM_020095808.1
GO:1903829	positive regulation of cellular protein localization	BP	1	2	0.374108	0.850724	XM_020095808.1
GO:1904396	regulation of neuromuscular junction development	BP	1	2	0.374108	0.850724	XM_020082284.1
GO:1904591	positive regulation of protein import	BP	1	2	0.374108	0.850724	XM_020095808.1
GO:1904951	positive regulation of establishment of protein localization	BP	1	2	0.374108	0.850724	XM_020095808.1
GO:0000702	oxidized base lesion DNA N-glycosylase activity	MF	1	2	0.376017	0.986273	XM_020096402.1
GO:0003713	transcription coactivator activity	MF	1	2	0.376017	0.986273	XM_020104413.1
GO:0004551	nucleotide diphosphatase activity	MF	1	2	0.376017	0.986273	XM_020103392.1
GO:0004977	melanocortin receptor activity	MF	1	2	0.376017	0.986273	XM_020098700.1
GO:0005326	neurotransmitter transporter activity	MF	1	2	0.376017	0.986273	XM_020092613.1
GO:0005355	glucose transmembrane transporter activity	MF	1	2	0.376017	0.986273	XM_020096772.1
GO:0005520	insulin-like growth factor binding	MF	1	2	0.376017	0.986273	XM_020105928.1
GO:0008484	sulfuric ester hydrolase activity	MF	1	2	0.376017	0.986273	XM_020082276.1
GO:0016744	transferase activity, transferring aldehyde or ketonic groups	MF	1	2	0.376017	0.986273	XM_020099551.1
GO:0019955	cytokine binding	MF	1	2	0.376017	0.986273	XM_020106393.1
GO:0050878	regulation of body fluid levels	BP	10	42	0.3781	0.858796	XM_020082802.1;XM_020083333.1;XM_020083334.1;XM_020085835.1;XM_020088173.1;XM_020097835.1;XM_020097864.1;XM_020100829.1;XM_020101000.1;XM_020103392.1
GO:0000228	nuclear chromosome	CC	1	2	0.379013	0.92411	XM_020083911.1
GO:0000808	origin recognition complex	CC	1	2	0.379013	0.92411	XM_020084574.1
GO:0005868	cytoplasmic dynein complex	CC	1	2	0.379013	0.92411	XM_020089706.1
GO:0044454	nuclear chromosome part	CC	1	2	0.379013	0.92411	XM_020083911.1
GO:0045239	tricarboxylic acid cycle enzyme complex	CC	1	2	0.379013	0.92411	XM_020097682.1
GO:0045240	dihydrolipoyl dehydrogenase complex	CC	1	2	0.379013	0.92411	XM_020097682.1
GO:0048770	pigment granule	CC	1	2	0.379013	0.92411	XM_020082802.1
GO:0007517	muscle organ development	BP	8	33	0.382463	0.866679	XM_020083304.1;XM_020084913.1;XM_020084923.1;XM_020097570.1;XM_020098206.1;XM_020101110.1;XM_020101111.1;XM_020105470.1
GO:0016571	histone methylation	BP	8	33	0.382463	0.866679	XM_020086524.1;XM_020092902.1;XM_020092903.1;XM_020092904.1;XM_020092905.1;XM_020092906.1;XM_020102432.1;XM_020102433.1
GO:0050801	ion homeostasis	BP	13	56	0.384284	0.867767	XM_020079396.1;XM_020080219.1;XM_020082886.1;XM_020091183.1;XM_020092239.1;XM_020093251.1;XM_020094259.1;XM_020097958.1;XM_020098198.1;XM_020100623.1;XM_020103220.1;XM_020103859.1;XR_002202998.1
GO:0055080	cation homeostasis	BP	13	56	0.384284	0.867767	XM_020079396.1;XM_020080219.1;XM_020082886.1;XM_020091183.1;XM_020092239.1;XM_020093251.1;XM_020094259.1;XM_020097958.1;XM_020098198.1;XM_020100623.1;XM_020103220.1;XM_020103859.1;XR_002202998.1
GO:0098771	inorganic ion homeostasis	BP	13	56	0.384284	0.867767	XM_020079396.1;XM_020080219.1;XM_020082886.1;XM_020091183.1;XM_020092239.1;XM_020093251.1;XM_020094259.1;XM_020097958.1;XM_020098198.1;XM_020100623.1;XM_020103220.1;XM_020103859.1;XR_002202998.1
GO:0072594	establishment of protein localization to organelle	BP	4	15	0.385198	0.868822	XM_020080237.1;XM_020095808.1;XM_020097958.1;XM_020104594.1
GO:0003712	transcription cofactor activity	MF	10	42	0.385568	1	XM_020080206.1;XM_020080778.1;XM_020090432.1;XM_020091212.1;XM_020091213.1;XM_020102221.1;XM_020102223.1;XM_020102225.1;XM_020102226.1;XM_020104413.1
GO:0002764	immune response-regulating signaling pathway	BP	6	24	0.385669	0.868873	XM_020081473.1;XM_020082802.1;XM_020083949.1;XM_020095808.1;XM_020106270.1;XM_020106609.1
GO:0031326	regulation of cellular biosynthetic process	BP	98	456	0.391187	0.880284	XM_020080206.1;XM_020080354.1;XM_020080610.1;XM_020080778.1;XM_020081846.1;XM_020081887.1;XM_020082802.1;XM_020083013.1;XM_020083949.1;XM_020084463.1;XM_020084470.1;XM_020085084.1;XM_020085575.1;XM_020085686.1;XM_020085835.1;XM_020086275.1;XM_020086494.1;XM_020086547.1;XM_020086600.1;XM_020087496.1;XM_020088168.1;XM_020088173.1;XM_020088177.1;XM_020088178.1;XM_020088307.1;XM_020089574.1;XM_020089…
GO:0048514	blood vessel morphogenesis	BP	14	61	0.394194	0.886025	XM_020082406.1;XM_020083220.1;XM_020083333.1;XM_020083334.1;XM_020085812.1;XM_020090432.1;XM_020095710.1;XM_020095711.1;XM_020095712.1;XM_020095934.1;XM_020096213.1;XM_020097754.1;XM_020104040.1;XR_002202922.1
GO:0043228	non-membrane-bounded organelle	CC	122	562	0.395289	0.928724	XM_020078472.1;XM_020078473.1;XM_020078572.1;XM_020078860.1;XM_020078882.1;XM_020079260.1;XM_020079579.1;XM_020079763.1;XM_020079917.1;XM_020080135.1;XM_020080136.1;XM_020080218.1;XM_020080331.1;XM_020080928.1;XM_020081008.1;XM_020082409.1;XM_020082411.1;XM_020082412.1;XM_020082420.1;XM_020082482.1;XM_020082483.1;XM_020082547.1;XM_020082559.1;XM_020082802.1;XM_020083911.1;XM_020084574.1;XM_020084…
GO:0043232	intracellular non-membrane-bounded organelle	CC	122	562	0.395289	0.928724	XM_020078472.1;XM_020078473.1;XM_020078572.1;XM_020078860.1;XM_020078882.1;XM_020079260.1;XM_020079579.1;XM_020079763.1;XM_020079917.1;XM_020080135.1;XM_020080136.1;XM_020080218.1;XM_020080331.1;XM_020080928.1;XM_020081008.1;XM_020082409.1;XM_020082411.1;XM_020082412.1;XM_020082420.1;XM_020082482.1;XM_020082483.1;XM_020082547.1;XM_020082559.1;XM_020082802.1;XM_020083911.1;XM_020084574.1;XM_020084…
GO:0030662	coated vesicle membrane	CC	8	33	0.399566	0.928724	XM_020085655.1;XM_020091365.1;XM_020092350.1;XM_020094997.1;XM_020094998.1;XM_020098881.1;XM_020103004.1;XM_020103791.1
GO:0060562	epithelial tube morphogenesis	BP	12	52	0.401347	0.896998	XM_020079099.1;XM_020079100.1;XM_020080237.1;XM_020082789.1;XM_020083740.1;XM_020089996.1;XM_020090460.1;XM_020091086.1;XM_020097865.1;XM_020101118.1;XM_020101119.1;XM_020106750.1
GO:0060537	muscle tissue development	BP	7	29	0.403192	0.896998	XM_020083304.1;XM_020096475.1;XM_020098206.1;XM_020101110.1;XM_020101111.1;XM_020105470.1;XM_020107917.1
GO:0032268	regulation of cellular protein metabolic process	BP	52	240	0.407121	0.896998	XM_020078410.1;XM_020080354.1;XM_020080778.1;XM_020081627.1;XM_020082802.1;XM_020082807.1;XM_020083033.1;XM_020085084.1;XM_020086614.1;XM_020087444.1;XM_020087445.1;XM_020088501.1;XM_020088619.1;XM_020089433.1;XM_020089434.1;XM_020090258.1;XM_020090432.1;XM_020091130.1;XM_020091504.1;XM_020091861.1;XM_020091862.1;XM_020091863.1;XM_020092329.1;XM_020093626.1;XM_020093831.1;XM_020093832.1;XM_020094…
GO:1902494	catalytic complex	CC	18	79	0.407499	0.928724	XM_020078860.1;XM_020080249.1;XM_020080354.1;XM_020088685.1;XM_020089706.1;XM_020090377.1;XM_020090742.1;XM_020092238.1;XM_020092745.1;XM_020094819.1;XM_020094857.1;XM_020095174.1;XM_020095513.1;XM_020095808.1;XM_020097682.1;XM_020100231.1;XM_020104838.1;XM_020104839.1
GO:0005623	cell	CC	756	3547	0.408819	0.928724	XM_020078124.1;XM_020078273.1;XM_020078403.1;XM_020078410.1;XM_020078420.1;XM_020078421.1;XM_020078472.1;XM_020078473.1;XM_020078483.1;XM_020078486.1;XM_020078507.1;XM_020078549.1;XM_020078572.1;XM_020078578.1;XM_020078650.1;XM_020078682.1;XM_020078683.1;XM_020078732.1;XM_020078779.1;XM_020078810.1;XM_020078831.1;XM_020078851.1;XM_020078852.1;XM_020078858.1;XM_020078860.1;XM_020078882.1;XM_020078…
GO:0044464	cell part	CC	756	3547	0.408819	0.928724	XM_020078124.1;XM_020078273.1;XM_020078403.1;XM_020078410.1;XM_020078420.1;XM_020078421.1;XM_020078472.1;XM_020078473.1;XM_020078483.1;XM_020078486.1;XM_020078507.1;XM_020078549.1;XM_020078572.1;XM_020078578.1;XM_020078650.1;XM_020078682.1;XM_020078683.1;XM_020078732.1;XM_020078779.1;XM_020078810.1;XM_020078831.1;XM_020078851.1;XM_020078852.1;XM_020078858.1;XM_020078860.1;XM_020078882.1;XM_020078…
GO:0055065	metal ion homeostasis	BP	10	43	0.409074	0.896998	XM_020079396.1;XM_020080219.1;XM_020082886.1;XM_020091183.1;XM_020092239.1;XM_020093251.1;XM_020094259.1;XM_020098198.1;XM_020103859.1;XR_002202998.1
GO:0060485	mesenchyme development	BP	10	43	0.409074	0.896998	XM_020083740.1;XM_020091991.1;XM_020092151.1;XM_020092152.1;XM_020092780.1;XM_020096929.1;XM_020096931.1;XM_020096932.1;XM_020097943.1;XM_020108448.1
GO:0072657	protein localization to membrane	BP	10	43	0.409074	0.896998	XM_020082886.1;XM_020083907.1;XM_020091504.1;XM_020091744.1;XM_020095685.1;XM_020095686.1;XM_020095808.1;XM_020102502.1;XM_020106609.1;XM_020107917.1
GO:0006739	NADP metabolic process	BP	5	20	0.409147	0.896998	XM_020091201.1;XM_020099551.1;XM_020104336.1;XM_020104337.1;XM_020104339.1
GO:0008610	lipid biosynthetic process	BP	5	20	0.409147	0.896998	XM_020080354.1;XM_020080663.1;XM_020082317.1;XM_020094445.1;XM_020100365.1
GO:0043542	endothelial cell migration	BP	5	20	0.409147	0.896998	XM_020079099.1;XM_020079100.1;XM_020098352.1;XM_020102489.1;XM_020102490.1
GO:0008238	exopeptidase activity	MF	7	29	0.409522	1	XM_020079143.1;XM_020081273.1;XM_020083216.1;XM_020083335.1;XM_020087448.1;XM_020090159.1;XM_020098793.1
GO:0000989	transcription factor activity, transcription factor binding	MF	12	52	0.409765	1	XM_020080206.1;XM_020080778.1;XM_020089845.1;XM_020090358.1;XM_020090432.1;XM_020091212.1;XM_020091213.1;XM_020102221.1;XM_020102223.1;XM_020102225.1;XM_020102226.1;XM_020104413.1
GO:0016568	chromatin modification	BP	22	99	0.410179	0.896998	XM_020081562.1;XM_020083618.1;XM_020083621.1;XM_020085567.1;XM_020086524.1;XM_020090591.1;XM_020091212.1;XM_020091213.1;XM_020091726.1;XM_020092902.1;XM_020092903.1;XM_020092904.1;XM_020092905.1;XM_020092906.1;XM_020094268.1;XM_020094382.1;XM_020097436.1;XM_020101213.1;XM_020101214.1;XM_020102432.1;XM_020102433.1;XM_020104413.1
GO:0044433	cytoplasmic vesicle part	CC	11	47	0.410864	0.928724	XM_020079097.1;XM_020085655.1;XM_020091365.1;XM_020092350.1;XM_020094997.1;XM_020094998.1;XM_020095351.1;XM_020098881.1;XM_020103004.1;XM_020103791.1;XM_020106609.1
GO:0003146	heart jogging	BP	3	11	0.412009	0.896998	XM_020090460.1;XM_020091086.1;XM_020097865.1
GO:0003158	endothelium development	BP	3	11	0.412009	0.896998	XM_020097865.1;XM_020102489.1;XM_020102490.1
GO:0006221	pyrimidine nucleotide biosynthetic process	BP	3	11	0.412009	0.896998	XM_020081248.1;XM_020081929.1;XM_020090841.1
GO:0006241	CTP biosynthetic process	BP	3	11	0.412009	0.896998	XM_020081248.1;XM_020081929.1;XM_020090841.1
GO:0009218	pyrimidine ribonucleotide metabolic process	BP	3	11	0.412009	0.896998	XM_020081248.1;XM_020081929.1;XM_020090841.1
GO:0009220	pyrimidine ribonucleotide biosynthetic process	BP	3	11	0.412009	0.896998	XM_020081248.1;XM_020081929.1;XM_020090841.1
GO:0010594	regulation of endothelial cell migration	BP	3	11	0.412009	0.896998	XM_020098352.1;XM_020102489.1;XM_020102490.1
GO:0010632	regulation of epithelial cell migration	BP	3	11	0.412009	0.896998	XM_020098352.1;XM_020102489.1;XM_020102490.1
GO:0021782	glial cell development	BP	3	11	0.412009	0.896998	XM_020084654.1;XM_020084657.1;XM_020097505.1
GO:0022403	cell cycle phase	BP	3	11	0.412009	0.896998	XM_020099043.1;XM_020102502.1;XM_020106609.1
GO:0033044	regulation of chromosome organization	BP	3	11	0.412009	0.896998	XM_020094382.1;XM_020095131.1;XM_020097436.1
GO:0033500	carbohydrate homeostasis	BP	3	11	0.412009	0.896998	XM_020104646.1;XM_020104838.1;XM_020104839.1
GO:0044848	biological phase	BP	3	11	0.412009	0.896998	XM_020099043.1;XM_020102502.1;XM_020106609.1
GO:0046036	CTP metabolic process	BP	3	11	0.412009	0.896998	XM_020081248.1;XM_020081929.1;XM_020090841.1
GO:0046132	pyrimidine ribonucleoside biosynthetic process	BP	3	11	0.412009	0.896998	XM_020081248.1;XM_020081929.1;XM_020090841.1
GO:0046134	pyrimidine nucleoside biosynthetic process	BP	3	11	0.412009	0.896998	XM_020081248.1;XM_020081929.1;XM_020090841.1
GO:0051235	maintenance of location	BP	3	11	0.412009	0.896998	XM_020083130.1;XM_020092239.1;XM_020094259.1
GO:0061371	determination of heart left/right asymmetry	BP	3	11	0.412009	0.896998	XM_020090460.1;XM_020091086.1;XM_020097865.1
GO:0022892	substrate-specific transporter activity	MF	144	673	0.414259	1	XM_020078436.1;XM_020078438.1;XM_020078439.1;XM_020078602.1;XM_020078678.1;XM_020078795.1;XM_020078799.1;XM_020078883.1;XM_020079211.1;XM_020079398.1;XM_020079399.1;XM_020079630.1;XM_020079631.1;XM_020079632.1;XM_020079635.1;XM_020079754.1;XM_020079789.1;XM_020079987.1;XM_020080113.1;XM_020080114.1;XM_020080115.1;XM_020080224.1;XM_020080312.1;XM_020080377.1;XM_020080729.1;XM_020080803.1;XM_020081…
GO:0003682	chromatin binding	MF	3	11	0.416009	1	XM_020085835.1;XM_020101213.1;XM_020101214.1
GO:0015929	hexosaminidase activity	MF	3	11	0.416009	1	XM_020101700.1;XM_020101702.1;XM_020101703.1
GO:0033218	amide binding	MF	3	11	0.416009	1	XM_020083130.1;XM_020083907.1;XM_020097853.1
GO:0003723	RNA binding	MF	37	169	0.417827	1	XM_020079662.1;XM_020081473.1;XM_020082244.1;XM_020083907.1;XM_020084738.1;XM_020084754.1;XM_020086132.1;XM_020086142.1;XM_020087128.1;XM_020087528.1;XM_020090377.1;XM_020091504.1;XM_020093127.1;XM_020093626.1;XM_020094091.1;XM_020094093.1;XM_020094819.1;XM_020095570.1;XM_020095941.1;XM_020097136.1;XM_020097137.1;XM_020097320.1;XM_020097330.1;XM_020097505.1;XM_020099848.1;XM_020100366.1;XM_020100…
GO:0044249	cellular biosynthetic process	BP	271	1282	0.418005	0.909032	XM_020078403.1;XM_020078549.1;XM_020078670.1;XM_020078682.1;XM_020078683.1;XM_020078858.1;XM_020078894.1;XM_020078924.1;XM_020079302.1;XM_020079417.1;XM_020079418.1;XM_020079579.1;XM_020079630.1;XM_020079631.1;XM_020079632.1;XM_020079635.1;XM_020080206.1;XM_020080354.1;XM_020080503.1;XM_020080610.1;XM_020080778.1;XM_020080875.1;XM_020081036.1;XM_020081090.1;XM_020081248.1;XM_020081344.1;XM_020081…
GO:0099600	transmembrane receptor activity	MF	121	565	0.419996	1	XM_020078606.1;XM_020078718.1;XM_020078883.1;XM_020079136.1;XM_020079770.1;XM_020079789.1;XM_020079884.1;XM_020080116.1;XM_020080224.1;XM_020080619.1;XM_020080834.1;XM_020080891.1;XM_020081799.1;XM_020081806.1;XM_020082772.1;XM_020083646.1;XM_020083727.1;XM_020083796.1;XM_020083936.1;XM_020084793.1;XM_020084795.1;XM_020084822.1;XM_020085423.1;XM_020085484.1;XM_020085812.1;XM_020086451.1;XM_020086…
GO:0015276	ligand-gated ion channel activity	MF	25	113	0.421371	1	XM_020078883.1;XM_020079789.1;XM_020080224.1;XM_020083646.1;XM_020083796.1;XM_020085423.1;XM_020085484.1;XM_020088048.1;XM_020089643.1;XM_020089799.1;XM_020092536.1;XM_020094295.1;XM_020096843.1;XM_020096844.1;XM_020096978.1;XM_020096979.1;XM_020097013.1;XM_020097014.1;XM_020097015.1;XM_020097264.1;XM_020097435.1;XM_020100355.1;XM_020102605.1;XM_020104181.1;XM_020104182.1
GO:0022834	ligand-gated channel activity	MF	25	113	0.421371	1	XM_020078883.1;XM_020079789.1;XM_020080224.1;XM_020083646.1;XM_020083796.1;XM_020085423.1;XM_020085484.1;XM_020088048.1;XM_020089643.1;XM_020089799.1;XM_020092536.1;XM_020094295.1;XM_020096843.1;XM_020096844.1;XM_020096978.1;XM_020096979.1;XM_020097013.1;XM_020097014.1;XM_020097015.1;XM_020097264.1;XM_020097435.1;XM_020100355.1;XM_020102605.1;XM_020104181.1;XM_020104182.1
GO:0030118	clathrin coat	CC	5	20	0.422776	0.94236	XM_020085655.1;XM_020091365.1;XM_020094997.1;XM_020094998.1;XM_020103004.1
GO:0051239	regulation of multicellular organismal process	BP	42	194	0.424192	0.920457	XM_020078472.1;XM_020078473.1;XM_020079099.1;XM_020079100.1;XM_020081473.1;XM_020081887.1;XM_020082284.1;XM_020082772.1;XM_020082802.1;XM_020083220.1;XM_020083304.1;XM_020083936.1;XM_020085686.1;XM_020087343.1;XM_020088588.1;XM_020088589.1;XM_020090432.1;XM_020091592.1;XM_020092021.1;XM_020092652.1;XM_020094532.1;XM_020095710.1;XM_020095711.1;XM_020095712.1;XM_020095934.1;XM_020096213.1;XM_020097…
GO:0016569	covalent chromatin modification	BP	18	81	0.426462	0.920457	XM_020083618.1;XM_020083621.1;XM_020085567.1;XM_020086524.1;XM_020091212.1;XM_020091213.1;XM_020091726.1;XM_020092902.1;XM_020092903.1;XM_020092904.1;XM_020092905.1;XM_020092906.1;XM_020094268.1;XM_020094382.1;XM_020097436.1;XM_020102432.1;XM_020102433.1;XM_020104413.1
GO:0016570	histone modification	BP	18	81	0.426462	0.920457	XM_020083618.1;XM_020083621.1;XM_020085567.1;XM_020086524.1;XM_020091212.1;XM_020091213.1;XM_020091726.1;XM_020092902.1;XM_020092903.1;XM_020092904.1;XM_020092905.1;XM_020092906.1;XM_020094268.1;XM_020094382.1;XM_020097436.1;XM_020102432.1;XM_020102433.1;XM_020104413.1
GO:0000375	RNA splicing, via transesterification reactions	BP	6	25	0.426867	0.920457	XM_020087097.1;XM_020090377.1;XM_020093029.1;XM_020094819.1;XM_020103793.1;XM_020107465.1
GO:0000377	RNA splicing, via transesterification reactions with bulged adenosine as nucleophile	BP	6	25	0.426867	0.920457	XM_020087097.1;XM_020090377.1;XM_020093029.1;XM_020094819.1;XM_020103793.1;XM_020107465.1
GO:0045765	regulation of angiogenesis	BP	6	25	0.426867	0.920457	XM_020083220.1;XM_020090432.1;XM_020095710.1;XM_020095711.1;XM_020095712.1;XM_020097754.1
GO:1901342	regulation of vasculature development	BP	6	25	0.426867	0.920457	XM_020083220.1;XM_020090432.1;XM_020095710.1;XM_020095711.1;XM_020095712.1;XM_020097754.1
GO:0035556	intracellular signal transduction	BP	85	398	0.42705	0.920457	XM_020079841.1;XM_020079842.1;XM_020080218.1;XM_020080523.1;XM_020080539.1;XM_020080683.1;XM_020080778.1;XM_020082802.1;XM_020083364.1;XM_020083985.1;XM_020084087.1;XM_020084096.1;XM_020085413.1;XM_020085421.1;XM_020085808.1;XM_020085809.1;XM_020085835.1;XM_020086610.1;XM_020086986.1;XM_020087420.1;XM_020087562.1;XM_020087953.1;XM_020087954.1;XM_020088366.1;XM_020088501.1;XM_020089161.1;XM_020089…
GO:0030659	cytoplasmic vesicle membrane	CC	10	43	0.428855	0.94236	XM_020085655.1;XM_020091365.1;XM_020092350.1;XM_020094997.1;XM_020094998.1;XM_020095351.1;XM_020098881.1;XM_020103004.1;XM_020103791.1;XM_020106609.1
GO:0048519	negative regulation of biological process	BP	74	346	0.429327	0.923586	XM_020078410.1;XM_020079522.1;XM_020079523.1;XM_020079803.1;XM_020079840.1;XM_020080206.1;XM_020080237.1;XM_020080519.1;XM_020081627.1;XM_020082284.1;XM_020082413.1;XM_020082802.1;XM_020083033.1;XM_020084122.1;XM_020084367.1;XM_020084368.1;XM_020084369.1;XM_020084391.1;XM_020085835.1;XM_020086001.1;XM_020086614.1;XM_020086871.1;XM_020086872.1;XM_020088173.1;XM_020088177.1;XM_020088178.1;XM_020089…
GO:0006090	pyruvate metabolic process	BP	12	53	0.429453	0.923586	XM_020078399.1;XM_020078400.1;XM_020081574.1;XM_020086075.1;XM_020088690.1;XM_020089155.1;XM_020089357.1;XM_020089358.1;XM_020089359.1;XM_020089619.1;XM_020092638.1;XM_020107137.1
GO:0008443	phosphofructokinase activity	MF	6	25	0.432817	1	XM_020086796.1;XM_020086797.1;XM_020086798.1;XM_020088690.1;XM_020096107.1;XM_020096108.1
GO:0019200	carbohydrate kinase activity	MF	6	25	0.432817	1	XM_020086796.1;XM_020086797.1;XM_020086798.1;XM_020088690.1;XM_020096107.1;XM_020096108.1
GO:0003401	axis elongation	BP	4	16	0.437294	0.925807	XM_020080710.1;XM_020090460.1;XM_020092239.1;XM_020107772.1
GO:0007420	brain development	BP	13	58	0.438094	0.925807	XM_020079846.1;XM_020082802.1;XM_020087587.1;XM_020087589.1;XM_020087590.1;XM_020094382.1;XM_020094918.1;XM_020100522.1;XM_020101226.1;XM_020101227.1;XM_020101230.1;XM_020104274.1;XM_020104581.1
GO:0042692	muscle cell differentiation	BP	13	58	0.438094	0.925807	XM_020080987.1;XM_020080988.1;XM_020080989.1;XM_020084913.1;XM_020084923.1;XM_020092645.1;XM_020094382.1;XM_020097570.1;XM_020104433.1;XM_020105470.1;XM_020106550.1;XM_020107917.1;XR_002203621.1
GO:0060322	head development	BP	13	58	0.438094	0.925807	XM_020079846.1;XM_020082802.1;XM_020087587.1;XM_020087589.1;XM_020087590.1;XM_020094382.1;XM_020094918.1;XM_020100522.1;XM_020101226.1;XM_020101227.1;XM_020101230.1;XM_020104274.1;XM_020104581.1
GO:0044248	cellular catabolic process	BP	42	195	0.438899	0.925807	XM_020079455.1;XM_020080453.1;XM_020080743.1;XM_020080979.1;XM_020081273.1;XM_020083904.1;XM_020083949.1;XM_020086498.1;XM_020086499.1;XM_020086594.1;XM_020086680.1;XM_020087337.1;XM_020088538.1;XM_020088616.1;XM_020089140.1;XM_020089141.1;XM_020089481.1;XM_020090258.1;XM_020090377.1;XM_020091431.1;XM_020093302.1;XM_020093768.1;XM_020095131.1;XM_020098165.1;XM_020100189.1;XM_020100495.1;XM_020100…
GO:0048523	negative regulation of cellular process	BP	66	309	0.440536	0.925807	XM_020078410.1;XM_020079522.1;XM_020079523.1;XM_020079840.1;XM_020080206.1;XM_020080237.1;XM_020081627.1;XM_020082284.1;XM_020082802.1;XM_020083033.1;XM_020084122.1;XM_020084367.1;XM_020084368.1;XM_020084369.1;XM_020084391.1;XM_020085835.1;XM_020086001.1;XM_020086614.1;XM_020086871.1;XM_020086872.1;XM_020088173.1;XM_020088177.1;XM_020088178.1;XM_020089355.1;XM_020089845.1;XM_020090432.1;XM_020090…
GO:0030054	cell junction	CC	43	197	0.441346	0.94236	XM_020079579.1;XM_020079666.1;XM_020080218.1;XM_020080841.1;XM_020080842.1;XM_020081001.1;XM_020082192.1;XM_020082193.1;XM_020082259.1;XM_020082802.1;XM_020083020.1;XM_020084596.1;XM_020084913.1;XM_020085201.1;XM_020085626.1;XM_020085627.1;XM_020087927.1;XM_020088164.1;XM_020088172.1;XM_020088201.1;XM_020089674.1;XM_020089989.1;XM_020089990.1;XM_020090030.1;XM_020091917.1;XM_020091918.1;XM_020094…
GO:0004866	endopeptidase inhibitor activity	MF	4	16	0.442109	1	XM_020092329.1;XM_020096747.1;XM_020096748.1;XM_020107006.1
GO:0005227	calcium activated cation channel activity	MF	4	16	0.442109	1	XM_020093293.1;XM_020102458.1;XM_020103291.1;XM_020103296.1
GO:0022839	ion gated channel activity	MF	4	16	0.442109	1	XM_020093293.1;XM_020102458.1;XM_020103291.1;XM_020103296.1
GO:0006355	regulation of transcription, DNA-templated	BP	75	352	0.443163	0.925807	XM_020080206.1;XM_020080610.1;XM_020081846.1;XM_020081887.1;XM_020083013.1;XM_020083949.1;XM_020084463.1;XM_020084470.1;XM_020085575.1;XM_020085686.1;XM_020085835.1;XM_020086275.1;XM_020086494.1;XM_020086547.1;XM_020086600.1;XM_020087496.1;XM_020088168.1;XM_020088307.1;XM_020089574.1;XM_020089845.1;XM_020090231.1;XM_020090358.1;XM_020090432.1;XM_020090460.1;XM_020090978.1;XM_020090980.1;XM_020091…
GO:1903506	regulation of nucleic acid-templated transcription	BP	75	352	0.443163	0.925807	XM_020080206.1;XM_020080610.1;XM_020081846.1;XM_020081887.1;XM_020083013.1;XM_020083949.1;XM_020084463.1;XM_020084470.1;XM_020085575.1;XM_020085686.1;XM_020085835.1;XM_020086275.1;XM_020086494.1;XM_020086547.1;XM_020086600.1;XM_020087496.1;XM_020088168.1;XM_020088307.1;XM_020089574.1;XM_020089845.1;XM_020090231.1;XM_020090358.1;XM_020090432.1;XM_020090460.1;XM_020090978.1;XM_020090980.1;XM_020091…
GO:0002685	regulation of leukocyte migration	BP	2	7	0.44755	0.925807	XM_020082802.1;XM_020102659.1
GO:0002688	regulation of leukocyte chemotaxis	BP	2	7	0.44755	0.925807	XM_020082802.1;XM_020102659.1
GO:0003014	renal system process	BP	2	7	0.44755	0.925807	XM_020091130.1;XM_020099440.1
GO:0006568	tryptophan metabolic process	BP	2	7	0.44755	0.925807	XM_020080743.1;XM_020089872.1
GO:0006586	indolalkylamine metabolic process	BP	2	7	0.44755	0.925807	XM_020080743.1;XM_020089872.1
GO:0007031	peroxisome organization	BP	2	7	0.44755	0.925807	XM_020104594.1;XM_020105303.1
GO:0007219	Notch signaling pathway	BP	2	7	0.44755	0.925807	XM_020082406.1;XM_020110290.1
GO:0007601	visual perception	BP	2	7	0.44755	0.925807	XM_020086239.1;XM_020087016.1
GO:0009067	aspartate family amino acid biosynthetic process	BP	2	7	0.44755	0.925807	XM_020099384.1;XM_020101188.1
GO:0014733	regulation of skeletal muscle adaptation	BP	2	7	0.44755	0.925807	XM_020098862.1;XM_020098867.1
GO:0014888	striated muscle adaptation	BP	2	7	0.44755	0.925807	XM_020098862.1;XM_020098867.1
GO:0030166	proteoglycan biosynthetic process	BP	2	7	0.44755	0.925807	XM_020090214.1;XM_020105097.1
GO:0032874	positive regulation of stress-activated MAPK cascade	BP	2	7	0.44755	0.925807	XM_020088501.1;XM_020090432.1
GO:0042044	fluid transport	BP	2	7	0.44755	0.925807	XM_020091130.1;XM_020093305.1
GO:0043500	muscle adaptation	BP	2	7	0.44755	0.925807	XM_020098862.1;XM_020098867.1
GO:0043501	skeletal muscle adaptation	BP	2	7	0.44755	0.925807	XM_020098862.1;XM_020098867.1
GO:0043502	regulation of muscle adaptation	BP	2	7	0.44755	0.925807	XM_020098862.1;XM_020098867.1
GO:0051208	sequestering of calcium ion	BP	2	7	0.44755	0.925807	XM_020092239.1;XM_020094259.1
GO:0051238	sequestering of metal ion	BP	2	7	0.44755	0.925807	XM_020092239.1;XM_020094259.1
GO:0051282	regulation of sequestering of calcium ion	BP	2	7	0.44755	0.925807	XM_020092239.1;XM_020094259.1
GO:0051283	negative regulation of sequestering of calcium ion	BP	2	7	0.44755	0.925807	XM_020092239.1;XM_020094259.1
GO:0070304	positive regulation of stress-activated protein kinase signaling cascade	BP	2	7	0.44755	0.925807	XM_020088501.1;XM_020090432.1
GO:0071622	regulation of granulocyte chemotaxis	BP	2	7	0.44755	0.925807	XM_020082802.1;XM_020102659.1
GO:1904062	regulation of cation transmembrane transport	BP	2	7	0.44755	0.925807	XM_020094259.1;XM_020097958.1
GO:2001242	regulation of intrinsic apoptotic signaling pathway	BP	2	7	0.44755	0.925807	XM_020104838.1;XM_020104839.1
GO:0061061	muscle structure development	BP	18	82	0.449164	0.925807	XM_020080987.1;XM_020080988.1;XM_020080989.1;XM_020083304.1;XM_020084913.1;XM_020084923.1;XM_020092645.1;XM_020094382.1;XM_020097570.1;XM_020097696.1;XM_020098206.1;XM_020101110.1;XM_020101111.1;XM_020104433.1;XM_020105470.1;XM_020106550.1;XM_020107917.1;XR_002203621.1
GO:0001071	nucleic acid binding transcription factor activity	MF	107	502	0.449232	1	XM_020078124.1;XM_020078507.1;XM_020078578.1;XM_020078650.1;XM_020078732.1;XM_020078779.1;XM_020078810.1;XM_020078924.1;XM_020079036.1;XM_020079038.1;XM_020079302.1;XM_020079417.1;XM_020079418.1;XM_020079803.1;XM_020080690.1;XM_020080691.1;XM_020080693.1;XM_020082789.1;XM_020082930.1;XM_020083459.1;XM_020084463.1;XM_020084470.1;XM_020084918.1;XM_020085575.1;XM_020085864.1;XM_020085865.1;XM_020086…
GO:0004003	ATP-dependent DNA helicase activity	MF	2	7	0.45083	1	XM_020085686.1;XM_020112391.1
GO:0008026	ATP-dependent helicase activity	MF	2	7	0.45083	1	XM_020085686.1;XM_020112391.1
GO:0015269	calcium-activated potassium channel activity	MF	2	7	0.45083	1	XM_020093293.1;XM_020102458.1
GO:0016615	malate dehydrogenase activity	MF	2	7	0.45083	1	XM_020090119.1;XM_020090120.1
GO:0070035	purine NTP-dependent helicase activity	MF	2	7	0.45083	1	XM_020085686.1;XM_020112391.1
GO:0009451	RNA modification	BP	8	35	0.452446	0.925807	XM_020086336.1;XM_020090881.1;XM_020095513.1;XM_020097799.1;XM_020099753.1;XM_020099770.1;XM_020099914.1;XM_020100807.1
GO:0009607	response to biotic stimulus	BP	8	35	0.452446	0.925807	XM_020082802.1;XM_020085514.1;XM_020088101.1;XM_020088286.1;XM_020094954.1;XM_020097513.1;XM_020099497.1;XM_020099498.1
GO:0043207	response to external biotic stimulus	BP	8	35	0.452446	0.925807	XM_020082802.1;XM_020085514.1;XM_020088101.1;XM_020088286.1;XM_020094954.1;XM_020097513.1;XM_020099497.1;XM_020099498.1
GO:0051707	response to other organism	BP	8	35	0.452446	0.925807	XM_020082802.1;XM_020085514.1;XM_020088101.1;XM_020088286.1;XM_020094954.1;XM_020097513.1;XM_020099497.1;XM_020099498.1
GO:1901615	organic hydroxy compound metabolic process	BP	8	35	0.452446	0.925807	XM_020078694.1;XM_020079249.1;XM_020089068.1;XM_020089069.1;XM_020089630.1;XM_020094438.1;XM_020095351.1;XM_020099579.1
GO:2001141	regulation of RNA biosynthetic process	BP	79	372	0.453741	0.925807	XM_020080206.1;XM_020080610.1;XM_020080778.1;XM_020081846.1;XM_020081887.1;XM_020083013.1;XM_020083949.1;XM_020084463.1;XM_020084470.1;XM_020085575.1;XM_020085686.1;XM_020085835.1;XM_020086275.1;XM_020086494.1;XM_020086547.1;XM_020086600.1;XM_020087496.1;XM_020088168.1;XM_020088307.1;XM_020089574.1;XM_020089845.1;XM_020090231.1;XM_020090358.1;XM_020090432.1;XM_020090460.1;XM_020090978.1;XM_020090…
GO:0006778	porphyrin-containing compound metabolic process	BP	5	21	0.454548	0.925807	XM_020081438.1;XM_020095998.1;XM_020095999.1;XM_020100189.1;XM_020100323.1
GO:0010631	epithelial cell migration	BP	5	21	0.454548	0.925807	XM_020079099.1;XM_020079100.1;XM_020098352.1;XM_020102489.1;XM_020102490.1
GO:0033013	tetrapyrrole metabolic process	BP	5	21	0.454548	0.925807	XM_020081438.1;XM_020095998.1;XM_020095999.1;XM_020100189.1;XM_020100323.1
GO:0090130	tissue migration	BP	5	21	0.454548	0.925807	XM_020079099.1;XM_020079100.1;XM_020098352.1;XM_020102489.1;XM_020102490.1
GO:0090132	epithelium migration	BP	5	21	0.454548	0.925807	XM_020079099.1;XM_020079100.1;XM_020098352.1;XM_020102489.1;XM_020102490.1
GO:0016020	membrane	CC	646	3037	0.455708	0.94236	XM_020078052.1;XM_020078283.1;XM_020078420.1;XM_020078421.1;XM_020078436.1;XM_020078438.1;XM_020078439.1;XM_020078483.1;XM_020078486.1;XM_020078566.1;XM_020078602.1;XM_020078606.1;XM_020078678.1;XM_020078760.1;XM_020078799.1;XM_020078800.1;XM_020078849.1;XM_020078850.1;XM_020078883.1;XM_020078919.1;XM_020079007.1;XM_020079008.1;XM_020079097.1;XM_020079136.1;XM_020079211.1;XM_020079249.1;XM_020079…
GO:0030286	dynein complex	CC	2	7	0.455981	0.94236	XM_020078860.1;XM_020089706.1
GO:0032993	protein-DNA complex	CC	2	7	0.455981	0.94236	XM_020083911.1;XM_020085835.1
GO:0033202	DNA helicase complex	CC	2	7	0.455981	0.94236	XM_020088685.1;XM_020092745.1
GO:0044291	cell-cell contact zone	CC	2	7	0.455981	0.94236	XM_020080218.1;XM_020098133.1
GO:0090544	BAF-type complex	CC	2	7	0.455981	0.94236	XM_020080927.1;XM_020090591.1
GO:0019219	regulation of nucleobase-containing compound metabolic process	BP	89	420	0.457602	0.925807	XM_020080206.1;XM_020080610.1;XM_020080778.1;XM_020081846.1;XM_020081887.1;XM_020082802.1;XM_020083013.1;XM_020083949.1;XM_020084463.1;XM_020084470.1;XM_020085575.1;XM_020085686.1;XM_020085835.1;XM_020086275.1;XM_020086494.1;XM_020086547.1;XM_020086600.1;XM_020087097.1;XM_020087496.1;XM_020088168.1;XM_020088173.1;XM_020088177.1;XM_020088178.1;XM_020088307.1;XM_020089574.1;XM_020089845.1;XM_020090…
GO:0016875	ligase activity, forming carbon-oxygen bonds	MF	11	49	0.457611	1	XM_020078403.1;XM_020083126.1;XM_020085270.1;XM_020089045.1;XM_020096357.1;XM_020096902.1;XM_020097475.1;XM_020098283.1;XM_020099283.1;XM_020100565.1;XR_002202807.1
GO:0016876	ligase activity, forming aminoacyl-tRNA and related compounds	MF	11	49	0.457611	1	XM_020078403.1;XM_020083126.1;XM_020085270.1;XM_020089045.1;XM_020096357.1;XM_020096902.1;XM_020097475.1;XM_020098283.1;XM_020099283.1;XM_020100565.1;XR_002202807.1
GO:0015081	sodium ion transmembrane transporter activity	MF	8	35	0.459507	1	XM_020078799.1;XM_020092601.1;XM_020096388.1;XM_020096389.1;XM_020096390.1;XM_020096391.1;XM_020096843.1;XM_020096844.1
GO:0010927	cellular component assembly involved in morphogenesis	BP	16	73	0.459832	0.925807	XM_020079763.1;XM_020082789.1;XM_020084913.1;XM_020085686.1;XM_020090506.1;XM_020090507.1;XM_020090508.1;XM_020090509.1;XM_020092141.1;XM_020097570.1;XM_020101110.1;XM_020101111.1;XM_020102074.1;XM_020102344.1;XM_020105118.1;XM_020106750.1
GO:0051247	positive regulation of protein metabolic process	BP	16	73	0.459832	0.925807	XM_020080354.1;XM_020080778.1;XM_020088501.1;XM_020088619.1;XM_020090432.1;XM_020091130.1;XM_020094382.1;XM_020097958.1;XM_020098862.1;XM_020098867.1;XM_020101226.1;XM_020101227.1;XM_020101230.1;XM_020102489.1;XM_020102490.1;XM_020106609.1
GO:0048518	positive regulation of biological process	BP	52	244	0.459955	0.925807	XM_020079846.1;XM_020080139.1;XM_020080141.1;XM_020080142.1;XM_020080354.1;XM_020080778.1;XM_020081473.1;XM_020082284.1;XM_020082406.1;XM_020082802.1;XM_020083949.1;XM_020086799.1;XM_020088501.1;XM_020088588.1;XM_020088589.1;XM_020088619.1;XM_020090432.1;XM_020091130.1;XM_020094382.1;XM_020094532.1;XM_020095710.1;XM_020095711.1;XM_020095712.1;XM_020095808.1;XM_020096034.1;XM_020097142.1;XM_020097…
GO:0032502	developmental process	BP	313	1490	0.462285	0.925807	XM_020078599.1;XM_020078601.1;XM_020078814.1;XM_020078882.1;XM_020078883.1;XM_020078913.1;XM_020079099.1;XM_020079100.1;XM_020079160.1;XM_020079164.1;XM_020079165.1;XM_020079166.1;XM_020079201.1;XM_020079579.1;XM_020079758.1;XM_020079763.1;XM_020079803.1;XM_020079828.1;XM_020079829.1;XM_020079830.1;XM_020079832.1;XM_020079833.1;XM_020079834.1;XM_020079835.1;XM_020079846.1;XM_020080139.1;XM_020080…
GO:0009416	response to light stimulus	BP	9	40	0.462304	0.925807	XM_020086239.1;XM_020086866.1;XM_020091887.1;XM_020094647.1;XM_020095710.1;XM_020095711.1;XM_020095712.1;XM_020097853.1;XM_020099559.1
GO:1901700	response to oxygen-containing compound	BP	9	40	0.462304	0.925807	XM_020079770.1;XM_020084913.1;XM_020090510.1;XM_020091130.1;XM_020094532.1;XM_020097570.1;XM_020097835.1;XM_020098862.1;XM_020098867.1
GO:0080090	regulation of primary metabolic process	BP	135	640	0.463335	0.925807	XM_020078410.1;XM_020080206.1;XM_020080354.1;XM_020080610.1;XM_020080778.1;XM_020081627.1;XM_020081846.1;XM_020081887.1;XM_020082241.1;XM_020082242.1;XM_020082243.1;XM_020082802.1;XM_020082807.1;XM_020083013.1;XM_020083033.1;XM_020083949.1;XM_020084463.1;XM_020084470.1;XM_020085084.1;XM_020085575.1;XM_020085686.1;XM_020085835.1;XM_020086275.1;XM_020086494.1;XM_020086547.1;XM_020086600.1;XM_020086…
GO:0022613	ribonucleoprotein complex biogenesis	BP	13	59	0.464965	0.925807	XM_020080045.1;XM_020080519.1;XM_020082409.1;XM_020082411.1;XM_020082412.1;XM_020083303.1;XM_020083304.1;XM_020090377.1;XM_020094819.1;XM_020096678.1;XM_020099977.1;XM_020100807.1;XM_020102920.1
GO:0005198	structural molecule activity	MF	19	87	0.466344	1	XM_020082337.1;XM_020084692.1;XM_020087494.1;XM_020088509.1;XM_020089531.1;XM_020091995.1;XM_020091997.1;XM_020093127.1;XM_020096566.1;XM_020099848.1;XM_020099987.1;XM_020102376.1;XM_020102502.1;XM_020104083.1;XM_020104084.1;XM_020104646.1;XM_020106609.1;XM_020110092.1;XM_020112032.1
GO:0051704	multi-organism process	BP	21	97	0.466387	0.925807	XM_020082802.1;XM_020085514.1;XM_020088101.1;XM_020088286.1;XM_020093697.1;XM_020093698.1;XM_020093699.1;XM_020094532.1;XM_020094954.1;XM_020095710.1;XM_020095711.1;XM_020095712.1;XM_020097513.1;XM_020097746.1;XM_020099497.1;XM_020099498.1;XM_020102502.1;XM_020105263.1;XM_020106550.1;XM_020106609.1;XR_002203621.1
GO:0050776	regulation of immune response	BP	6	26	0.467614	0.925807	XM_020081473.1;XM_020082802.1;XM_020083949.1;XM_020095808.1;XM_020106270.1;XM_020106609.1
GO:0006213	pyrimidine nucleoside metabolic process	BP	3	12	0.472888	0.925807	XM_020081248.1;XM_020081929.1;XM_020090841.1
GO:0009225	nucleotide-sugar metabolic process	BP	3	12	0.472888	0.925807	XM_020090214.1;XM_020102554.1;XM_020102825.1
GO:0043410	positive regulation of MAPK cascade	BP	3	12	0.472888	0.925807	XM_020088501.1;XM_020090432.1;XM_020106609.1
GO:0046131	pyrimidine ribonucleoside metabolic process	BP	3	12	0.472888	0.925807	XM_020081248.1;XM_020081929.1;XM_020090841.1
GO:1902533	positive regulation of intracellular signal transduction	BP	3	12	0.472888	0.925807	XM_020088501.1;XM_020090432.1;XM_020106609.1
GO:0051246	regulation of protein metabolic process	BP	52	245	0.473211	0.925807	XM_020078410.1;XM_020080354.1;XM_020080778.1;XM_020081627.1;XM_020082802.1;XM_020082807.1;XM_020083033.1;XM_020085084.1;XM_020086614.1;XM_020087444.1;XM_020087445.1;XM_020088501.1;XM_020088619.1;XM_020089433.1;XM_020089434.1;XM_020090258.1;XM_020090432.1;XM_020091130.1;XM_020091504.1;XM_020091861.1;XM_020091862.1;XM_020091863.1;XM_020092329.1;XM_020093626.1;XM_020093831.1;XM_020093832.1;XM_020094…
GO:0004690	cyclic nucleotide-dependent protein kinase activity	MF	3	12	0.477107	1	XM_020086656.1;XM_020092172.1;XM_020092180.1
GO:0022843	voltage-gated cation channel activity	MF	3	12	0.477107	1	XM_020085423.1;XM_020089643.1;XM_020094295.1
GO:0031323	regulation of cellular metabolic process	BP	140	666	0.480893	0.925807	XM_020078410.1;XM_020080206.1;XM_020080354.1;XM_020080610.1;XM_020080778.1;XM_020081627.1;XM_020081846.1;XM_020081887.1;XM_020082241.1;XM_020082242.1;XM_020082243.1;XM_020082802.1;XM_020082807.1;XM_020083013.1;XM_020083033.1;XM_020083949.1;XM_020084463.1;XM_020084470.1;XM_020085084.1;XM_020085575.1;XM_020085686.1;XM_020085835.1;XM_020086275.1;XM_020086494.1;XM_020086547.1;XM_020086600.1;XM_020086…
GO:0009975	cyclase activity	MF	7	31	0.484817	1	XM_020088186.1;XM_020090333.1;XM_020090334.1;XM_020091130.1;XM_020100272.1;XM_020100343.1;XR_002202844.1
GO:0006508	proteolysis	BP	47	222	0.484895	0.925807	XM_020079455.1;XM_020080453.1;XM_020080979.1;XM_020081273.1;XM_020081499.1;XM_020081627.1;XM_020083033.1;XM_020083892.1;XM_020083949.1;XM_020086498.1;XM_020086499.1;XM_020086594.1;XM_020086614.1;XM_020087337.1;XM_020088538.1;XM_020089140.1;XM_020089141.1;XM_020090258.1;XM_020091431.1;XM_020092329.1;XM_020093302.1;XM_020093768.1;XM_020095131.1;XM_020096747.1;XM_020096748.1;XM_020098165.1;XM_020101…
GO:0001932	regulation of protein phosphorylation	BP	25	117	0.485486	0.925807	XM_020078410.1;XM_020080778.1;XM_020082802.1;XM_020087444.1;XM_020087445.1;XM_020088501.1;XM_020088619.1;XM_020089433.1;XM_020089434.1;XM_020090432.1;XM_020091130.1;XM_020091861.1;XM_020091862.1;XM_020091863.1;XM_020093831.1;XM_020093832.1;XM_020097958.1;XM_020098198.1;XM_020098862.1;XM_020098867.1;XM_020102489.1;XM_020102490.1;XM_020106609.1;XM_020107947.1;XM_020107980.1
GO:0001775	cell activation	BP	8	36	0.48699	0.925807	XM_020082802.1;XM_020083333.1;XM_020083334.1;XM_020083936.1;XM_020089599.1;XM_020092021.1;XM_020097513.1;XM_020097835.1
GO:0006936	muscle contraction	BP	8	36	0.48699	0.925807	XM_020083936.1;XM_020084793.1;XM_020084795.1;XM_020084913.1;XM_020088945.1;XM_020092021.1;XM_020095985.1;XM_020097570.1
GO:0003006	developmental process involved in reproduction	BP	4	17	0.488025	0.925807	XM_020094091.1;XM_020094093.1;XM_020094532.1;XM_020104145.1
GO:0010243	response to organonitrogen compound	BP	4	17	0.488025	0.925807	XM_020079770.1;XM_020090510.1;XM_020091130.1;XM_020097835.1
GO:0035150	regulation of tube size	BP	4	17	0.488025	0.925807	XM_020084793.1;XM_020084795.1;XM_020084822.1;XM_020102689.1
GO:0050880	regulation of blood vessel size	BP	4	17	0.488025	0.925807	XM_020084793.1;XM_020084795.1;XM_020084822.1;XM_020102689.1
GO:0030162	regulation of proteolysis	BP	13	60	0.491655	0.925807	XM_020081627.1;XM_020083033.1;XM_020086614.1;XM_020092329.1;XM_020095131.1;XM_020096747.1;XM_020096748.1;XM_020101226.1;XM_020101227.1;XM_020101230.1;XM_020104107.1;XM_020107006.1;XR_002203452.1
GO:0031224	intrinsic component of membrane	CC	551	2596	0.492998	0.962766	XM_020078052.1;XM_020078283.1;XM_020078420.1;XM_020078421.1;XM_020078436.1;XM_020078438.1;XM_020078439.1;XM_020078483.1;XM_020078486.1;XM_020078566.1;XM_020078602.1;XM_020078606.1;XM_020078678.1;XM_020078760.1;XM_020078799.1;XM_020078800.1;XM_020078849.1;XM_020078850.1;XM_020078883.1;XM_020078919.1;XM_020079007.1;XM_020079008.1;XM_020079136.1;XM_020079211.1;XM_020079249.1;XM_020079250.1;XM_020079…
GO:0005244	voltage-gated ion channel activity	MF	4	17	0.493005	1	XM_020083057.1;XM_020085423.1;XM_020089643.1;XM_020094295.1
GO:0022832	voltage-gated channel activity	MF	4	17	0.493005	1	XM_020083057.1;XM_020085423.1;XM_020089643.1;XM_020094295.1
GO:0030414	peptidase inhibitor activity	MF	4	17	0.493005	1	XM_020092329.1;XM_020096747.1;XM_020096748.1;XM_020107006.1
GO:0061135	endopeptidase regulator activity	MF	4	17	0.493005	1	XM_020092329.1;XM_020096747.1;XM_020096748.1;XM_020107006.1
GO:0003774	motor activity	MF	12	55	0.494257	1	XM_020079917.1;XM_020080135.1;XM_020080136.1;XM_020085223.1;XM_020086067.1;XM_020089706.1;XM_020098324.1;XM_020102300.1;XM_020104879.1;XM_020105960.1;XM_020106643.1;XM_020108069.1
GO:0043086	negative regulation of catalytic activity	BP	9	41	0.494637	0.925807	XM_020078410.1;XM_020081627.1;XM_020083033.1;XM_020086614.1;XM_020092329.1;XM_020096747.1;XM_020096748.1;XM_020104107.1;XM_020107006.1
GO:0032501	multicellular organismal process	BP	335	1601	0.494993	0.925807	XM_020078109.1;XM_020078115.1;XM_020078472.1;XM_020078473.1;XM_020078507.1;XM_020078578.1;XM_020078601.1;XM_020078650.1;XM_020078682.1;XM_020078683.1;XM_020078732.1;XM_020078799.1;XM_020078810.1;XM_020078814.1;XM_020078913.1;XM_020079099.1;XM_020079100.1;XM_020079160.1;XM_020079164.1;XM_020079165.1;XM_020079166.1;XM_020079201.1;XM_020079758.1;XM_020079803.1;XM_020079828.1;XM_020079829.1;XM_020079…
GO:1902580	single-organism cellular localization	BP	14	65	0.497403	0.925807	XM_020080237.1;XM_020082886.1;XM_020083907.1;XM_020089161.1;XM_020091504.1;XM_020091744.1;XM_020095685.1;XM_020095686.1;XM_020095808.1;XM_020097958.1;XM_020102502.1;XM_020104594.1;XM_020106609.1;XM_020107917.1
GO:0042325	regulation of phosphorylation	BP	28	132	0.497762	0.925807	XM_020078410.1;XM_020080778.1;XM_020082241.1;XM_020082242.1;XM_020082243.1;XM_020082802.1;XM_020087444.1;XM_020087445.1;XM_020088501.1;XM_020088619.1;XM_020089433.1;XM_020089434.1;XM_020090432.1;XM_020091130.1;XM_020091861.1;XM_020091862.1;XM_020091863.1;XM_020093831.1;XM_020093832.1;XM_020097958.1;XM_020098198.1;XM_020098862.1;XM_020098867.1;XM_020102489.1;XM_020102490.1;XM_020106609.1;XM_020107…
GO:0008033	tRNA processing	BP	5	22	0.498922	0.925807	XM_020086336.1;XM_020098272.1;XM_020099753.1;XM_020099770.1;XM_020099914.1
GO:0008202	steroid metabolic process	BP	5	22	0.498922	0.925807	XM_020080353.1;XM_020080663.1;XM_020094445.1;XM_020094808.1;XM_020099579.1
GO:0021700	developmental maturation	BP	5	22	0.498922	0.925807	XM_020080362.1;XM_020080371.1;XM_020090861.1;XM_020091887.1;XM_020104939.1
GO:0060249	anatomical structure homeostasis	BP	5	22	0.498922	0.925807	XM_020082802.1;XM_020095710.1;XM_020095711.1;XM_020095712.1;XM_020102659.1
GO:0005654	nucleoplasm	CC	11	50	0.500257	0.962766	XM_020090432.1;XM_020092012.1;XM_020093355.1;XM_020095513.1;XM_020095561.1;XM_020098109.1;XM_020098110.1;XM_020098474.1;XM_020098475.1;XM_020104838.1;XM_020104839.1
GO:0044451	nucleoplasm part	CC	11	50	0.500257	0.962766	XM_020090432.1;XM_020092012.1;XM_020093355.1;XM_020095513.1;XM_020095561.1;XM_020098109.1;XM_020098110.1;XM_020098474.1;XM_020098475.1;XM_020104838.1;XM_020104839.1
GO:0044425	membrane part	CC	588	2772	0.500761	0.962766	XM_020078052.1;XM_020078283.1;XM_020078420.1;XM_020078421.1;XM_020078436.1;XM_020078438.1;XM_020078439.1;XM_020078483.1;XM_020078486.1;XM_020078566.1;XM_020078602.1;XM_020078606.1;XM_020078678.1;XM_020078760.1;XM_020078799.1;XM_020078800.1;XM_020078849.1;XM_020078850.1;XM_020078883.1;XM_020078919.1;XM_020079007.1;XM_020079008.1;XM_020079097.1;XM_020079136.1;XM_020079211.1;XM_020079249.1;XM_020079…
GO:0044432	endoplasmic reticulum part	CC	4	17	0.500828	0.962766	XM_020082317.1;XM_020085704.1;XM_020087503.1;XM_020098886.1
GO:0090575	RNA polymerase II transcription factor complex	CC	4	17	0.500828	0.962766	XM_020102221.1;XM_020102223.1;XM_020102225.1;XM_020102226.1
GO:0016567	protein ubiquitination	BP	10	46	0.501393	0.925807	XM_020082807.1;XM_020083949.1;XM_020090258.1;XM_020097958.1;XM_020104592.1;XM_020104838.1;XM_020104839.1;XM_020106270.1;XM_020106609.1;XM_020108907.1
GO:0015108	chloride transmembrane transporter activity	MF	5	22	0.504558	1	XM_020087585.1;XM_020096848.1;XM_020101945.1;XM_020106542.1;XM_020107379.1
GO:0016407	acetyltransferase activity	MF	5	22	0.504558	1	XM_020083618.1;XM_020083621.1;XM_020086239.1;XM_020094268.1;XM_020094647.1
GO:0038024	cargo receptor activity	MF	5	22	0.504558	1	XM_020087984.1;XM_020087985.1;XM_020088235.1;XM_020088237.1;XM_020106393.1
GO:0001649	osteoblast differentiation	BP	1	3	0.504855	0.925807	XM_020089845.1
GO:0001838	embryonic epithelial tube formation	BP	1	3	0.504855	0.925807	XM_020083740.1
GO:0002831	regulation of response to biotic stimulus	BP	1	3	0.504855	0.925807	XM_020082802.1
GO:0003171	atrioventricular valve development	BP	1	3	0.504855	0.925807	XM_020091086.1
GO:0006081	cellular aldehyde metabolic process	BP	1	3	0.504855	0.925807	XM_020089630.1
GO:0006167	AMP biosynthetic process	BP	1	3	0.504855	0.925807	XM_020086012.1
GO:0006469	negative regulation of protein kinase activity	BP	1	3	0.504855	0.925807	XM_020078410.1
GO:0006536	glutamate metabolic process	BP	1	3	0.504855	0.925807	XM_020079547.1
GO:0006569	tryptophan catabolic process	BP	1	3	0.504855	0.925807	XM_020080743.1
GO:0006684	sphingomyelin metabolic process	BP	1	3	0.504855	0.925807	XM_020094438.1
GO:0006743	ubiquinone metabolic process	BP	1	3	0.504855	0.925807	XM_020099124.1
GO:0006862	nucleotide transport	BP	1	3	0.504855	0.925807	XM_020097698.1
GO:0008217	regulation of blood pressure	BP	1	3	0.504855	0.925807	XM_020091365.1
GO:0009074	aromatic amino acid family catabolic process	BP	1	3	0.504855	0.925807	XM_020080743.1
GO:0009310	amine catabolic process	BP	1	3	0.504855	0.925807	XM_020080743.1
GO:0009411	response to UV	BP	1	3	0.504855	0.925807	XM_020097853.1
GO:0009615	response to virus	BP	1	3	0.504855	0.925807	XM_020082802.1
GO:0010559	regulation of glycoprotein biosynthetic process	BP	1	3	0.504855	0.925807	XM_020097958.1
GO:0010863	positive regulation of phospholipase C activity	BP	1	3	0.504855	0.925807	XM_020091130.1
GO:0010921	regulation of phosphatase activity	BP	1	3	0.504855	0.925807	XM_020097958.1
GO:0015807	L-amino acid transport	BP	1	3	0.504855	0.925807	XM_020090913.1
GO:0016197	endosomal transport	BP	1	3	0.504855	0.925807	XM_020091887.1
GO:0016331	morphogenesis of embryonic epithelium	BP	1	3	0.504855	0.925807	XM_020083740.1
GO:0018022	peptidyl-lysine methylation	BP	1	3	0.504855	0.925807	XM_020094498.1
GO:0019748	secondary metabolic process	BP	1	3	0.504855	0.925807	XM_020095351.1
GO:0030100	regulation of endocytosis	BP	1	3	0.504855	0.925807	XM_020082802.1
GO:0031214	biomineral tissue development	BP	1	3	0.504855	0.925807	XM_020087137.1
GO:0032233	positive regulation of actin filament bundle assembly	BP	1	3	0.504855	0.925807	XM_020082802.1
GO:0032507	maintenance of protein location in cell	BP	1	3	0.504855	0.925807	XM_020083130.1
GO:0032640	tumor necrosis factor production	BP	1	3	0.504855	0.925807	XM_020089845.1
GO:0032835	glomerulus development	BP	1	3	0.504855	0.925807	XM_020090460.1
GO:0033673	negative regulation of kinase activity	BP	1	3	0.504855	0.925807	XM_020078410.1
GO:0035265	organ growth	BP	1	3	0.504855	0.925807	XM_020085686.1
GO:0035303	regulation of dephosphorylation	BP	1	3	0.504855	0.925807	XM_020097958.1
GO:0035304	regulation of protein dephosphorylation	BP	1	3	0.504855	0.925807	XM_020097958.1
GO:0035437	maintenance of protein localization in endoplasmic reticulum	BP	1	3	0.504855	0.925807	XM_020083130.1
GO:0035474	selective angioblast sprouting	BP	1	3	0.504855	0.925807	XM_020085812.1
GO:0042176	regulation of protein catabolic process	BP	1	3	0.504855	0.925807	XM_020095131.1
GO:0042402	cellular biogenic amine catabolic process	BP	1	3	0.504855	0.925807	XM_020080743.1
GO:0042428	serotonin metabolic process	BP	1	3	0.504855	0.925807	XM_020078694.1
GO:0042436	indole-containing compound catabolic process	BP	1	3	0.504855	0.925807	XM_020080743.1
GO:0042742	defense response to bacterium	BP	1	3	0.504855	0.925807	XM_020085514.1
GO:0043488	regulation of mRNA stability	BP	1	3	0.504855	0.925807	XM_020095513.1
GO:0043696	dedifferentiation	BP	1	3	0.504855	0.925807	XM_020104939.1
GO:0045185	maintenance of protein location	BP	1	3	0.504855	0.925807	XM_020083130.1
GO:0045806	negative regulation of endocytosis	BP	1	3	0.504855	0.925807	XM_020082802.1
GO:0045995	regulation of embryonic development	BP	1	3	0.504855	0.925807	XM_020094532.1
GO:0046033	AMP metabolic process	BP	1	3	0.504855	0.925807	XM_020086012.1
GO:0046218	indolalkylamine catabolic process	BP	1	3	0.504855	0.925807	XM_020080743.1
GO:0048024	regulation of mRNA splicing, via spliceosome	BP	1	3	0.504855	0.925807	XM_020087097.1
GO:0048771	tissue remodeling	BP	1	3	0.504855	0.925807	XM_020084822.1
GO:0048793	pronephros development	BP	1	3	0.504855	0.925807	XM_020106750.1
GO:0050688	regulation of defense response to virus	BP	1	3	0.504855	0.925807	XM_020082802.1
GO:0051220	cytoplasmic sequestering of protein	BP	1	3	0.504855	0.925807	XM_020083130.1
GO:0051293	establishment of spindle localization	BP	1	3	0.504855	0.925807	XM_020089161.1
GO:0051348	negative regulation of transferase activity	BP	1	3	0.504855	0.925807	XM_020078410.1
GO:0051607	defense response to virus	BP	1	3	0.504855	0.925807	XM_020082802.1
GO:0051651	maintenance of location in cell	BP	1	3	0.504855	0.925807	XM_020083130.1
GO:0051653	spindle localization	BP	1	3	0.504855	0.925807	XM_020089161.1
GO:0055006	cardiac cell development	BP	1	3	0.504855	0.925807	XM_020080503.1
GO:0060026	convergent extension	BP	1	3	0.504855	0.925807	XM_020090460.1
GO:0060314	regulation of ryanodine-sensitive calcium-release channel activity	BP	1	3	0.504855	0.925807	XM_020094259.1
GO:0060795	cell fate commitment involved in formation of primary germ layer	BP	1	3	0.504855	0.925807	XM_020079201.1
GO:0060972	left/right pattern formation	BP	1	3	0.504855	0.925807	XM_020080237.1
GO:0071706	tumor necrosis factor superfamily cytokine production	BP	1	3	0.504855	0.925807	XM_020089845.1
GO:0072175	epithelial tube formation	BP	1	3	0.504855	0.925807	XM_020083740.1
GO:0072595	maintenance of protein localization in organelle	BP	1	3	0.504855	0.925807	XM_020083130.1
GO:0090136	epithelial cell-cell adhesion	BP	1	3	0.504855	0.925807	XM_020098268.1
GO:1900274	regulation of phospholipase C activity	BP	1	3	0.504855	0.925807	XM_020091130.1
GO:1901160	primary amino compound metabolic process	BP	1	3	0.504855	0.925807	XM_020078694.1
GO:1903018	regulation of glycoprotein metabolic process	BP	1	3	0.504855	0.925807	XM_020097958.1
GO:1903050	regulation of proteolysis involved in cellular protein catabolic process	BP	1	3	0.504855	0.925807	XM_020095131.1
GO:1903362	regulation of cellular protein catabolic process	BP	1	3	0.504855	0.925807	XM_020095131.1
GO:2000050	regulation of non-canonical Wnt signaling pathway	BP	1	3	0.504855	0.925807	XM_020092239.1
GO:2001257	regulation of cation channel activity	BP	1	3	0.504855	0.925807	XM_020094259.1
GO:0006820	anion transport	BP	35	166	0.505826	0.926712	XM_020078436.1;XM_020078438.1;XM_020078439.1;XM_020078602.1;XM_020078795.1;XM_020080729.1;XM_020080827.1;XM_020081325.1;XM_020083057.1;XM_020083796.1;XM_020087309.1;XM_020087585.1;XM_020090243.1;XM_020090913.1;XM_020093305.1;XM_020093706.1;XM_020094259.1;XM_020096388.1;XM_020096389.1;XM_020096390.1;XM_020096391.1;XM_020096848.1;XM_020097013.1;XM_020097014.1;XM_020097015.1;XM_020097264.1;XM_020098…
GO:0004180	carboxypeptidase activity	MF	1	3	0.50712	1	XM_020098793.1
GO:0004457	lactate dehydrogenase activity	MF	1	3	0.50712	1	XM_020102195.1
GO:0004939	beta-adrenergic receptor activity	MF	1	3	0.50712	1	XM_020082772.1
GO:0008374	O-acyltransferase activity	MF	1	3	0.50712	1	XM_020093488.1
GO:0015179	L-amino acid transmembrane transporter activity	MF	1	3	0.50712	1	XM_020090913.1
GO:0015215	nucleotide transmembrane transporter activity	MF	1	3	0.50712	1	XM_020097698.1
GO:0015605	organophosphate ester transmembrane transporter activity	MF	1	3	0.50712	1	XM_020097698.1
GO:0016211	ammonia ligase activity	MF	1	3	0.50712	1	XM_020104017.1
GO:0016417	S-acyltransferase activity	MF	1	3	0.50712	1	XM_020086239.1
GO:0016657	oxidoreductase activity, acting on NAD(P)H, nitrogenous group as acceptor	MF	1	3	0.50712	1	XM_020090742.1
GO:0016712	oxidoreductase activity, acting on paired donors, with incorporation or reduction of molecular oxygen, reduced flavin or flavoprotein as one donor, and incorporation of one atom of oxygen	MF	1	3	0.50712	1	XM_020093662.1
GO:0016880	acid-ammonia (or amide) ligase activity	MF	1	3	0.50712	1	XM_020104017.1
GO:0019104	DNA N-glycosylase activity	MF	1	3	0.50712	1	XM_020096402.1
GO:0019212	phosphatase inhibitor activity	MF	1	3	0.50712	1	XM_020090611.1
GO:0061630	ubiquitin protein ligase activity	MF	1	3	0.50712	1	XM_020088538.1
GO:0061659	ubiquitin-like protein ligase activity	MF	1	3	0.50712	1	XM_020088538.1
GO:1901677	phosphate transmembrane transporter activity	MF	1	3	0.50712	1	XM_020097698.1
GO:0014706	striated muscle tissue development	BP	6	27	0.507529	0.927428	XM_020083304.1;XM_020098206.1;XM_020101110.1;XM_020101111.1;XM_020105470.1;XM_020107917.1
GO:0090257	regulation of muscle system process	BP	6	27	0.507529	0.927428	XM_020079099.1;XM_020079100.1;XM_020083936.1;XM_020092021.1;XM_020098862.1;XM_020098867.1
GO:0071705	nitrogen compound transport	BP	16	75	0.507693	0.927428	XM_020084533.1;XM_020086568.1;XM_020090913.1;XM_020091212.1;XM_020091213.1;XM_020093305.1;XM_020096388.1;XM_020096389.1;XM_020096390.1;XM_020096391.1;XM_020097676.1;XM_020097698.1;XM_020099043.1;XM_020103675.1;XM_020103793.1;XM_020104413.1
GO:0000313	organellar ribosome	CC	1	3	0.510677	0.962766	XM_020080928.1
GO:0022624	proteasome accessory complex	CC	1	3	0.510677	0.962766	XM_020088365.1
GO:0031301	integral component of organelle membrane	CC	1	3	0.510677	0.962766	XM_020082469.1
GO:0033179	proton-transporting V-type ATPase, V0 domain	CC	1	3	0.510677	0.962766	XM_020094723.1
GO:0009887	organ morphogenesis	BP	37	176	0.512289	0.927428	XM_020078601.1;XM_020079099.1;XM_020079100.1;XM_020080189.1;XM_020080193.1;XM_020080237.1;XM_020082789.1;XM_020083740.1;XM_020084913.1;XM_020085097.1;XM_020085106.1;XM_020087863.1;XM_020089361.1;XM_020089362.1;XM_020089845.1;XM_020089996.1;XM_020090432.1;XM_020090460.1;XM_020091086.1;XM_020091917.1;XM_020091918.1;XM_020091995.1;XM_020091997.1;XM_020092780.1;XM_020094382.1;XM_020096669.1;XM_020096…
GO:0005102	receptor binding	MF	42	199	0.514704	1	XM_020079758.1;XM_020079828.1;XM_020079829.1;XM_020079830.1;XM_020079832.1;XM_020079833.1;XM_020079834.1;XM_020079835.1;XM_020079846.1;XM_020080512.1;XM_020080829.1;XM_020084591.1;XM_020087952.1;XM_020088092.1;XM_020095996.1;XM_020096018.1;XM_020096019.1;XM_020096020.1;XM_020097733.1;XM_020099848.1;XM_020100082.1;XM_020101863.1;XM_020102329.1;XM_020102330.1;XM_020102331.1;XM_020102627.1;XM_020102…
GO:0007498	mesoderm development	BP	7	32	0.51471	0.927428	XM_020088557.1;XM_020092780.1;XM_020097696.1;XM_020097865.1;XM_020098862.1;XM_020098866.1;XM_020098867.1
GO:0015931	nucleobase-containing compound transport	BP	7	32	0.51471	0.927428	XM_020091212.1;XM_020091213.1;XM_020097698.1;XM_020099043.1;XM_020103675.1;XM_020103793.1;XM_020104413.1
GO:0030111	regulation of Wnt signaling pathway	BP	7	32	0.51471	0.927428	XM_020080237.1;XM_020092239.1;XM_020099652.1;XM_020099919.1;XM_020099920.1;XM_020101760.1;XM_020106609.1
GO:0051171	regulation of nitrogen compound metabolic process	BP	98	469	0.51696	0.927428	XM_020080206.1;XM_020080610.1;XM_020080778.1;XM_020081846.1;XM_020081887.1;XM_020082802.1;XM_020083013.1;XM_020083949.1;XM_020084463.1;XM_020084470.1;XM_020085084.1;XM_020085575.1;XM_020085686.1;XM_020085835.1;XM_020086275.1;XM_020086494.1;XM_020086547.1;XM_020086600.1;XM_020087097.1;XM_020087496.1;XM_020088168.1;XM_020088173.1;XM_020088177.1;XM_020088178.1;XM_020088307.1;XM_020089574.1;XM_020089…
GO:0060255	regulation of macromolecule metabolic process	BP	323	1548	0.520114	0.927428	XM_020078124.1;XM_020078410.1;XM_020078507.1;XM_020078578.1;XM_020078650.1;XM_020078682.1;XM_020078683.1;XM_020078732.1;XM_020078779.1;XM_020078810.1;XM_020078851.1;XM_020078852.1;XM_020078894.1;XM_020078924.1;XM_020079028.1;XM_020079029.1;XM_020079030.1;XM_020079036.1;XM_020079038.1;XM_020079302.1;XM_020079417.1;XM_020079418.1;XM_020079684.1;XM_020079685.1;XM_020079803.1;XM_020080206.1;XM_020080…
GO:0030529	intracellular ribonucleoprotein complex	CC	48	226	0.520682	0.962766	XM_020078273.1;XM_020078893.1;XM_020079579.1;XM_020079662.1;XM_020080541.1;XM_020080928.1;XM_020082802.1;XM_020083303.1;XM_020083304.1;XM_020083907.1;XM_020084613.1;XM_020084614.1;XM_020087494.1;XM_020088723.1;XM_020089531.1;XM_020089569.1;XM_020090377.1;XM_020091193.1;XM_020091473.1;XM_020091504.1;XM_020091991.1;XM_020092584.1;XM_020092744.1;XM_020093029.1;XM_020093127.1;XM_020093129.1;XM_020093…
GO:1990904	ribonucleoprotein complex	CC	48	226	0.520682	0.962766	XM_020078273.1;XM_020078893.1;XM_020079579.1;XM_020079662.1;XM_020080541.1;XM_020080928.1;XM_020082802.1;XM_020083303.1;XM_020083304.1;XM_020083907.1;XM_020084613.1;XM_020084614.1;XM_020087494.1;XM_020088723.1;XM_020089531.1;XM_020089569.1;XM_020090377.1;XM_020091193.1;XM_020091473.1;XM_020091504.1;XM_020091991.1;XM_020092584.1;XM_020092744.1;XM_020093029.1;XM_020093127.1;XM_020093129.1;XM_020093…
GO:0010466	negative regulation of peptidase activity	BP	8	37	0.520918	0.927428	XM_020081627.1;XM_020083033.1;XM_020086614.1;XM_020092329.1;XM_020096747.1;XM_020096748.1;XM_020104107.1;XM_020107006.1
GO:0090150	establishment of protein localization to membrane	BP	8	37	0.520918	0.927428	XM_020083907.1;XM_020091504.1;XM_020091744.1;XM_020095685.1;XM_020095686.1;XM_020095808.1;XM_020102502.1;XM_020106609.1
GO:0001819	positive regulation of cytokine production	BP	2	8	0.522454	0.927428	XM_020081473.1;XM_020106609.1
GO:0006023	aminoglycan biosynthetic process	BP	2	8	0.522454	0.927428	XM_020090214.1;XM_020091086.1
GO:0006040	amino sugar metabolic process	BP	2	8	0.522454	0.927428	XM_020084397.1;XM_020084398.1
GO:0006971	hypotonic response	BP	2	8	0.522454	0.927428	XM_020100623.1;XM_020103220.1
GO:0007418	ventral midline development	BP	2	8	0.522454	0.927428	XM_020084654.1;XM_020084657.1
GO:0008016	regulation of heart contraction	BP	2	8	0.522454	0.927428	XM_020082772.1;XM_020103259.1
GO:0008105	asymmetric protein localization	BP	2	8	0.522454	0.927428	XM_020091887.1;XM_020107393.1
GO:0010324	membrane invagination	BP	2	8	0.522454	0.927428	XM_020082802.1;XM_020084086.1
GO:0010830	regulation of myotube differentiation	BP	2	8	0.522454	0.927428	XM_020106550.1;XR_002203621.1
GO:0010959	regulation of metal ion transport	BP	2	8	0.522454	0.927428	XM_020094259.1;XM_020097958.1
GO:0018958	phenol-containing compound metabolic process	BP	2	8	0.522454	0.927428	XM_020078694.1;XM_020095351.1
GO:0030239	myofibril assembly	BP	2	8	0.522454	0.927428	XM_020084913.1;XM_020097570.1
GO:0030336	negative regulation of cell migration	BP	2	8	0.522454	0.927428	XM_020102489.1;XM_020102490.1
GO:0031647	regulation of protein stability	BP	2	8	0.522454	0.927428	XM_020084888.1;XM_020097958.1
GO:0032526	response to retinoic acid	BP	2	8	0.522454	0.927428	XM_020098862.1;XM_020098867.1
GO:0050808	synapse organization	BP	2	8	0.522454	0.927428	XM_020082284.1;XM_020089355.1
GO:0050818	regulation of coagulation	BP	2	8	0.522454	0.927428	XM_020092652.1;XM_020103392.1
GO:0051271	negative regulation of cellular component movement	BP	2	8	0.522454	0.927428	XM_020102489.1;XM_020102490.1
GO:0051480	regulation of cytosolic calcium ion concentration	BP	2	8	0.522454	0.927428	XM_020091183.1;XM_020094259.1
GO:0060047	heart contraction	BP	2	8	0.522454	0.927428	XM_020082772.1;XM_020103259.1
GO:1902414	protein localization to cell junction	BP	2	8	0.522454	0.927428	XM_020103861.1;XM_020103869.1
GO:2000021	regulation of ion homeostasis	BP	2	8	0.522454	0.927428	XM_020092239.1;XM_020094259.1
GO:2000146	negative regulation of cell motility	BP	2	8	0.522454	0.927428	XM_020102489.1;XM_020102490.1
GO:0000151	ubiquitin ligase complex	CC	6	27	0.523532	0.962766	XM_020080249.1;XM_020092238.1;XM_020094857.1;XM_020095174.1;XM_020104838.1;XM_020104839.1
GO:0016791	phosphatase activity	MF	41	195	0.526167	1	XM_020079201.1;XM_020079588.1;XM_020079589.1;XM_020081226.1;XM_020081283.1;XM_020081284.1;XM_020083087.1;XM_020084934.1;XM_020085220.1;XM_020085221.1;XM_020085222.1;XM_020085621.1;XM_020085622.1;XM_020086796.1;XM_020086797.1;XM_020086798.1;XM_020088023.1;XM_020088415.1;XM_020089870.1;XM_020094600.1;XM_020095510.1;XM_020095518.1;XM_020095808.1;XM_020095947.1;XM_020096107.1;XM_020096108.1;XM_020096…
GO:0006733	oxidoreduction coenzyme metabolic process	BP	9	42	0.52642	0.931912	XM_020089778.1;XM_020089872.1;XM_020091201.1;XM_020099124.1;XM_020099551.1;XM_020104322.1;XM_020104336.1;XM_020104337.1;XM_020104339.1
GO:0051258	protein polymerization	BP	9	42	0.52642	0.931912	XM_020079097.1;XM_020082802.1;XM_020084367.1;XM_020084368.1;XM_020084369.1;XM_020086799.1;XM_020092578.1;XM_020098377.1;XM_020113430.1
GO:0072524	pyridine-containing compound metabolic process	BP	9	42	0.52642	0.931912	XM_020089630.1;XM_020089778.1;XM_020089872.1;XM_020091201.1;XM_020099551.1;XM_020104322.1;XM_020104336.1;XM_020104337.1;XM_020104339.1
GO:0006351	transcription, DNA-templated	BP	79	379	0.529111	0.932204	XM_020078894.1;XM_020080206.1;XM_020080610.1;XM_020081846.1;XM_020081887.1;XM_020083013.1;XM_020083949.1;XM_020084463.1;XM_020084470.1;XM_020085575.1;XM_020085686.1;XM_020085835.1;XM_020086275.1;XM_020086494.1;XM_020086547.1;XM_020086600.1;XM_020087496.1;XM_020088168.1;XM_020088307.1;XM_020089574.1;XM_020089845.1;XM_020090231.1;XM_020090358.1;XM_020090432.1;XM_020090460.1;XM_020090978.1;XM_020090…
GO:0097659	nucleic acid-templated transcription	BP	79	379	0.529111	0.932204	XM_020078894.1;XM_020080206.1;XM_020080610.1;XM_020081846.1;XM_020081887.1;XM_020083013.1;XM_020083949.1;XM_020084463.1;XM_020084470.1;XM_020085575.1;XM_020085686.1;XM_020085835.1;XM_020086275.1;XM_020086494.1;XM_020086547.1;XM_020086600.1;XM_020087496.1;XM_020088168.1;XM_020088307.1;XM_020089574.1;XM_020089845.1;XM_020090231.1;XM_020090358.1;XM_020090432.1;XM_020090460.1;XM_020090978.1;XM_020090…
GO:0004888	transmembrane signaling receptor activity	MF	96	458	0.529133	1	XM_020078606.1;XM_020078718.1;XM_020079136.1;XM_020079770.1;XM_020079884.1;XM_020080116.1;XM_020080619.1;XM_020080834.1;XM_020080891.1;XM_020081799.1;XM_020081806.1;XM_020082772.1;XM_020083727.1;XM_020083936.1;XM_020084793.1;XM_020084795.1;XM_020084822.1;XM_020085812.1;XM_020086451.1;XM_020086537.1;XM_020087016.1;XM_020087343.1;XM_020087390.1;XM_020088001.1;XM_020088002.1;XM_020088008.1;XM_020088…
GO:0012506	vesicle membrane	CC	11	51	0.529377	0.965335	XM_020085655.1;XM_020087138.1;XM_020091365.1;XM_020092350.1;XM_020094997.1;XM_020094998.1;XM_020095351.1;XM_020098881.1;XM_020103004.1;XM_020103791.1;XM_020106609.1
GO:0003154	BMP signaling pathway involved in determination of left/right symmetry	BP	3	13	0.530689	0.932204	XM_020090460.1;XM_020091086.1;XM_020097865.1
GO:0031400	negative regulation of protein modification process	BP	3	13	0.530689	0.932204	XM_020078410.1;XM_020094382.1;XM_020097958.1
GO:0042490	mechanoreceptor differentiation	BP	3	13	0.530689	0.932204	XM_020079846.1;XM_020082789.1;XM_020096828.1
GO:0048232	male gamete generation	BP	3	13	0.530689	0.932204	XM_020095710.1;XM_020095711.1;XM_020095712.1
GO:0055067	monovalent inorganic cation homeostasis	BP	3	13	0.530689	0.932204	XM_020097958.1;XM_020100623.1;XM_020103220.1
GO:0061311	cell surface receptor signaling pathway involved in heart development	BP	3	13	0.530689	0.932204	XM_020090460.1;XM_020091086.1;XM_020097865.1
GO:0051252	regulation of RNA metabolic process	BP	80	384	0.531191	0.932204	XM_020080206.1;XM_020080610.1;XM_020080778.1;XM_020081846.1;XM_020081887.1;XM_020083013.1;XM_020083949.1;XM_020084463.1;XM_020084470.1;XM_020085575.1;XM_020085686.1;XM_020085835.1;XM_020086275.1;XM_020086494.1;XM_020086547.1;XM_020086600.1;XM_020087097.1;XM_020087496.1;XM_020088168.1;XM_020088307.1;XM_020089574.1;XM_020089845.1;XM_020090231.1;XM_020090358.1;XM_020090432.1;XM_020090460.1;XM_020090…
GO:0006605	protein targeting	BP	10	47	0.531385	0.932204	XM_020080237.1;XM_020082886.1;XM_020083907.1;XM_020091504.1;XM_020095808.1;XM_020097958.1;XM_020101114.1;XM_020102502.1;XM_020104594.1;XM_020106609.1
GO:0004842	ubiquitin-protein transferase activity	MF	3	13	0.535026	1	XM_020083949.1;XM_020088538.1;XM_020106270.1
GO:0002429	immune response-activating cell surface receptor signaling pathway	BP	4	18	0.536764	0.938249	XM_020082802.1;XM_020083949.1;XM_020095808.1;XM_020106609.1
GO:0032147	activation of protein kinase activity	BP	4	18	0.536764	0.938249	XM_020088501.1;XM_020088619.1;XM_020091130.1;XM_020106609.1
GO:0043550	regulation of lipid kinase activity	BP	4	18	0.536764	0.938249	XM_020082241.1;XM_020082242.1;XM_020082243.1;XM_020082802.1
GO:0048469	cell maturation	BP	4	18	0.536764	0.938249	XM_020080362.1;XM_020080371.1;XM_020090861.1;XM_020104939.1
GO:0044763	single-organism cellular process	BP	946	4537	0.54057	0.944053	XM_020078079.1;XM_020078109.1;XM_020078115.1;XM_020078399.1;XM_020078400.1;XM_020078403.1;XM_020078410.1;XM_020078436.1;XM_020078438.1;XM_020078439.1;XM_020078472.1;XM_020078473.1;XM_020078549.1;XM_020078566.1;XM_020078601.1;XM_020078602.1;XM_020078606.1;XM_020078694.1;XM_020078718.1;XM_020078760.1;XM_020078761.1;XM_020078799.1;XM_020078850.1;XM_020078856.1;XM_020078858.1;XM_020078882.1;XM_020078…
GO:0019904	protein domain specific binding	MF	4	18	0.541828	1	XM_020080148.1;XM_020083304.1;XM_020095510.1;XM_020095518.1
GO:0061134	peptidase regulator activity	MF	4	18	0.541828	1	XM_020092329.1;XM_020096747.1;XM_020096748.1;XM_020107006.1
GO:1901698	response to nitrogen compound	BP	5	23	0.541831	0.945082	XM_020079770.1;XM_020081473.1;XM_020090510.1;XM_020091130.1;XM_020097835.1
GO:0035770	ribonucleoprotein granule	CC	3	13	0.541843	0.979833	XM_020082802.1;XM_020094091.1;XM_020094093.1
GO:0005975	carbohydrate metabolic process	BP	25	120	0.542132	0.945082	XM_020082246.1;XM_020083039.1;XM_020083773.1;XM_020086796.1;XM_020086797.1;XM_020086798.1;XM_020091201.1;XM_020093295.1;XM_020094254.1;XM_020094255.1;XM_020095510.1;XM_020095518.1;XM_020096107.1;XM_020096108.1;XM_020097716.1;XM_020098199.1;XM_020098233.1;XM_020100231.1;XM_020101318.1;XM_020101319.1;XM_020102142.1;XM_020102195.1;XM_020102554.1;XM_020106609.1;XM_020108445.1
GO:0010556	regulation of macromolecule biosynthetic process	BP	91	438	0.542648	0.945128	XM_020080206.1;XM_020080610.1;XM_020080778.1;XM_020081846.1;XM_020081887.1;XM_020082802.1;XM_020083013.1;XM_020083949.1;XM_020084463.1;XM_020084470.1;XM_020085084.1;XM_020085575.1;XM_020085686.1;XM_020085835.1;XM_020086275.1;XM_020086494.1;XM_020086547.1;XM_020086600.1;XM_020087496.1;XM_020088168.1;XM_020088307.1;XM_020089574.1;XM_020089845.1;XM_020090231.1;XM_020090358.1;XM_020090432.1;XM_020090…
GO:0022607	cellular component assembly	BP	70	337	0.543133	0.945128	XM_020078883.1;XM_020079097.1;XM_020079398.1;XM_020079399.1;XM_020079763.1;XM_020080045.1;XM_020080519.1;XM_020080690.1;XM_020080691.1;XM_020080693.1;XM_020081241.1;XM_020081242.1;XM_020081243.1;XM_020082284.1;XM_020082789.1;XM_020082802.1;XM_020083303.1;XM_020083304.1;XM_020083333.1;XM_020083334.1;XM_020084367.1;XM_020084368.1;XM_020084369.1;XM_020084692.1;XM_020084913.1;XM_020085686.1;XM_020085…
GO:0034762	regulation of transmembrane transport	BP	6	28	0.546286	0.948915	XM_020083057.1;XM_020094259.1;XM_020097958.1;XM_020101945.1;XM_020106542.1;XM_020107379.1
GO:0034765	regulation of ion transmembrane transport	BP	6	28	0.546286	0.948915	XM_020083057.1;XM_020094259.1;XM_020097958.1;XM_020101945.1;XM_020106542.1;XM_020107379.1
GO:0006511	ubiquitin-dependent protein catabolic process	BP	7	33	0.550315	0.951909	XM_020090258.1;XM_020095131.1;XM_020104592.1;XM_020104838.1;XM_020104839.1;XM_020106270.1;XM_020106609.1
GO:0032270	positive regulation of cellular protein metabolic process	BP	15	72	0.551206	0.951909	XM_020080354.1;XM_020080778.1;XM_020088501.1;XM_020088619.1;XM_020090432.1;XM_020091130.1;XM_020094382.1;XM_020098862.1;XM_020098867.1;XM_020101226.1;XM_020101227.1;XM_020101230.1;XM_020102489.1;XM_020102490.1;XM_020106609.1
GO:0051346	negative regulation of hydrolase activity	BP	8	38	0.554024	0.951909	XM_020081627.1;XM_020083033.1;XM_020086614.1;XM_020092329.1;XM_020096747.1;XM_020096748.1;XM_020104107.1;XM_020107006.1
GO:0055082	cellular chemical homeostasis	BP	8	38	0.554024	0.951909	XM_020079396.1;XM_020080219.1;XM_020091183.1;XM_020092239.1;XM_020094259.1;XM_020097958.1;XM_020098198.1;XM_020105328.1
GO:0006886	intracellular protein transport	BP	16	77	0.554507	0.951909	XM_020080237.1;XM_020082886.1;XM_020083907.1;XM_020088214.1;XM_020091333.1;XM_020091334.1;XM_020091504.1;XM_020091744.1;XM_020095808.1;XM_020097746.1;XM_020097958.1;XM_020100591.1;XM_020101114.1;XM_020102502.1;XM_020104594.1;XM_020106609.1
GO:0044767	single-organism developmental process	BP	291	1401	0.5574	0.951909	XM_020078601.1;XM_020078814.1;XM_020078882.1;XM_020078883.1;XM_020078913.1;XM_020079099.1;XM_020079100.1;XM_020079160.1;XM_020079164.1;XM_020079165.1;XM_020079166.1;XM_020079201.1;XM_020079579.1;XM_020079758.1;XM_020079763.1;XM_020079803.1;XM_020079828.1;XM_020079829.1;XM_020079830.1;XM_020079832.1;XM_020079833.1;XM_020079834.1;XM_020079835.1;XM_020079846.1;XM_020080139.1;XM_020080141.1;XM_020080…
GO:0019900	kinase binding	MF	8	38	0.561284	1	XM_020080206.1;XM_020082802.1;XM_020090006.1;XM_020092012.1;XM_020095068.1;XM_020103382.1;XM_020105100.1;XR_002203058.1
GO:0010468	regulation of gene expression	BP	281	1354	0.563414	0.951909	XM_020078124.1;XM_020078507.1;XM_020078578.1;XM_020078650.1;XM_020078682.1;XM_020078683.1;XM_020078732.1;XM_020078779.1;XM_020078810.1;XM_020078851.1;XM_020078852.1;XM_020078894.1;XM_020078924.1;XM_020079028.1;XM_020079029.1;XM_020079030.1;XM_020079036.1;XM_020079038.1;XM_020079302.1;XM_020079417.1;XM_020079418.1;XM_020079684.1;XM_020079685.1;XM_020079803.1;XM_020080206.1;XM_020080519.1;XM_020080…
GO:0034641	cellular nitrogen compound metabolic process	BP	276	1330	0.563521	0.951909	XM_020078403.1;XM_020078549.1;XM_020078694.1;XM_020078814.1;XM_020078831.1;XM_020078856.1;XM_020078858.1;XM_020078894.1;XM_020079249.1;XM_020079260.1;XM_020079547.1;XM_020079630.1;XM_020079631.1;XM_020079632.1;XM_020079635.1;XM_020079738.1;XM_020080206.1;XM_020080256.1;XM_020080422.1;XM_020080503.1;XM_020080519.1;XM_020080610.1;XM_020080743.1;XM_020080778.1;XM_020080838.1;XM_020080875.1;XM_020081…
GO:0016409	palmitoyltransferase activity	MF	9	43	0.56519	1	XM_020080251.1;XM_020080252.1;XM_020081270.1;XM_020081280.1;XM_020090459.1;XM_020096169.1;XM_020096178.1;XM_020096186.1;XM_020096203.1
GO:0005215	transporter activity	MF	172	826	0.568623	1	XM_020078436.1;XM_020078438.1;XM_020078439.1;XM_020078602.1;XM_020078678.1;XM_020078795.1;XM_020078799.1;XM_020078883.1;XM_020079211.1;XM_020079398.1;XM_020079399.1;XM_020079463.1;XM_020079630.1;XM_020079631.1;XM_020079632.1;XM_020079635.1;XM_020079754.1;XM_020079789.1;XM_020079987.1;XM_020080113.1;XM_020080114.1;XM_020080115.1;XM_020080224.1;XM_020080312.1;XM_020080377.1;XM_020080729.1;XM_020080…
GO:0004812	aminoacyl-tRNA ligase activity	MF	10	48	0.568863	1	XM_020078403.1;XM_020083126.1;XM_020085270.1;XM_020089045.1;XM_020096357.1;XM_020096902.1;XM_020097475.1;XM_020098283.1;XM_020100565.1;XR_002202807.1
GO:0030036	actin cytoskeleton organization	BP	29	141	0.570931	0.951909	XM_020078472.1;XM_020078473.1;XM_020078761.1;XM_020081241.1;XM_020081242.1;XM_020081243.1;XM_020082547.1;XM_020082802.1;XM_020084367.1;XM_020084368.1;XM_020084369.1;XM_020084913.1;XM_020086799.1;XM_020090821.1;XM_020092578.1;XM_020097550.1;XM_020097551.1;XM_020097552.1;XM_020097570.1;XM_020098377.1;XM_020102221.1;XM_020102223.1;XM_020102225.1;XM_020102226.1;XM_020102377.1;XM_020102659.1;XM_020108…
GO:0006950	response to stress	BP	61	296	0.57099	0.951909	XM_020078574.1;XM_020079738.1;XM_020080206.1;XM_020080874.1;XM_020081166.1;XM_020081473.1;XM_020082284.1;XM_020082531.1;XM_020082532.1;XM_020082802.1;XM_020083333.1;XM_020083334.1;XM_020083949.1;XM_020085074.1;XM_020085514.1;XM_020085520.1;XM_020085835.1;XM_020086200.1;XM_020087863.1;XM_020088501.1;XM_020089686.1;XM_020090231.1;XM_020090432.1;XM_020090603.1;XM_020091130.1;XM_020091917.1;XM_020091…
GO:0007610	behavior	BP	14	68	0.572244	0.951909	XM_020078436.1;XM_020078438.1;XM_020078439.1;XM_020082802.1;XM_020084793.1;XM_020084795.1;XM_020084822.1;XM_020088115.1;XM_020091887.1;XM_020099559.1;XM_020101251.1;XM_020102659.1;XM_020102689.1;XM_020104581.1
GO:0032774	RNA biosynthetic process	BP	86	417	0.573539	0.951909	XM_020078894.1;XM_020080206.1;XM_020080610.1;XM_020080778.1;XM_020081846.1;XM_020081887.1;XM_020083013.1;XM_020083949.1;XM_020084463.1;XM_020084470.1;XM_020085575.1;XM_020085686.1;XM_020085835.1;XM_020086275.1;XM_020086494.1;XM_020086547.1;XM_020086600.1;XM_020087496.1;XM_020088168.1;XM_020088307.1;XM_020089574.1;XM_020089845.1;XM_020090231.1;XM_020090358.1;XM_020090432.1;XM_020090460.1;XM_020090…
GO:2000112	regulation of cellular macromolecule biosynthetic process	BP	85	413	0.581867	0.951909	XM_020080206.1;XM_020080610.1;XM_020081846.1;XM_020081887.1;XM_020082802.1;XM_020083013.1;XM_020083949.1;XM_020084463.1;XM_020084470.1;XM_020085084.1;XM_020085575.1;XM_020085686.1;XM_020085835.1;XM_020086275.1;XM_020086494.1;XM_020086547.1;XM_020086600.1;XM_020087496.1;XM_020088168.1;XM_020088307.1;XM_020089574.1;XM_020089845.1;XM_020090231.1;XM_020090358.1;XM_020090432.1;XM_020090460.1;XM_020090…
GO:0009968	negative regulation of signal transduction	BP	18	88	0.582111	0.951909	XM_020079840.1;XM_020080237.1;XM_020084122.1;XM_020084391.1;XM_020086001.1;XM_020090603.1;XM_020090943.1;XM_020091516.1;XM_020097958.1;XM_020101760.1;XM_020101794.1;XM_020101859.1;XM_020104162.1;XM_020104163.1;XM_020104328.1;XM_020106609.1;XM_020109061.1;XR_002203356.1
GO:0006066	alcohol metabolic process	BP	5	24	0.582927	0.951909	XM_020079249.1;XM_020089068.1;XM_020089069.1;XM_020094438.1;XM_020099579.1
GO:0090596	sensory organ morphogenesis	BP	5	24	0.582927	0.951909	XM_020080189.1;XM_020080193.1;XM_020085097.1;XM_020085106.1;XM_020090432.1
GO:0006401	RNA catabolic process	BP	4	19	0.583036	0.951909	XM_020086680.1;XM_020088616.1;XM_020106609.1;XM_020107465.1
GO:0051046	regulation of secretion	BP	4	19	0.583036	0.951909	XM_020088588.1;XM_020088589.1;XM_020098707.1;XM_020104148.1
GO:0060627	regulation of vesicle-mediated transport	BP	4	19	0.583036	0.951909	XM_020082802.1;XM_020091744.1;XM_020098707.1;XM_020104148.1
GO:0030031	cell projection assembly	BP	6	29	0.583614	0.951909	XM_020081241.1;XM_020081242.1;XM_020081243.1;XM_020082802.1;XM_020085686.1;XM_020102659.1
GO:0043269	regulation of ion transport	BP	6	29	0.583614	0.951909	XM_020083057.1;XM_020094259.1;XM_020097958.1;XM_020101945.1;XM_020106542.1;XM_020107379.1
GO:0006073	cellular glucan metabolic process	BP	3	14	0.584733	0.951909	XM_020100231.1;XM_020106609.1;XM_020108445.1
GO:0007033	vacuole organization	BP	3	14	0.584733	0.951909	XM_020091887.1;XM_020094723.1;XM_020094724.1
GO:0009306	protein secretion	BP	3	14	0.584733	0.951909	XM_020098707.1;XM_020103826.1;XM_020104148.1
GO:0031016	pancreas development	BP	3	14	0.584733	0.951909	XM_020084654.1;XM_020084657.1;XM_020092239.1
GO:0032844	regulation of homeostatic process	BP	3	14	0.584733	0.951909	XM_020079803.1;XM_020092239.1;XM_020094259.1
GO:0044042	glucan metabolic process	BP	3	14	0.584733	0.951909	XM_020100231.1;XM_020106609.1;XM_020108445.1
GO:0048511	rhythmic process	BP	3	14	0.584733	0.951909	XM_020085575.1;XM_020086866.1;XM_020106609.1
GO:0072528	pyrimidine-containing compound biosynthetic process	BP	3	14	0.584733	0.951909	XM_020081248.1;XM_020081929.1;XM_020090841.1
GO:0044270	cellular nitrogen compound catabolic process	BP	7	34	0.584743	0.951909	XM_020080743.1;XM_020086680.1;XM_020088616.1;XM_020089481.1;XM_020100189.1;XM_020106609.1;XM_020107465.1
GO:0046700	heterocycle catabolic process	BP	7	34	0.584743	0.951909	XM_020080743.1;XM_020086680.1;XM_020088616.1;XM_020089481.1;XM_020100189.1;XM_020106609.1;XM_020107465.1
GO:1901361	organic cyclic compound catabolic process	BP	7	34	0.584743	0.951909	XM_020080743.1;XM_020086680.1;XM_020088616.1;XM_020089481.1;XM_020100189.1;XM_020106609.1;XM_020107465.1
GO:0016810	hydrolase activity, acting on carbon-nitrogen (but not peptide) bonds	MF	15	73	0.584788	1	XM_020085316.1;XM_020085567.1;XM_020094954.1;XM_020095263.1;XM_020097292.1;XM_020098111.1;XM_020098113.1;XM_020098364.1;XM_020100321.1;XM_020102581.1;XM_020102584.1;XM_020105007.1;XM_020105686.1;XM_020107954.1;XM_020107955.1
GO:0010638	positive regulation of organelle organization	BP	8	39	0.586131	0.951909	XM_020082802.1;XM_020086799.1;XM_020094382.1;XM_020098377.1;XM_020102659.1;XM_020106270.1;XM_020108907.1;XM_020113430.1
GO:0019362	pyridine nucleotide metabolic process	BP	8	39	0.586131	0.951909	XM_020089778.1;XM_020089872.1;XM_020091201.1;XM_020099551.1;XM_020104322.1;XM_020104336.1;XM_020104337.1;XM_020104339.1
GO:0008138	protein tyrosine/serine/threonine phosphatase activity	MF	4	19	0.588109	1	XM_020079201.1;XM_020088023.1;XM_020096412.1;XM_020111689.1
GO:0016477	cell migration	BP	37	181	0.588589	0.951909	XM_020079099.1;XM_020079100.1;XM_020079846.1;XM_020080778.1;XM_020082284.1;XM_020082406.1;XM_020082802.1;XM_020083333.1;XM_020083334.1;XM_020084654.1;XM_020084657.1;XM_020085864.1;XM_020085865.1;XM_020086275.1;XM_020087268.1;XM_020088944.1;XM_020089161.1;XM_020091086.1;XM_020091592.1;XM_020091721.1;XM_020091722.1;XM_020091725.1;XM_020091728.1;XM_020092239.1;XM_020094382.1;XM_020094724.1;XM_020095…
GO:0005310	dicarboxylic acid transmembrane transporter activity	MF	5	24	0.588618	1	XM_020078436.1;XM_020078438.1;XM_020078439.1;XM_020080729.1;XM_020098074.1
GO:0003678	DNA helicase activity	MF	3	14	0.589099	1	XM_020085686.1;XM_020103986.1;XM_020112391.1
GO:0008080	N-acetyltransferase activity	MF	3	14	0.589099	1	XM_020083618.1;XM_020083621.1;XM_020094647.1
GO:0016651	oxidoreductase activity, acting on NAD(P)H	MF	3	14	0.589099	1	XM_020086867.1;XM_020090742.1;XM_020098346.1
GO:0031406	carboxylic acid binding	MF	3	14	0.589099	1	XM_020078694.1;XM_020089620.1;XM_020089799.1
GO:0043177	organic acid binding	MF	3	14	0.589099	1	XM_020078694.1;XM_020089620.1;XM_020089799.1
GO:0001505	regulation of neurotransmitter levels	BP	2	9	0.590183	0.951909	XM_020092326.1;XM_020095884.1
GO:0007088	regulation of mitotic nuclear division	BP	2	9	0.590183	0.951909	XM_020095131.1;XM_020114003.1
GO:0007162	negative regulation of cell adhesion	BP	2	9	0.590183	0.951909	XM_020095510.1;XM_020095518.1
GO:0009072	aromatic amino acid family metabolic process	BP	2	9	0.590183	0.951909	XM_020080743.1;XM_020089872.1
GO:0010469	regulation of receptor activity	BP	2	9	0.590183	0.951909	XM_020084591.1;XM_020094259.1
GO:0017157	regulation of exocytosis	BP	2	9	0.590183	0.951909	XM_020098707.1;XM_020104148.1
GO:0019755	one-carbon compound transport	BP	2	9	0.590183	0.951909	XM_020093305.1;XM_020097676.1
GO:0022898	regulation of transmembrane transporter activity	BP	2	9	0.590183	0.951909	XM_020094259.1;XM_020097958.1
GO:0032409	regulation of transporter activity	BP	2	9	0.590183	0.951909	XM_020094259.1;XM_020097958.1
GO:0032412	regulation of ion transmembrane transporter activity	BP	2	9	0.590183	0.951909	XM_020094259.1;XM_020097958.1
GO:0033338	medial fin development	BP	2	9	0.590183	0.951909	XM_020091917.1;XM_020091918.1
GO:0034976	response to endoplasmic reticulum stress	BP	2	9	0.590183	0.951909	XM_020104838.1;XM_020104839.1
GO:0040013	negative regulation of locomotion	BP	2	9	0.590183	0.951909	XM_020102489.1;XM_020102490.1
GO:0050708	regulation of protein secretion	BP	2	9	0.590183	0.951909	XM_020098707.1;XM_020104148.1
GO:0051153	regulation of striated muscle cell differentiation	BP	2	9	0.590183	0.951909	XM_020106550.1;XR_002203621.1
GO:0051783	regulation of nuclear division	BP	2	9	0.590183	0.951909	XM_020095131.1;XM_020114003.1
GO:0060491	regulation of cell projection assembly	BP	2	9	0.590183	0.951909	XM_020082802.1;XM_020102659.1
GO:1901699	cellular response to nitrogen compound	BP	2	9	0.590183	0.951909	XM_020079770.1;XM_020090510.1
GO:0000149	SNARE binding	MF	2	9	0.593701	1	XM_020084370.1;XM_020103826.1
GO:0015020	glucuronosyltransferase activity	MF	2	9	0.593701	1	XM_020095558.1;XM_020095559.1
GO:0015298	solute:cation antiporter activity	MF	2	9	0.593701	1	XM_020100623.1;XM_020108892.1
GO:0015299	solute:proton antiporter activity	MF	2	9	0.593701	1	XM_020100623.1;XM_020108892.1
GO:0016645	oxidoreductase activity, acting on the CH-NH group of donors	MF	2	9	0.593701	1	XM_020097663.1;XM_020099840.1
GO:0016646	oxidoreductase activity, acting on the CH-NH group of donors, NAD or NADP as acceptor	MF	2	9	0.593701	1	XM_020097663.1;XM_020099840.1
GO:0022829	wide pore channel activity	MF	2	9	0.593701	1	XM_020091917.1;XM_020091918.1
GO:0042277	peptide binding	MF	2	9	0.593701	1	XM_020083130.1;XM_020083907.1
GO:0060090	binding, bridging	MF	2	9	0.593701	1	XM_020082656.1;XM_020100782.1
GO:0010562	positive regulation of phosphorus metabolic process	BP	13	64	0.594477	0.951909	XM_020080778.1;XM_020088501.1;XM_020088619.1;XM_020090432.1;XM_020091130.1;XM_020096034.1;XM_020098862.1;XM_020098867.1;XM_020102489.1;XM_020102490.1;XM_020106609.1;XM_020107790.1;XM_020112170.1
GO:0045937	positive regulation of phosphate metabolic process	BP	13	64	0.594477	0.951909	XM_020080778.1;XM_020088501.1;XM_020088619.1;XM_020090432.1;XM_020091130.1;XM_020096034.1;XM_020098862.1;XM_020098867.1;XM_020102489.1;XM_020102490.1;XM_020106609.1;XM_020107790.1;XM_020112170.1
GO:0005681	spliceosomal complex	CC	3	14	0.595966	1	XM_020090377.1;XM_020094819.1;XM_020107465.1
GO:0005667	transcription factor complex	CC	4	19	0.596089	1	XM_020102221.1;XM_020102223.1;XM_020102225.1;XM_020102226.1
GO:0044798	nuclear transcription factor complex	CC	4	19	0.596089	1	XM_020102221.1;XM_020102223.1;XM_020102225.1;XM_020102226.1
GO:0005737	cytoplasm	CC	114	547	0.602237	1	XM_020078472.1;XM_020078473.1;XM_020079097.1;XM_020079250.1;XM_020079579.1;XM_020080218.1;XM_020080422.1;XM_020080523.1;XM_020080643.1;XM_020080778.1;XM_020080928.1;XM_020081241.1;XM_020081242.1;XM_020081243.1;XM_020081785.1;XM_020082268.1;XM_020082317.1;XM_020082802.1;XM_020083057.1;XM_020083773.1;XM_020083794.1;XM_020083904.1;XM_020083907.1;XM_020083949.1;XM_020084385.1;XM_020084913.1;XM_020085…
GO:0023057	negative regulation of signaling	BP	18	89	0.603138	0.951909	XM_020079840.1;XM_020080237.1;XM_020084122.1;XM_020084391.1;XM_020086001.1;XM_020090603.1;XM_020090943.1;XM_020091516.1;XM_020097958.1;XM_020101760.1;XM_020101794.1;XM_020101859.1;XM_020104162.1;XM_020104163.1;XM_020104328.1;XM_020106609.1;XM_020109061.1;XR_002203356.1
GO:0046907	intracellular transport	BP	37	182	0.603365	0.951909	XM_020079582.1;XM_020080237.1;XM_020082337.1;XM_020082886.1;XM_020083907.1;XM_020085413.1;XM_020085421.1;XM_020088214.1;XM_020089355.1;XM_020089866.1;XM_020091212.1;XM_020091213.1;XM_020091333.1;XM_020091334.1;XM_020091504.1;XM_020091744.1;XM_020091887.1;XM_020094259.1;XM_020095126.1;XM_020095207.1;XM_020095808.1;XM_020097067.1;XM_020097746.1;XM_020097916.1;XM_020097958.1;XM_020100591.1;XM_020101…
GO:0010467	gene expression	BP	363	1756	0.606716	0.951909	XM_020078124.1;XM_020078273.1;XM_020078403.1;XM_020078507.1;XM_020078578.1;XM_020078650.1;XM_020078682.1;XM_020078683.1;XM_020078732.1;XM_020078779.1;XM_020078810.1;XM_020078851.1;XM_020078852.1;XM_020078893.1;XM_020078894.1;XM_020078924.1;XM_020079028.1;XM_020079029.1;XM_020079030.1;XM_020079036.1;XM_020079038.1;XM_020079302.1;XM_020079417.1;XM_020079418.1;XM_020079579.1;XM_020079662.1;XM_020079…
GO:1990234	transferase complex	CC	9	44	0.607409	1	XM_020080249.1;XM_020090377.1;XM_020092238.1;XM_020094819.1;XM_020094857.1;XM_020095174.1;XM_020095513.1;XM_020104838.1;XM_020104839.1
GO:0000086	G2/M transition of mitotic cell cycle	BP	1	4	0.6083	0.951909	XM_020080206.1
GO:0000394	RNA splicing, via endonucleolytic cleavage and ligation	BP	1	4	0.6083	0.951909	XM_020080519.1
GO:0002753	cytoplasmic pattern recognition receptor signaling pathway	BP	1	4	0.6083	0.951909	XM_020106609.1
GO:0003170	heart valve development	BP	1	4	0.6083	0.951909	XM_020091086.1
GO:0006084	acetyl-CoA metabolic process	BP	1	4	0.6083	0.951909	XM_020086239.1
GO:0006528	asparagine metabolic process	BP	1	4	0.6083	0.951909	XM_020099734.1
GO:0006625	protein targeting to peroxisome	BP	1	4	0.6083	0.951909	XM_020104594.1
GO:0006637	acyl-CoA metabolic process	BP	1	4	0.6083	0.951909	XM_020086239.1
GO:0006690	icosanoid metabolic process	BP	1	4	0.6083	0.951909	XM_020099050.1
GO:0006885	regulation of pH	BP	1	4	0.6083	0.951909	XM_020097958.1
GO:0006906	vesicle fusion	BP	1	4	0.6083	0.951909	XM_020101275.1
GO:0007270	neuron-neuron synaptic transmission	BP	1	4	0.6083	0.951909	XM_020082802.1
GO:0008593	regulation of Notch signaling pathway	BP	1	4	0.6083	0.951909	XM_020110290.1
GO:0009062	fatty acid catabolic process	BP	1	4	0.6083	0.951909	XM_020083904.1
GO:0010389	regulation of G2/M transition of mitotic cell cycle	BP	1	4	0.6083	0.951909	XM_020080206.1
GO:0010517	regulation of phospholipase activity	BP	1	4	0.6083	0.951909	XM_020091130.1
GO:0010518	positive regulation of phospholipase activity	BP	1	4	0.6083	0.951909	XM_020091130.1
GO:0016042	lipid catabolic process	BP	1	4	0.6083	0.951909	XM_020083904.1
GO:0019369	arachidonic acid metabolic process	BP	1	4	0.6083	0.951909	XM_020099050.1
GO:0019985	translesion synthesis	BP	1	4	0.6083	0.951909	XM_020106609.1
GO:0021603	cranial nerve formation	BP	1	4	0.6083	0.951909	XM_020105099.1
GO:0021872	forebrain generation of neurons	BP	1	4	0.6083	0.951909	XM_020082802.1
GO:0021879	forebrain neuron differentiation	BP	1	4	0.6083	0.951909	XM_020082802.1
GO:0031102	neuron projection regeneration	BP	1	4	0.6083	0.951909	XM_020082284.1
GO:0031365	N-terminal protein amino acid modification	BP	1	4	0.6083	0.951909	XM_020094302.1
GO:0033559	unsaturated fatty acid metabolic process	BP	1	4	0.6083	0.951909	XM_020099050.1
GO:0035148	tube formation	BP	1	4	0.6083	0.951909	XM_020083740.1
GO:0035383	thioester metabolic process	BP	1	4	0.6083	0.951909	XM_020086239.1
GO:0043405	regulation of MAP kinase activity	BP	1	4	0.6083	0.951909	XM_020106609.1
GO:0043534	blood vessel endothelial cell migration	BP	1	4	0.6083	0.951909	XM_020098352.1
GO:0043574	peroxisomal transport	BP	1	4	0.6083	0.951909	XM_020104594.1
GO:0043650	dicarboxylic acid biosynthetic process	BP	1	4	0.6083	0.951909	XM_020089872.1
GO:0044242	cellular lipid catabolic process	BP	1	4	0.6083	0.951909	XM_020083904.1
GO:0044801	single-organism membrane fusion	BP	1	4	0.6083	0.951909	XM_020101275.1
GO:0044839	cell cycle G2/M phase transition	BP	1	4	0.6083	0.951909	XM_020080206.1
GO:0046794	transport of virus	BP	1	4	0.6083	0.951909	XM_020106609.1
GO:0048284	organelle fusion	BP	1	4	0.6083	0.951909	XM_020101275.1
GO:0048634	regulation of muscle organ development	BP	1	4	0.6083	0.951909	XM_020083304.1
GO:0048753	pigment granule organization	BP	1	4	0.6083	0.951909	XM_020106750.1
GO:0050684	regulation of mRNA processing	BP	1	4	0.6083	0.951909	XM_020087097.1
GO:0050769	positive regulation of neurogenesis	BP	1	4	0.6083	0.951909	XM_020114003.1
GO:0051209	release of sequestered calcium ion into cytosol	BP	1	4	0.6083	0.951909	XM_020094259.1
GO:0051279	regulation of release of sequestered calcium ion into cytosol	BP	1	4	0.6083	0.951909	XM_020094259.1
GO:0051962	positive regulation of nervous system development	BP	1	4	0.6083	0.951909	XM_020114003.1
GO:0060191	regulation of lipase activity	BP	1	4	0.6083	0.951909	XM_020091130.1
GO:0060193	positive regulation of lipase activity	BP	1	4	0.6083	0.951909	XM_020091130.1
GO:0061025	membrane fusion	BP	1	4	0.6083	0.951909	XM_020101275.1
GO:0070265	necrotic cell death	BP	1	4	0.6083	0.951909	XM_020106609.1
GO:0070509	calcium ion import	BP	1	4	0.6083	0.951909	XM_020094259.1
GO:0070972	protein localization to endoplasmic reticulum	BP	1	4	0.6083	0.951909	XM_020083130.1
GO:0071897	DNA biosynthetic process	BP	1	4	0.6083	0.951909	XM_020106609.1
GO:0072329	monocarboxylic acid catabolic process	BP	1	4	0.6083	0.951909	XM_020083904.1
GO:0072662	protein localization to peroxisome	BP	1	4	0.6083	0.951909	XM_020104594.1
GO:0072663	establishment of protein localization to peroxisome	BP	1	4	0.6083	0.951909	XM_020104594.1
GO:0090174	organelle membrane fusion	BP	1	4	0.6083	0.951909	XM_020101275.1
GO:0090279	regulation of calcium ion import	BP	1	4	0.6083	0.951909	XM_020094259.1
GO:0097300	programmed necrotic cell death	BP	1	4	0.6083	0.951909	XM_020106609.1
GO:0097553	calcium ion transmembrane import into cytosol	BP	1	4	0.6083	0.951909	XM_020094259.1
GO:1901568	fatty acid derivative metabolic process	BP	1	4	0.6083	0.951909	XM_020099050.1
GO:1901661	quinone metabolic process	BP	1	4	0.6083	0.951909	XM_020099124.1
GO:1901797	negative regulation of signal transduction by p53 class mediator	BP	1	4	0.6083	0.951909	XM_020109061.1
GO:1902656	calcium ion import into cytosol	BP	1	4	0.6083	0.951909	XM_020094259.1
GO:1902749	regulation of cell cycle G2/M phase transition	BP	1	4	0.6083	0.951909	XM_020080206.1
GO:1903311	regulation of mRNA metabolic process	BP	1	4	0.6083	0.951909	XM_020087097.1
GO:1903510	mucopolysaccharide metabolic process	BP	1	4	0.6083	0.951909	XM_020086614.1
GO:0015630	microtubule cytoskeleton	CC	35	170	0.60854	1	XM_020078860.1;XM_020078882.1;XM_020079763.1;XM_020079917.1;XM_020080135.1;XM_020080136.1;XM_020082420.1;XM_020084692.1;XM_020085223.1;XM_020086067.1;XM_020089706.1;XM_020091593.1;XM_020091726.1;XM_020097100.1;XM_020097271.1;XM_020097946.1;XM_020098324.1;XM_020099043.1;XM_020099848.1;XM_020099987.1;XM_020100730.1;XM_020102300.1;XM_020102376.1;XM_020104083.1;XM_020104084.1;XM_020104879.1;XM_020105…
GO:0001667	ameboidal-type cell migration	BP	22	109	0.609806	0.953496	XM_020079099.1;XM_020079100.1;XM_020082284.1;XM_020082406.1;XM_020085864.1;XM_020085865.1;XM_020086275.1;XM_020089161.1;XM_020091086.1;XM_020091721.1;XM_020091722.1;XM_020091725.1;XM_020091728.1;XM_020092239.1;XM_020094382.1;XM_020098352.1;XM_020100991.1;XM_020102377.1;XM_020102489.1;XM_020102490.1;XM_020104532.1;XM_020108448.1
GO:0000030	mannosyltransferase activity	MF	1	4	0.610688	1	XM_020093295.1
GO:0003954	NADH dehydrogenase activity	MF	1	4	0.610688	1	XM_020098346.1
GO:0004601	peroxidase activity	MF	1	4	0.610688	1	XM_020080874.1
GO:0008172	S-methyltransferase activity	MF	1	4	0.610688	1	XM_020081586.1
GO:0016312	inositol bisphosphate phosphatase activity	MF	1	4	0.610688	1	XM_020111689.1
GO:0016655	oxidoreductase activity, acting on NAD(P)H, quinone or similar compound as acceptor	MF	1	4	0.610688	1	XM_020098346.1
GO:0016684	oxidoreductase activity, acting on peroxide as acceptor	MF	1	4	0.610688	1	XM_020080874.1
GO:0016702	oxidoreductase activity, acting on single donors with incorporation of molecular oxygen, incorporation of two atoms of oxygen	MF	1	4	0.610688	1	XM_020099008.1
GO:0016780	phosphotransferase activity, for other substituted phosphate groups	MF	1	4	0.610688	1	XM_020088110.1
GO:0016783	sulfurtransferase activity	MF	1	4	0.610688	1	XM_020100365.1
GO:0016882	cyclo-ligase activity	MF	1	4	0.610688	1	XM_020079636.1
GO:0030276	clathrin binding	MF	1	4	0.610688	1	XM_020097166.1
GO:0042887	amide transmembrane transporter activity	MF	1	4	0.610688	1	XM_020093305.1
GO:0046030	inositol trisphosphate phosphatase activity	MF	1	4	0.610688	1	XM_020111689.1
GO:0050136	NADH dehydrogenase (quinone) activity	MF	1	4	0.610688	1	XM_020098346.1
GO:0050309	sugar-terminal-phosphatase activity	MF	1	4	0.610688	1	XM_020089870.1
GO:0052743	inositol tetrakisphosphate phosphatase activity	MF	1	4	0.610688	1	XM_020111689.1
GO:0052744	phosphatidylinositol monophosphate phosphatase activity	MF	1	4	0.610688	1	XM_020111689.1
GO:0052745	inositol phosphate phosphatase activity	MF	1	4	0.610688	1	XM_020111689.1
GO:0052827	inositol pentakisphosphate phosphatase activity	MF	1	4	0.610688	1	XM_020111689.1
GO:0098519	nucleotide phosphatase activity, acting on free nucleotides	MF	1	4	0.610688	1	XM_020111689.1
GO:0051186	cofactor metabolic process	BP	23	114	0.611427	0.955262	XM_020081438.1;XM_020086239.1;XM_020088011.1;XM_020089630.1;XM_020089778.1;XM_020089872.1;XM_020091201.1;XM_020094412.1;XM_020095998.1;XM_020095999.1;XM_020097663.1;XM_020099124.1;XM_020099384.1;XM_020099551.1;XM_020099840.1;XM_020100189.1;XM_020100323.1;XM_020104012.1;XM_020104014.1;XM_020104322.1;XM_020104336.1;XM_020104337.1;XM_020104339.1
GO:0000502	proteasome complex	CC	1	4	0.614442	1	XM_020088365.1
GO:0005578	proteinaceous extracellular matrix	CC	1	4	0.614442	1	XM_020091592.1
GO:0005604	basement membrane	CC	1	4	0.614442	1	XM_020091592.1
GO:0005605	basal lamina	CC	1	4	0.614442	1	XM_020091592.1
GO:0031201	SNARE complex	CC	1	4	0.614442	1	XM_020103826.1
GO:0043256	laminin complex	CC	1	4	0.614442	1	XM_020091592.1
GO:0002682	regulation of immune system process	BP	9	45	0.616867	0.960743	XM_020081473.1;XM_020082802.1;XM_020083949.1;XM_020088944.1;XM_020095808.1;XM_020100829.1;XM_020102659.1;XM_020106270.1;XM_020106609.1
GO:0043038	amino acid activation	BP	10	50	0.617007	0.960743	XM_020078403.1;XM_020083126.1;XM_020085146.1;XM_020085270.1;XM_020096357.1;XM_020096902.1;XM_020097475.1;XM_020098283.1;XM_020099283.1;XM_020100565.1
GO:0043039	tRNA aminoacylation	BP	10	50	0.617007	0.960743	XM_020078403.1;XM_020083126.1;XM_020085146.1;XM_020085270.1;XM_020096357.1;XM_020096902.1;XM_020097475.1;XM_020098283.1;XM_020099283.1;XM_020100565.1
GO:0033036	macromolecule localization	BP	102	499	0.617191	0.960743	XM_020078420.1;XM_020078421.1;XM_020080237.1;XM_020080354.1;XM_020080523.1;XM_020080683.1;XM_020081325.1;XM_020082886.1;XM_020083130.1;XM_020083907.1;XM_020084086.1;XM_020084087.1;XM_020084096.1;XM_020085413.1;XM_020085421.1;XM_020085655.1;XM_020085808.1;XM_020085809.1;XM_020085820.1;XM_020086610.1;XM_020086904.1;XM_020086986.1;XM_020087562.1;XM_020087953.1;XM_020087954.1;XM_020088214.1;XM_020089…
GO:0046942	carboxylic acid transport	BP	11	55	0.617408	0.960743	XM_020078436.1;XM_020078438.1;XM_020078439.1;XM_020080729.1;XM_020080827.1;XM_020090913.1;XM_020096388.1;XM_020096389.1;XM_020096390.1;XM_020096391.1;XM_020098074.1
GO:0044085	cellular component biogenesis	BP	76	373	0.618406	0.96107	XM_020078883.1;XM_020079097.1;XM_020079398.1;XM_020079399.1;XM_020079763.1;XM_020080045.1;XM_020080519.1;XM_020080690.1;XM_020080691.1;XM_020080693.1;XM_020081241.1;XM_020081242.1;XM_020081243.1;XM_020082284.1;XM_020082409.1;XM_020082411.1;XM_020082412.1;XM_020082789.1;XM_020082802.1;XM_020083303.1;XM_020083304.1;XM_020083333.1;XM_020083334.1;XM_020084367.1;XM_020084368.1;XM_020084369.1;XM_020084…
GO:0045596	negative regulation of cell differentiation	BP	6	30	0.619299	0.96107	XM_020089845.1;XM_020094532.1;XM_020100829.1;XM_020102329.1;XM_020102330.1;XM_020102331.1
GO:0051093	negative regulation of developmental process	BP	6	30	0.619299	0.96107	XM_020089845.1;XM_020094532.1;XM_020100829.1;XM_020102329.1;XM_020102330.1;XM_020102331.1
GO:0007507	heart development	BP	14	70	0.619598	0.96107	XM_020079099.1;XM_020079100.1;XM_020080237.1;XM_020080503.1;XM_020082789.1;XM_020083740.1;XM_020089996.1;XM_020090460.1;XM_020091086.1;XM_020094382.1;XM_020097865.1;XM_020101118.1;XM_020101119.1;XM_020106750.1
GO:0019725	cellular homeostasis	BP	17	85	0.622601	0.964958	XM_020079396.1;XM_020080219.1;XM_020082907.1;XM_020086867.1;XM_020087503.1;XM_020087585.1;XM_020091183.1;XM_020092239.1;XM_020094259.1;XM_020097407.1;XM_020097408.1;XM_020097671.1;XM_020097672.1;XM_020097958.1;XM_020098198.1;XM_020101888.1;XM_020105328.1
GO:0010648	negative regulation of cell communication	BP	18	90	0.6237	0.965679	XM_020079840.1;XM_020080237.1;XM_020084122.1;XM_020084391.1;XM_020086001.1;XM_020090603.1;XM_020090943.1;XM_020091516.1;XM_020097958.1;XM_020101760.1;XM_020101794.1;XM_020101859.1;XM_020104162.1;XM_020104163.1;XM_020104328.1;XM_020106609.1;XM_020109061.1;XR_002203356.1
GO:0048856	anatomical structure development	BP	267	1297	0.624062	0.965679	XM_020078599.1;XM_020078601.1;XM_020078814.1;XM_020078882.1;XM_020078913.1;XM_020079099.1;XM_020079100.1;XM_020079160.1;XM_020079164.1;XM_020079165.1;XM_020079166.1;XM_020079201.1;XM_020079758.1;XM_020079763.1;XM_020079803.1;XM_020079828.1;XM_020079829.1;XM_020079830.1;XM_020079832.1;XM_020079833.1;XM_020079834.1;XM_020079835.1;XM_020079846.1;XM_020080139.1;XM_020080141.1;XM_020080142.1;XM_020080…
GO:0015297	antiporter activity	MF	6	30	0.625474	1	XM_020087309.1;XM_020090243.1;XM_020100623.1;XM_020105226.1;XM_020106233.1;XM_020108892.1
GO:0031098	stress-activated protein kinase signaling cascade	BP	4	20	0.626508	0.967153	XM_020088501.1;XM_020090432.1;XM_020096669.1;XM_020106609.1
GO:0035113	embryonic appendage morphogenesis	BP	4	20	0.626508	0.967153	XM_020080139.1;XM_020080141.1;XM_020080142.1;XM_020083740.1
GO:0051403	stress-activated MAPK cascade	BP	4	20	0.626508	0.967153	XM_020088501.1;XM_020090432.1;XM_020096669.1;XM_020106609.1
GO:0044444	cytoplasmic part	CC	113	545	0.626689	1	XM_020078472.1;XM_020078473.1;XM_020079097.1;XM_020079250.1;XM_020079579.1;XM_020080218.1;XM_020080422.1;XM_020080523.1;XM_020080643.1;XM_020080778.1;XM_020080928.1;XM_020081241.1;XM_020081242.1;XM_020081243.1;XM_020081785.1;XM_020082268.1;XM_020082317.1;XM_020082802.1;XM_020083057.1;XM_020083773.1;XM_020083904.1;XM_020083907.1;XM_020083949.1;XM_020084385.1;XM_020084913.1;XM_020085655.1;XM_020085…
GO:0016763	transferase activity, transferring pentosyl groups	MF	5	25	0.627568	1	XM_020078858.1;XM_020081036.1;XM_020097716.1;XM_020101188.1;XM_020106441.1
GO:0042592	homeostatic process	BP	34	169	0.628081	0.968811	XM_020079396.1;XM_020079803.1;XM_020080219.1;XM_020080230.1;XM_020082802.1;XM_020082886.1;XM_020082907.1;XM_020086867.1;XM_020087503.1;XM_020087585.1;XM_020091183.1;XM_020092239.1;XM_020093251.1;XM_020094259.1;XM_020095710.1;XM_020095711.1;XM_020095712.1;XM_020096840.1;XM_020097407.1;XM_020097408.1;XM_020097671.1;XM_020097672.1;XM_020097958.1;XM_020098198.1;XM_020100623.1;XM_020101888.1;XM_020102…
GO:0019205	nucleobase-containing compound kinase activity	MF	4	20	0.631524	1	XM_020080519.1;XM_020081248.1;XM_020081929.1;XM_020105046.1
GO:0016747	transferase activity, transferring acyl groups other than amino-acyl groups	MF	17	85	0.632975	1	XM_020080251.1;XM_020080252.1;XM_020081270.1;XM_020081280.1;XM_020083618.1;XM_020083621.1;XM_020086239.1;XM_020090459.1;XM_020093488.1;XM_020094268.1;XM_020094647.1;XM_020095998.1;XM_020095999.1;XM_020096169.1;XM_020096178.1;XM_020096186.1;XM_020096203.1
GO:0000041	transition metal ion transport	BP	3	15	0.634617	0.971179	XM_020092611.1;XM_020099560.1;XM_020099670.1
GO:0000956	nuclear-transcribed mRNA catabolic process	BP	3	15	0.634617	0.971179	XM_020088616.1;XM_020106609.1;XM_020107465.1
GO:0005976	polysaccharide metabolic process	BP	3	15	0.634617	0.971179	XM_020100231.1;XM_020106609.1;XM_020108445.1
GO:0006560	proline metabolic process	BP	3	15	0.634617	0.971179	XM_020084400.1;XM_020101867.1;XM_020101868.1
GO:0015918	sterol transport	BP	3	15	0.634617	0.971179	XM_020084086.1;XM_020105695.1;XM_020105696.1
GO:0030178	negative regulation of Wnt signaling pathway	BP	3	15	0.634617	0.971179	XM_020080237.1;XM_020101760.1;XM_020106609.1
GO:0044264	cellular polysaccharide metabolic process	BP	3	15	0.634617	0.971179	XM_020100231.1;XM_020106609.1;XM_020108445.1
GO:0060788	ectodermal placode formation	BP	3	15	0.634617	0.971179	XM_020079846.1;XM_020082930.1;XM_020104145.1
GO:0071696	ectodermal placode development	BP	3	15	0.634617	0.971179	XM_020079846.1;XM_020082930.1;XM_020104145.1
GO:0071697	ectodermal placode morphogenesis	BP	3	15	0.634617	0.971179	XM_020079846.1;XM_020082930.1;XM_020104145.1
GO:0008233	peptidase activity	MF	86	421	0.636773	1	XM_020078603.1;XM_020078788.1;XM_020079143.1;XM_020079455.1;XM_020079796.1;XM_020080208.1;XM_020080209.1;XM_020080306.1;XM_020080453.1;XM_020080575.1;XM_020080756.1;XM_020080794.1;XM_020080979.1;XM_020081273.1;XM_020081499.1;XM_020081653.1;XM_020082533.1;XM_020083033.1;XM_020083216.1;XM_020083335.1;XM_020085392.1;XM_020085519.1;XM_020086498.1;XM_020086499.1;XM_020086541.1;XM_020086594.1;XM_020087…
GO:0005783	endoplasmic reticulum	CC	4	20	0.639418	1	XM_020082317.1;XM_020085704.1;XM_020087503.1;XM_020098886.1
GO:0007166	cell surface receptor signaling pathway	BP	166	812	0.641291	0.975447	XM_020078109.1;XM_020078115.1;XM_020078601.1;XM_020078883.1;XM_020079136.1;XM_020079758.1;XM_020079770.1;XM_020079846.1;XM_020079884.1;XM_020080116.1;XM_020080237.1;XM_020080282.1;XM_020080512.1;XM_020080619.1;XM_020080891.1;XM_020081799.1;XM_020081906.1;XM_020082406.1;XM_020082802.1;XM_020083333.1;XM_020083334.1;XM_020083646.1;XM_020083727.1;XM_020083949.1;XM_020085484.1;XM_020085812.1;XM_020085…
GO:0009314	response to radiation	BP	10	51	0.643726	0.975447	XM_020086239.1;XM_020086866.1;XM_020091887.1;XM_020094647.1;XM_020095710.1;XM_020095711.1;XM_020095712.1;XM_020097853.1;XM_020099559.1;XM_020105759.1
GO:0045861	negative regulation of proteolysis	BP	10	51	0.643726	0.975447	XM_020081627.1;XM_020083033.1;XM_020086614.1;XM_020092329.1;XM_020095131.1;XM_020096747.1;XM_020096748.1;XM_020104107.1;XM_020107006.1;XR_002203452.1
GO:0016055	Wnt signaling pathway	BP	9	46	0.644955	0.975447	XM_020080237.1;XM_020082802.1;XM_020092239.1;XM_020099652.1;XM_020099919.1;XM_020099920.1;XM_020100522.1;XM_020101760.1;XM_020106609.1
GO:0019012	virion	CC	3	15	0.645726	1	XM_020086873.1;XM_020090377.1;XM_020094819.1
GO:0044423	virion part	CC	3	15	0.645726	1	XM_020086873.1;XM_020090377.1;XM_020094819.1
GO:0030041	actin filament polymerization	BP	8	41	0.646772	0.975447	XM_020082802.1;XM_020084367.1;XM_020084368.1;XM_020084369.1;XM_020086799.1;XM_020092578.1;XM_020098377.1;XM_020113430.1
GO:0030833	regulation of actin filament polymerization	BP	8	41	0.646772	0.975447	XM_020082802.1;XM_020084367.1;XM_020084368.1;XM_020084369.1;XM_020086799.1;XM_020092578.1;XM_020098377.1;XM_020113430.1
GO:0032271	regulation of protein polymerization	BP	8	41	0.646772	0.975447	XM_020082802.1;XM_020084367.1;XM_020084368.1;XM_020084369.1;XM_020086799.1;XM_020092578.1;XM_020098377.1;XM_020113430.1
GO:0051179	localization	BP	418	2029	0.647994	0.975447	XM_020078420.1;XM_020078421.1;XM_020078436.1;XM_020078438.1;XM_020078439.1;XM_020078533.1;XM_020078602.1;XM_020078678.1;XM_020078760.1;XM_020078795.1;XM_020078799.1;XM_020078860.1;XM_020078883.1;XM_020079099.1;XM_020079100.1;XM_020079211.1;XM_020079398.1;XM_020079399.1;XM_020079440.1;XM_020079463.1;XM_020079582.1;XM_020079630.1;XM_020079631.1;XM_020079632.1;XM_020079635.1;XM_020079789.1;XM_020079…
GO:0046483	heterocycle metabolic process	BP	257	1253	0.648481	0.975447	XM_020078403.1;XM_020078549.1;XM_020078694.1;XM_020078814.1;XM_020078831.1;XM_020078856.1;XM_020078858.1;XM_020078894.1;XM_020079260.1;XM_020079547.1;XM_020079630.1;XM_020079631.1;XM_020079632.1;XM_020079635.1;XM_020079738.1;XM_020080206.1;XM_020080256.1;XM_020080422.1;XM_020080519.1;XM_020080610.1;XM_020080743.1;XM_020080778.1;XM_020080838.1;XM_020080875.1;XM_020081036.1;XM_020081248.1;XM_020081…
GO:0006821	chloride transport	BP	7	36	0.649397	0.975447	XM_020078602.1;XM_020083796.1;XM_020087585.1;XM_020094259.1;XM_020096848.1;XM_020103393.1;XM_020103394.1
GO:0006873	cellular ion homeostasis	BP	7	36	0.649397	0.975447	XM_020079396.1;XM_020080219.1;XM_020091183.1;XM_020092239.1;XM_020094259.1;XM_020097958.1;XM_020098198.1
GO:0016071	mRNA metabolic process	BP	7	36	0.649397	0.975447	XM_020080519.1;XM_020087097.1;XM_020088616.1;XM_020097799.1;XM_020103793.1;XM_020106609.1;XM_020107465.1
GO:0019439	aromatic compound catabolic process	BP	7	36	0.649397	0.975447	XM_020080743.1;XM_020086680.1;XM_020088616.1;XM_020089481.1;XM_020100189.1;XM_020106609.1;XM_020107465.1
GO:0030003	cellular cation homeostasis	BP	7	36	0.649397	0.975447	XM_020079396.1;XM_020080219.1;XM_020091183.1;XM_020092239.1;XM_020094259.1;XM_020097958.1;XM_020098198.1
GO:0033365	protein localization to organelle	BP	7	36	0.649397	0.975447	XM_020080237.1;XM_020080354.1;XM_020083130.1;XM_020095808.1;XM_020097958.1;XM_020104594.1;XM_020108907.1
GO:0006222	UMP biosynthetic process	BP	2	10	0.650465	0.975447	XM_020081248.1;XM_020081929.1
GO:0007492	endoderm development	BP	2	10	0.650465	0.975447	XM_020079201.1;XM_020080539.1
GO:0042180	cellular ketone metabolic process	BP	2	10	0.650465	0.975447	XM_020099124.1;XM_020106918.1
GO:0046049	UMP metabolic process	BP	2	10	0.650465	0.975447	XM_020081248.1;XM_020081929.1
GO:0048278	vesicle docking	BP	2	10	0.650465	0.975447	XM_020083428.1;XM_020083432.1
GO:0050795	regulation of behavior	BP	2	10	0.650465	0.975447	XM_020082802.1;XM_020102659.1
GO:0050920	regulation of chemotaxis	BP	2	10	0.650465	0.975447	XM_020082802.1;XM_020102659.1
GO:1901987	regulation of cell cycle phase transition	BP	2	10	0.650465	0.975447	XM_020080206.1;XM_020095131.1
GO:1901990	regulation of mitotic cell cycle phase transition	BP	2	10	0.650465	0.975447	XM_020080206.1;XM_020095131.1
GO:1902532	negative regulation of intracellular signal transduction	BP	2	10	0.650465	0.975447	XM_020097958.1;XM_020109061.1
GO:1904019	epithelial cell apoptotic process	BP	2	10	0.650465	0.975447	XM_020104838.1;XM_020104839.1
GO:0070011	peptidase activity, acting on L-amino acid peptides	MF	83	408	0.651306	1	XM_020078788.1;XM_020079143.1;XM_020079455.1;XM_020079796.1;XM_020080208.1;XM_020080209.1;XM_020080306.1;XM_020080453.1;XM_020080575.1;XM_020080756.1;XM_020080794.1;XM_020080979.1;XM_020081273.1;XM_020081499.1;XM_020081653.1;XM_020082533.1;XM_020083033.1;XM_020083216.1;XM_020083335.1;XM_020085392.1;XM_020085519.1;XM_020086498.1;XM_020086499.1;XM_020086541.1;XM_020086594.1;XM_020087271.1;XM_020087…
GO:0010564	regulation of cell cycle process	BP	6	31	0.653176	0.978069	XM_020080206.1;XM_020086871.1;XM_020086872.1;XM_020091726.1;XM_020095131.1;XM_020114003.1
GO:0006725	cellular aromatic compound metabolic process	BP	256	1249	0.653221	0.978069	XM_020078403.1;XM_020078549.1;XM_020078694.1;XM_020078814.1;XM_020078831.1;XM_020078856.1;XM_020078858.1;XM_020078894.1;XM_020079260.1;XM_020079547.1;XM_020079630.1;XM_020079631.1;XM_020079632.1;XM_020079635.1;XM_020079738.1;XM_020080206.1;XM_020080256.1;XM_020080422.1;XM_020080519.1;XM_020080610.1;XM_020080743.1;XM_020080778.1;XM_020080838.1;XM_020080875.1;XM_020081036.1;XM_020081248.1;XM_020081…
GO:0009966	regulation of signal transduction	BP	54	269	0.653931	0.978377	XM_020079201.1;XM_020079840.1;XM_020079846.1;XM_020080139.1;XM_020080141.1;XM_020080142.1;XM_020080218.1;XM_020080237.1;XM_020081283.1;XM_020081284.1;XM_020082093.1;XM_020082406.1;XM_020082656.1;XM_020082802.1;XM_020084122.1;XM_020084391.1;XM_020084591.1;XM_020086001.1;XM_020087863.1;XM_020088366.1;XM_020088501.1;XM_020089759.1;XM_020090432.1;XM_020090603.1;XM_020090943.1;XM_020091516.1;XM_020091…
GO:0015296	anion:cation symporter activity	MF	2	10	0.653943	1	XM_020087585.1;XM_020096848.1
GO:0015377	cation:chloride symporter activity	MF	2	10	0.653943	1	XM_020087585.1;XM_020096848.1
GO:0016765	transferase activity, transferring alkyl or aryl (other than methyl) groups	MF	2	10	0.653943	1	XM_020085750.1;XM_020090003.1
GO:0016776	phosphotransferase activity, phosphate group as acceptor	MF	2	10	0.653943	1	XM_020080875.1;XM_020081785.1
GO:1902589	single-organism organelle organization	BP	58	289	0.65858	0.984426	XM_020078472.1;XM_020078473.1;XM_020078761.1;XM_020081241.1;XM_020081242.1;XM_020081243.1;XM_020082547.1;XM_020082802.1;XM_020083618.1;XM_020083621.1;XM_020084367.1;XM_020084368.1;XM_020084369.1;XM_020084913.1;XM_020085567.1;XM_020085686.1;XM_020086524.1;XM_020086799.1;XM_020089161.1;XM_020090821.1;XM_020091212.1;XM_020091213.1;XM_020091726.1;XM_020092578.1;XM_020092902.1;XM_020092903.1;XM_020092…
GO:1901360	organic cyclic compound metabolic process	BP	262	1279	0.658987	0.984426	XM_020078403.1;XM_020078549.1;XM_020078694.1;XM_020078814.1;XM_020078831.1;XM_020078856.1;XM_020078858.1;XM_020078894.1;XM_020079260.1;XM_020079547.1;XM_020079630.1;XM_020079631.1;XM_020079632.1;XM_020079635.1;XM_020079738.1;XM_020080206.1;XM_020080256.1;XM_020080353.1;XM_020080422.1;XM_020080519.1;XM_020080610.1;XM_020080663.1;XM_020080743.1;XM_020080778.1;XM_020080838.1;XM_020080875.1;XM_020081…
GO:0005874	microtubule	CC	2	10	0.659414	1	XM_020099043.1;XM_020104084.1
GO:0031253	cell projection membrane	CC	2	10	0.659414	1	XM_020082802.1;XM_020098133.1
GO:0006732	coenzyme metabolic process	BP	18	92	0.663262	0.99005	XM_020086239.1;XM_020088011.1;XM_020089630.1;XM_020089778.1;XM_020089872.1;XM_020091201.1;XM_020094412.1;XM_020097663.1;XM_020099124.1;XM_020099384.1;XM_020099551.1;XM_020099840.1;XM_020104012.1;XM_020104014.1;XM_020104322.1;XM_020104336.1;XM_020104337.1;XM_020104339.1
GO:0044389	ubiquitin-like protein ligase binding	MF	5	26	0.664195	1	XM_020080249.1;XM_020095174.1;XM_020104838.1;XM_020104839.1;XM_020107884.1
GO:0004721	phosphoprotein phosphatase activity	MF	28	141	0.664648	1	XM_020079201.1;XM_020083087.1;XM_020084934.1;XM_020085220.1;XM_020085221.1;XM_020085222.1;XM_020085621.1;XM_020085622.1;XM_020088023.1;XM_020088415.1;XM_020095510.1;XM_020095518.1;XM_020095808.1;XM_020095947.1;XM_020096275.1;XM_020096276.1;XM_020096412.1;XM_020098121.1;XM_020098122.1;XM_020098123.1;XM_020098953.1;XM_020101355.1;XM_020102380.1;XM_020105076.1;XM_020105085.1;XM_020111640.1;XM_020111…
GO:0006397	mRNA processing	BP	4	21	0.666969	0.994254	XM_020080519.1;XM_020087097.1;XM_020097799.1;XM_020103793.1
GO:0006810	transport	BP	295	1440	0.667774	0.994254	XM_020078436.1;XM_020078438.1;XM_020078439.1;XM_020078602.1;XM_020078678.1;XM_020078760.1;XM_020078795.1;XM_020078799.1;XM_020078883.1;XM_020079211.1;XM_020079398.1;XM_020079399.1;XM_020079440.1;XM_020079463.1;XM_020079582.1;XM_020079630.1;XM_020079631.1;XM_020079632.1;XM_020079635.1;XM_020079789.1;XM_020079882.1;XM_020079987.1;XM_020080113.1;XM_020080114.1;XM_020080115.1;XM_020080205.1;XM_020080…
GO:0048736	appendage development	BP	10	52	0.669392	0.994254	XM_020080139.1;XM_020080141.1;XM_020080142.1;XM_020083740.1;XM_020091917.1;XM_020091918.1;XM_020097195.1;XM_020097197.1;XM_020097200.1;XM_020109061.1
GO:0006996	organelle organization	BP	117	579	0.676906	0.994254	XM_020078472.1;XM_020078473.1;XM_020078761.1;XM_020079097.1;XM_020079312.1;XM_020079984.1;XM_020080643.1;XM_020081241.1;XM_020081242.1;XM_020081243.1;XM_020081562.1;XM_020082547.1;XM_020082802.1;XM_020083618.1;XM_020083621.1;XM_020084367.1;XM_020084368.1;XM_020084369.1;XM_020084913.1;XM_020085567.1;XM_020085686.1;XM_020085835.1;XM_020086518.1;XM_020086524.1;XM_020086799.1;XM_020088082.1;XM_020088…
GO:0008380	RNA splicing	BP	7	37	0.679375	0.994254	XM_020080519.1;XM_020087097.1;XM_020090377.1;XM_020093029.1;XM_020094819.1;XM_020103793.1;XM_020107465.1
GO:0006402	mRNA catabolic process	BP	3	16	0.680153	0.994254	XM_020088616.1;XM_020106609.1;XM_020107465.1
GO:0015850	organic hydroxy compound transport	BP	3	16	0.680153	0.994254	XM_020084086.1;XM_020105695.1;XM_020105696.1
GO:0044282	small molecule catabolic process	BP	3	16	0.680153	0.994254	XM_020080422.1;XM_020080743.1;XM_020083904.1
GO:0051302	regulation of cell division	BP	3	16	0.680153	0.994254	XM_020091726.1;XM_020095131.1;XM_020114003.1
GO:0005856	cytoskeleton	CC	62	306	0.681556	1	XM_020078572.1;XM_020078860.1;XM_020078882.1;XM_020079763.1;XM_020079917.1;XM_020080135.1;XM_020080136.1;XM_020080331.1;XM_020081008.1;XM_020082420.1;XM_020082482.1;XM_020082483.1;XM_020082547.1;XM_020082559.1;XM_020082802.1;XM_020084692.1;XM_020084913.1;XM_020085223.1;XM_020086067.1;XM_020086750.1;XM_020086751.1;XM_020086799.1;XM_020086900.1;XM_020087120.1;XM_020088509.1;XM_020088713.1;XM_020089…
GO:0005488	binding	MF	1307	6262	0.681885	1	XM_020078079.1;XM_020078124.1;XM_020078283.1;XM_020078403.1;XM_020078463.1;XM_020078464.1;XM_020078507.1;XM_020078549.1;XM_020078569.1;XM_020078572.1;XM_020078574.1;XM_020078578.1;XM_020078601.1;XM_020078602.1;XM_020078603.1;XM_020078650.1;XM_020078670.1;XM_020078678.1;XM_020078682.1;XM_020078683.1;XM_020078694.1;XM_020078732.1;XM_020078750.1;XM_020078779.1;XM_020078788.1;XM_020078810.1;XM_020078…
GO:0001568	blood vessel development	BP	16	83	0.683434	0.994254	XM_020082406.1;XM_020083220.1;XM_020083333.1;XM_020083334.1;XM_020085812.1;XM_020090432.1;XM_020091592.1;XM_020092780.1;XM_020095710.1;XM_020095711.1;XM_020095712.1;XM_020095934.1;XM_020096213.1;XM_020097754.1;XM_020104040.1;XR_002202922.1
GO:0008375	acetylglucosaminyltransferase activity	MF	3	16	0.684355	1	XM_020091785.1;XM_020094802.1;XM_020103376.1
GO:0016209	antioxidant activity	MF	3	16	0.684355	1	XM_020080874.1;XM_020092832.1;XM_020099050.1
GO:0043167	ion binding	MF	519	2509	0.686505	1	XM_020078283.1;XM_020078463.1;XM_020078464.1;XM_020078549.1;XM_020078569.1;XM_020078574.1;XM_020078603.1;XM_020078678.1;XM_020078694.1;XM_020078788.1;XM_020078814.1;XM_020078856.1;XM_020078859.1;XM_020079001.1;XM_020079143.1;XM_020079152.1;XM_020079160.1;XM_020079164.1;XM_020079165.1;XM_020079166.1;XM_020079218.1;XM_020079219.1;XM_020079302.1;XM_020079312.1;XM_020079396.1;XM_020079408.1;XM_020079…
GO:0016817	hydrolase activity, acting on acid anhydrides	MF	103	509	0.686922	1	XM_020078572.1;XM_020078602.1;XM_020078678.1;XM_020078856.1;XM_020079097.1;XM_020079260.1;XM_020079917.1;XM_020080135.1;XM_020080136.1;XM_020080159.1;XM_020080176.1;XM_020080975.1;XM_020081324.1;XM_020081580.1;XM_020082482.1;XM_020082483.1;XM_020082802.1;XM_020083325.1;XM_020084086.1;XM_020084595.1;XM_020084692.1;XM_020084913.1;XM_020084984.1;XM_020085223.1;XM_020085249.1;XM_020085413.1;XM_020085…
GO:0043169	cation binding	MF	487	2356	0.687175	1	XM_020078283.1;XM_020078463.1;XM_020078464.1;XM_020078549.1;XM_020078569.1;XM_020078574.1;XM_020078603.1;XM_020078678.1;XM_020078694.1;XM_020078788.1;XM_020078814.1;XM_020078856.1;XM_020078859.1;XM_020079001.1;XM_020079143.1;XM_020079152.1;XM_020079160.1;XM_020079164.1;XM_020079165.1;XM_020079166.1;XM_020079218.1;XM_020079219.1;XM_020079302.1;XM_020079312.1;XM_020079396.1;XM_020079408.1;XM_020079…
GO:0000154	rRNA modification	BP	1	5	0.690142	0.994254	XM_020100807.1
GO:0001738	morphogenesis of a polarized epithelium	BP	1	5	0.690142	0.994254	XM_020083740.1
GO:0001906	cell killing	BP	1	5	0.690142	0.994254	XM_020099848.1
GO:0002683	negative regulation of immune system process	BP	1	5	0.690142	0.994254	XM_020100829.1
GO:0002697	regulation of immune effector process	BP	1	5	0.690142	0.994254	XM_020082802.1
GO:0003341	cilium movement	BP	1	5	0.690142	0.994254	XM_020085686.1
GO:0006413	translational initiation	BP	1	5	0.690142	0.994254	XM_020096817.1
GO:0006446	regulation of translational initiation	BP	1	5	0.690142	0.994254	XM_020096817.1
GO:0006449	regulation of translational termination	BP	1	5	0.690142	0.994254	XM_020095570.1
GO:0007193	adenylate cyclase-inhibiting G-protein coupled receptor signaling pathway	BP	1	5	0.690142	0.994254	XM_020078606.1
GO:0007204	positive regulation of cytosolic calcium ion concentration	BP	1	5	0.690142	0.994254	XM_020094259.1
GO:0007416	synapse assembly	BP	1	5	0.690142	0.994254	XM_020082284.1
GO:0007519	skeletal muscle tissue development	BP	1	5	0.690142	0.994254	XM_020098206.1
GO:0008088	axo-dendritic transport	BP	1	5	0.690142	0.994254	XM_020089355.1
GO:0009612	response to mechanical stimulus	BP	1	5	0.690142	0.994254	XM_020082802.1
GO:0009636	response to toxic substance	BP	1	5	0.690142	0.994254	XM_020097853.1
GO:0010522	regulation of calcium ion transport into cytosol	BP	1	5	0.690142	0.994254	XM_020094259.1
GO:0016198	axon choice point recognition	BP	1	5	0.690142	0.994254	XM_020099911.1
GO:0018065	protein-cofactor linkage	BP	1	5	0.690142	0.994254	XM_020100365.1
GO:0021543	pallium development	BP	1	5	0.690142	0.994254	XM_020082802.1
GO:0021548	pons development	BP	1	5	0.690142	0.994254	XM_020079846.1
GO:0021602	cranial nerve morphogenesis	BP	1	5	0.690142	0.994254	XM_020105099.1
GO:0022037	metencephalon development	BP	1	5	0.690142	0.994254	XM_020079846.1
GO:0030705	cytoskeleton-dependent intracellular transport	BP	1	5	0.690142	0.994254	XM_020089355.1
GO:0030851	granulocyte differentiation	BP	1	5	0.690142	0.994254	XM_020079803.1
GO:0032231	regulation of actin filament bundle assembly	BP	1	5	0.690142	0.994254	XM_020082802.1
GO:0044773	mitotic DNA damage checkpoint	BP	1	5	0.690142	0.994254	XM_020080206.1
GO:0044774	mitotic DNA integrity checkpoint	BP	1	5	0.690142	0.994254	XM_020080206.1
GO:0048883	neuromast primordium migration	BP	1	5	0.690142	0.994254	XM_020079846.1
GO:0051318	G1 phase	BP	1	5	0.690142	0.994254	XM_020106609.1
GO:0060401	cytosolic calcium ion transport	BP	1	5	0.690142	0.994254	XM_020094259.1
GO:0060402	calcium ion transport into cytosol	BP	1	5	0.690142	0.994254	XM_020094259.1
GO:0060538	skeletal muscle organ development	BP	1	5	0.690142	0.994254	XM_020098206.1
GO:0070646	protein modification by small protein removal	BP	1	5	0.690142	0.994254	XM_020101148.1
GO:0070922	small RNA loading onto RISC	BP	1	5	0.690142	0.994254	XM_020080519.1
GO:1901606	alpha-amino acid catabolic process	BP	1	5	0.690142	0.994254	XM_020080743.1
GO:1902882	regulation of response to oxidative stress	BP	1	5	0.690142	0.994254	XM_020097596.1
GO:0015849	organic acid transport	BP	11	58	0.691106	0.994747	XM_020078436.1;XM_020078438.1;XM_020078439.1;XM_020080729.1;XM_020080827.1;XM_020090913.1;XM_020096388.1;XM_020096389.1;XM_020096390.1;XM_020096391.1;XM_020098074.1
GO:0004645	phosphorylase activity	MF	1	5	0.692503	1	XM_020098173.1
GO:0005402	cation:sugar symporter activity	MF	1	5	0.692503	1	XM_020097698.1
GO:0008417	fucosyltransferase activity	MF	1	5	0.692503	1	XM_020083773.1
GO:0015925	galactosidase activity	MF	1	5	0.692503	1	XM_020100268.1
GO:0016500	protein-hormone receptor activity	MF	1	5	0.692503	1	XM_020079770.1
GO:0016799	hydrolase activity, hydrolyzing N-glycosyl compounds	MF	1	5	0.692503	1	XM_020096402.1
GO:0016854	racemase and epimerase activity	MF	1	5	0.692503	1	XM_020099526.1
GO:0019905	syntaxin binding	MF	1	5	0.692503	1	XM_020103826.1
GO:0070566	adenylyltransferase activity	MF	1	5	0.692503	1	XM_020096670.1
GO:0015631	tubulin binding	MF	16	83	0.692987	1	XM_020079917.1;XM_020080135.1;XM_020080136.1;XM_020082420.1;XM_020085223.1;XM_020086067.1;XM_020091365.1;XM_020097432.1;XM_020097958.1;XM_020098324.1;XM_020100730.1;XM_020102300.1;XM_020104879.1;XM_020105960.1;XM_020106643.1;XM_020108069.1
GO:0048583	regulation of response to stimulus	BP	63	317	0.69533	0.994747	XM_020079201.1;XM_020079840.1;XM_020079846.1;XM_020080139.1;XM_020080141.1;XM_020080142.1;XM_020080218.1;XM_020080237.1;XM_020081283.1;XM_020081284.1;XM_020081473.1;XM_020082093.1;XM_020082284.1;XM_020082406.1;XM_020082656.1;XM_020082802.1;XM_020083949.1;XM_020084122.1;XM_020084391.1;XM_020084591.1;XM_020086001.1;XM_020087863.1;XM_020088366.1;XM_020088501.1;XM_020089759.1;XM_020090432.1;XM_020090…
GO:0000793	condensed chromosome	CC	1	5	0.696216	1	XM_020093548.1
GO:0031227	intrinsic component of endoplasmic reticulum membrane	CC	1	5	0.696216	1	XM_020082317.1
GO:0044420	extracellular matrix component	CC	1	5	0.696216	1	XM_020091592.1
GO:0016830	carbon-carbon lyase activity	MF	5	27	0.698387	1	XM_020078100.1;XM_020089610.1;XM_020090214.1;XM_020096422.1;XM_020105759.1
GO:0016779	nucleotidyltransferase activity	MF	11	58	0.698986	1	XM_020081344.1;XM_020082246.1;XM_020086680.1;XM_020094661.1;XM_020094966.1;XM_020095561.1;XM_020096670.1;XM_020098474.1;XM_020098475.1;XM_020100933.1;XM_020100934.1
GO:0000278	mitotic cell cycle	BP	8	43	0.701972	0.994747	XM_020078410.1;XM_020080206.1;XM_020095131.1;XM_020098227.1;XM_020099043.1;XM_020102502.1;XM_020106609.1;XM_020114003.1
GO:0048870	cell motility	BP	41	209	0.702036	0.994747	XM_020079099.1;XM_020079100.1;XM_020079846.1;XM_020080778.1;XM_020081241.1;XM_020081242.1;XM_020081243.1;XM_020082284.1;XM_020082406.1;XM_020082802.1;XM_020083333.1;XM_020083334.1;XM_020084654.1;XM_020084657.1;XM_020085864.1;XM_020085865.1;XM_020086275.1;XM_020087268.1;XM_020088944.1;XM_020089161.1;XM_020091086.1;XM_020091592.1;XM_020091721.1;XM_020091722.1;XM_020091725.1;XM_020091728.1;XM_020092…
GO:0051674	localization of cell	BP	41	209	0.702036	0.994747	XM_020079099.1;XM_020079100.1;XM_020079846.1;XM_020080778.1;XM_020081241.1;XM_020081242.1;XM_020081243.1;XM_020082284.1;XM_020082406.1;XM_020082802.1;XM_020083333.1;XM_020083334.1;XM_020084654.1;XM_020084657.1;XM_020085864.1;XM_020085865.1;XM_020086275.1;XM_020087268.1;XM_020088944.1;XM_020089161.1;XM_020091086.1;XM_020091592.1;XM_020091721.1;XM_020091722.1;XM_020091725.1;XM_020091728.1;XM_020092…
GO:0008152	metabolic process	BP	1243	6000	0.70204	0.994747	XM_020078079.1;XM_020078124.1;XM_020078273.1;XM_020078399.1;XM_020078400.1;XM_020078403.1;XM_020078410.1;XM_020078428.1;XM_020078429.1;XM_020078507.1;XM_020078549.1;XM_020078566.1;XM_020078574.1;XM_020078578.1;XM_020078650.1;XM_020078670.1;XM_020078682.1;XM_020078683.1;XM_020078694.1;XM_020078732.1;XM_020078779.1;XM_020078810.1;XM_020078814.1;XM_020078831.1;XM_020078850.1;XM_020078851.1;XM_020078…
GO:0016818	hydrolase activity, acting on acid anhydrides, in phosphorus-containing anhydrides	MF	102	506	0.702085	1	XM_020078572.1;XM_020078602.1;XM_020078678.1;XM_020079097.1;XM_020079260.1;XM_020079917.1;XM_020080135.1;XM_020080136.1;XM_020080159.1;XM_020080176.1;XM_020080975.1;XM_020081324.1;XM_020081580.1;XM_020082482.1;XM_020082483.1;XM_020082802.1;XM_020083325.1;XM_020084086.1;XM_020084595.1;XM_020084692.1;XM_020084913.1;XM_020084984.1;XM_020085223.1;XM_020085249.1;XM_020085413.1;XM_020085421.1;XM_020085…
GO:0051649	establishment of localization in cell	BP	43	219	0.703066	0.994747	XM_020079582.1;XM_020080237.1;XM_020080683.1;XM_020082337.1;XM_020082886.1;XM_020083907.1;XM_020085413.1;XM_020085421.1;XM_020088214.1;XM_020089161.1;XM_020089355.1;XM_020089866.1;XM_020091212.1;XM_020091213.1;XM_020091333.1;XM_020091334.1;XM_020091504.1;XM_020091744.1;XM_020091887.1;XM_020094259.1;XM_020095126.1;XM_020095207.1;XM_020095808.1;XM_020097067.1;XM_020097746.1;XM_020097916.1;XM_020097…
GO:0001933	negative regulation of protein phosphorylation	BP	2	11	0.703455	0.994747	XM_020078410.1;XM_020097958.1
GO:0006029	proteoglycan metabolic process	BP	2	11	0.703455	0.994747	XM_020090214.1;XM_020105097.1
GO:0006188	IMP biosynthetic process	BP	2	11	0.703455	0.994747	XM_020088679.1;XM_020088680.1
GO:0009173	pyrimidine ribonucleoside monophosphate metabolic process	BP	2	11	0.703455	0.994747	XM_020081248.1;XM_020081929.1
GO:0009174	pyrimidine ribonucleoside monophosphate biosynthetic process	BP	2	11	0.703455	0.994747	XM_020081248.1;XM_020081929.1
GO:0031023	microtubule organizing center organization	BP	2	11	0.703455	0.994747	XM_020097100.1;XM_020099043.1
GO:0032925	regulation of activin receptor signaling pathway	BP	2	11	0.703455	0.994747	XM_020102489.1;XM_020102490.1
GO:0042326	negative regulation of phosphorylation	BP	2	11	0.703455	0.994747	XM_020078410.1;XM_020097958.1
GO:0046040	IMP metabolic process	BP	2	11	0.703455	0.994747	XM_020088679.1;XM_020088680.1
GO:0097285	cell-type specific apoptotic process	BP	2	11	0.703455	0.994747	XM_020104838.1;XM_020104839.1
GO:0001704	formation of primary germ layer	BP	4	22	0.704313	0.994747	XM_020079201.1;XM_020090460.1;XM_020092780.1;XM_020097696.1
GO:0002768	immune response-regulating cell surface receptor signaling pathway	BP	4	22	0.704313	0.994747	XM_020082802.1;XM_020083949.1;XM_020095808.1;XM_020106609.1
GO:0003018	vascular process in circulatory system	BP	4	22	0.704313	0.994747	XM_020084793.1;XM_020084795.1;XM_020084822.1;XM_020102689.1
GO:0007276	gamete generation	BP	4	22	0.704313	0.994747	XM_020094532.1;XM_020095710.1;XM_020095711.1;XM_020095712.1
GO:0009148	pyrimidine nucleoside triphosphate biosynthetic process	BP	4	22	0.704313	0.994747	XM_020080875.1;XM_020081248.1;XM_020081929.1;XM_020090841.1
GO:0009208	pyrimidine ribonucleoside triphosphate metabolic process	BP	4	22	0.704313	0.994747	XM_020080875.1;XM_020081248.1;XM_020081929.1;XM_020090841.1
GO:0009209	pyrimidine ribonucleoside triphosphate biosynthetic process	BP	4	22	0.704313	0.994747	XM_020080875.1;XM_020081248.1;XM_020081929.1;XM_020090841.1
GO:0009894	regulation of catabolic process	BP	4	22	0.704313	0.994747	XM_020090377.1;XM_020095131.1;XM_020100495.1;XM_020100497.1
GO:0032504	multicellular organism reproduction	BP	4	22	0.704313	0.994747	XM_020094532.1;XM_020095710.1;XM_020095711.1;XM_020095712.1
GO:0048609	multicellular organismal reproductive process	BP	4	22	0.704313	0.994747	XM_020094532.1;XM_020095710.1;XM_020095711.1;XM_020095712.1
GO:0007275	multicellular organism development	BP	219	1079	0.705038	0.995047	XM_020078601.1;XM_020078814.1;XM_020078913.1;XM_020079099.1;XM_020079100.1;XM_020079160.1;XM_020079164.1;XM_020079165.1;XM_020079166.1;XM_020079201.1;XM_020079758.1;XM_020079803.1;XM_020079828.1;XM_020079829.1;XM_020079830.1;XM_020079832.1;XM_020079833.1;XM_020079834.1;XM_020079835.1;XM_020079846.1;XM_020080139.1;XM_020080141.1;XM_020080142.1;XM_020080189.1;XM_020080193.1;XM_020080206.1;XM_020080…
GO:0005815	microtubule organizing center	CC	5	27	0.706814	1	XM_020078882.1;XM_020079763.1;XM_020099043.1;XM_020100730.1;XM_020106750.1
GO:0000982	transcription factor activity, RNA polymerase II core promoter proximal region sequence-specific binding	MF	2	11	0.706817	1	XM_020098862.1;XM_020098867.1
GO:0001595	angiotensin receptor activity	MF	2	11	0.706817	1	XM_020080834.1;XM_020087343.1
GO:0019206	nucleoside kinase activity	MF	2	11	0.706817	1	XM_020081248.1;XM_020081929.1
GO:0042578	phosphoric ester hydrolase activity	MF	66	331	0.707075	1	XM_020079201.1;XM_020079249.1;XM_020079439.1;XM_020079588.1;XM_020079589.1;XM_020081226.1;XM_020081283.1;XM_020081284.1;XM_020083087.1;XM_020084934.1;XM_020085220.1;XM_020085221.1;XM_020085222.1;XM_020085621.1;XM_020085622.1;XM_020086796.1;XM_020086797.1;XM_020086798.1;XM_020088023.1;XM_020088415.1;XM_020088436.1;XM_020088437.1;XM_020089870.1;XM_020090425.1;XM_020091506.1;XM_020091507.1;XM_020091…
GO:0006139	nucleobase-containing compound metabolic process	BP	242	1191	0.707498	0.997326	XM_020078403.1;XM_020078549.1;XM_020078814.1;XM_020078831.1;XM_020078856.1;XM_020078858.1;XM_020078894.1;XM_020079260.1;XM_020079630.1;XM_020079631.1;XM_020079632.1;XM_020079635.1;XM_020079738.1;XM_020080206.1;XM_020080256.1;XM_020080422.1;XM_020080519.1;XM_020080610.1;XM_020080778.1;XM_020080838.1;XM_020080875.1;XM_020081036.1;XM_020081248.1;XM_020081785.1;XM_020081846.1;XM_020081887.1;XM_020081…
GO:0046496	nicotinamide nucleotide metabolic process	BP	7	38	0.70768	0.997326	XM_020089872.1;XM_020091201.1;XM_020099551.1;XM_020104322.1;XM_020104336.1;XM_020104337.1;XM_020104339.1
GO:0016043	cellular component organization	BP	210	1036	0.70894	0.998377	XM_020078472.1;XM_020078473.1;XM_020078761.1;XM_020078882.1;XM_020078883.1;XM_020079097.1;XM_020079312.1;XM_020079398.1;XM_020079399.1;XM_020079758.1;XM_020079763.1;XM_020079984.1;XM_020080045.1;XM_020080519.1;XM_020080643.1;XM_020080690.1;XM_020080691.1;XM_020080693.1;XM_020081241.1;XM_020081242.1;XM_020081243.1;XM_020081562.1;XM_020082284.1;XM_020082509.1;XM_020082547.1;XM_020082789.1;XM_020082…
GO:0016811	hydrolase activity, acting on carbon-nitrogen (but not peptide) bonds, in linear amides	MF	4	22	0.70905	1	XM_020085567.1;XM_020094954.1;XM_020102581.1;XM_020102584.1
GO:0006814	sodium ion transport	BP	11	59	0.713649	1	XM_020078799.1;XM_020092601.1;XM_020096843.1;XM_020096844.1;XM_020097958.1;XM_020100623.1;XM_020103220.1;XM_020104090.1;XM_020104091.1;XM_020104581.1;XM_020108892.1
GO:0019829	cation-transporting ATPase activity	MF	6	33	0.720786	1	XM_020078678.1;XM_020085704.1;XM_020104090.1;XM_020104091.1;XM_020104581.1;XM_020105148.1
GO:0042625	ATPase coupled ion transmembrane transporter activity	MF	6	33	0.720786	1	XM_020078678.1;XM_020085704.1;XM_020104090.1;XM_020104091.1;XM_020104581.1;XM_020105148.1
GO:0001101	response to acid chemical	BP	3	17	0.721323	1	XM_020097835.1;XM_020098862.1;XM_020098867.1
GO:0006400	tRNA modification	BP	3	17	0.721323	1	XM_020099753.1;XM_020099770.1;XM_020099914.1
GO:0006665	sphingolipid metabolic process	BP	3	17	0.721323	1	XM_020094438.1;XM_020099719.1;XM_020105328.1
GO:0055076	transition metal ion homeostasis	BP	3	17	0.721323	1	XM_020079396.1;XM_020080219.1;XM_020103859.1
GO:1900094	regulation of transcription from RNA polymerase II promoter involved in determination of left/right symmetry	BP	3	17	0.721323	1	XM_020090460.1;XM_020091086.1;XM_020097865.1
GO:0006643	membrane lipid metabolic process	BP	5	28	0.724943	1	XM_020090913.1;XM_020094438.1;XM_020099719.1;XM_020105328.1;XM_020111574.1
GO:0071840	cellular component organization or biogenesis	BP	216	1068	0.724982	1	XM_020078472.1;XM_020078473.1;XM_020078761.1;XM_020078882.1;XM_020078883.1;XM_020079097.1;XM_020079312.1;XM_020079398.1;XM_020079399.1;XM_020079758.1;XM_020079763.1;XM_020079984.1;XM_020080045.1;XM_020080519.1;XM_020080643.1;XM_020080690.1;XM_020080691.1;XM_020080693.1;XM_020081241.1;XM_020081242.1;XM_020081243.1;XM_020081562.1;XM_020082284.1;XM_020082409.1;XM_020082411.1;XM_020082412.1;XM_020082…
GO:0007389	pattern specification process	BP	32	166	0.725313	1	XM_020079201.1;XM_020079758.1;XM_020079846.1;XM_020080237.1;XM_020081751.1;XM_020082406.1;XM_020082789.1;XM_020083740.1;XM_020087863.1;XM_020088557.1;XM_020089759.1;XM_020090460.1;XM_020090506.1;XM_020090507.1;XM_020090508.1;XM_020090509.1;XM_020091086.1;XM_020091516.1;XM_020097195.1;XM_020097197.1;XM_020097200.1;XM_020097865.1;XM_020101118.1;XM_020101119.1;XM_020101760.1;XM_020102329.1;XM_020102…
GO:0005272	sodium channel activity	MF	3	17	0.725358	1	XM_020092601.1;XM_020096843.1;XM_020096844.1
GO:0019208	phosphatase regulator activity	MF	3	17	0.725358	1	XM_020086295.1;XM_020090611.1;XM_020095782.1
GO:0060429	epithelium development	BP	29	151	0.725901	1	XM_020079099.1;XM_020079100.1;XM_020080237.1;XM_020081241.1;XM_020081242.1;XM_020081243.1;XM_020082789.1;XM_020083740.1;XM_020084654.1;XM_020084657.1;XM_020085812.1;XM_020087863.1;XM_020087916.1;XM_020087917.1;XM_020088557.1;XM_020088687.1;XM_020089996.1;XM_020090460.1;XM_020090603.1;XM_020091086.1;XM_020092239.1;XM_020094600.1;XM_020097865.1;XM_020101118.1;XM_020101119.1;XM_020102489.1;XM_020102…
GO:0045744	negative regulation of G-protein coupled receptor protein signaling pathway	BP	8	44	0.727371	1	XM_020079840.1;XM_020084122.1;XM_020084391.1;XM_020086001.1;XM_020101794.1;XM_020101859.1;XM_020104328.1;XR_002203356.1
GO:0002376	immune system process	BP	47	241	0.727606	1	XM_020078814.1;XM_020079160.1;XM_020079164.1;XM_020079165.1;XM_020079166.1;XM_020079803.1;XM_020080230.1;XM_020080829.1;XM_020081166.1;XM_020081473.1;XM_020082802.1;XM_020083399.1;XM_020083400.1;XM_020083949.1;XM_020085123.1;XM_020086547.1;XM_020087268.1;XM_020088395.1;XM_020088944.1;XM_020089599.1;XM_020090181.1;XM_020091917.1;XM_020091918.1;XM_020092239.1;XM_020092780.1;XM_020094724.1;XM_020095…
GO:0022804	active transmembrane transporter activity	MF	39	200	0.727715	1	XM_020078436.1;XM_020078438.1;XM_020078439.1;XM_020078602.1;XM_020078678.1;XM_020079463.1;XM_020080729.1;XM_020080827.1;XM_020083605.1;XM_020083607.1;XM_020083608.1;XM_020085704.1;XM_020086419.1;XM_020086978.1;XM_020087309.1;XM_020087585.1;XM_020089768.1;XM_020090243.1;XM_020092231.1;XM_020096388.1;XM_020096389.1;XM_020096390.1;XM_020096391.1;XM_020096848.1;XM_020097698.1;XM_020098074.1;XM_020100…
GO:0005694	chromosome	CC	6	33	0.729772	1	XM_020083911.1;XM_020084574.1;XM_020085514.1;XM_020085515.1;XM_020085835.1;XM_020093548.1
GO:0034613	cellular protein localization	BP	22	116	0.730026	1	XM_020080237.1;XM_020080354.1;XM_020082886.1;XM_020083130.1;XM_020083907.1;XM_020088214.1;XM_020091333.1;XM_020091334.1;XM_020091504.1;XM_020091744.1;XM_020095685.1;XM_020095686.1;XM_020095808.1;XM_020097746.1;XM_020097958.1;XM_020100591.1;XM_020101114.1;XM_020102502.1;XM_020104594.1;XM_020106609.1;XM_020107917.1;XM_020108907.1
GO:0000280	nuclear division	BP	12	65	0.731395	1	XM_020079312.1;XM_020079984.1;XM_020091726.1;XM_020093548.1;XM_020095131.1;XM_020096879.1;XM_020096880.1;XM_020097271.1;XM_020098738.1;XM_020099043.1;XM_020100730.1;XM_020114003.1
GO:0031401	positive regulation of protein modification process	BP	12	65	0.731395	1	XM_020080354.1;XM_020080778.1;XM_020088501.1;XM_020088619.1;XM_020090432.1;XM_020091130.1;XM_020094382.1;XM_020098862.1;XM_020098867.1;XM_020102489.1;XM_020102490.1;XM_020106609.1
GO:0000785	chromatin	CC	3	17	0.731715	1	XM_020085514.1;XM_020085515.1;XM_020085835.1
GO:0044431	Golgi apparatus part	CC	11	59	0.733413	1	XM_020079250.1;XM_020083773.1;XM_020086595.1;XM_020086596.1;XM_020086597.1;XM_020087788.1;XM_020090214.1;XM_020092350.1;XM_020098233.1;XM_020098881.1;XM_020104590.1
GO:0045597	positive regulation of cell differentiation	BP	7	39	0.734269	1	XM_020079846.1;XM_020082802.1;XM_020098862.1;XM_020098866.1;XM_020098867.1;XM_020104939.1;XM_020114003.1
GO:0030234	enzyme regulator activity	MF	30	156	0.737924	1	XM_020082241.1;XM_020082242.1;XM_020082243.1;XM_020084122.1;XM_020084391.1;XM_020086295.1;XM_020088092.1;XM_020089433.1;XM_020089434.1;XM_020090611.1;XM_020092329.1;XM_020095782.1;XM_020096034.1;XM_020096747.1;XM_020096748.1;XM_020097142.1;XM_020097958.1;XM_020098461.1;XM_020099350.1;XM_020102489.1;XM_020102490.1;XM_020104107.1;XM_020105755.1;XM_020105756.1;XM_020107006.1;XM_020107790.1;XM_020107…
GO:0044427	chromosomal part	CC	5	28	0.738209	1	XM_020083911.1;XM_020084574.1;XM_020085514.1;XM_020085515.1;XM_020085835.1
GO:0006613	cotranslational protein targeting to membrane	BP	4	23	0.73852	1	XM_020083907.1;XM_020091504.1;XM_020102502.1;XM_020106609.1
GO:0016798	hydrolase activity, acting on glycosyl bonds	MF	12	65	0.739177	1	XM_020080715.1;XM_020096402.1;XM_020100268.1;XM_020101318.1;XM_020101319.1;XM_020101700.1;XM_020101702.1;XM_020101703.1;XM_020106769.1;XM_020106770.1;XM_020108306.1;XM_020108307.1
GO:0044087	regulation of cellular component biogenesis	BP	10	55	0.739548	1	XM_020082284.1;XM_020082802.1;XM_020084367.1;XM_020084368.1;XM_020084369.1;XM_020086799.1;XM_020092578.1;XM_020098377.1;XM_020102659.1;XM_020113430.1
GO:0004857	enzyme inhibitor activity	MF	7	39	0.740243	1	XM_020090611.1;XM_020092329.1;XM_020096747.1;XM_020096748.1;XM_020104107.1;XM_020107006.1;XR_002203452.1
GO:0003008	system process	BP	55	282	0.740679	1	XM_020078472.1;XM_020078473.1;XM_020078799.1;XM_020079099.1;XM_020079100.1;XM_020080218.1;XM_020082509.1;XM_020082772.1;XM_020083740.1;XM_020083936.1;XM_020084793.1;XM_020084795.1;XM_020084822.1;XM_020084913.1;XM_020086239.1;XM_020086451.1;XM_020087016.1;XM_020087343.1;XM_020088049.1;XM_020088054.1;XM_020088189.1;XM_020088588.1;XM_020088589.1;XM_020088945.1;XM_020089765.1;XM_020091130.1;XM_020091…
GO:0023051	regulation of signaling	BP	55	282	0.740679	1	XM_020079201.1;XM_020079840.1;XM_020079846.1;XM_020080139.1;XM_020080141.1;XM_020080142.1;XM_020080218.1;XM_020080237.1;XM_020081283.1;XM_020081284.1;XM_020082093.1;XM_020082406.1;XM_020082656.1;XM_020082802.1;XM_020084122.1;XM_020084391.1;XM_020084591.1;XM_020086001.1;XM_020087863.1;XM_020088366.1;XM_020088501.1;XM_020089759.1;XM_020090432.1;XM_020090603.1;XM_020090943.1;XM_020091516.1;XM_020091…
GO:0006974	cellular response to DNA damage stimulus	BP	15	81	0.741553	1	XM_020079738.1;XM_020080206.1;XM_020086200.1;XM_020090432.1;XM_020092066.1;XM_020092074.1;XM_020095710.1;XM_020095711.1;XM_020095712.1;XM_020096402.1;XM_020097513.1;XM_020097853.1;XM_020099350.1;XM_020103986.1;XM_020106609.1
GO:0017111	nucleoside-triphosphatase activity	MF	97	487	0.744333	1	XM_020078572.1;XM_020078602.1;XM_020078678.1;XM_020079097.1;XM_020079260.1;XM_020079917.1;XM_020080135.1;XM_020080136.1;XM_020080159.1;XM_020080176.1;XM_020080975.1;XM_020081324.1;XM_020081580.1;XM_020082482.1;XM_020082483.1;XM_020082802.1;XM_020083325.1;XM_020084086.1;XM_020084595.1;XM_020084692.1;XM_020084913.1;XM_020084984.1;XM_020085223.1;XM_020085249.1;XM_020085413.1;XM_020085421.1;XM_020085…
GO:0009987	cellular process	BP	1482	7152	0.74504	1	XM_020078079.1;XM_020078109.1;XM_020078115.1;XM_020078399.1;XM_020078400.1;XM_020078403.1;XM_020078410.1;XM_020078436.1;XM_020078438.1;XM_020078439.1;XM_020078472.1;XM_020078473.1;XM_020078549.1;XM_020078566.1;XM_020078601.1;XM_020078602.1;XM_020078606.1;XM_020078670.1;XM_020078682.1;XM_020078683.1;XM_020078694.1;XM_020078718.1;XM_020078760.1;XM_020078761.1;XM_020078799.1;XM_020078814.1;XM_020078…
GO:0070727	cellular macromolecule localization	BP	22	117	0.745183	1	XM_020080237.1;XM_020080354.1;XM_020082886.1;XM_020083130.1;XM_020083907.1;XM_020088214.1;XM_020091333.1;XM_020091334.1;XM_020091504.1;XM_020091744.1;XM_020095685.1;XM_020095686.1;XM_020095808.1;XM_020097746.1;XM_020097958.1;XM_020100591.1;XM_020101114.1;XM_020102502.1;XM_020104594.1;XM_020106609.1;XM_020107917.1;XM_020108907.1
GO:0019207	kinase regulator activity	MF	10	55	0.74658	1	XM_020082241.1;XM_020082242.1;XM_020082243.1;XM_020089433.1;XM_020089434.1;XM_020097958.1;XM_020102489.1;XM_020102490.1;XM_020107947.1;XM_020107980.1
GO:0034220	ion transmembrane transport	BP	48	248	0.74906	1	XM_020079211.1;XM_020079398.1;XM_020079399.1;XM_020079630.1;XM_020079631.1;XM_020079632.1;XM_020079635.1;XM_020080803.1;XM_020082676.1;XM_020083057.1;XM_020084517.1;XM_020085423.1;XM_020085970.1;XM_020086383.1;XM_020089643.1;XM_020090267.1;XM_020090268.1;XM_020091252.1;XM_020093293.1;XM_020094259.1;XM_020094295.1;XM_020094417.1;XM_020094723.1;XM_020096385.1;XM_020096387.1;XM_020096577.1;XM_020096…
GO:0007067	mitotic nuclear division	BP	2	12	0.749569	1	XM_020095131.1;XM_020114003.1
GO:0009129	pyrimidine nucleoside monophosphate metabolic process	BP	2	12	0.749569	1	XM_020081248.1;XM_020081929.1
GO:0009130	pyrimidine nucleoside monophosphate biosynthetic process	BP	2	12	0.749569	1	XM_020081248.1;XM_020081929.1
GO:0032924	activin receptor signaling pathway	BP	2	12	0.749569	1	XM_020102489.1;XM_020102490.1
GO:0051147	regulation of muscle cell differentiation	BP	2	12	0.749569	1	XM_020106550.1;XR_002203621.1
GO:0051647	nucleus localization	BP	2	12	0.749569	1	XM_020103241.1;XM_020105692.1
GO:0052646	alditol phosphate metabolic process	BP	2	12	0.749569	1	XM_020096486.1;XM_020102096.1
GO:0043549	regulation of kinase activity	BP	12	66	0.751196	1	XM_020078410.1;XM_020080778.1;XM_020082241.1;XM_020082242.1;XM_020082243.1;XM_020082802.1;XM_020088501.1;XM_020088619.1;XM_020091130.1;XM_020098862.1;XM_020098867.1;XM_020106609.1
GO:0048285	organelle fission	BP	12	66	0.751196	1	XM_020079312.1;XM_020079984.1;XM_020091726.1;XM_020093548.1;XM_020095131.1;XM_020096879.1;XM_020096880.1;XM_020097271.1;XM_020098738.1;XM_020099043.1;XM_020100730.1;XM_020114003.1
GO:0008277	regulation of G-protein coupled receptor protein signaling pathway	BP	8	45	0.751264	1	XM_020079840.1;XM_020084122.1;XM_020084391.1;XM_020086001.1;XM_020101794.1;XM_020101859.1;XM_020104328.1;XR_002203356.1
GO:0043254	regulation of protein complex assembly	BP	8	45	0.751264	1	XM_020082802.1;XM_020084367.1;XM_020084368.1;XM_020084369.1;XM_020086799.1;XM_020092578.1;XM_020098377.1;XM_020113430.1
GO:0070735	protein-glycine ligase activity	MF	2	12	0.752759	1	XM_020099995.1;XM_020104592.1
GO:0009891	positive regulation of biosynthetic process	BP	5	29	0.754386	1	XM_020096034.1;XM_020097958.1;XM_020106609.1;XM_020107790.1;XM_020112170.1
GO:0031328	positive regulation of cellular biosynthetic process	BP	5	29	0.754386	1	XM_020096034.1;XM_020097958.1;XM_020106609.1;XM_020107790.1;XM_020112170.1
GO:0000070	mitotic sister chromatid segregation	BP	1	6	0.754889	1	XM_020095131.1
GO:0000077	DNA damage checkpoint	BP	1	6	0.754889	1	XM_020080206.1
GO:0001763	morphogenesis of a branching structure	BP	1	6	0.754889	1	XM_020082509.1
GO:0001935	endothelial cell proliferation	BP	1	6	0.754889	1	XM_020082406.1
GO:0002696	positive regulation of leukocyte activation	BP	1	6	0.754889	1	XM_020082802.1
GO:0006072	glycerol-3-phosphate metabolic process	BP	1	6	0.754889	1	XM_020096486.1
GO:0006415	translational termination	BP	1	6	0.754889	1	XM_020095570.1
GO:0006458	'de novo' protein folding	BP	1	6	0.754889	1	XM_020099848.1
GO:0006541	glutamine metabolic process	BP	1	6	0.754889	1	XM_020104017.1
GO:0006633	fatty acid biosynthetic process	BP	1	6	0.754889	1	XM_020100365.1
GO:0007249	I-kappaB kinase/NF-kappaB signaling	BP	1	6	0.754889	1	XM_020106609.1
GO:0007281	germ cell development	BP	1	6	0.754889	1	XM_020094532.1
GO:0009435	NAD biosynthetic process	BP	1	6	0.754889	1	XM_020089872.1
GO:0009620	response to fungus	BP	1	6	0.754889	1	XM_020088101.1
GO:0010565	regulation of cellular ketone metabolic process	BP	1	6	0.754889	1	XM_020106918.1
GO:0019674	NAD metabolic process	BP	1	6	0.754889	1	XM_020089872.1
GO:0022412	cellular process involved in reproduction in multicellular organism	BP	1	6	0.754889	1	XM_020094532.1
GO:0031047	gene silencing by RNA	BP	1	6	0.754889	1	XM_020080519.1
GO:0031294	lymphocyte costimulation	BP	1	6	0.754889	1	XM_020082802.1
GO:0031570	DNA integrity checkpoint	BP	1	6	0.754889	1	XM_020080206.1
GO:0034627	'de novo' NAD biosynthetic process	BP	1	6	0.754889	1	XM_020089872.1
GO:0035821	modification of morphology or physiology of other organism	BP	1	6	0.754889	1	XM_020085514.1
GO:0042440	pigment metabolic process	BP	1	6	0.754889	1	XM_020095351.1
GO:0042590	antigen processing and presentation of exogenous peptide antigen via MHC class I	BP	1	6	0.754889	1	XM_020106609.1
GO:0043122	regulation of I-kappaB kinase/NF-kappaB signaling	BP	1	6	0.754889	1	XM_020106609.1
GO:0043331	response to dsRNA	BP	1	6	0.754889	1	XM_020081473.1
GO:0043551	regulation of phosphatidylinositol 3-kinase activity	BP	1	6	0.754889	1	XM_020082802.1
GO:0050867	positive regulation of cell activation	BP	1	6	0.754889	1	XM_020082802.1
GO:0050879	multicellular organismal movement	BP	1	6	0.754889	1	XM_020088115.1
GO:0051051	negative regulation of transport	BP	1	6	0.754889	1	XM_020082802.1
GO:0051251	positive regulation of lymphocyte activation	BP	1	6	0.754889	1	XM_020082802.1
GO:0051439	regulation of ubiquitin-protein ligase activity involved in mitotic cell cycle	BP	1	6	0.754889	1	XM_020106609.1
GO:0051983	regulation of chromosome segregation	BP	1	6	0.754889	1	XM_020095131.1
GO:0070588	calcium ion transmembrane transport	BP	1	6	0.754889	1	XM_020094259.1
GO:0071900	regulation of protein serine/threonine kinase activity	BP	1	6	0.754889	1	XM_020106609.1
GO:0072006	nephron development	BP	1	6	0.754889	1	XM_020090460.1
GO:0072330	monocarboxylic acid biosynthetic process	BP	1	6	0.754889	1	XM_020100365.1
GO:1901019	regulation of calcium ion transmembrane transporter activity	BP	1	6	0.754889	1	XM_020094259.1
GO:1903169	regulation of calcium ion transmembrane transport	BP	1	6	0.754889	1	XM_020094259.1
GO:1903725	regulation of phospholipid metabolic process	BP	1	6	0.754889	1	XM_020082802.1
GO:2001252	positive regulation of chromosome organization	BP	1	6	0.754889	1	XM_020094382.1
GO:0033043	regulation of organelle organization	BP	16	87	0.756253	1	XM_020082802.1;XM_020084367.1;XM_020084368.1;XM_020084369.1;XM_020086799.1;XM_020092578.1;XM_020094382.1;XM_020095131.1;XM_020095808.1;XM_020097436.1;XM_020098377.1;XM_020102659.1;XM_020106270.1;XM_020108907.1;XM_020113430.1;XM_020114003.1
GO:0001076	transcription factor activity, RNA polymerase II transcription factor binding	MF	1	6	0.75713	1	XM_020090358.1
GO:0004521	endoribonuclease activity	MF	1	6	0.75713	1	XM_020109076.1
GO:0008373	sialyltransferase activity	MF	1	6	0.75713	1	XM_020104590.1
GO:0016620	oxidoreductase activity, acting on the aldehyde or oxo group of donors, NAD or NADP as acceptor	MF	1	6	0.75713	1	XM_020081127.1
GO:0016634	oxidoreductase activity, acting on the CH-CH group of donors, oxygen as acceptor	MF	1	6	0.75713	1	XM_020083904.1
GO:0016714	oxidoreductase activity, acting on paired donors, with incorporation or reduction of molecular oxygen, reduced pteridine as one donor, and incorporation of one atom of oxygen	MF	1	6	0.75713	1	XM_020078694.1
GO:0016861	intramolecular oxidoreductase activity, interconverting aldoses and ketoses	MF	1	6	0.75713	1	XM_020091201.1
GO:0016884	carbon-nitrogen ligase activity, with glutamine as amido-N-donor	MF	1	6	0.75713	1	XM_020085146.1
GO:0016891	endoribonuclease activity, producing 5'-phosphomonoesters	MF	1	6	0.75713	1	XM_020109076.1
GO:0019903	protein phosphatase binding	MF	1	6	0.75713	1	XM_020086295.1
GO:0032813	tumor necrosis factor receptor superfamily binding	MF	1	6	0.75713	1	XM_020105626.1
GO:0019787	ubiquitin-like protein transferase activity	MF	8	45	0.757455	1	XM_020083949.1;XM_020088538.1;XM_020094857.1;XM_020097185.1;XM_020104016.1;XM_020104592.1;XM_020106270.1;XM_020108907.1
GO:0005789	endoplasmic reticulum membrane	CC	2	12	0.757784	1	XM_020082317.1;XM_020085704.1
GO:0042175	nuclear outer membrane-endoplasmic reticulum membrane network	CC	2	12	0.757784	1	XM_020082317.1;XM_020085704.1
GO:0006887	exocytosis	BP	3	18	0.758235	1	XM_020098707.1;XM_020103826.1;XM_020104148.1
GO:0021954	central nervous system neuron development	BP	3	18	0.758235	1	XM_020082802.1;XM_020089611.1;XM_020094724.1
GO:0035601	protein deacylation	BP	3	18	0.758235	1	XM_020085567.1;XM_020102581.1;XM_020102584.1
GO:0048732	gland development	BP	3	18	0.758235	1	XM_020078601.1;XM_020088557.1;XM_020097865.1
GO:0090305	nucleic acid phosphodiester bond hydrolysis	BP	3	18	0.758235	1	XM_020086680.1;XM_020089481.1;XM_020109076.1
GO:0000786	nucleosome	CC	1	6	0.760656	1	XM_020085835.1
GO:0044815	DNA packaging complex	CC	1	6	0.760656	1	XM_020085835.1
GO:0019213	deacetylase activity	MF	3	18	0.762064	1	XM_020085567.1;XM_020102581.1;XM_020102584.1
GO:0033558	protein deacetylase activity	MF	3	18	0.762064	1	XM_020085567.1;XM_020102581.1;XM_020102584.1
GO:0043021	ribonucleoprotein complex binding	MF	3	18	0.762064	1	XM_020083907.1;XM_020090076.1;XM_020095570.1
GO:0016820	hydrolase activity, acting on acid anhydrides, catalyzing transmembrane movement of substances	MF	7	40	0.764852	1	XM_020078602.1;XM_020078678.1;XM_020085704.1;XM_020104090.1;XM_020104091.1;XM_020104581.1;XM_020105148.1
GO:0042626	ATPase activity, coupled to transmembrane movement of substances	MF	7	40	0.764852	1	XM_020078602.1;XM_020078678.1;XM_020085704.1;XM_020104090.1;XM_020104091.1;XM_020104581.1;XM_020105148.1
GO:0043492	ATPase activity, coupled to movement of substances	MF	7	40	0.764852	1	XM_020078602.1;XM_020078678.1;XM_020085704.1;XM_020104090.1;XM_020104091.1;XM_020104581.1;XM_020105148.1
GO:0046914	transition metal ion binding	MF	191	948	0.765082	1	XM_020078569.1;XM_020078694.1;XM_020078856.1;XM_020079001.1;XM_020079143.1;XM_020079218.1;XM_020079219.1;XM_020079302.1;XM_020079396.1;XM_020079417.1;XM_020079418.1;XM_020079543.1;XM_020079763.1;XM_020080176.1;XM_020080208.1;XM_020080209.1;XM_020080218.1;XM_020080219.1;XM_020080233.1;XM_020080251.1;XM_020080252.1;XM_020080270.1;XM_020080397.1;XM_020080575.1;XM_020080658.1;XM_020081270.1;XM_020081…
GO:0019899	enzyme binding	MF	26	138	0.76579	1	XM_020080206.1;XM_020080249.1;XM_020082802.1;XM_020086295.1;XM_020088092.1;XM_020090006.1;XM_020092012.1;XM_020094928.1;XM_020095068.1;XM_020095174.1;XM_020097267.1;XM_020097269.1;XM_020097958.1;XM_020101226.1;XM_020101227.1;XM_020101230.1;XM_020102723.1;XM_020102724.1;XM_020103382.1;XM_020104838.1;XM_020104839.1;XM_020105100.1;XM_020107884.1;XM_020108907.1;XR_002203058.1;XR_002203163.1
GO:0032269	negative regulation of cellular protein metabolic process	BP	13	72	0.765834	1	XM_020078410.1;XM_020081627.1;XM_020083033.1;XM_020086614.1;XM_020092329.1;XM_020094382.1;XM_020095131.1;XM_020096747.1;XM_020096748.1;XM_020097958.1;XM_020104107.1;XM_020107006.1;XR_002203452.1
GO:0007049	cell cycle	BP	27	144	0.767054	1	XM_020078410.1;XM_020080206.1;XM_020080541.1;XM_020086871.1;XM_020086872.1;XM_020089161.1;XM_020090432.1;XM_020091726.1;XM_020092012.1;XM_020093548.1;XM_020094532.1;XM_020095131.1;XM_020095710.1;XM_020095711.1;XM_020095712.1;XM_020097946.1;XM_020098227.1;XM_020099043.1;XM_020099848.1;XM_020100314.1;XM_020100782.1;XM_020101878.1;XM_020102324.1;XM_020102502.1;XM_020103688.1;XM_020106609.1;XM_020114…
GO:0006875	cellular metal ion homeostasis	BP	6	35	0.768924	1	XM_020079396.1;XM_020080219.1;XM_020091183.1;XM_020092239.1;XM_020094259.1;XM_020098198.1
GO:0055085	transmembrane transport	BP	48	250	0.76916	1	XM_020079211.1;XM_020079398.1;XM_020079399.1;XM_020079630.1;XM_020079631.1;XM_020079632.1;XM_020079635.1;XM_020080803.1;XM_020082676.1;XM_020083057.1;XM_020084517.1;XM_020085423.1;XM_020085970.1;XM_020086383.1;XM_020089643.1;XM_020090267.1;XM_020090268.1;XM_020091252.1;XM_020093293.1;XM_020094259.1;XM_020094295.1;XM_020094417.1;XM_020094723.1;XM_020096385.1;XM_020096387.1;XM_020096577.1;XM_020096…
GO:0006612	protein targeting to membrane	BP	4	24	0.769639	1	XM_020083907.1;XM_020091504.1;XM_020102502.1;XM_020106609.1
GO:0007346	regulation of mitotic cell cycle	BP	4	24	0.769639	1	XM_020080206.1;XM_020095131.1;XM_020098227.1;XM_020114003.1
GO:0032101	regulation of response to external stimulus	BP	4	24	0.769639	1	XM_020082284.1;XM_020082802.1;XM_020102659.1;XM_020103392.1
GO:0080135	regulation of cellular response to stress	BP	4	24	0.769639	1	XM_020088501.1;XM_020090432.1;XM_020104838.1;XM_020104839.1
GO:0005543	phospholipid binding	MF	14	77	0.770139	1	XM_020082413.1;XM_020083291.1;XM_020088420.1;XM_020088421.1;XM_020088424.1;XM_020088425.1;XM_020088426.1;XM_020091970.1;XM_020092652.1;XM_020097688.1;XM_020102421.1;XM_020105695.1;XM_020105696.1;XM_020107541.1
GO:0046872	metal ion binding	MF	251	1240	0.77137	1	XM_020078283.1;XM_020078569.1;XM_020078574.1;XM_020078603.1;XM_020078694.1;XM_020078788.1;XM_020078856.1;XM_020078859.1;XM_020079001.1;XM_020079143.1;XM_020079218.1;XM_020079219.1;XM_020079302.1;XM_020079312.1;XM_020079396.1;XM_020079417.1;XM_020079418.1;XM_020079543.1;XM_020079743.1;XM_020079763.1;XM_020080176.1;XM_020080208.1;XM_020080209.1;XM_020080218.1;XM_020080219.1;XM_020080233.1;XM_020080…
GO:0006418	tRNA aminoacylation for protein translation	BP	8	46	0.773645	1	XM_020078403.1;XM_020083126.1;XM_020085270.1;XM_020096357.1;XM_020096902.1;XM_020097475.1;XM_020098283.1;XM_020100565.1
GO:0008064	regulation of actin polymerization or depolymerization	BP	8	46	0.773645	1	XM_020082802.1;XM_020084367.1;XM_020084368.1;XM_020084369.1;XM_020086799.1;XM_020092578.1;XM_020098377.1;XM_020113430.1
GO:0030832	regulation of actin filament length	BP	8	46	0.773645	1	XM_020082802.1;XM_020084367.1;XM_020084368.1;XM_020084369.1;XM_020086799.1;XM_020092578.1;XM_020098377.1;XM_020113430.1
GO:0005794	Golgi apparatus	CC	11	61	0.773973	1	XM_020079250.1;XM_020083773.1;XM_020086595.1;XM_020086596.1;XM_020086597.1;XM_020087788.1;XM_020090214.1;XM_020092350.1;XM_020098233.1;XM_020098881.1;XM_020104590.1
GO:0004497	monooxygenase activity	MF	6	35	0.774145	1	XM_020078694.1;XM_020093662.1;XM_020095351.1;XM_020098666.1;XM_020101216.1;XM_020102208.1
GO:0016462	pyrophosphatase activity	MF	99	501	0.775006	1	XM_020078572.1;XM_020078602.1;XM_020078678.1;XM_020079097.1;XM_020079260.1;XM_020079917.1;XM_020080135.1;XM_020080136.1;XM_020080159.1;XM_020080176.1;XM_020080975.1;XM_020081324.1;XM_020081580.1;XM_020082482.1;XM_020082483.1;XM_020082802.1;XM_020083325.1;XM_020084086.1;XM_020084595.1;XM_020084692.1;XM_020084913.1;XM_020084984.1;XM_020085223.1;XM_020085249.1;XM_020085413.1;XM_020085421.1;XM_020085…
GO:0030029	actin filament-based process	BP	30	160	0.776438	1	XM_020078472.1;XM_020078473.1;XM_020078761.1;XM_020081241.1;XM_020081242.1;XM_020081243.1;XM_020082547.1;XM_020082802.1;XM_020084367.1;XM_020084368.1;XM_020084369.1;XM_020084913.1;XM_020086799.1;XM_020089161.1;XM_020090821.1;XM_020092578.1;XM_020097550.1;XM_020097551.1;XM_020097552.1;XM_020097570.1;XM_020098377.1;XM_020102221.1;XM_020102223.1;XM_020102225.1;XM_020102226.1;XM_020102377.1;XM_020102…
GO:0010646	regulation of cell communication	BP	60	311	0.778636	1	XM_020079201.1;XM_020079840.1;XM_020079846.1;XM_020080139.1;XM_020080141.1;XM_020080142.1;XM_020080218.1;XM_020080237.1;XM_020081283.1;XM_020081284.1;XM_020082093.1;XM_020082406.1;XM_020082656.1;XM_020082802.1;XM_020084122.1;XM_020084391.1;XM_020084591.1;XM_020086001.1;XM_020087863.1;XM_020088197.1;XM_020088366.1;XM_020088501.1;XM_020089759.1;XM_020090432.1;XM_020090603.1;XM_020090943.1;XM_020091…
GO:0000226	microtubule cytoskeleton organization	BP	5	30	0.781404	1	XM_020089161.1;XM_020097100.1;XM_020097432.1;XM_020097958.1;XM_020099043.1
GO:0034655	nucleobase-containing compound catabolic process	BP	5	30	0.781404	1	XM_020086680.1;XM_020088616.1;XM_020089481.1;XM_020106609.1;XM_020107465.1
GO:0051234	establishment of localization	BP	343	1697	0.782079	1	XM_020078436.1;XM_020078438.1;XM_020078439.1;XM_020078533.1;XM_020078602.1;XM_020078678.1;XM_020078760.1;XM_020078795.1;XM_020078799.1;XM_020078860.1;XM_020078883.1;XM_020079211.1;XM_020079398.1;XM_020079399.1;XM_020079440.1;XM_020079463.1;XM_020079582.1;XM_020079630.1;XM_020079631.1;XM_020079632.1;XM_020079635.1;XM_020079789.1;XM_020079882.1;XM_020079987.1;XM_020080113.1;XM_020080114.1;XM_020080…
GO:0048585	negative regulation of response to stimulus	BP	18	99	0.782371	1	XM_020079840.1;XM_020080237.1;XM_020084122.1;XM_020084391.1;XM_020086001.1;XM_020090603.1;XM_020090943.1;XM_020091516.1;XM_020097958.1;XM_020101760.1;XM_020101794.1;XM_020101859.1;XM_020104162.1;XM_020104163.1;XM_020104328.1;XM_020106609.1;XM_020109061.1;XR_002203356.1
GO:0016788	hydrolase activity, acting on ester bonds	MF	90	458	0.78372	1	XM_020079201.1;XM_020079249.1;XM_020079439.1;XM_020079588.1;XM_020079589.1;XM_020079686.1;XM_020079738.1;XM_020081226.1;XM_020081283.1;XM_020081284.1;XM_020081702.1;XM_020082276.1;XM_020082802.1;XM_020083087.1;XM_020083617.1;XM_020084934.1;XM_020084984.1;XM_020085220.1;XM_020085221.1;XM_020085222.1;XM_020085621.1;XM_020085622.1;XM_020086259.1;XM_020086260.1;XM_020086261.1;XM_020086420.1;XM_020086…
GO:0044765	single-organism transport	BP	211	1055	0.78389	1	XM_020078436.1;XM_020078438.1;XM_020078439.1;XM_020078602.1;XM_020078678.1;XM_020078760.1;XM_020078795.1;XM_020078799.1;XM_020078883.1;XM_020079211.1;XM_020079398.1;XM_020079399.1;XM_020079463.1;XM_020079630.1;XM_020079631.1;XM_020079632.1;XM_020079635.1;XM_020079789.1;XM_020079882.1;XM_020079987.1;XM_020080113.1;XM_020080114.1;XM_020080115.1;XM_020080224.1;XM_020080237.1;XM_020080377.1;XM_020080…
GO:0009059	macromolecule biosynthetic process	BP	204	1021	0.78485	1	XM_020078403.1;XM_020078670.1;XM_020078682.1;XM_020078683.1;XM_020078894.1;XM_020078924.1;XM_020079302.1;XM_020079417.1;XM_020079418.1;XM_020079579.1;XM_020080206.1;XM_020080610.1;XM_020080778.1;XM_020081090.1;XM_020081344.1;XM_020081846.1;XM_020081887.1;XM_020082406.1;XM_020082785.1;XM_020082789.1;XM_020082802.1;XM_020082930.1;XM_020083013.1;XM_020083126.1;XM_020083949.1;XM_020084463.1;XM_020084…
GO:0015079	potassium ion transmembrane transporter activity	MF	21	114	0.785025	1	XM_020079211.1;XM_020079398.1;XM_020079399.1;XM_020080803.1;XM_020085423.1;XM_020089643.1;XM_020093293.1;XM_020094295.1;XM_020096385.1;XM_020096387.1;XM_020096577.1;XM_020096578.1;XM_020097670.1;XM_020098327.1;XM_020099390.1;XM_020099440.1;XM_020102458.1;XM_020103624.1;XM_020104090.1;XM_020104091.1;XM_020104581.1
GO:0042623	ATPase activity, coupled	MF	20	109	0.786774	1	XM_020078602.1;XM_020078678.1;XM_020079260.1;XM_020083325.1;XM_020085249.1;XM_020085686.1;XM_020085704.1;XM_020086873.1;XM_020091869.1;XM_020091872.1;XM_020096214.1;XM_020096330.1;XM_020100730.1;XM_020103986.1;XM_020104090.1;XM_020104091.1;XM_020104581.1;XM_020104594.1;XM_020105148.1;XM_020112391.1
GO:0006417	regulation of translation	BP	9	52	0.786848	1	XM_020085084.1;XM_020091504.1;XM_020093626.1;XM_020095570.1;XM_020096817.1;XM_020106595.1;XM_020106596.1;XM_020106597.1;XM_020107884.1
GO:0008154	actin polymerization or depolymerization	BP	9	52	0.786848	1	XM_020082547.1;XM_020082802.1;XM_020084367.1;XM_020084368.1;XM_020084369.1;XM_020086799.1;XM_020092578.1;XM_020098377.1;XM_020113430.1
GO:0034248	regulation of cellular amide metabolic process	BP	9	52	0.786848	1	XM_020085084.1;XM_020091504.1;XM_020093626.1;XM_020095570.1;XM_020096817.1;XM_020106595.1;XM_020106596.1;XM_020106597.1;XM_020107884.1
GO:0006779	porphyrin-containing compound biosynthetic process	BP	2	13	0.789365	1	XM_020095998.1;XM_020095999.1
GO:0016054	organic acid catabolic process	BP	2	13	0.789365	1	XM_020080743.1;XM_020083904.1
GO:0032872	regulation of stress-activated MAPK cascade	BP	2	13	0.789365	1	XM_020088501.1;XM_020090432.1
[truncated: 640 more rows]

## Sheet: TableS5.b.DElnc-Cis-Up.KO
KEGG_A_class	KEGG_B_class	Pathway	out (2751)	All (13861)	Pvalue	Qvalue	Pathway ID	Genes	K_IDs
Human Diseases	Neurodegenerative diseases	Parkinson disease	74	201	1.39e-08	4.6987e-06	ko05012	XM_020079630.1;XM_020079631.1;XM_020079632.1;XM_020079635.1;XM_020079667.1;XM_020079675.1;XM_020079987.1;XM_020080716.1;XM_020080737.1;XM_020080748.1;XM_020081412.1;XM_020081414.1;XM_020081556.1;XM_020082208.1;XM_020082473.1;XM_020082531.1;XM_020082532.1;XM_020083057.1;XM_020083447.1;XM_020083921.1;XM_020085566.1;XM_020085872.1;XM_020086868.1;XM_020087457.1;XM_020088957.1;XM_020089046.1;XM_020089…	K02128+K02128+K02128+K02128+K03941+K03941+K00411+K00416+K03961+K03956+K04345+K04345+K04557+K10575+K04552+K09565+K09565+K15040+K02267+K02138+K02271+K05863+K04630+K02131+K11351+K04399+K04399+K04399+K03934+K08738+K02128+K02128+K00417+K08738+K08738+K02187+K00234+K10578+K03942+K09565+K02266+K02266+K03178+K03178+K03178+K03948+K03948+K03940+K03951+K02263+K02263+K03944+K05863+K05611+K03962+K03942+K03942+…
Human Diseases	Neurodegenerative diseases	Huntington disease	115	400	9.41e-06	0.00158591	ko05016	XM_020078670.1;XM_020079630.1;XM_020079631.1;XM_020079632.1;XM_020079635.1;XM_020079667.1;XM_020079675.1;XM_020079828.1;XM_020079829.1;XM_020079830.1;XM_020079832.1;XM_020079833.1;XM_020079834.1;XM_020079835.1;XM_020079987.1;XM_020080245.1;XM_020080610.1;XM_020080716.1;XM_020080737.1;XM_020080748.1;XM_020080855.1;XM_020080862.1;XM_020080874.1;XM_020082531.1;XM_020082532.1;XM_020082816.1;XM_020083…	K03011+K02128+K02128+K02128+K02128+K03941+K03941+K04355+K04355+K04355+K04355+K04355+K04355+K04355+K00411+K02159+K09048+K00416+K03961+K03956+K10426+K10426+K00432+K09565+K09565+K10408+K15040+K11830+K02267+K02138+K10411+K04638+K02271+K04646+K05863+K11828+K11828+K11828+K00432+K03129+K03129+K02131+K11351+K04399+K04399+K04399+K10408+K03934+K08738+K02128+K02128+K00417+K08738+K08738+K02187+K10408+K00234+…
Metabolism	Energy metabolism	Oxidative phosphorylation	55	164	2.4e-05	0.00269798	ko00190	XM_020079630.1;XM_020079631.1;XM_020079632.1;XM_020079635.1;XM_020079667.1;XM_020079675.1;XM_020079882.1;XM_020079987.1;XM_020080716.1;XM_020080737.1;XM_020080748.1;XM_020082676.1;XM_020083374.1;XM_020083447.1;XM_020083921.1;XM_020085556.1;XM_020085566.1;XM_020087457.1;XM_020088957.1;XM_020089949.1;XM_020090267.1;XM_020090268.1;XM_020090521.1;XM_020090972.1;XM_020090973.1;XM_020091167.1;XM_020091…	K02128+K02128+K02128+K02128+K03941+K03941+K01543+K00411+K00416+K03961+K03956+K02154+K11725+K02267+K02138+K02140+K02271+K02131+K11351+K03934+K02128+K02128+K00417+K02148+K02148+K02148+K00234+K03942+K02266+K02266+K02154+K03948+K03948+K03940+K03951+K02263+K02263+K03944+K03962+K03942+K03942+K00237+K03953+K02150+K03934+K02131+K02131+K03954+K02133+K00411+K03955+K02146+K02153+K00416+K03944
Organismal Systems	Environmental adaptation	Thermogenesis	121	438	4.16e-05	0.00350205	ko04714	XM_020079630.1;XM_020079631.1;XM_020079632.1;XM_020079635.1;XM_020079667.1;XM_020079675.1;XM_020079987.1;XM_020080576.1;XM_020080610.1;XM_020080716.1;XM_020080737.1;XM_020080748.1;XM_020080927.1;XM_020081333.1;XM_020081412.1;XM_020081414.1;XM_020081465.1;XM_020081561.1;XM_020082451.1;XM_020083447.1;XM_020083921.1;XM_020084214.1;XM_020084223.1;XM_020084232.1;XM_020084241.1;XM_020084242.1;XM_020084…	K02128+K02128+K02128+K02128+K03941+K03941+K00411+K08766+K09048+K00416+K03961+K03956+K11340+K08766+K04345+K04345+K07198+K11648+K07198+K02267+K02138+K01897+K01897+K01897+K11647+K11647+K11651+K11651+K11653+K04277+K15109+K02140+K02271+K04688+K04688+K19477+K02131+K11650+K11650+K11650+K07203+K11351+K07203+K01054+K04441+K04450+K03934+K02128+K02128+K08042+K08042+K11653+K00417+K11649+K08043+K22411+K22411+…
Human Diseases	Infectious diseases	Measles	66	217	0.00012414	0.008367	ko05162	XM_020079036.1;XM_020079038.1;XM_020079522.1;XM_020079523.1;XM_020080206.1;XM_020080523.1;XM_020081711.1;XM_020081806.1;XM_020081882.1;XM_020082241.1;XM_020082242.1;XM_020082243.1;XM_020085084.1;XM_020085513.1;XM_020085516.1;XM_020087041.1;XM_020087061.1;XM_020088560.1;XM_020089361.1;XM_020089362.1;XM_020089655.1;XM_020089773.1;XM_020089782.1;XM_020089791.1;XM_020089865.1;XM_020089993.1;XM_020089…	K09447+K09447+K06624+K06624+K04503+K07900+K04722+K04222+K04519+K02649+K02649+K02649+K16196+K03283+K03283+K02206+K02089+K05406+K10148+K10148+K12647+K04390+K04390+K04390+K07899+K03083+K03083+K05405+K05703+K05703+K05703+K05703+K10144+K02091+K00922+K06451+K06450+K06450+K06450+K04451+K04451+K04451+K05703+K04447+K03175+K03175+K05131+K11220+K05131+K04735+K04735+K05406+K03115+K03115+K00922+K05069+K00922+…
Metabolism	Global and overview maps	Metabolic pathways	524	2331	0.000305739	0.0171723	ko01100	XM_020078100.1;XM_020078399.1;XM_020078400.1;XM_020078483.1;XM_020078486.1;XM_020078549.1;XM_020078574.1;XM_020078670.1;XM_020078687.1;XM_020078694.1;XM_020078696.1;XM_020078697.1;XM_020078824.1;XM_020078858.1;XM_020079200.1;XM_020079237.1;XM_020079454.1;XM_020079542.1;XM_020079543.1;XM_020079547.1;XM_020079588.1;XM_020079589.1;XM_020079602.1;XM_020079620.1;XM_020079621.1;XM_020079630.1;XM_020079…	K01578+K01837+K01837+K04710+K04710+K00088+K00431+K03011+K01598+K00502+K01081+K01081+K00251+K00760+K08730+K10703+K13997+K00227+K00227+K01745+K15728+K15728+K01555+K00213+K00213+K02128+K02128+K02128+K02128+K01934+K03941+K03941+K01132+K00254+K00699+K00411+K07408+K13499+K05606+K08764+K00002+K00002+K00365+K09828+K07553+K00781+K07431+K11150+K10203+K00416+K03961+K00453+K03956+K07432+K00942+K00940+K00547+…
Metabolism	Lipid metabolism	Sphingolipid metabolism	32	91	0.00044705	0.0215223	ko00600	XM_020078483.1;XM_020078486.1;XM_020079197.1;XM_020080567.1;XM_020081226.1;XM_020081283.1;XM_020081284.1;XM_020082806.1;XM_020083839.1;XM_020085316.1;XM_020091883.1;XM_020092205.1;XM_020092213.1;XM_020092389.1;XM_020092941.1;XM_020092942.1;XM_020093067.1;XM_020094438.1;XM_020094922.1;XM_020096478.1;XM_020096913.1;XM_020097736.1;XM_020098239.1;XM_020098364.1;XM_020098468.1;XM_020098477.1;XM_020100…	K04710+K04710+K04715+K07553+K01080+K01080+K01080+K12354+K01019+K04711+K00654+K04714+K04714+K04715+K04718+K04718+K04710+K12354+K04717+K12351+K04710+K04716+K01080+K01441+K00654+K00654+K12309+K04714+K04714+K04718+K12353+K04710
Metabolism	Lipid metabolism	alpha-Linolenic acid metabolism	15	33	0.00075986	0.0320091	ko00592	XM_020078079.1;XM_020083904.1;XM_020088003.1;XM_020089096.1;XM_020093657.1;XM_020093834.1;XM_020097474.1;XM_020097972.1;XM_020101301.1;XM_020102644.1;XM_020102645.1;XM_020102646.1;XM_020102647.1;XM_020106544.1;XM_020106669.1	K10226+K00232+K01047+K16817+K01047+K01047+K14621+K14621+K01047+K16343+K16343+K16343+K16343+K16342+K14621
Human Diseases	Infectious diseases	Legionellosis	34	104	0.00133336	0.0499269	ko05134	XM_020081882.1;XM_020085513.1;XM_020085516.1;XM_020088560.1;XM_020089046.1;XM_020089047.1;XM_020089049.1;XM_020090004.1;XM_020090523.1;XM_020090524.1;XM_020090528.1;XM_020090589.1;XM_020091756.1;XM_020091757.1;XM_020092811.1;XM_020093064.1;XM_020093187.1;XM_020096328.1;XM_020097320.1;XM_020097330.1;XM_020099720.1;XM_020099721.1;XM_020100107.1;XM_020100108.1;XM_020101876.1;XM_020103628.1;XM_020103…	K04519+K03283+K03283+K05406+K04399+K04399+K04399+K08738+K08738+K08738+K02187+K05405+K14416+K14416+K12799+K08823+K12799+K04011+K03231+K03231+K06464+K06464+K04735+K04735+K05406+K15485+K15485+K03990+K03231+K03231+K04519+K07937+K07874+K10168
Human Diseases	Drug resistance	Platinum drug resistance	38	122	0.00195984	0.0602535	ko01524	XM_020080210.1;XM_020080245.1;XM_020082241.1;XM_020082242.1;XM_020082243.1;XM_020082859.1;XM_020083325.1;XM_020083654.1;XM_020084791.1;XM_020089046.1;XM_020089047.1;XM_020089049.1;XM_020089773.1;XM_020089782.1;XM_020089791.1;XM_020089817.1;XM_020090004.1;XM_020090523.1;XM_020090524.1;XM_020090528.1;XM_020092066.1;XM_020092074.1;XM_020092667.1;XM_020094854.1;XM_020094919.1;XM_020095710.1;XM_020095…	K02373+K02159+K02649+K02649+K02649+K10605+K03164+K00799+K00799+K04399+K04399+K04399+K04390+K04390+K04390+K10849+K08738+K08738+K08738+K02187+K08737+K08737+K04426+K00799+K00922+K04451+K04451+K04451+K00922+K00799+K04726+K04726+K00922+K00799+K04456+K04456+K00922+K04725
Metabolism	Metabolism of other amino acids	Glutathione metabolism	28	83	0.00202941	0.0602535	ko00480	XM_020080874.1;XM_020081295.1;XM_020081296.1;XM_020082943.1;XM_020083654.1;XM_020084791.1;XM_020085750.1;XM_020086014.1;XM_020086023.1;XM_020086450.1;XM_020086598.1;XM_020087833.1;XM_020089471.1;XM_020090494.1;XM_020093565.1;XM_020093566.1;XM_020093731.1;XM_020094854.1;XM_020096849.1;XM_020096850.1;XM_020096852.1;XM_020099264.1;XM_020101176.1;XM_020102823.1;XM_020104179.1;XM_020105166.1;XM_020109…	K00432+K11205+K11205+K07232+K00799+K00799+K00802+K00383+K00383+K00681+K00432+K01469+K00797+K00682+K18592+K18592+K18592+K00799+K20838+K20838+K20838+K01255+K11142+K00799+K00799+K11140+K07232+K05361
Metabolism	Amino acid metabolism	Arginine biosynthesis	15	36	0.00223641	0.0602535	ko00220	XM_020087504.1;XM_020089620.1;XM_020096305.1;XM_020096483.1;XM_020097353.1;XM_020097354.1;XM_020097356.1;XM_020098880.1;XM_020099668.1;XM_020099669.1;XM_020101436.1;XM_020101437.1;XM_020104017.1;XM_020105870.1;XM_020108269.1	K00814+K00611+K01425+K01425+K01755+K01755+K01755+K14455+K01425+K01425+K14677+K14677+K01915+K11067+K14454
Metabolism	Lipid metabolism	Primary bile acid biosynthesis	11	23	0.00232432	0.0602535	ko00120	XM_020078566.1;XM_020078824.1;XM_020078850.1;XM_020080385.1;XM_020080658.1;XM_020086519.1;XM_020091528.1;XM_020094808.1;XM_020099319.1;XM_020100944.1;XM_020105916.1	K10223+K00251+K10223+K08764+K07431+K11992+K07440+K12408+K12405+K07431+K00489
Human Diseases	Cancers	Colorectal cancer	66	242	0.00301405	0.069918	ko05210	XM_020078689.1;XM_020078690.1;XM_020078892.1;XM_020080206.1;XM_020080245.1;XM_020080711.1;XM_020082085.1;XM_020082241.1;XM_020082242.1;XM_020082243.1;XM_020082390.1;XM_020082802.1;XM_020084301.1;XM_020084302.1;XM_020085746.1;XM_020085747.1;XM_020086572.1;XM_020086573.1;XM_020087420.1;XM_020088845.1;XM_020089046.1;XM_020089047.1;XM_020089049.1;XM_020089102.1;XM_020089161.1;XM_020089993.1;XM_020089…	K10140+K10140+K04368+K04503+K02159+K04357+K04501+K02649+K02649+K02649+K04440+K07861+K04385+K04385+K04688+K04688+K04490+K04490+K07834+K07203+K04399+K04399+K04399+K07203+K04513+K03083+K03083+K08738+K08738+K08738+K02187+K08737+K08737+K04500+K00922+K04451+K04451+K04451+K02620+K02620+K02620+K04379+K13377+K09782+K04500+K04365+K04365+K04365+K04365+K03511+K03511+K04492+K04385+K04385+K02833+K02833+K00922+…
Metabolism	Lipid metabolism	Arachidonic acid metabolism	24	70	0.00323224	0.069918	ko00590	XM_020080874.1;XM_020081843.1;XM_020086598.1;XM_020088003.1;XM_020089096.1;XM_020090319.1;XM_020093565.1;XM_020093566.1;XM_020093657.1;XM_020093731.1;XM_020093834.1;XM_020097474.1;XM_020097972.1;XM_020099050.1;XM_020101216.1;XM_020101301.1;XM_020101538.1;XM_020102644.1;XM_020102645.1;XM_020102646.1;XM_020102647.1;XM_020106505.1;XM_020106544.1;XM_020106669.1	K00432+K01830+K00432+K01047+K16817+K00461+K18592+K18592+K01047+K18592+K01047+K14621+K14621+K00509+K07422+K01047+K15717+K16343+K16343+K16343+K16343+K01832+K16342+K14621
Cellular Processes	Cell growth and death	p53 signaling pathway	42	142	0.00347049	0.069918	ko04115	XM_020078689.1;XM_020078690.1;XM_020079429.1;XM_020079430.1;XM_020080206.1;XM_020080245.1;XM_020081711.1;XM_020086417.1;XM_020086871.1;XM_020086872.1;XM_020087041.1;XM_020087061.1;XM_020089046.1;XM_020089047.1;XM_020089049.1;XM_020089361.1;XM_020089362.1;XM_020089773.1;XM_020089782.1;XM_020089791.1;XM_020089885.1;XM_020090004.1;XM_020090523.1;XM_020090524.1;XM_020090528.1;XM_020093581.1;XM_020094…	K10140+K10140+K10129+K10129+K04503+K02159+K04722+K10141+K10127+K10127+K02206+K02089+K04399+K04399+K04399+K10148+K10148+K04390+K04390+K04390+K10128+K08738+K08738+K08738+K02187+K10144+K02091+K01110+K01110+K04451+K04451+K04451+K10141+K10141+K16857+K04726+K04726+K10137+K04506+K06626+K06626+K10138
Human Diseases	Cancers	Melanoma	48	167	0.00352702	0.069918	ko05218	XM_020078689.1;XM_020078690.1;XM_020078892.1;XM_020078966.1;XM_020079758.1;XM_020079846.1;XM_020079870.1;XM_020080206.1;XM_020080245.1;XM_020080512.1;XM_020080711.1;XM_020082241.1;XM_020082242.1;XM_020082243.1;XM_020086494.1;XM_020087061.1;XM_020091309.1;XM_020094323.1;XM_020094919.1;XM_020095510.1;XM_020095518.1;XM_020095710.1;XM_020095711.1;XM_020095712.1;XM_020099608.1;XM_020099882.1;XM_020099…	K10140+K10140+K04368+K05460+K04358+K04358+K04358+K04503+K02159+K04358+K04357+K02649+K02649+K02649+K09455+K02089+K06620+K02091+K00922+K01110+K01110+K04451+K04451+K04451+K04358+K04365+K04365+K04365+K04365+K03511+K03511+K02833+K02833+K04358+K04358+K04358+K00922+K04359+K04358+K05450+K04362+K00922+K18497+K04456+K04456+K00922+K04358+K04359
Genetic Information Processing	Folding, sorting and degradation	SNARE interactions in vesicular transport	27	84	0.00515817	0.0899291	ko04130	XM_020078420.1;XM_020078421.1;XM_020081761.1;XM_020081764.1;XM_020081765.1;XM_020081766.1;XM_020081767.1;XM_020081768.1;XM_020081769.1;XM_020083886.1;XM_020085803.1;XM_020085811.1;XM_020085820.1;XM_020086996.1;XM_020090915.1;XM_020093578.1;XM_020093697.1;XM_020093698.1;XM_020093699.1;XM_020094032.1;XM_020097067.1;XM_020097208.1;XM_020097800.1;XM_020097801.1;XM_020097802.1;XM_020097992.1;XM_020108…	K08504+K08504+K08486+K08486+K08486+K08486+K08486+K08486+K08486+K08486+K08486+K08486+K08486+K13505+K08504+K08514+K08486+K08486+K08486+K08512+K08495+K08497+K08487+K08487+K08487+K08487+K08490
Organismal Systems	Aging	Longevity regulating pathway - worm	42	145	0.00523014	0.0899291	ko04212	XM_020079314.1;XM_020081166.1;XM_020082390.1;XM_020083654.1;XM_020084791.1;XM_020085746.1;XM_020085747.1;XM_020086637.1;XM_020086638.1;XM_020086639.1;XM_020088845.1;XM_020089102.1;XM_020089559.1;XM_020090231.1;XM_020091307.1;XM_020091308.1;XM_020092509.1;XM_020093728.1;XM_020094739.1;XM_020094854.1;XM_020094919.1;XM_020095510.1;XM_020095518.1;XM_020095803.1;XM_020096126.1;XM_020096127.1;XM_020097…	K03781+K04043+K04440+K00799+K00799+K04688+K04688+K14966+K14966+K14966+K07203+K07203+K04441+K05638+K16197+K16197+K14966+K17491+K04433+K00799+K00922+K01110+K01110+K08341+K05638+K05638+K09408+K10798+K09408+K00922+K00799+K00922+K13356+K13356+K00799+K16197+K16197+K10798+K01358+K04456+K04456+K00922
Human Diseases	Neurodegenerative diseases	Alzheimer disease	87	340	0.00536911	0.0899291	ko05010	XM_020079135.1;XM_020079221.1;XM_020079304.1;XM_020079630.1;XM_020079631.1;XM_020079632.1;XM_020079635.1;XM_020079667.1;XM_020079675.1;XM_020079786.1;XM_020079987.1;XM_020080210.1;XM_020080716.1;XM_020080737.1;XM_020080748.1;XM_020081882.1;XM_020083447.1;XM_020083921.1;XM_020085038.1;XM_020085566.1;XM_020085704.1;XM_020087457.1;XM_020088086.1;XM_020088092.1;XM_020088834.1;XM_020088957.1;XM_020089…	K04348+K04348+K04348+K02128+K02128+K02128+K02128+K03941+K03941+K04532+K00411+K02373+K00416+K03961+K03956+K04519+K02267+K02138+K02183+K02271+K05853+K02131+K01367+K02183+K04851+K11351+K04399+K04399+K04399+K04851+K04390+K04390+K04390+K03934+K03083+K03083+K08738+K02128+K02128+K00417+K08738+K08738+K02187+K00234+K03942+K02266+K02266+K04521+K04348+K04348+K06268+K03948+K03948+K03940+K03951+K02263+K02263+…
Metabolism	Lipid metabolism	Linoleic acid metabolism	13	32	0.00560389	0.0899291	ko00591	XM_020088003.1;XM_020089096.1;XM_020093657.1;XM_020093834.1;XM_020097474.1;XM_020097972.1;XM_020101301.1;XM_020102644.1;XM_020102645.1;XM_020102646.1;XM_020102647.1;XM_020106544.1;XM_020106669.1	K01047+K16817+K01047+K01047+K14621+K14621+K01047+K16343+K16343+K16343+K16343+K16342+K14621
Metabolism	Lipid metabolism	Steroid biosynthesis	12	30	0.00885302	0.132548	ko00100	XM_020079542.1;XM_020079543.1;XM_020079620.1;XM_020079621.1;XM_020080432.1;XM_020080974.1;XM_020086401.1;XM_020091072.1;XM_020096518.1;XM_020096984.1;XM_020098666.1;XM_020101178.1	K00227+K00227+K00213+K00213+K09828+K13373+K07438+K00511+K07436+K00227+K07419+K07750
Human Diseases	Endocrine and metabolic diseases	Non-alcoholic fatty liver disease (NAFLD)	73	284	0.00904632	0.132548	ko04932	XM_020079302.1;XM_020079667.1;XM_020079675.1;XM_020079987.1;XM_020080245.1;XM_020080716.1;XM_020080737.1;XM_020080748.1;XM_020081465.1;XM_020081552.1;XM_020081553.1;XM_020081882.1;XM_020082241.1;XM_020082242.1;XM_020082243.1;XM_020082390.1;XM_020082451.1;XM_020083447.1;XM_020085566.1;XM_020088957.1;XM_020089773.1;XM_020089782.1;XM_020089791.1;XM_020089949.1;XM_020089993.1;XM_020089996.1;XM_020090…	K07294+K03941+K03941+K00411+K02159+K00416+K03961+K03956+K07198+K03173+K03173+K04519+K02649+K02649+K02649+K04440+K07198+K02267+K02271+K11351+K04390+K04390+K04390+K03934+K03083+K03083+K08738+K00417+K08738+K08738+K02187+K05405+K00234+K07297+K05055+K03942+K04426+K02266+K07199+K07199+K02266+K00922+K03948+K03948+K05632+K03940+K03951+K02263+K02263+K03944+K04735+K04735+K03962+K08852+K03942+K03942+K00922+…
Human Diseases	Endocrine and metabolic diseases	Maturity onset diabetes of the young	20	60	0.00966196	0.13567	ko04950	XM_020078682.1;XM_020078683.1;XM_020082970.1;XM_020084654.1;XM_020084657.1;XM_020089850.1;XM_020093825.1;XM_020093826.1;XM_020098259.1;XM_020098922.1;XM_020098924.1;XM_020098925.1;XM_020098926.1;XM_020098927.1;XM_020098928.1;XM_020098929.1;XM_020098930.1;XM_020098931.1;XR_002203015.1;XR_002203016.1	K08031+K08031+K08024+K08029+K08029+K08025+K08036+K08036+K08027+K08031+K08031+K08031+K08031+K08031+K08031+K08031+K08031+K08031+K08036+K08036
Human Diseases	Immune diseases	Graft-versus-host disease	13	35	0.0132118	0.172895	ko05332	XM_020081882.1;XM_020089773.1;XM_020089782.1;XM_020089791.1;XM_020089963.1;XM_020090589.1;XM_020092626.1;XM_020093263.1;XM_020094177.1;XM_020105656.1;XM_020105957.1;XM_020109656.1;XM_020111924.1	K04519+K04390+K04390+K04390+K01353+K05405+K06752+K06752+K07818+K04519+K10785+K10784+K10785
Cellular Processes	Transport and catabolism	Peroxisome	39	140	0.0136088	0.172895	ko04146	XM_020078100.1;XM_020078856.1;XM_020079314.1;XM_020079668.1;XM_020080385.1;XM_020083904.1;XM_020084214.1;XM_020084223.1;XM_020084232.1;XM_020085520.1;XM_020086519.1;XM_020087257.1;XM_020089449.1;XM_020089450.1;XM_020089451.1;XM_020090003.1;XM_020091534.1;XM_020092090.1;XM_020092231.1;XM_020093133.1;XM_020093320.1;XM_020094022.1;XM_020094462.1;XM_020096605.1;XM_020097769.1;XM_020098157.1;XM_020099…	K01578+K17879+K03781+K13355+K08764+K00232+K01897+K01897+K01897+K11187+K11992+K13344+K13343+K13343+K13343+K00803+K00649+K00477+K05676+K13349+K05940+K00624+K13349+K13350+K05678+K00272+K12405+K01897+K01897+K01897+K01897+K11517+K13356+K13356+K13352+K13354+K01897+K01897+K00477
Cellular Processes	Cell growth and death	Ferroptosis	26	86	0.0140422	0.172895	ko04216	XM_020078508.1;XM_020079396.1;XM_020080219.1;XM_020081295.1;XM_020081296.1;XM_020083057.1;XM_020084214.1;XM_020084223.1;XM_020084232.1;XM_020088409.1;XM_020092611.1;XM_020095710.1;XM_020095711.1;XM_020095712.1;XM_020095847.1;XM_020099670.1;XM_020100383.1;XM_020100384.1;XM_020100385.1;XM_020100387.1;XM_020103859.1;XM_020107129.1;XM_020107130.1;XM_020112261.1;XM_020112334.1;XM_020113577.1	K10435+K00522+K00522+K11205+K11205+K15040+K01897+K01897+K01897+K06519+K14685+K04451+K04451+K04451+K13162+K14685+K01897+K01897+K01897+K01897+K14736+K00657+K00657+K01897+K01897+K05361
Metabolism	Lipid metabolism	Fatty acid degradation	22	70	0.0143652	0.172895	ko00071	XM_020080576.1;XM_020080926.1;XM_020081127.1;XM_020081333.1;XM_020082258.1;XM_020082708.1;XM_020083904.1;XM_020084214.1;XM_020084223.1;XM_020084232.1;XM_020097273.1;XM_020098532.1;XM_020100383.1;XM_020100384.1;XM_020100385.1;XM_020100387.1;XM_020101132.1;XM_020102161.1;XM_020102162.1;XM_020102163.1;XM_020112261.1;XM_020112334.1	K08766+K14085+K00149+K08766+K00248+K09478+K00232+K01897+K01897+K01897+K00128+K15013+K01897+K01897+K01897+K01897+K00022+K08765+K08765+K08765+K01897+K01897
Human Diseases	Cancers	Endometrial cancer	46	171	0.015128	0.174095	ko05213	XM_020078689.1;XM_020078690.1;XM_020078892.1;XM_020080206.1;XM_020080245.1;XM_020080711.1;XM_020082241.1;XM_020082242.1;XM_020082243.1;XM_020084301.1;XM_020084302.1;XM_020086572.1;XM_020086573.1;XM_020089046.1;XM_020089047.1;XM_020089049.1;XM_020089993.1;XM_020089996.1;XM_020094919.1;XM_020095510.1;XM_020095518.1;XM_020095710.1;XM_020095711.1;XM_020095712.1;XM_020097195.1;XM_020097197.1;XM_020097…	K10140+K10140+K04368+K04503+K02159+K04357+K02649+K02649+K02649+K04385+K04385+K04490+K04490+K04399+K04399+K04399+K03083+K03083+K00922+K01110+K01110+K04451+K04451+K04451+K02620+K02620+K02620+K09408+K09408+K04365+K04365+K04365+K04365+K03511+K03511+K04492+K04385+K04385+K02833+K02833+K00922+K00922+K04456+K04456+K00922+K04385
Human Diseases	Immune diseases	Inflammatiory bowel disease (IBD)	29	99	0.0154981	0.174095	ko05321	XM_020078753.1;XM_020079728.1;XM_020079852.1;XM_020080600.1;XM_020080968.1;XM_020081882.1;XM_020088560.1;XM_020090589.1;XM_020091697.1;XM_020092626.1;XM_020093263.1;XM_020093670.1;XM_020097733.1;XM_020098936.1;XM_020098938.1;XM_020099530.1;XM_020099665.1;XM_020099667.1;XM_020100107.1;XM_020100108.1;XM_020101876.1;XM_020105656.1;XM_020105957.1;XM_020107332.1;XM_020108068.1;XM_020109656.1;XM_020111…	K09035+K05173+K10165+K05064+K05064+K04519+K05406+K05405+K05494+K06752+K06752+K04500+K13377+K09035+K09035+K04500+K11220+K11222+K04735+K04735+K05406+K04519+K10785+K13376+K10168+K10784+K10785+K09035+K09035
Genetic Information Processing	Replication and repair	Nucleotide excision repair	19	59	0.0168829	0.183534	ko03420	XM_020078689.1;XM_020078690.1;XM_020079738.1;XM_020080227.1;XM_020080249.1;XM_020081457.1;XM_020083617.1;XM_020089517.1;XM_020089817.1;XM_020092759.1;XM_020092760.1;XM_020096996.1;XM_020096997.1;XM_020096998.1;XM_020099316.1;XM_020099350.1;XM_020103986.1;XM_020111426.1;XM_020114030.1	K10140+K10140+K10846+K10609+K10609+K03506+K10848+K10838+K10849+K10739+K10739+K07466+K07466+K07466+K10756+K04802+K10844+K03504+K03141
Organismal Systems	Sensory system	Phototransduction	20	64	0.0202457	0.211331	ko04744	XM_020078532.1;XM_020078799.1;XM_020079439.1;XM_020079840.1;XM_020085038.1;XM_020088092.1;XM_020094463.1;XM_020094959.1;XM_020096034.1;XM_020096106.1;XM_020099437.1;XM_020099457.1;XM_020100313.1;XM_020104328.1;XM_020105698.1;XM_020105967.1;XM_020107790.1;XM_020107882.1;XM_020109894.1;XM_020112170.1	K04952+K13749+K08718+K00909+K02183+K02183+K13759+K00909+K08328+K04250+K08328+K08328+K04948+K13765+K04952+K04948+K08328+K12321+K12322+K08328
Human Diseases	Neurodegenerative diseases	Amyotrophic lateral sclerosis (ALS)	40	148	0.0206941	0.211331	ko05014	XM_020078436.1;XM_020078438.1;XM_020078439.1;XM_020079135.1;XM_020079221.1;XM_020079304.1;XM_020079314.1;XM_020080245.1;XM_020080874.1;XM_020082559.1;XM_020083646.1;XM_020086163.1;XM_020086164.1;XM_020086166.1;XM_020086598.1;XM_020086750.1;XM_020086751.1;XM_020089046.1;XM_020089047.1;XM_020089049.1;XM_020089559.1;XM_020090004.1;XM_020090523.1;XM_020090524.1;XM_020090528.1;XM_020091274.1;XM_020092…	K05613+K05613+K05613+K04348+K04348+K04348+K03781+K02159+K00432+K04572+K05198+K11518+K11518+K11518+K00432+K07607+K07607+K04399+K04399+K04399+K04441+K08738+K08738+K08738+K02187+K11519+K04426+K04433+K04348+K04348+K04451+K04451+K04451+K06268+K05141+K05141+K05209+K04726+K04726+K05198
Organismal Systems	Immune system	Natural killer cell mediated cytotoxicity	47	180	0.0239852	0.231793	ko04650	XM_020078892.1;XM_020079135.1;XM_020079221.1;XM_020079304.1;XM_020081711.1;XM_020082241.1;XM_020082242.1;XM_020082243.1;XM_020082802.1;XM_020088847.1;XM_020089773.1;XM_020089782.1;XM_020089791.1;XM_020089963.1;XM_020090528.1;XM_020091860.1;XM_020091861.1;XM_020091862.1;XM_020091863.1;XM_020094177.1;XM_020094919.1;XM_020095665.1;XM_020095667.1;XM_020095808.1;XM_020095934.1;XM_020096213.1;XM_020096…	K04368+K04348+K04348+K04348+K04722+K02649+K02649+K02649+K07861+K07293+K04390+K04390+K04390+K01353+K02187+K05703+K05703+K05703+K05703+K07818+K00922+K04348+K04348+K06268+K01116+K01116+K17332+K05871+K05703+K07360+K05131+K06464+K06464+K05131+K04365+K04365+K04365+K04365+K02833+K02833+K00922+K07860+K04726+K04726+K05871+K00922+K00922
Human Diseases	Cancers	Pancreatic cancer	54	211	0.0240734	0.231793	ko05212	XM_020078689.1;XM_020078690.1;XM_020078892.1;XM_020080206.1;XM_020080245.1;XM_020080711.1;XM_020082085.1;XM_020082241.1;XM_020082242.1;XM_020082243.1;XM_020082390.1;XM_020082802.1;XM_020085746.1;XM_020085747.1;XM_020087061.1;XM_020087420.1;XM_020088337.1;XM_020088338.1;XM_020088845.1;XM_020089046.1;XM_020089047.1;XM_020089049.1;XM_020089102.1;XM_020091309.1;XM_020091776.1;XM_020091869.1;XM_020091…	K10140+K10140+K04368+K04503+K02159+K04357+K04501+K02649+K02649+K02649+K04440+K07861+K04688+K04688+K02089+K07834+K08775+K08775+K07203+K04399+K04399+K04399+K07203+K06620+K05448+K04482+K04482+K04500+K02091+K00922+K04451+K04451+K04451+K13377+K04500+K11220+K04365+K04365+K04365+K04365+K04735+K04735+K03511+K03511+K00922+K07860+K00922+K04501+K04456+K04456+K13376+K00922+K04501+K05448
Cellular Processes	Cell growth and death	Cellular senescence	91	381	0.0282153	0.256545	ko04218	XM_020078892.1;XM_020078924.1;XM_020079135.1;XM_020079221.1;XM_020079304.1;XM_020079711.1;XM_020079712.1;XM_020079831.1;XM_020080206.1;XM_020081575.1;XM_020081921.1;XM_020082241.1;XM_020082242.1;XM_020082243.1;XM_020083057.1;XM_020085038.1;XM_020085872.1;XM_020086200.1;XM_020087041.1;XM_020087061.1;XM_020087409.1;XM_020088086.1;XM_020088092.1;XM_020088479.1;XM_020088834.1;XM_020088845.1;XM_020089…	K04368+K04682+K04348+K04348+K04348+K16332+K16332+K08826+K04503+K07205+K08826+K02649+K02649+K02649+K15040+K02183+K05863+K10994+K02206+K02089+K08826+K01367+K02183+K18753+K04851+K07203+K08826+K04851+K07203+K04441+K08826+K08826+K05405+K08826+K08826+K06620+K21124+K21124+K08826+K08826+K02678+K04500+K08826+K02091+K06269+K04433+K00922+K01110+K01110+K04348+K04348+K04451+K04451+K04451+K06268+K17332+K09408+…
Organismal Systems	Excretory system	Proximal tubule bicarbonate reclamation	19	62	0.0284257	0.256545	ko04964	XM_020080878.1;XM_020086332.1;XM_020088198.1;XM_020091028.1;XM_020091103.1;XM_020096305.1;XM_020096483.1;XM_020097064.1;XM_020099668.1;XM_020099669.1;XM_020103220.1;XM_020104090.1;XM_020104091.1;XM_020104581.1;XM_020108892.1;XM_020113602.1;XM_020113609.1;XM_020113616.1;XM_020113626.1	K01540+K13576+K18246+K01540+K01540+K01425+K01425+K18246+K01425+K01425+K18245+K01539+K01539+K01539+K12040+K09864+K09864+K09864+K09864
Metabolism	Metabolism of other amino acids	D-Glutamine and D-glutamate metabolism	6	13	0.028928	0.256545	ko00471	XM_020085251.1;XM_020085252.1;XM_020096305.1;XM_020096483.1;XM_020099668.1;XM_020099669.1	K22210+K22210+K01425+K01425+K01425+K01425
Metabolism	Global and overview maps	Fatty acid metabolism	26	92	0.032633	0.27663	ko01212	XM_020078079.1;XM_020079237.1;XM_020080576.1;XM_020080698.1;XM_020081333.1;XM_020082258.1;XM_020082708.1;XM_020083904.1;XM_020084214.1;XM_020084223.1;XM_020084232.1;XM_020092755.1;XM_020098532.1;XM_020099439.1;XM_020100383.1;XM_020100384.1;XM_020100385.1;XM_020100387.1;XM_020101132.1;XM_020102161.1;XM_020102162.1;XM_020102163.1;XM_020104537.1;XM_020104540.1;XM_020112261.1;XM_020112334.1	K10226+K10703+K08766+K10203+K08766+K00248+K09478+K00232+K01897+K01897+K01897+K07512+K15013+K10251+K01897+K01897+K01897+K01897+K00022+K08765+K08765+K08765+K01074+K01074+K01897+K01897
Metabolism	Amino acid metabolism	Glycine, serine and threonine metabolism	20	67	0.0328344	0.27663	ko00260	XM_020078399.1;XM_020078400.1;XM_020080926.1;XM_020081574.1;XM_020081586.1;XM_020082573.1;XM_020088436.1;XM_020088437.1;XM_020088837.1;XM_020089068.1;XM_020089069.1;XM_020089155.1;XM_020090229.1;XM_020095998.1;XM_020095999.1;XM_020096819.1;XM_020098275.1;XM_020099233.1;XM_020100876.1;XM_020103395.1	K01837+K01837+K14085+K01834+K00544+K00315+K01079+K01079+K00605+K00108+K00108+K01834+K00058+K00643+K00643+K00600+K00542+K00281+K00544+K01697
Cellular Processes	Cellular community - eukaryotes	Signaling pathways regulating pluripotency of stem cells	81	338	0.0341075	0.277074	ko04550	XM_020078109.1;XM_020078115.1;XM_020078601.1;XM_020078682.1;XM_020078683.1;XM_020078892.1;XM_020081751.1;XM_020082085.1;XM_020082241.1;XM_020082242.1;XM_020082243.1;XM_020084301.1;XM_020084302.1;XM_020085836.1;XM_020089559.1;XM_020089993.1;XM_020089996.1;XM_020090978.1;XM_020090980.1;XM_020092239.1;XM_020092902.1;XM_020092903.1;XM_020092904.1;XM_020092905.1;XM_020092906.1;XM_020093670.1;XM_020093…	K00572+K00572+K00182+K08031+K08031+K04368+K04666+K04501+K02649+K02649+K02649+K04385+K04385+K05095+K04441+K03083+K03083+K17695+K17695+K00444+K11421+K11421+K11421+K11421+K11421+K04500+K08036+K08036+K11470+K00922+K09326+K00572+K09301+K00444+K00444+K00182+K09071+K08553+K05060+K08031+K08031+K08031+K08031+K08031+K08031+K08031+K08031+K08031+K04447+K04500+K16796+K00312+K01064+K04676+K04385+K04385+K02833+…
Metabolism	Lipid metabolism	Ether lipid metabolism	24	84	0.0345315	0.277074	ko00565	XM_020079249.1;XM_020081226.1;XM_020081283.1;XM_020081284.1;XM_020083839.1;XM_020088003.1;XM_020088566.1;XM_020089096.1;XM_020090003.1;XM_020093657.1;XM_020093834.1;XM_020095067.1;XM_020097271.1;XM_020097474.1;XM_020097972.1;XM_020098239.1;XM_020101301.1;XM_020102644.1;XM_020102645.1;XM_020102646.1;XM_020102647.1;XM_020106544.1;XM_020106669.1;XM_020108562.1	K08743+K01080+K01080+K01080+K01019+K01047+K16860+K16817+K00803+K01047+K01047+K22387+K16794+K14621+K14621+K01080+K01047+K16343+K16343+K16343+K16343+K16342+K14621+K08743
Human Diseases	Infectious diseases	Pathogenic Escherichia coli infection	54	216	0.0364559	0.285712	ko05130	XM_020080841.1;XM_020080842.1;XM_020082192.1;XM_020082193.1;XM_020082207.1;XM_020082259.1;XM_020084219.1;XM_020084692.1;XM_020085201.1;XM_020086799.1;XM_020087444.1;XM_020087445.1;XM_020087927.1;XM_020088164.1;XM_020088172.1;XM_020088201.1;XM_020089161.1;XM_020091307.1;XM_020091308.1;XM_020091860.1;XM_020091861.1;XM_020091862.1;XM_020091863.1;XM_020094725.1;XM_020095475.1;XM_020096477.1;XM_020096…	K06087+K06087+K06088+K06088+K05756+K06087+K07604+K07375+K06087+K05755+K07365+K07365+K06087+K06087+K06087+K06087+K04513+K16197+K16197+K05703+K05703+K05703+K05703+K06087+K06087+K07375+K06087+K06087+K06087+K06087+K06087+K06087+K06087+K06087+K06087+K05703+K05754+K11294+K07604+K07375+K07375+K07375+K07374+K07374+K07374+K16197+K16197+K06088+K04514+K10168+K07374+K07375+K05754+K07604
Metabolism	Biosynthesis of other secondary metabolites	Monobactam biosynthesis	2	2	0.0393791	0.293815	ko00261	XM_020096670.1;XM_020101215.1	K13811+K13811
Metabolism	Amino acid metabolism	Histidine metabolism	12	36	0.0400437	0.293815	ko00340	XM_020079547.1;XM_020080926.1;XM_020081127.1;XM_020087159.1;XM_020087226.1;XM_020089808.1;XM_020089809.1;XM_020089820.1;XM_020093608.1;XM_020097273.1;XM_020105759.1;XM_020106545.1	K01745+K14085+K00149+K01712+K11182+K00546+K00546+K00546+K19787+K00128+K01590+K00129
Environmental Information Processing	Signal transduction	Sphingolipid signaling pathway	70	290	0.0401053	0.293815	ko04071	XM_020078483.1;XM_020078486.1;XM_020078892.1;XM_020080245.1;XM_020081552.1;XM_020081553.1;XM_020082241.1;XM_020082242.1;XM_020082243.1;XM_020082390.1;XM_020082802.1;XM_020083727.1;XM_020085029.1;XM_020085030.1;XM_020086020.1;XM_020086868.1;XM_020089161.1;XM_020089559.1;XM_020091860.1;XM_020091861.1;XM_020091862.1;XM_020091863.1;XM_020091883.1;XM_020092205.1;XM_020092213.1;XM_020092667.1;XM_020092…	K04710+K04710+K04368+K02159+K03173+K03173+K02649+K02649+K02649+K04440+K07861+K04295+K11584+K11584+K04382+K04630+K04513+K04441+K05703+K05703+K05703+K05703+K00654+K04714+K04714+K04426+K04718+K04718+K04710+K04354+K00922+K04717+K01110+K01110+K04451+K04451+K04451+K11584+K04265+K12351+K04265+K04710+K04716+K05703+K01441+K00654+K00654+K04735+K04735+K11583+K11583+K11583+K04634+K04714+K04714+K02833+K02833+…
Environmental Information Processing	Signaling molecules and interaction	Cytokine-cytokine receptor interaction	78	329	0.0460842	0.330433	ko04060	XM_020079728.1;XM_020080600.1;XM_020080829.1;XM_020080891.1;XM_020080968.1;XM_020081297.1;XM_020081711.1;XM_020081751.1;XM_020081876.1;XM_020081882.1;XM_020082967.1;XM_020082968.1;XM_020082969.1;XM_020083323.1;XM_020084505.1;XM_020084997.1;XM_020085486.1;XM_020085610.1;XM_020086273.1;XM_020087390.1;XM_020087952.1;XM_020088109.1;XM_020088395.1;XM_020088525.1;XM_020088560.1;XM_020089071.1;XM_020089…	K05173+K05064+K21083+K04193+K05064+K13072+K04722+K04666+K22670+K04519+K05423+K05423+K05423+K05421+K04182+K04181+K22629+K05077+K10033+K04184+K21283+K05156+K04190+K22674+K05406+K05165+K04189+K04390+K04390+K04390+K05050+K05405+K04179+K05136+K05494+K05157+K05157+K05055+K22628+K22628+K16621+K13377+K05060+K05082+K05131+K05135+K05135+K05135+K05135+K05135+K05131+K05164+K21092+K04179+K04179+K05141+K05141+…
Human Diseases	Infectious diseases	Kaposi sarcoma-associated herpesvirus infection	88	377	0.0505243	0.341093	ko05167	XM_020078892.1;XM_020079036.1;XM_020079038.1;XM_020079135.1;XM_020079221.1;XM_020079304.1;XM_020080206.1;XM_020080210.1;XM_020080245.1;XM_020081009.1;XM_020081010.1;XM_020081374.1;XM_020081552.1;XM_020081553.1;XM_020082241.1;XM_020082242.1;XM_020082243.1;XM_020082390.1;XM_020083200.1;XM_020085038.1;XM_020085905.1;XM_020086074.1;XM_020087061.1;XM_020088092.1;XM_020088556.1;XM_020088845.1;XM_020089…	K04368+K09447+K09447+K04348+K04348+K04348+K04503+K02373+K02159+K04538+K04538+K04542+K03173+K03173+K02649+K02649+K02649+K04440+K08334+K02183+K04540+K04544+K02089+K02183+K15308+K07203+K04399+K04399+K04399+K07203+K04441+K04390+K04390+K04390+K03083+K03083+K08738+K08738+K08738+K02187+K05405+K04179+K06620+K05448+K02091+K04433+K00922+K04348+K04348+K04451+K04451+K04451+K08341+K06268+K01116+K01116+K17332+…
Human Diseases	Infectious diseases	Hepatitis B	77	326	0.050842	0.341093	ko05161	XM_020078689.1;XM_020078690.1;XM_020078892.1;XM_020079036.1;XM_020079038.1;XM_020079522.1;XM_020079523.1;XM_020080206.1;XM_020080210.1;XM_020080245.1;XM_020080610.1;XM_020082085.1;XM_020082241.1;XM_020082242.1;XM_020082243.1;XM_020082390.1;XM_020082785.1;XM_020087041.1;XM_020087061.1;XM_020089046.1;XM_020089047.1;XM_020089049.1;XM_020089574.1;XM_020089584.1;XM_020089585.1;XM_020089655.1;XM_020089…	K10140+K10140+K04368+K09447+K09447+K06624+K06624+K04503+K02373+K02159+K09048+K04501+K02649+K02649+K02649+K04440+K12496+K02206+K02089+K04399+K04399+K04399+K04450+K04400+K04400+K12647+K04390+K04390+K04390+K08738+K08738+K08738+K02187+K05405+K16197+K16197+K06620+K04500+K02091+K00922+K01110+K01110+K04451+K04451+K04451+K17332+K05704+K05871+K04379+K13377+K04802+K04500+K11220+K11222+K04735+K04735+K02833+…
Organismal Systems	Sensory system	Taste transduction	37	144	0.0513277	0.341093	ko04742	XM_020078883.1;XM_020079839.1;XM_020081412.1;XM_020081414.1;XM_020084793.1;XM_020084795.1;XM_020084822.1;XM_020088081.1;XM_020088828.1;XM_020089014.1;XM_020092639.1;XM_020094233.1;XM_020096978.1;XM_020096979.1;XM_020097013.1;XM_020097014.1;XM_020097015.1;XM_020097614.1;XM_020097615.1;XM_020097616.1;XM_020097617.1;XM_020097650.1;XM_020097876.1;XM_020099451.1;XM_020099606.1;XM_020101186.1;XM_020101…	K05217+K04957+K04345+K04345+K04153+K04153+K04153+K04271+K04624+K04624+K04957+K04819+K05175+K05175+K05175+K05175+K05175+K04603+K04603+K04603+K04603+K08048+K04603+K04980+K13755+K04547+K04626+K04957+K01509+K04153+K04344+K04344+K04547+K13755+K04345+K04345+K13755
Genetic Information Processing	Replication and repair	Homologous recombination	19	66	0.0519174	0.341093	ko03440	XM_020079407.1;XM_020080481.1;XM_020082859.1;XM_020087213.1;XM_020087214.1;XM_020087215.1;XM_020087811.1;XM_020088337.1;XM_020088338.1;XM_020091869.1;XM_020091872.1;XM_020092759.1;XM_020092760.1;XM_020096996.1;XM_020096997.1;XM_020096998.1;XM_020098375.1;XM_020098376.1;XM_020111426.1	K10901+K10875+K10605+K20773+K20773+K20773+K10728+K08775+K08775+K04482+K04482+K10739+K10739+K07466+K07466+K07466+K20776+K20776+K03504
Human Diseases	Infectious diseases	Epstein-Barr virus infection	91	392	0.0533741	0.341093	ko05169	XM_020078465.1;XM_020078670.1;XM_020078855.1;XM_020079522.1;XM_020079523.1;XM_020079803.1;XM_020081412.1;XM_020081414.1;XM_020081552.1;XM_020081553.1;XM_020082241.1;XM_020082242.1;XM_020082243.1;XM_020082390.1;XM_020083221.1;XM_020083222.1;XM_020083223.1;XM_020083272.1;XM_020084498.1;XM_020085084.1;XM_020085413.1;XM_020085421.1;XM_020085513.1;XM_020085516.1;XM_020087041.1;XM_020087192.1;XM_020087…	K06256+K03011+K03038+K06624+K06624+K09438+K04345+K04345+K03173+K03173+K02649+K02649+K02649+K04440+K01510+K01510+K01510+K03026+K03035+K16196+K07936+K07936+K03283+K03283+K02206+K01242+K01242+K03031+K04441+K04450+K03136+K03136+K03083+K03083+K06468+K16197+K16197+K06063+K06752+K06752+K03029+K03063+K03063+K03063+K07606+K03019+K04433+K00922+K14290+K14290+K14290+K03017+K03006+K04451+K04451+K04451+K06053+…
Metabolism	Metabolism of other amino acids	Taurine and hypotaurine metabolism	8	22	0.0538281	0.341093	ko00430	XM_020083559.1;XM_020086450.1;XM_020089610.1;XM_020093565.1;XM_020093566.1;XM_020093731.1;XM_020096422.1;XM_020099008.1	K10712+K00681+K01580+K18592+K18592+K18592+K01594+K00456
Human Diseases	Endocrine and metabolic diseases	Type I diabetes mellitus	17	58	0.0546558	0.341093	ko04940	XM_020081882.1;XM_020088560.1;XM_020089610.1;XM_020089773.1;XM_020089782.1;XM_020089791.1;XM_020089963.1;XM_020092626.1;XM_020093263.1;XM_020094177.1;XM_020101177.1;XM_020101876.1;XM_020105656.1;XM_020105957.1;XM_020108329.1;XM_020109656.1;XM_020111924.1	K04519+K05406+K01580+K04390+K04390+K04390+K01353+K06752+K06752+K07818+K01294+K05406+K04519+K10785+K07817+K10784+K10785
[truncated: 283 more rows]

## Sheet: TableS5.c.DElnc-Cis-Down.GO
GO ID	GO Term	Ontology	GeneRatio	BgRatio	Pvalue	FDR	geneID
GO:0016709	oxidoreductase activity, acting on paired donors, with incorporation or reduction of molecular oxygen, NAD(P)H as one donor, and incorporation of one atom of oxygen	MF	7	14	3.16e-06	0.000903745	XM_020080389.1;XM_020080390.1;XM_020080391.1;XM_020080553.1;XM_020081181.1;XM_020081184.1;XR_002202446.1
GO:0016803	ether hydrolase activity	MF	3	3	0.000156451	0.0223725	XM_020091525.1;XM_020091526.1;XM_020091527.1
GO:0044421	extracellular region part	CC	11	53	0.000251894	0.0211198	XM_020079545.1;XM_020080837.1;XM_020088612.1;XM_020097141.1;XM_020097733.1;XM_020100273.1;XM_020100274.1;XM_020103193.1;XM_020103194.1;XM_020107584.1;XM_020108202.1
[truncated: 1,540 more rows]

## Sheet: TableS5.d.DElnc-Cis-Down.KO
KEGG_A_class	KEGG_B_class	Pathway	out (762)	All (13861)	Pvalue	Qvalue	Pathway ID	Genes	K_IDs
[truncated: 319 more rows]

## Sheet: TableS5.e.DElnc-Trans-Up.GO
GO ID	GO Term	Ontology	GeneRatio	BgRatio	Pvalue	FDR	geneID
[truncated: 1,701 more rows]

## Sheet: TableS5.f.DElnc-Trans-Up.KO
KEGG_A_class	KEGG_B_class	Pathway	out (691)	All (13861)	Pvalue	Qvalue	Pathway ID	Genes	K_IDs
[truncated: 319 more rows]

[truncated: 2 more sheets: TableS5.g.DElnc-Trans-Down.GO, TableS5.h.DElnc-Trans-Down.KO]
