# Supplementary material for: Transcriptomic Analysis Reveals Functional Interaction of mRNA–lncRNA–miRNA in Steroidogenesis and Spermatogenesis of Gynogenetic Japanese Flounder (Paralichthys olivaceus)
Source: Biology (Basel). 2022 Jan 28;11(2):213. doi: 10.3390/biology11020213 (PMC8869744; doi:10.3390/biology11020213)
Supplement: Supplementary file 1 [file biology-11-00213-s001.zip › Table S6ab.GO&KEGG of targets of DEmiRNAs.xlsx]

## Sheet: TableS6.a.DEmiRNA.GO
GO Id	Function	GO_term	S gene number	TS gene number	B gene number	TB gene number	Pvalue of Fisher's Exact Test
GO:0003674	molecular_function	molecular_function	1533	17643	1828	22315	3.7644e-08
GO:0008150	biological_process	biological_process	1471	17643	1767	22315	2.31684e-06
GO:0007264	biological_process	small GTPase mediated signal transduction	234	17643	263	22315	1.54411e-05
GO:0005575	cellular_component	cellular_component	1660	17643	2023	22315	0.000237732
GO:0005634	cellular_component	nucleus	2545	17643	3127	22315	0.00027083
GO:0008146	molecular_function	sulfotransferase activity	44	17643	45	22315	0.000328042
GO:0005654	cellular_component	nucleoplasm	369	17643	432	22315	0.00041783
GO:0055114	biological_process	oxidation-reduction process	403	17643	475	22315	0.000747235
GO:0006355	biological_process	regulation of transcription, DNA-templated	948	17643	1146	22315	0.000818115
GO:0016192	biological_process	vesicle-mediated transport	127	17643	142	22315	0.000823303
GO:0015031	biological_process	protein transport	152	17643	172	22315	0.000992388
GO:0003713	molecular_function	transcription coactivator activity	83	17643	91	22315	0.00158409
GO:0006351	biological_process	transcription, DNA-templated	559	17643	672	22315	0.00373443
GO:0001517	molecular_function	N-acetylglucosamine 6-O-sulfotransferase activity	32	17643	33	22315	0.00416558
GO:0070373	biological_process	negative regulation of ERK1 and ERK2 cascade	23	17643	23	22315	0.00448882
GO:0031018	biological_process	endocrine pancreas development	22	17643	22	22315	0.00567898
GO:0030117	cellular_component	membrane coat	22	17643	22	22315	0.00567898
GO:0010468	biological_process	regulation of gene expression	44	17643	47	22315	0.00621623
GO:0000978	molecular_function	RNA polymerase II core promoter proximal region sequence-specific DNA binding	110	17643	125	22315	0.00666226
GO:0003676	molecular_function	nucleic acid binding	623	17643	754	22315	0.00727195
GO:0007507	biological_process	heart development	139	17643	160	22315	0.00728412
GO:0005525	molecular_function	GTP binding	292	17643	347	22315	0.0096246
GO:0016491	molecular_function	oxidoreductase activity	318	17643	379	22315	0.00991951
GO:0043565	molecular_function	sequence-specific DNA binding	430	17643	517	22315	0.0102989
GO:0018725	molecular_function	trans-3,4-dihydrodiolphenanthrene sulfotransferase activity	27	17643	28	22315	0.0116677
GO:0016232	molecular_function	HNK-1 sulfotransferase activity	27	17643	28	22315	0.0116677
GO:0018723	molecular_function	3-phenanthrol sulfotransferase activity	27	17643	28	22315	0.0116677
GO:0051922	molecular_function	cholesterol sulfotransferase activity	27	17643	28	22315	0.0116677
GO:0034930	molecular_function	1-hydroxypyrene sulfotransferase activity	27	17643	28	22315	0.0116677
GO:0004394	molecular_function	heparan sulfate 2-O-sulfotransferase activity	27	17643	28	22315	0.0116677
GO:0018727	molecular_function	2-phenanthrol sulfotransferase activity	27	17643	28	22315	0.0116677
GO:0080131	molecular_function	hydroxyjasmonate sulfotransferase activity	27	17643	28	22315	0.0116677
GO:0050698	molecular_function	proteoglycan sulfotransferase activity	27	17643	28	22315	0.0116677
GO:0018724	molecular_function	4-phenanthrol sulfotransferase activity	27	17643	28	22315	0.0116677
GO:0018722	molecular_function	1-phenanthrol sulfotransferase activity	27	17643	28	22315	0.0116677
GO:0050694	molecular_function	galactose 3-O-sulfotransferase activity	27	17643	28	22315	0.0116677
GO:0001537	molecular_function	N-acetylgalactosamine 4-O-sulfotransferase activity	27	17643	28	22315	0.0116677
GO:0019111	molecular_function	phenanthrol sulfotransferase activity	27	17643	28	22315	0.0116677
GO:0018721	molecular_function	trans-9R,10R-dihydrodiolphenanthrene sulfotransferase activity	27	17643	28	22315	0.0116677
GO:0018726	molecular_function	9-phenanthrol sulfotransferase activity	27	17643	28	22315	0.0116677
GO:0003714	molecular_function	transcription corepressor activity	74	17643	83	22315	0.012187
GO:0071013	cellular_component	catalytic step 2 spliceosome	40	17643	43	22315	0.0124427
GO:0008565	molecular_function	protein transporter activity	63	17643	70	22315	0.0126054
GO:0045454	biological_process	cell redox homeostasis	33	17643	35	22315	0.0139125
GO:0043009	biological_process	chordate embryonic development	62	17643	69	22315	0.0144784
GO:0016791	molecular_function	phosphatase activity	97	17643	111	22315	0.0164326
GO:0004721	molecular_function	phosphoprotein phosphatase activity	92	17643	105	22315	0.0164978
GO:0031201	cellular_component	SNARE complex	50	17643	55	22315	0.0165749
GO:0032436	biological_process	positive regulation of proteasomal ubiquitin-dependent protein catabolic process	32	17643	34	22315	0.016705
GO:0005484	molecular_function	SNAP receptor activity	44	17643	48	22315	0.0172815
GO:0006096	biological_process	glycolytic process	38	17643	41	22315	0.0174638
GO:0016705	molecular_function	oxidoreductase activity, acting on paired donors, with incorporation or reduction of molecular oxygen	38	17643	41	22315	0.0174638
GO:0045747	biological_process	positive regulation of Notch signaling pathway	25	17643	26	22315	0.0174996
GO:0006357	biological_process	regulation of transcription from RNA polymerase II promoter	230	17643	273	22315	0.01805
GO:0043406	biological_process	positive regulation of MAP kinase activity	17	17643	17	22315	0.0184028
GO:0031418	molecular_function	L-ascorbic acid binding	17	17643	17	22315	0.0184028
GO:0019901	molecular_function	protein kinase binding	91	17643	104	22315	0.0184611
GO:0046872	molecular_function	metal ion binding	1588	17643	1963	22315	0.0188952
GO:0030170	molecular_function	pyridoxal phosphate binding	49	17643	54	22315	0.0192346
GO:0005789	cellular_component	endoplasmic reticulum membrane	211	17643	250	22315	0.0197327
GO:0017095	molecular_function	heparan sulfate 6-O-sulfotransferase activity	31	17643	33	22315	0.0200299
GO:0006631	biological_process	fatty acid metabolic process	31	17643	33	22315	0.0200299
GO:0044804	biological_process	nucleophagy	16	17643	16	22315	0.0232804
GO:0000139	cellular_component	Golgi membrane	159	17643	187	22315	0.0240147
GO:0016055	biological_process	Wnt signaling pathway	98	17643	113	22315	0.0248803
GO:0030335	biological_process	positive regulation of cell migration	88	17643	101	22315	0.0256917
GO:0001105	molecular_function	RNA polymerase II transcription coactivator activity	23	17643	24	22315	0.0261267
GO:0003700	molecular_function	sequence-specific DNA binding transcription factor activity	504	17643	613	22315	0.0272575
GO:0046983	molecular_function	protein dimerization activity	130	17643	152	22315	0.0273177
GO:0007369	biological_process	gastrulation	29	17643	31	22315	0.0286678
GO:0055113	biological_process	epiboly involved in gastrulation with mouth forming second	29	17643	31	22315	0.0286678
GO:0005829	cellular_component	cytosol	573	17643	699	22315	0.0288489
GO:0005741	cellular_component	mitochondrial outer membrane	62	17643	70	22315	0.0289947
GO:0017017	molecular_function	MAP kinase tyrosine/serine/threonine phosphatase activity	15	17643	15	22315	0.0294504
GO:0071542	biological_process	dopaminergic neuron differentiation	15	17643	15	22315	0.0294504
GO:0008023	cellular_component	transcription elongation factor complex	15	17643	15	22315	0.0294504
GO:0000149	molecular_function	SNARE binding	46	17643	51	22315	0.0297873
GO:0030838	biological_process	positive regulation of actin filament polymerization	22	17643	23	22315	0.0318625
GO:0007275	biological_process	multicellular organismal development	413	17643	501	22315	0.0323976
GO:0030902	biological_process	hindbrain development	34	17643	37	22315	0.0337767
GO:0030672	cellular_component	synaptic vesicle membrane	28	17643	30	22315	0.0342139
GO:0000184	biological_process	nuclear-transcribed mRNA catabolic process, nonsense-mediated decay	14	17643	14	22315	0.0372553
GO:0061024	biological_process	membrane organization	14	17643	14	22315	0.0372553
GO:0051321	biological_process	meiotic cell cycle	14	17643	14	22315	0.0372553
GO:0051897	biological_process	positive regulation of protein kinase B signaling	14	17643	14	22315	0.0372553
GO:0032474	biological_process	otolith morphogenesis	14	17643	14	22315	0.0372553
GO:0000245	biological_process	spliceosomal complex assembly	14	17643	14	22315	0.0372553
GO:0017049	molecular_function	GTP-Rho binding	14	17643	14	22315	0.0372553
GO:0046961	molecular_function	proton-transporting ATPase activity, rotational mechanism	21	17643	22	22315	0.0388028
GO:0007266	biological_process	Rho protein signal transduction	21	17643	22	22315	0.0388028
GO:0061371	biological_process	determination of heart left/right asymmetry	33	17643	36	22315	0.0396641
GO:0019706	molecular_function	protein-cysteine S-palmitoyltransferase activity	33	17643	36	22315	0.0396641
GO:0000977	molecular_function	RNA polymerase II regulatory region sequence-specific DNA binding	93	17643	108	22315	0.0411748
GO:0006886	biological_process	intracellular protein transport	178	17643	212	22315	0.0436078
GO:0005515	molecular_function	protein binding	571	17643	699	22315	0.044308
GO:0060027	biological_process	convergent extension involved in gastrulation	43	17643	48	22315	0.0454557
GO:0030424	cellular_component	axon	43	17643	48	22315	0.0454557
GO:0045892	biological_process	negative regulation of transcription, DNA-templated	124	17643	146	22315	0.0459093
GO:0006888	biological_process	ER to Golgi vesicle-mediated transport	48	17643	54	22315	0.0467151
GO:0060972	biological_process	left/right pattern formation	13	17643	13	22315	0.0471281
GO:0035019	biological_process	somatic stem cell maintenance	13	17643	13	22315	0.0471281
GO:0031307	cellular_component	integral component of mitochondrial outer membrane	13	17643	13	22315	0.0471281
GO:0043249	biological_process	erythrocyte maturation	13	17643	13	22315	0.0471281
GO:0048268	biological_process	clathrin coat assembly	13	17643	13	22315	0.0471281
GO:0045597	biological_process	positive regulation of cell differentiation	13	17643	13	22315	0.0471281
GO:0016925	biological_process	protein sumoylation	13	17643	13	22315	0.0471281
GO:0046513	biological_process	ceramide biosynthetic process	13	17643	13	22315	0.0471281
GO:0001540	molecular_function	beta-amyloid binding	20	17643	21	22315	0.0471833
GO:0042981	biological_process	regulation of apoptotic process	123	17643	145	22315	0.0498911

## Sheet: TableS6.b.DEmiRNA.KO
Pathway Id	pathway description	S gene number	TS gene number	B gene number	TB gene number	Pvalue of Fisher's Exact Test
ko03040	Spliceosome	261	12341	291	15622	8.29272e-07
ko04110	Cell cycle	262	12341	300	15622	0.000109596
ko05100	Bacterial invasion of epithelial cells	44	12341	45	15622	0.000315826
ko04141	Protein processing in endoplasmic reticulum	341	12341	398	15622	0.000358656
ko05215	Prostate cancer	31	12341	31	15622	0.000664635
ko05200	Pathways in cancer	185	12341	211	15622	0.000693209
ko00514	Other types of O-glycan biosynthesis	73	12341	79	15622	0.00109562
ko04950	Maturity onset diabetes of the young	113	12341	126	15622	0.00115546
ko00510	N-Glycan biosynthesis	96	12341	107	15622	0.00261776
ko04350	TGF-beta signaling pathway	229	12341	267	15622	0.00282971
ko04640	Hematopoietic cell lineage	33	12341	34	15622	0.00329203
ko05206	MicroRNAs in cancer	125	12341	142	15622	0.00358235
ko00051	Fructose and mannose metabolism	52	12341	56	15622	0.00452694
ko04120	Ubiquitin mediated proteolysis	361	12341	431	15622	0.00694721
ko03015	mRNA surveillance pathway	154	12341	179	15622	0.0102774
ko00260	Glycine, serine and threonine metabolism	58	12341	64	15622	0.0112792
ko04010	MAPK signaling pathway	601	12341	730	15622	0.0121791
ko04130	SNARE interactions in vesicular transport	45	12341	49	15622	0.0143322
ko00410	beta-Alanine metabolism	39	12341	42	15622	0.0143688
ko04014	Ras signaling pathway	131	12341	152	15622	0.0152652
ko00600	Sphingolipid metabolism	92	12341	105	15622	0.0157806
ko00062	Fatty acid elongation	38	12341	41	15622	0.0170268
ko05340	Primary immunodeficiency	17	12341	17	15622	0.0181312
ko04611	Platelet activation	49	12341	54	15622	0.0186774
ko04144	Endocytosis	685	12341	837	15622	0.0198459
ko05212	Pancreatic cancer	24	12341	25	15622	0.021005
ko00270	Cysteine and methionine metabolism	69	12341	78	15622	0.022164
ko04662	B cell receptor signaling pathway	35	12341	38	15622	0.0280719
ko03320	PPAR signaling pathway	132	12341	155	15622	0.0326128
ko04660	T cell receptor signaling pathway	34	12341	37	15622	0.0330535
ko00601	Glycosphingolipid biosynthesis - lacto and neolacto series	50	12341	56	15622	0.0348838
ko04922	Glucagon signaling pathway	50	12341	56	15622	0.0348838
ko04142	Lysosome	217	12341	260	15622	0.0412596
ko00030	Pentose phosphate pathway	43	12341	48	15622	0.0443854
ko05134	Legionellosis	32	12341	35	15622	0.0455781
ko04932	Non-alcoholic fatty liver disease (NAFLD)	20	12341	21	15622	0.0464903
ko04720	Long-term potentiation	26	12341	28	15622	0.047641
ko04916	Melanogenesis	184	12341	220	15622	0.0498039
