# Supplementary material for: Transcriptomic Analysis Reveals Functional Interaction of mRNA–lncRNA–miRNA in Steroidogenesis and Spermatogenesis of Gynogenetic Japanese Flounder (Paralichthys olivaceus)
Source: Biology (Basel). 2022 Jan 28;11(2):213. doi: 10.3390/biology11020213 (PMC8869744; doi:10.3390/biology11020213)
Supplement: Supplementary file 1 [file biology-11-00213-s001.zip › Table S7.qRT-PCR data-new.xlsx]

## Sheet: TableS7.qRT-PCR analysis
CT value	Male			Female				Relative expression	Male			Female			P value	Significance
star2	23.26	24.31	24.47	26.53	26.09	26.54		star2	0.11744	0.059954	0.0953912	0.00263132	0.00374713	0.00237147	0.00627757	**
cyp11a	22.49	22.56	22.71	24.03	22.63	24.41		cyp11a	0.200267	0.20166	0.323088	0.014885	0.0412346	0.0103804	0.00630864	**
cyp17a1	19.44	19.73	19.69	21.96	22.27	22.08		cyp17a1	1.65864	1.43396	2.62079	0.0625	0.0529216	0.052193	0.00708822	**
hsd3b1	22.3	23.15	25.05	25.75	25.45	25.48		hsd3b1	0.228458	0.133972	0.0638133	0.00451831	0.00583925	0.00494436	0.0453989	*
hsd17b7	22.95	23.05	25.79	25.5	25.63	26.69		hsd17b7	0.145592	0.143587	0.0382075	0.00537321	0.00515433	0.00213729	0.0416893	*
hsd17b12a	26.58	25.52	27.12	19.75	19.71	19.55		hsd17b12a	0.0117597	0.0259162	0.0151977	0.289172	0.312083	0.301452	3.56212e-06	***
ATCB	17.16	17.59	17.67	16.14	16.11	16.16
UBCE	20.17	20.25	21.08	17.96	18.03	17.82
CT value	Male			Female				Relative expression	Male			Female			P value	Significance
TCONS_00010558	24.14	24.68	24.59	25.81	26.61	26.17		TCONS_00010558	0.0370167	0.0233716	0.0246493	0.00167791	0.000990837	0.00134734	0.00344058	**
TCONS_00036323	25.68	25.87	25.8	26.49	26.46	26.87		TCONS_00036323	0.0127295	0.0102438	0.0106551	0.00104729	0.0010994	0.000829383	0.000189909	***
TCONS_00042758	26.1	26.8	26.97	27.28	27.53	27.94		TCONS_00042758	0.00951433	0.00537657	0.00473536	0.000605695	0.000523666	0.000395051	0.0157898	*
TCONS_00044019	22.18	21.92	22.8	23.96	24.17	23.92		TCONS_00044019	0.144018	0.158318	0.085241	0.00604886	0.00537669	0.00640905	0.00528833	**
TCONS_00025463	26.75	28.42	28	28.03	28.02	27.69		TCONS_00025463	0.0060633	0.00174919	0.00231896	0.000360149	0.000372863	0.000469797	0.0927752	n.s.
TCONS_00037423	23.24	23.69	24.67	25.41	25.31	25.55		TCONS_00037423	0.0690755	0.0464203	0.0233197	0.00221401	0.00243973	0.00207069	0.0290161	*
ATCB	17.91	17.81	17.76	15.49	15.6	15.58
UBCE	20.98	20.83	20.86	17.77	17.73	17.76
CT value	Male			Female				Relative expression	Male			Female			P value	Significance
let-7	15.67	15.64	15.7	18.16	18.13	18.45		let-7	9.60812	9.81	9.41038	6.45166	6.58722	5.27683	0.00125304	**
miR-125b	16.48	16.33	16.5	18.19	18.07	18.08		miR-125b	5.48029	6.08077	5.40485	6.31889	6.86696	6.81952	0.0215069	*
miR-100	18.45	18.64	18.75	19.5	19.57	19.51		miR-100	1.39886	1.22625	1.13623	2.54854	2.42784	2.53094	0.00012941	***
miR-22-3p	18.88	18.91	18.54	20.67	20.88	20.76
miR-23a-3p	19.09	19.18	19.01	21.04	21.04	20.71
