# Supplementary material for: Transcriptomic Analysis Reveals Functional Interaction of mRNA–lncRNA–miRNA in Steroidogenesis and Spermatogenesis of Gynogenetic Japanese Flounder (Paralichthys olivaceus)
Source: Biology (Basel). 2022 Jan 28;11(2):213. doi: 10.3390/biology11020213 (PMC8869744; doi:10.3390/biology11020213)
Supplement: Supplementary file 1 [file biology-11-00213-s001.zip › Table S8.mRNA-miRNA-lncRNA network.xlsx]

## Sheet: TableS8.network
node1	node2	combined_score
TCONS_00048617	Pol-let-7a_R+2	0.1
XM_020084146.1	Pol-let-7a_R+2	0.06
TCONS_00000628	Pol-let-7a-5p_L+2	0.019
TCONS_00017910	Pol-let-7a-5p_L+2	0.045
TCONS_00017910	Pol-let-7a-5p_L+2	0.045
TCONS_00021450	Pol-let-7a-5p_L+2	0.025
TCONS_00027488	Pol-let-7a-5p_L+2	0.034
TCONS_00030884	Pol-let-7a-5p_L+2	0.016
TCONS_00037270	Pol-let-7a-5p_L+2	0.015
TCONS_00038020	Pol-let-7a-5p_L+2	0.009
TCONS_00038664	Pol-let-7a-5p_L+2	0.048
TCONS_00038664	Pol-let-7a-5p_L+2	0.048
TCONS_00045490	Pol-let-7a-5p_L+2	0.016
TCONS_00047734	Pol-let-7a-5p_L+2	0.068
TCONS_00047734	Pol-let-7a-5p_L+2	0.068
TCONS_00048614	Pol-let-7a-5p_L+2	0.031
TCONS_00048617	Pol-let-7a-5p_L+2	0.074
TCONS_00048617	Pol-let-7a-5p_L+2	0.074
TCONS_00051996	Pol-let-7a-5p_L+2	0.041
TCONS_00057004	Pol-let-7a-5p_L+2	0.064
TCONS_00057004	Pol-let-7a-5p_L+2	0.064
TCONS_00058013	Pol-let-7a-5p_L+2	0.037
TCONS_00062116	Pol-let-7a-5p_L+2	0.076
TCONS_00062116	Pol-let-7a-5p_L+2	0.076
TCONS_00062618	Pol-let-7a-5p_L+2	0.074
TCONS_00065657	Pol-let-7a-5p_L+2	0.09
TCONS_00065657	Pol-let-7a-5p_L+2	0.09
TCONS_00065657	Pol-let-7a-5p_L+2	0.09
TCONS_00065657	Pol-let-7a-5p_L+2	0.09
TCONS_00065657	Pol-let-7a-5p_L+2	0.09
XM_020080638.1	Pol-let-7a-5p_L+2	0.05
XM_020080638.1	Pol-let-7a-5p_L+2	0.05
XM_020080638.1	Pol-let-7a-5p_L+2	0.05
XM_020080638.1	Pol-let-7a-5p_L+2	0.05
XM_020080638.1	Pol-let-7a-5p_L+2	0.05
XM_020080638.1	Pol-let-7a-5p_L+2	0.05
XM_020080638.1	Pol-let-7a-5p_L+2	0.05
XM_020086276.1	Pol-let-7a-5p_L+2	0.222
XM_020088922.1	Pol-let-7a-5p_L+2	0.08
XM_020101487.1	Pol-let-7a-5p_L+2	0.125
XM_020106738.1	Pol-let-7a-5p_L+2	0.017
XM_020106738.1	Pol-let-7a-5p_L+2	0.017
XM_020106738.1	Pol-let-7a-5p_L+2	0.017
XM_020106738.1	Pol-let-7a-5p_L+2	0.017
XM_020106738.1	Pol-let-7a-5p_L+2	0.017
XM_020106738.1	Pol-let-7a-5p_L+2	0.017
XM_020106738.1	Pol-let-7a-5p_L+2	0.017
XM_020106738.1	Pol-let-7a-5p_L+2	0.017
XM_020106738.1	Pol-let-7a-5p_L+2	0.017
XM_020106738.1	Pol-let-7a-5p_L+2	0.017
XM_020106738.1	Pol-let-7a-5p_L+2	0.017
XM_020106738.1	Pol-let-7a-5p_L+2	0.017
XM_020106738.1	Pol-let-7a-5p_L+2	0.017
XM_020106738.1	Pol-let-7a-5p_L+2	0.017
XM_020106738.1	Pol-let-7a-5p_L+2	0.017
XM_020106738.1	Pol-let-7a-5p_L+2	0.017
XM_020106738.1	Pol-let-7a-5p_L+2	0.017
XM_020106738.1	Pol-let-7a-5p_L+2	0.017
TCONS_00048617	Pol-let-7a-5p_R+2	0.1
XM_020084146.1	Pol-let-7a-5p_R+2	0.06
TCONS_00048617	Pol-let-7a-5p_R+3	0.1
XM_020084146.1	Pol-let-7a-5p_R+3	0.06
TCONS_00000628	Pol-let-7j_1ss8TG	0.021
TCONS_00021450	Pol-let-7j_1ss8TG	0.028
TCONS_00027488	Pol-let-7j_1ss8TG	0.041
TCONS_00030884	Pol-let-7j_1ss8TG	0.018
TCONS_00037270	Pol-let-7j_1ss8TG	0.017
TCONS_00038020	Pol-let-7j_1ss8TG	0.01
TCONS_00045490	Pol-let-7j_1ss8TG	0.018
TCONS_00051996	Pol-let-7j_1ss8TG	0.052
TCONS_00051996	Pol-let-7j_1ss8TG	0.052
XM_020078547.1	Pol-let-7j_1ss8TG	0.051
XM_020106738.1	Pol-let-7j_1ss8TG	0.017
XM_020106738.1	Pol-let-7j_1ss8TG	0.017
XM_020106738.1	Pol-let-7j_1ss8TG	0.017
XM_020106738.1	Pol-let-7j_1ss8TG	0.017
XM_020106738.1	Pol-let-7j_1ss8TG	0.017
XM_020106738.1	Pol-let-7j_1ss8TG	0.017
XM_020106738.1	Pol-let-7j_1ss8TG	0.017
XM_020106738.1	Pol-let-7j_1ss8TG	0.017
TCONS_00000628	Pol-miR-103_R+2	0.021
TCONS_00021450	Pol-miR-103_R+2	0.027
TCONS_00027488	Pol-miR-103_R+2	0.039
TCONS_00030884	Pol-miR-103_R+2	0.017
TCONS_00033789	Pol-miR-103_R+2	0.066
TCONS_00033789	Pol-miR-103_R+2	0.066
TCONS_00037270	Pol-miR-103_R+2	0.016
TCONS_00038020	Pol-miR-103_R+2	0.01
TCONS_00045490	Pol-miR-103_R+2	0.017
TCONS_00048614	Pol-miR-103_R+2	0.035
TCONS_00058013	Pol-miR-103_R+2	0.043
TCONS_00060554	Pol-miR-103_R+2	0.08
TCONS_00060554	Pol-miR-103_R+2	0.08
XM_020091143.1	Pol-miR-103_R+2	0.054
XM_020091143.1	Pol-miR-103_R+2	0.054
XM_020106738.1	Pol-miR-103_R+2	0.018
XM_020106738.1	Pol-miR-103_R+2	0.018
XM_020106738.1	Pol-miR-103_R+2	0.018
XM_020106738.1	Pol-miR-103_R+2	0.018
XM_020106738.1	Pol-miR-103_R+2	0.018
XM_020106738.1	Pol-miR-103_R+2	0.018
XM_020106738.1	Pol-miR-103_R+2	0.018
XM_020106738.1	Pol-miR-103_R+2	0.018
XM_020106738.1	Pol-miR-103_R+2	0.018
XM_020106738.1	Pol-miR-103_R+2	0.018
XM_020106738.1	Pol-miR-103_R+2	0.018
TCONS_00000628	Pol-miR-103-3p	0.021
TCONS_00021450	Pol-miR-103-3p	0.027
TCONS_00027488	Pol-miR-103-3p	0.039
TCONS_00030884	Pol-miR-103-3p	0.017
TCONS_00033789	Pol-miR-103-3p	0.066
TCONS_00033789	Pol-miR-103-3p	0.066
TCONS_00037270	Pol-miR-103-3p	0.016
TCONS_00038020	Pol-miR-103-3p	0.01
TCONS_00045490	Pol-miR-103-3p	0.017
TCONS_00048614	Pol-miR-103-3p	0.035
TCONS_00058013	Pol-miR-103-3p	0.043
TCONS_00060554	Pol-miR-103-3p	0.08
TCONS_00060554	Pol-miR-103-3p	0.08
XM_020091143.1	Pol-miR-103-3p	0.054
XM_020091143.1	Pol-miR-103-3p	0.054
XM_020106738.1	Pol-miR-103-3p	0.018
XM_020106738.1	Pol-miR-103-3p	0.018
XM_020106738.1	Pol-miR-103-3p	0.018
XM_020106738.1	Pol-miR-103-3p	0.018
XM_020106738.1	Pol-miR-103-3p	0.018
XM_020106738.1	Pol-miR-103-3p	0.018
XM_020106738.1	Pol-miR-103-3p	0.018
XM_020106738.1	Pol-miR-103-3p	0.018
XM_020106738.1	Pol-miR-103-3p	0.018
XM_020106738.1	Pol-miR-103-3p	0.018
XM_020106738.1	Pol-miR-103-3p	0.018
TCONS_00030884	Pol-miR-107-3p_R-1	0.018
TCONS_00037270	Pol-miR-107-3p_R-1	0.017
TCONS_00038020	Pol-miR-107-3p_R-1	0.01
TCONS_00045490	Pol-miR-107-3p_R-1	0.018
XM_020106738.1	Pol-miR-107-3p_R-1	0.018
XM_020106738.1	Pol-miR-107-3p_R-1	0.018
XM_020106738.1	Pol-miR-107-3p_R-1	0.018
XM_020106738.1	Pol-miR-107-3p_R-1	0.018
TCONS_00000628	Pol-miR-125b-2-3p_R+1	0.022
TCONS_00037270	Pol-miR-125b-2-3p_R+1	0.017
TCONS_00038020	Pol-miR-125b-2-3p_R+1	0.01
XM_020106738.1	Pol-miR-125b-2-3p_R+1	0.018
XM_020106738.1	Pol-miR-125b-2-3p_R+1	0.018
XM_020106738.1	Pol-miR-125b-2-3p_R+1	0.018
TCONS_00030884	Pol-miR-128_R-1	0.018
TCONS_00037270	Pol-miR-128_R-1	0.017
TCONS_00038020	Pol-miR-128_R-1	0.01
TCONS_00048614	Pol-miR-128_R-1	0.04
XM_020106738.1	Pol-miR-128_R-1	0.017
XM_020106738.1	Pol-miR-128_R-1	0.017
XM_020106738.1	Pol-miR-128_R-1	0.017
XM_020106738.1	Pol-miR-128_R-1	0.017
TCONS_00030884	Pol-miR-128-3p	0.018
TCONS_00037270	Pol-miR-128-3p	0.017
TCONS_00038020	Pol-miR-128-3p	0.01
TCONS_00048614	Pol-miR-128-3p	0.04
XM_020106738.1	Pol-miR-128-3p	0.017
XM_020106738.1	Pol-miR-128-3p	0.017
XM_020106738.1	Pol-miR-128-3p	0.017
XM_020106738.1	Pol-miR-128-3p	0.017
TCONS_00017910	Pol-miR-128-3p_R+1	0.06
TCONS_00017910	Pol-miR-128-3p_R+1	0.06
TCONS_00021450	Pol-miR-128-3p_R+1	0.029
TCONS_00030884	Pol-miR-128-3p_R+1	0.018
TCONS_00037270	Pol-miR-128-3p_R+1	0.017
TCONS_00038020	Pol-miR-128-3p_R+1	0.01
TCONS_00045490	Pol-miR-128-3p_R+1	0.018
TCONS_00048614	Pol-miR-128-3p_R+1	0.038
XM_020080638.1	Pol-miR-128-3p_R+1	0.05
XM_020106738.1	Pol-miR-128-3p_R+1	0.017
XM_020106738.1	Pol-miR-128-3p_R+1	0.017
XM_020106738.1	Pol-miR-128-3p_R+1	0.017
XM_020106738.1	Pol-miR-128-3p_R+1	0.017
XM_020106738.1	Pol-miR-128-3p_R+1	0.017
XM_020106738.1	Pol-miR-128-3p_R+1	0.017
XM_020106738.1	Pol-miR-128-3p_R+1	0.017
TCONS_00017910	Pol-miR-128-3p_R+2	0.06
TCONS_00017910	Pol-miR-128-3p_R+2	0.06
TCONS_00021450	Pol-miR-128-3p_R+2	0.029
TCONS_00030884	Pol-miR-128-3p_R+2	0.018
TCONS_00037270	Pol-miR-128-3p_R+2	0.017
TCONS_00038020	Pol-miR-128-3p_R+2	0.01
TCONS_00045490	Pol-miR-128-3p_R+2	0.018
TCONS_00048614	Pol-miR-128-3p_R+2	0.038
XM_020080638.1	Pol-miR-128-3p_R+2	0.05
XM_020106738.1	Pol-miR-128-3p_R+2	0.017
XM_020106738.1	Pol-miR-128-3p_R+2	0.017
XM_020106738.1	Pol-miR-128-3p_R+2	0.017
XM_020106738.1	Pol-miR-128-3p_R+2	0.017
XM_020106738.1	Pol-miR-128-3p_R+2	0.017
XM_020106738.1	Pol-miR-128-3p_R+2	0.017
XM_020106738.1	Pol-miR-128-3p_R+2	0.017
TCONS_00000628	Pol-miR-129-5p	0.022
TCONS_00021450	Pol-miR-129-5p	0.029
TCONS_00030884	Pol-miR-129-5p	0.018
TCONS_00037270	Pol-miR-129-5p	0.017
TCONS_00038020	Pol-miR-129-5p	0.01
TCONS_00045490	Pol-miR-129-5p	0.018
XM_020106738.1	Pol-miR-129-5p	0.017
XM_020106738.1	Pol-miR-129-5p	0.017
XM_020106738.1	Pol-miR-129-5p	0.017
XM_020106738.1	Pol-miR-129-5p	0.017
XM_020106738.1	Pol-miR-129-5p	0.017
XM_020106738.1	Pol-miR-129-5p	0.017
TCONS_00000628	Pol-miR-130c-5p_1ss22TC	0.022
TCONS_00017910	Pol-miR-130c-5p_1ss22TC	0.064
TCONS_00030884	Pol-miR-130c-5p_1ss22TC	0.018
TCONS_00037270	Pol-miR-130c-5p_1ss22TC	0.017
TCONS_00038020	Pol-miR-130c-5p_1ss22TC	0.01
XM_020106738.1	Pol-miR-130c-5p_1ss22TC	0.017
XM_020106738.1	Pol-miR-130c-5p_1ss22TC	0.017
XM_020106738.1	Pol-miR-130c-5p_1ss22TC	0.017
XM_020106738.1	Pol-miR-130c-5p_1ss22TC	0.017
XM_020106738.1	Pol-miR-130c-5p_1ss22TC	0.017
TCONS_00000628	Pol-miR-130d-3-5p_2ss5CT12AG	0.022
TCONS_00017910	Pol-miR-130d-3-5p_2ss5CT12AG	0.064
TCONS_00030884	Pol-miR-130d-3-5p_2ss5CT12AG	0.018
TCONS_00037270	Pol-miR-130d-3-5p_2ss5CT12AG	0.017
TCONS_00038020	Pol-miR-130d-3-5p_2ss5CT12AG	0.01
XM_020106738.1	Pol-miR-130d-3-5p_2ss5CT12AG	0.017
XM_020106738.1	Pol-miR-130d-3-5p_2ss5CT12AG	0.017
XM_020106738.1	Pol-miR-130d-3-5p_2ss5CT12AG	0.017
XM_020106738.1	Pol-miR-130d-3-5p_2ss5CT12AG	0.017
XM_020106738.1	Pol-miR-130d-3-5p_2ss5CT12AG	0.017
TCONS_00030884	Pol-miR-135b_R+3	0.019
TCONS_00038020	Pol-miR-135b_R+3	0.01
XM_020106738.1	Pol-miR-135b_R+3	0.018
XM_020106738.1	Pol-miR-135b_R+3	0.018
TCONS_00038020	Pol-miR-135b-5p_R-1	0.01
TCONS_00045490	Pol-miR-135b-5p_R-1	0.019
XM_020106738.1	Pol-miR-135b-5p_R-1	0.018
XM_020106738.1	Pol-miR-135b-5p_R-1	0.018
TCONS_00000628	Pol-miR-138-5p	0.021
TCONS_00021450	Pol-miR-138-5p	0.028
TCONS_00027488	Pol-miR-138-5p	0.04
TCONS_00030884	Pol-miR-138-5p	0.017
TCONS_00037270	Pol-miR-138-5p	0.016
TCONS_00038020	Pol-miR-138-5p	0.01
TCONS_00045490	Pol-miR-138-5p	0.017
TCONS_00048614	Pol-miR-138-5p	0.036
TCONS_00058013	Pol-miR-138-5p	0.044
TCONS_00060554	Pol-miR-138-5p	0.083
TCONS_00060554	Pol-miR-138-5p	0.083
TCONS_00060554	Pol-miR-138-5p	0.083
TCONS_00060554	Pol-miR-138-5p	0.083
TCONS_00060554	Pol-miR-138-5p	0.083
TCONS_00060554	Pol-miR-138-5p	0.083
XM_020078547.1	Pol-miR-138-5p	0.03
XM_020080638.1	Pol-miR-138-5p	0.03
XM_020084146.1	Pol-miR-138-5p	0.031
XM_020091143.1	Pol-miR-138-5p	0.029
XM_020105971.1	Pol-miR-138-5p	0.04
XM_020106738.1	Pol-miR-138-5p	0.014
XM_020106738.1	Pol-miR-138-5p	0.014
XM_020106738.1	Pol-miR-138-5p	0.014
XM_020106738.1	Pol-miR-138-5p	0.014
XM_020106738.1	Pol-miR-138-5p	0.014
XM_020106738.1	Pol-miR-138-5p	0.014
XM_020106738.1	Pol-miR-138-5p	0.014
XM_020106738.1	Pol-miR-138-5p	0.014
XM_020106738.1	Pol-miR-138-5p	0.014
XM_020106738.1	Pol-miR-138-5p	0.014
TCONS_00000628	pol-miR-140-5p	0.022
TCONS_00030884	pol-miR-140-5p	0.018
TCONS_00037270	pol-miR-140-5p	0.017
TCONS_00038020	pol-miR-140-5p	0.01
TCONS_00045490	pol-miR-140-5p	0.018
XM_020106738.1	pol-miR-140-5p	0.018
XM_020106738.1	pol-miR-140-5p	0.018
XM_020106738.1	pol-miR-140-5p	0.018
XM_020106738.1	pol-miR-140-5p	0.018
XM_020106738.1	pol-miR-140-5p	0.018
TCONS_00021450	Pol-miR-148a-5p_2ss18TC19CA	0.029
TCONS_00027488	Pol-miR-148a-5p_2ss18TC19CA	0.043
TCONS_00030884	Pol-miR-148a-5p_2ss18TC19CA	0.018
TCONS_00037270	Pol-miR-148a-5p_2ss18TC19CA	0.017
TCONS_00038020	Pol-miR-148a-5p_2ss18TC19CA	0.01
TCONS_00045490	Pol-miR-148a-5p_2ss18TC19CA	0.018
XM_020106738.1	Pol-miR-148a-5p_2ss18TC19CA	0.017
XM_020106738.1	Pol-miR-148a-5p_2ss18TC19CA	0.017
XM_020106738.1	Pol-miR-148a-5p_2ss18TC19CA	0.017
XM_020106738.1	Pol-miR-148a-5p_2ss18TC19CA	0.017
XM_020106738.1	Pol-miR-148a-5p_2ss18TC19CA	0.017
XM_020106738.1	Pol-miR-148a-5p_2ss18TC19CA	0.017
TCONS_00021450	Pol-miR-152-p5	0.029
TCONS_00027488	Pol-miR-152-p5	0.043
TCONS_00030884	Pol-miR-152-p5	0.018
TCONS_00037270	Pol-miR-152-p5	0.017
TCONS_00038020	Pol-miR-152-p5	0.01
TCONS_00045490	Pol-miR-152-p5	0.018
XM_020106738.1	Pol-miR-152-p5	0.017
XM_020106738.1	Pol-miR-152-p5	0.017
XM_020106738.1	Pol-miR-152-p5	0.017
XM_020106738.1	Pol-miR-152-p5	0.017
XM_020106738.1	Pol-miR-152-p5	0.017
XM_020106738.1	Pol-miR-152-p5	0.017
TCONS_00000628	Pol-miR-153-1-p5	0.015
TCONS_00006235	Pol-miR-153-1-p5	0.036
TCONS_00008062	Pol-miR-153-1-p5	0.042
TCONS_00008062	Pol-miR-153-1-p5	0.042
TCONS_00008062	Pol-miR-153-1-p5	0.042
TCONS_00008062	Pol-miR-153-1-p5	0.042
TCONS_00008062	Pol-miR-153-1-p5	0.042
TCONS_00008062	Pol-miR-153-1-p5	0.042
TCONS_00008062	Pol-miR-153-1-p5	0.042
TCONS_00008062	Pol-miR-153-1-p5	0.042
TCONS_00008062	Pol-miR-153-1-p5	0.042
TCONS_00008062	Pol-miR-153-1-p5	0.042
TCONS_00008062	Pol-miR-153-1-p5	0.042
TCONS_00008062	Pol-miR-153-1-p5	0.042
TCONS_00008062	Pol-miR-153-1-p5	0.042
TCONS_00008062	Pol-miR-153-1-p5	0.042
TCONS_00010897	Pol-miR-153-1-p5	0.042
TCONS_00010897	Pol-miR-153-1-p5	0.042
TCONS_00010897	Pol-miR-153-1-p5	0.042
TCONS_00010897	Pol-miR-153-1-p5	0.042
TCONS_00010897	Pol-miR-153-1-p5	0.042
TCONS_00010897	Pol-miR-153-1-p5	0.042
TCONS_00010897	Pol-miR-153-1-p5	0.042
TCONS_00010897	Pol-miR-153-1-p5	0.042
TCONS_00010897	Pol-miR-153-1-p5	0.042
TCONS_00010897	Pol-miR-153-1-p5	0.042
TCONS_00010897	Pol-miR-153-1-p5	0.042
TCONS_00010897	Pol-miR-153-1-p5	0.042
TCONS_00010897	Pol-miR-153-1-p5	0.042
TCONS_00010897	Pol-miR-153-1-p5	0.042
TCONS_00013513	Pol-miR-153-1-p5	0.039
TCONS_00013513	Pol-miR-153-1-p5	0.039
TCONS_00017078	Pol-miR-153-1-p5	0.042
TCONS_00017078	Pol-miR-153-1-p5	0.042
TCONS_00017078	Pol-miR-153-1-p5	0.042
TCONS_00017078	Pol-miR-153-1-p5	0.042
TCONS_00017078	Pol-miR-153-1-p5	0.042
TCONS_00017078	Pol-miR-153-1-p5	0.042
TCONS_00017078	Pol-miR-153-1-p5	0.042
TCONS_00017078	Pol-miR-153-1-p5	0.042
TCONS_00017078	Pol-miR-153-1-p5	0.042
TCONS_00017078	Pol-miR-153-1-p5	0.042
TCONS_00017078	Pol-miR-153-1-p5	0.042
TCONS_00017078	Pol-miR-153-1-p5	0.042
TCONS_00017078	Pol-miR-153-1-p5	0.042
TCONS_00017078	Pol-miR-153-1-p5	0.042
TCONS_00017910	Pol-miR-153-1-p5	0.029
TCONS_00020337	Pol-miR-153-1-p5	0.037
TCONS_00020337	Pol-miR-153-1-p5	0.037
TCONS_00021450	Pol-miR-153-1-p5	0.019
TCONS_00025390	Pol-miR-153-1-p5	0.044
TCONS_00025390	Pol-miR-153-1-p5	0.044
TCONS_00025390	Pol-miR-153-1-p5	0.044
TCONS_00025390	Pol-miR-153-1-p5	0.044
TCONS_00025390	Pol-miR-153-1-p5	0.044
TCONS_00025390	Pol-miR-153-1-p5	0.044
TCONS_00025390	Pol-miR-153-1-p5	0.044
TCONS_00025390	Pol-miR-153-1-p5	0.044
TCONS_00025390	Pol-miR-153-1-p5	0.044
TCONS_00025390	Pol-miR-153-1-p5	0.044
TCONS_00025390	Pol-miR-153-1-p5	0.044
TCONS_00025390	Pol-miR-153-1-p5	0.044
TCONS_00025390	Pol-miR-153-1-p5	0.044
TCONS_00025390	Pol-miR-153-1-p5	0.044
TCONS_00027488	Pol-miR-153-1-p5	0.024
TCONS_00029243	Pol-miR-153-1-p5	0.041
TCONS_00029243	Pol-miR-153-1-p5	0.041
TCONS_00029243	Pol-miR-153-1-p5	0.041
TCONS_00029243	Pol-miR-153-1-p5	0.041
TCONS_00029243	Pol-miR-153-1-p5	0.041
TCONS_00029243	Pol-miR-153-1-p5	0.041
TCONS_00029243	Pol-miR-153-1-p5	0.041
TCONS_00029243	Pol-miR-153-1-p5	0.041
TCONS_00029243	Pol-miR-153-1-p5	0.041
TCONS_00029243	Pol-miR-153-1-p5	0.041
TCONS_00029243	Pol-miR-153-1-p5	0.041
TCONS_00029243	Pol-miR-153-1-p5	0.041
TCONS_00029243	Pol-miR-153-1-p5	0.041
TCONS_00029243	Pol-miR-153-1-p5	0.041
TCONS_00030884	Pol-miR-153-1-p5	0.013
TCONS_00033789	Pol-miR-153-1-p5	0.032
TCONS_00033789	Pol-miR-153-1-p5	0.032
TCONS_00033789	Pol-miR-153-1-p5	0.032
TCONS_00035656	Pol-miR-153-1-p5	0.042
TCONS_00035656	Pol-miR-153-1-p5	0.042
TCONS_00035656	Pol-miR-153-1-p5	0.042
TCONS_00036022	Pol-miR-153-1-p5	0.044
TCONS_00036022	Pol-miR-153-1-p5	0.044
TCONS_00036022	Pol-miR-153-1-p5	0.044
TCONS_00036022	Pol-miR-153-1-p5	0.044
TCONS_00036022	Pol-miR-153-1-p5	0.044
TCONS_00036022	Pol-miR-153-1-p5	0.044
TCONS_00036022	Pol-miR-153-1-p5	0.044
TCONS_00036022	Pol-miR-153-1-p5	0.044
TCONS_00036022	Pol-miR-153-1-p5	0.044
TCONS_00036022	Pol-miR-153-1-p5	0.044
TCONS_00036022	Pol-miR-153-1-p5	0.044
TCONS_00036022	Pol-miR-153-1-p5	0.044
TCONS_00036022	Pol-miR-153-1-p5	0.044
TCONS_00036022	Pol-miR-153-1-p5	0.044
TCONS_00036095	Pol-miR-153-1-p5	0.043
TCONS_00036095	Pol-miR-153-1-p5	0.043
TCONS_00036095	Pol-miR-153-1-p5	0.043
TCONS_00036095	Pol-miR-153-1-p5	0.043
TCONS_00036095	Pol-miR-153-1-p5	0.043
TCONS_00036095	Pol-miR-153-1-p5	0.043
TCONS_00036095	Pol-miR-153-1-p5	0.043
TCONS_00036095	Pol-miR-153-1-p5	0.043
TCONS_00036095	Pol-miR-153-1-p5	0.043
TCONS_00036095	Pol-miR-153-1-p5	0.043
TCONS_00036095	Pol-miR-153-1-p5	0.043
TCONS_00036095	Pol-miR-153-1-p5	0.043
TCONS_00036095	Pol-miR-153-1-p5	0.043
TCONS_00036095	Pol-miR-153-1-p5	0.043
TCONS_00037270	Pol-miR-153-1-p5	0.013
TCONS_00038019	Pol-miR-153-1-p5	0.042
TCONS_00038019	Pol-miR-153-1-p5	0.042
TCONS_00038019	Pol-miR-153-1-p5	0.042
TCONS_00038019	Pol-miR-153-1-p5	0.042
TCONS_00038019	Pol-miR-153-1-p5	0.042
TCONS_00038019	Pol-miR-153-1-p5	0.042
TCONS_00038019	Pol-miR-153-1-p5	0.042
TCONS_00038019	Pol-miR-153-1-p5	0.042
TCONS_00038019	Pol-miR-153-1-p5	0.042
TCONS_00038019	Pol-miR-153-1-p5	0.042
TCONS_00038019	Pol-miR-153-1-p5	0.042
TCONS_00038019	Pol-miR-153-1-p5	0.042
TCONS_00038019	Pol-miR-153-1-p5	0.042
TCONS_00038019	Pol-miR-153-1-p5	0.042
TCONS_00038020	Pol-miR-153-1-p5	0.008
TCONS_00038664	Pol-miR-153-1-p5	0.03
TCONS_00040931	Pol-miR-153-1-p5	0.041
TCONS_00040931	Pol-miR-153-1-p5	0.041
TCONS_00040931	Pol-miR-153-1-p5	0.041
TCONS_00040931	Pol-miR-153-1-p5	0.041
TCONS_00040931	Pol-miR-153-1-p5	0.041
TCONS_00040931	Pol-miR-153-1-p5	0.041
TCONS_00040931	Pol-miR-153-1-p5	0.041
TCONS_00040931	Pol-miR-153-1-p5	0.041
TCONS_00040931	Pol-miR-153-1-p5	0.041
TCONS_00040931	Pol-miR-153-1-p5	0.041
TCONS_00040931	Pol-miR-153-1-p5	0.041
TCONS_00040931	Pol-miR-153-1-p5	0.041
TCONS_00040931	Pol-miR-153-1-p5	0.041
TCONS_00040931	Pol-miR-153-1-p5	0.041
TCONS_00042739	Pol-miR-153-1-p5	0.042
TCONS_00042739	Pol-miR-153-1-p5	0.042
TCONS_00042739	Pol-miR-153-1-p5	0.042
TCONS_00042739	Pol-miR-153-1-p5	0.042
TCONS_00043419	Pol-miR-153-1-p5	0.043
TCONS_00043419	Pol-miR-153-1-p5	0.043
TCONS_00043419	Pol-miR-153-1-p5	0.043
TCONS_00043419	Pol-miR-153-1-p5	0.043
TCONS_00043419	Pol-miR-153-1-p5	0.043
TCONS_00043419	Pol-miR-153-1-p5	0.043
TCONS_00043419	Pol-miR-153-1-p5	0.043
TCONS_00043419	Pol-miR-153-1-p5	0.043
TCONS_00043419	Pol-miR-153-1-p5	0.043
TCONS_00043419	Pol-miR-153-1-p5	0.043
TCONS_00043419	Pol-miR-153-1-p5	0.043
TCONS_00043419	Pol-miR-153-1-p5	0.043
TCONS_00043419	Pol-miR-153-1-p5	0.043
TCONS_00043419	Pol-miR-153-1-p5	0.043
TCONS_00044337	Pol-miR-153-1-p5	0.039
TCONS_00044337	Pol-miR-153-1-p5	0.039
TCONS_00044771	Pol-miR-153-1-p5	0.042
TCONS_00044771	Pol-miR-153-1-p5	0.042
TCONS_00044771	Pol-miR-153-1-p5	0.042
TCONS_00044771	Pol-miR-153-1-p5	0.042
TCONS_00044771	Pol-miR-153-1-p5	0.042
TCONS_00044771	Pol-miR-153-1-p5	0.042
TCONS_00044771	Pol-miR-153-1-p5	0.042
TCONS_00044771	Pol-miR-153-1-p5	0.042
TCONS_00044771	Pol-miR-153-1-p5	0.042
TCONS_00044771	Pol-miR-153-1-p5	0.042
TCONS_00044771	Pol-miR-153-1-p5	0.042
TCONS_00044771	Pol-miR-153-1-p5	0.042
TCONS_00044771	Pol-miR-153-1-p5	0.042
TCONS_00044771	Pol-miR-153-1-p5	0.042
TCONS_00045490	Pol-miR-153-1-p5	0.013
TCONS_00045492	Pol-miR-153-1-p5	0.043
TCONS_00045492	Pol-miR-153-1-p5	0.043
TCONS_00045492	Pol-miR-153-1-p5	0.043
TCONS_00045492	Pol-miR-153-1-p5	0.043
TCONS_00045492	Pol-miR-153-1-p5	0.043
TCONS_00045492	Pol-miR-153-1-p5	0.043
TCONS_00045492	Pol-miR-153-1-p5	0.043
TCONS_00045492	Pol-miR-153-1-p5	0.043
TCONS_00045492	Pol-miR-153-1-p5	0.043
TCONS_00045492	Pol-miR-153-1-p5	0.043
TCONS_00045492	Pol-miR-153-1-p5	0.043
TCONS_00045492	Pol-miR-153-1-p5	0.043
TCONS_00045492	Pol-miR-153-1-p5	0.043
TCONS_00045492	Pol-miR-153-1-p5	0.043
TCONS_00047734	Pol-miR-153-1-p5	0.037
TCONS_00047734	Pol-miR-153-1-p5	0.037
TCONS_00047734	Pol-miR-153-1-p5	0.037
TCONS_00047734	Pol-miR-153-1-p5	0.037
TCONS_00047734	Pol-miR-153-1-p5	0.037
TCONS_00047734	Pol-miR-153-1-p5	0.037
TCONS_00047734	Pol-miR-153-1-p5	0.037
TCONS_00048614	Pol-miR-153-1-p5	0.022
TCONS_00048904	Pol-miR-153-1-p5	0.035
TCONS_00048904	Pol-miR-153-1-p5	0.035
TCONS_00048904	Pol-miR-153-1-p5	0.035
TCONS_00048904	Pol-miR-153-1-p5	0.035
TCONS_00048904	Pol-miR-153-1-p5	0.035
TCONS_00049288	Pol-miR-153-1-p5	0.043
TCONS_00049288	Pol-miR-153-1-p5	0.043
TCONS_00049288	Pol-miR-153-1-p5	0.043
TCONS_00049288	Pol-miR-153-1-p5	0.043
TCONS_00049288	Pol-miR-153-1-p5	0.043
TCONS_00049288	Pol-miR-153-1-p5	0.043
TCONS_00049288	Pol-miR-153-1-p5	0.043
TCONS_00049288	Pol-miR-153-1-p5	0.043
TCONS_00049288	Pol-miR-153-1-p5	0.043
TCONS_00049288	Pol-miR-153-1-p5	0.043
TCONS_00049288	Pol-miR-153-1-p5	0.043
TCONS_00049288	Pol-miR-153-1-p5	0.043
TCONS_00049288	Pol-miR-153-1-p5	0.043
TCONS_00049288	Pol-miR-153-1-p5	0.043
TCONS_00051996	Pol-miR-153-1-p5	0.027
TCONS_00051996	Pol-miR-153-1-p5	0.027
TCONS_00051999	Pol-miR-153-1-p5	0.041
TCONS_00051999	Pol-miR-153-1-p5	0.041
TCONS_00051999	Pol-miR-153-1-p5	0.041
TCONS_00051999	Pol-miR-153-1-p5	0.041
TCONS_00051999	Pol-miR-153-1-p5	0.041
TCONS_00051999	Pol-miR-153-1-p5	0.041
TCONS_00051999	Pol-miR-153-1-p5	0.041
TCONS_00051999	Pol-miR-153-1-p5	0.041
TCONS_00051999	Pol-miR-153-1-p5	0.041
TCONS_00051999	Pol-miR-153-1-p5	0.041
TCONS_00051999	Pol-miR-153-1-p5	0.041
TCONS_00051999	Pol-miR-153-1-p5	0.041
TCONS_00051999	Pol-miR-153-1-p5	0.041
TCONS_00051999	Pol-miR-153-1-p5	0.041
TCONS_00052349	Pol-miR-153-1-p5	0.044
TCONS_00052349	Pol-miR-153-1-p5	0.044
TCONS_00052349	Pol-miR-153-1-p5	0.044
TCONS_00052349	Pol-miR-153-1-p5	0.044
TCONS_00052349	Pol-miR-153-1-p5	0.044
TCONS_00052349	Pol-miR-153-1-p5	0.044
TCONS_00052349	Pol-miR-153-1-p5	0.044
TCONS_00052349	Pol-miR-153-1-p5	0.044
TCONS_00052349	Pol-miR-153-1-p5	0.044
TCONS_00052349	Pol-miR-153-1-p5	0.044
TCONS_00052349	Pol-miR-153-1-p5	0.044
TCONS_00052349	Pol-miR-153-1-p5	0.044
TCONS_00052349	Pol-miR-153-1-p5	0.044
TCONS_00052349	Pol-miR-153-1-p5	0.044
TCONS_00057004	Pol-miR-153-1-p5	0.036
TCONS_00057004	Pol-miR-153-1-p5	0.036
TCONS_00057004	Pol-miR-153-1-p5	0.036
TCONS_00057004	Pol-miR-153-1-p5	0.036
TCONS_00057004	Pol-miR-153-1-p5	0.036
TCONS_00057004	Pol-miR-153-1-p5	0.036
TCONS_00058013	Pol-miR-153-1-p5	0.025
TCONS_00060554	Pol-miR-153-1-p5	0.035
TCONS_00060554	Pol-miR-153-1-p5	0.035
TCONS_00060554	Pol-miR-153-1-p5	0.035
TCONS_00060554	Pol-miR-153-1-p5	0.035
TCONS_00060558	Pol-miR-153-1-p5	0.042
TCONS_00060558	Pol-miR-153-1-p5	0.042
TCONS_00060558	Pol-miR-153-1-p5	0.042
TCONS_00060558	Pol-miR-153-1-p5	0.042
TCONS_00060558	Pol-miR-153-1-p5	0.042
TCONS_00060558	Pol-miR-153-1-p5	0.042
TCONS_00060558	Pol-miR-153-1-p5	0.042
TCONS_00060558	Pol-miR-153-1-p5	0.042
TCONS_00060558	Pol-miR-153-1-p5	0.042
TCONS_00060558	Pol-miR-153-1-p5	0.042
TCONS_00060558	Pol-miR-153-1-p5	0.042
TCONS_00060558	Pol-miR-153-1-p5	0.042
TCONS_00060558	Pol-miR-153-1-p5	0.042
TCONS_00060558	Pol-miR-153-1-p5	0.042
TCONS_00062114	Pol-miR-153-1-p5	0.04
TCONS_00062114	Pol-miR-153-1-p5	0.04
TCONS_00062114	Pol-miR-153-1-p5	0.04
TCONS_00062114	Pol-miR-153-1-p5	0.04
TCONS_00062114	Pol-miR-153-1-p5	0.04
TCONS_00062114	Pol-miR-153-1-p5	0.04
TCONS_00062114	Pol-miR-153-1-p5	0.04
TCONS_00062114	Pol-miR-153-1-p5	0.04
TCONS_00062114	Pol-miR-153-1-p5	0.04
TCONS_00062114	Pol-miR-153-1-p5	0.04
TCONS_00062116	Pol-miR-153-1-p5	0.04
TCONS_00062116	Pol-miR-153-1-p5	0.04
TCONS_00062116	Pol-miR-153-1-p5	0.04
TCONS_00062116	Pol-miR-153-1-p5	0.04
TCONS_00062116	Pol-miR-153-1-p5	0.04
TCONS_00062116	Pol-miR-153-1-p5	0.04
TCONS_00062116	Pol-miR-153-1-p5	0.04
TCONS_00062116	Pol-miR-153-1-p5	0.04
TCONS_00062116	Pol-miR-153-1-p5	0.04
TCONS_00062116	Pol-miR-153-1-p5	0.04
TCONS_00062116	Pol-miR-153-1-p5	0.04
TCONS_00062618	Pol-miR-153-1-p5	0.039
TCONS_00062618	Pol-miR-153-1-p5	0.039
TCONS_00062618	Pol-miR-153-1-p5	0.039
XM_020078547.1	Pol-miR-153-1-p5	0.043
XM_020078547.1	Pol-miR-153-1-p5	0.043
XM_020078547.1	Pol-miR-153-1-p5	0.043
XM_020078547.1	Pol-miR-153-1-p5	0.043
XM_020078547.1	Pol-miR-153-1-p5	0.043
XM_020078547.1	Pol-miR-153-1-p5	0.043
XM_020078547.1	Pol-miR-153-1-p5	0.043
XM_020078547.1	Pol-miR-153-1-p5	0.043
XM_020078547.1	Pol-miR-153-1-p5	0.043
XM_020078547.1	Pol-miR-153-1-p5	0.043
XM_020078547.1	Pol-miR-153-1-p5	0.043
XM_020078547.1	Pol-miR-153-1-p5	0.043
XM_020078547.1	Pol-miR-153-1-p5	0.043
XM_020078547.1	Pol-miR-153-1-p5	0.043
XM_020078547.1	Pol-miR-153-1-p5	0.043
XM_020078547.1	Pol-miR-153-1-p5	0.043
XM_020078547.1	Pol-miR-153-1-p5	0.043
XM_020078547.1	Pol-miR-153-1-p5	0.043
XM_020078547.1	Pol-miR-153-1-p5	0.043
XM_020078547.1	Pol-miR-153-1-p5	0.043
XM_020078547.1	Pol-miR-153-1-p5	0.043
XM_020078547.1	Pol-miR-153-1-p5	0.043
XM_020078547.1	Pol-miR-153-1-p5	0.043
XM_020078547.1	Pol-miR-153-1-p5	0.043
XM_020078547.1	Pol-miR-153-1-p5	0.043
XM_020078547.1	Pol-miR-153-1-p5	0.043
XM_020078547.1	Pol-miR-153-1-p5	0.043
XM_020078547.1	Pol-miR-153-1-p5	0.043
XM_020079058.1	Pol-miR-153-1-p5	0.062
XM_020079058.1	Pol-miR-153-1-p5	0.062
XM_020079058.1	Pol-miR-153-1-p5	0.062
XM_020079058.1	Pol-miR-153-1-p5	0.062
XM_020079058.1	Pol-miR-153-1-p5	0.062
XM_020079058.1	Pol-miR-153-1-p5	0.062
XM_020079058.1	Pol-miR-153-1-p5	0.062
XM_020079058.1	Pol-miR-153-1-p5	0.062
XM_020079058.1	Pol-miR-153-1-p5	0.062
XM_020079058.1	Pol-miR-153-1-p5	0.062
XM_020079058.1	Pol-miR-153-1-p5	0.062
XM_020079058.1	Pol-miR-153-1-p5	0.062
XM_020079058.1	Pol-miR-153-1-p5	0.062
XM_020079058.1	Pol-miR-153-1-p5	0.062
XM_020079058.1	Pol-miR-153-1-p5	0.062
XM_020079058.1	Pol-miR-153-1-p5	0.062
XM_020079058.1	Pol-miR-153-1-p5	0.062
XM_020079058.1	Pol-miR-153-1-p5	0.062
XM_020079058.1	Pol-miR-153-1-p5	0.062
XM_020082039.1	Pol-miR-153-1-p5	0.117
XM_020082039.1	Pol-miR-153-1-p5	0.117
XM_020082039.1	Pol-miR-153-1-p5	0.117
XM_020082039.1	Pol-miR-153-1-p5	0.117
XM_020082039.1	Pol-miR-153-1-p5	0.117
XM_020082039.1	Pol-miR-153-1-p5	0.117
XM_020082039.1	Pol-miR-153-1-p5	0.117
XM_020082039.1	Pol-miR-153-1-p5	0.117
XM_020082039.1	Pol-miR-153-1-p5	0.117
XM_020082039.1	Pol-miR-153-1-p5	0.117
XM_020082039.1	Pol-miR-153-1-p5	0.117
XM_020082039.1	Pol-miR-153-1-p5	0.117
XM_020082039.1	Pol-miR-153-1-p5	0.117
XM_020082039.1	Pol-miR-153-1-p5	0.117
XM_020082039.1	Pol-miR-153-1-p5	0.117
XM_020082039.1	Pol-miR-153-1-p5	0.117
XM_020088046.1	Pol-miR-153-1-p5	0.068
XM_020088046.1	Pol-miR-153-1-p5	0.068
XM_020088046.1	Pol-miR-153-1-p5	0.068
XM_020088046.1	Pol-miR-153-1-p5	0.068
XM_020088046.1	Pol-miR-153-1-p5	0.068
XM_020088046.1	Pol-miR-153-1-p5	0.068
XM_020088046.1	Pol-miR-153-1-p5	0.068
XM_020088046.1	Pol-miR-153-1-p5	0.068
XM_020088046.1	Pol-miR-153-1-p5	0.068
XM_020088046.1	Pol-miR-153-1-p5	0.068
XM_020088046.1	Pol-miR-153-1-p5	0.068
XM_020088046.1	Pol-miR-153-1-p5	0.068
XM_020088046.1	Pol-miR-153-1-p5	0.068
XM_020088046.1	Pol-miR-153-1-p5	0.068
XM_020088046.1	Pol-miR-153-1-p5	0.068
XM_020088046.1	Pol-miR-153-1-p5	0.068
XM_020090054.1	Pol-miR-153-1-p5	0.1
XM_020090054.1	Pol-miR-153-1-p5	0.1
XM_020090054.1	Pol-miR-153-1-p5	0.1
XM_020090054.1	Pol-miR-153-1-p5	0.1
XM_020090054.1	Pol-miR-153-1-p5	0.1
XM_020090054.1	Pol-miR-153-1-p5	0.1
XM_020090054.1	Pol-miR-153-1-p5	0.1
XM_020090054.1	Pol-miR-153-1-p5	0.1
XM_020090054.1	Pol-miR-153-1-p5	0.1
XM_020090054.1	Pol-miR-153-1-p5	0.1
XM_020090054.1	Pol-miR-153-1-p5	0.1
XM_020090054.1	Pol-miR-153-1-p5	0.1
XM_020090054.1	Pol-miR-153-1-p5	0.1
XM_020090054.1	Pol-miR-153-1-p5	0.1
XM_020090054.1	Pol-miR-153-1-p5	0.1
XM_020090054.1	Pol-miR-153-1-p5	0.1
XM_020090054.1	Pol-miR-153-1-p5	0.1
XM_020091143.1	Pol-miR-153-1-p5	0.041
XM_020091143.1	Pol-miR-153-1-p5	0.041
XM_020091143.1	Pol-miR-153-1-p5	0.041
XM_020091143.1	Pol-miR-153-1-p5	0.041
XM_020091143.1	Pol-miR-153-1-p5	0.041
XM_020091143.1	Pol-miR-153-1-p5	0.041
XM_020091143.1	Pol-miR-153-1-p5	0.041
XM_020091143.1	Pol-miR-153-1-p5	0.041
XM_020091143.1	Pol-miR-153-1-p5	0.041
XM_020091143.1	Pol-miR-153-1-p5	0.041
XM_020091143.1	Pol-miR-153-1-p5	0.041
XM_020091143.1	Pol-miR-153-1-p5	0.041
XM_020091143.1	Pol-miR-153-1-p5	0.041
XM_020091143.1	Pol-miR-153-1-p5	0.041
XM_020091143.1	Pol-miR-153-1-p5	0.041
XM_020091143.1	Pol-miR-153-1-p5	0.041
XM_020091143.1	Pol-miR-153-1-p5	0.041
XM_020091143.1	Pol-miR-153-1-p5	0.041
XM_020091143.1	Pol-miR-153-1-p5	0.041
XM_020091143.1	Pol-miR-153-1-p5	0.041
XM_020091143.1	Pol-miR-153-1-p5	0.041
XM_020091143.1	Pol-miR-153-1-p5	0.041
XM_020091143.1	Pol-miR-153-1-p5	0.041
XM_020091143.1	Pol-miR-153-1-p5	0.041
XM_020091438.1	Pol-miR-153-1-p5	0.08
XM_020091438.1	Pol-miR-153-1-p5	0.08
XM_020091438.1	Pol-miR-153-1-p5	0.08
XM_020091438.1	Pol-miR-153-1-p5	0.08
XM_020091438.1	Pol-miR-153-1-p5	0.08
XM_020091438.1	Pol-miR-153-1-p5	0.08
XM_020091438.1	Pol-miR-153-1-p5	0.08
XM_020091438.1	Pol-miR-153-1-p5	0.08
XM_020091438.1	Pol-miR-153-1-p5	0.08
XM_020091438.1	Pol-miR-153-1-p5	0.08
XM_020091438.1	Pol-miR-153-1-p5	0.08
XM_020091438.1	Pol-miR-153-1-p5	0.08
XM_020091438.1	Pol-miR-153-1-p5	0.08
XM_020091438.1	Pol-miR-153-1-p5	0.08
XM_020091438.1	Pol-miR-153-1-p5	0.08
XM_020091438.1	Pol-miR-153-1-p5	0.08
XM_020091438.1	Pol-miR-153-1-p5	0.08
XM_020091438.1	Pol-miR-153-1-p5	0.08
XM_020091438.1	Pol-miR-153-1-p5	0.08
XM_020091438.1	Pol-miR-153-1-p5	0.08
XM_020092053.1	Pol-miR-153-1-p5	0.08
XM_020092053.1	Pol-miR-153-1-p5	0.08
XM_020092053.1	Pol-miR-153-1-p5	0.08
XM_020092053.1	Pol-miR-153-1-p5	0.08
XM_020092053.1	Pol-miR-153-1-p5	0.08
XM_020092053.1	Pol-miR-153-1-p5	0.08
XM_020092053.1	Pol-miR-153-1-p5	0.08
XM_020092053.1	Pol-miR-153-1-p5	0.08
XM_020092053.1	Pol-miR-153-1-p5	0.08
XM_020092053.1	Pol-miR-153-1-p5	0.08
XM_020092053.1	Pol-miR-153-1-p5	0.08
XM_020092053.1	Pol-miR-153-1-p5	0.08
XM_020092053.1	Pol-miR-153-1-p5	0.08
XM_020092053.1	Pol-miR-153-1-p5	0.08
XM_020092053.1	Pol-miR-153-1-p5	0.08
XM_020092053.1	Pol-miR-153-1-p5	0.08
XM_020092053.1	Pol-miR-153-1-p5	0.08
XM_020092053.1	Pol-miR-153-1-p5	0.08
XM_020092053.1	Pol-miR-153-1-p5	0.08
XM_020092053.1	Pol-miR-153-1-p5	0.08
XM_020092053.1	Pol-miR-153-1-p5	0.08
XM_020093433.1	Pol-miR-153-1-p5	0.083
XM_020093433.1	Pol-miR-153-1-p5	0.083
XM_020093433.1	Pol-miR-153-1-p5	0.083
XM_020093433.1	Pol-miR-153-1-p5	0.083
XM_020093433.1	Pol-miR-153-1-p5	0.083
XM_020093433.1	Pol-miR-153-1-p5	0.083
XM_020093433.1	Pol-miR-153-1-p5	0.083
XM_020093433.1	Pol-miR-153-1-p5	0.083
XM_020093433.1	Pol-miR-153-1-p5	0.083
XM_020093433.1	Pol-miR-153-1-p5	0.083
XM_020093433.1	Pol-miR-153-1-p5	0.083
XM_020093433.1	Pol-miR-153-1-p5	0.083
XM_020093433.1	Pol-miR-153-1-p5	0.083
XM_020093433.1	Pol-miR-153-1-p5	0.083
XM_020093433.1	Pol-miR-153-1-p5	0.083
XM_020093433.1	Pol-miR-153-1-p5	0.083
XM_020093433.1	Pol-miR-153-1-p5	0.083
XM_020093433.1	Pol-miR-153-1-p5	0.083
XM_020095209.1	Pol-miR-153-1-p5	0.09
XM_020095209.1	Pol-miR-153-1-p5	0.09
XM_020095209.1	Pol-miR-153-1-p5	0.09
XM_020095209.1	Pol-miR-153-1-p5	0.09
XM_020095209.1	Pol-miR-153-1-p5	0.09
XM_020095209.1	Pol-miR-153-1-p5	0.09
XM_020095209.1	Pol-miR-153-1-p5	0.09
XM_020095209.1	Pol-miR-153-1-p5	0.09
XM_020095209.1	Pol-miR-153-1-p5	0.09
XM_020095209.1	Pol-miR-153-1-p5	0.09
XM_020095209.1	Pol-miR-153-1-p5	0.09
XM_020095209.1	Pol-miR-153-1-p5	0.09
XM_020095209.1	Pol-miR-153-1-p5	0.09
XM_020095209.1	Pol-miR-153-1-p5	0.09
XM_020095209.1	Pol-miR-153-1-p5	0.09
XM_020095209.1	Pol-miR-153-1-p5	0.09
XM_020095209.1	Pol-miR-153-1-p5	0.09
XM_020096504.1	Pol-miR-153-1-p5	0.1
XM_020096504.1	Pol-miR-153-1-p5	0.1
XM_020096504.1	Pol-miR-153-1-p5	0.1
XM_020096504.1	Pol-miR-153-1-p5	0.1
XM_020096504.1	Pol-miR-153-1-p5	0.1
XM_020096504.1	Pol-miR-153-1-p5	0.1
XM_020096504.1	Pol-miR-153-1-p5	0.1
XM_020096504.1	Pol-miR-153-1-p5	0.1
XM_020096504.1	Pol-miR-153-1-p5	0.1
XM_020096504.1	Pol-miR-153-1-p5	0.1
XM_020096504.1	Pol-miR-153-1-p5	0.1
XM_020096504.1	Pol-miR-153-1-p5	0.1
XM_020096504.1	Pol-miR-153-1-p5	0.1
XM_020096504.1	Pol-miR-153-1-p5	0.1
XM_020096504.1	Pol-miR-153-1-p5	0.1
XM_020096504.1	Pol-miR-153-1-p5	0.1
XM_020096504.1	Pol-miR-153-1-p5	0.1
XM_020096504.1	Pol-miR-153-1-p5	0.1
XM_020105971.1	Pol-miR-153-1-p5	0.064
XM_020105971.1	Pol-miR-153-1-p5	0.064
XM_020105971.1	Pol-miR-153-1-p5	0.064
XM_020105971.1	Pol-miR-153-1-p5	0.064
XM_020105971.1	Pol-miR-153-1-p5	0.064
XM_020105971.1	Pol-miR-153-1-p5	0.064
XM_020105971.1	Pol-miR-153-1-p5	0.064
XM_020105971.1	Pol-miR-153-1-p5	0.064
XM_020105971.1	Pol-miR-153-1-p5	0.064
XM_020105971.1	Pol-miR-153-1-p5	0.064
XM_020105971.1	Pol-miR-153-1-p5	0.064
XM_020105971.1	Pol-miR-153-1-p5	0.064
XM_020105971.1	Pol-miR-153-1-p5	0.064
XM_020105971.1	Pol-miR-153-1-p5	0.064
XM_020105971.1	Pol-miR-153-1-p5	0.064
XM_020105971.1	Pol-miR-153-1-p5	0.064
XM_020105971.1	Pol-miR-153-1-p5	0.064
XM_020105971.1	Pol-miR-153-1-p5	0.064
XM_020105971.1	Pol-miR-153-1-p5	0.064
XM_020105971.1	Pol-miR-153-1-p5	0.064
XM_020105971.1	Pol-miR-153-1-p5	0.064
XM_020105971.1	Pol-miR-153-1-p5	0.064
XM_020105971.1	Pol-miR-153-1-p5	0.064
XM_020105971.1	Pol-miR-153-1-p5	0.064
XM_020106738.1	Pol-miR-153-1-p5	0.016
XM_020106738.1	Pol-miR-153-1-p5	0.016
XM_020106738.1	Pol-miR-153-1-p5	0.016
XM_020106738.1	Pol-miR-153-1-p5	0.016
XM_020106738.1	Pol-miR-153-1-p5	0.016
XM_020106738.1	Pol-miR-153-1-p5	0.016
XM_020106738.1	Pol-miR-153-1-p5	0.016
XM_020106738.1	Pol-miR-153-1-p5	0.016
XM_020106738.1	Pol-miR-153-1-p5	0.016
XM_020106738.1	Pol-miR-153-1-p5	0.016
XM_020106738.1	Pol-miR-153-1-p5	0.016
XM_020106738.1	Pol-miR-153-1-p5	0.016
XM_020106738.1	Pol-miR-153-1-p5	0.016
XM_020106738.1	Pol-miR-153-1-p5	0.016
XM_020106738.1	Pol-miR-153-1-p5	0.016
XM_020106738.1	Pol-miR-153-1-p5	0.016
XM_020106738.1	Pol-miR-153-1-p5	0.016
XM_020106738.1	Pol-miR-153-1-p5	0.016
XM_020106738.1	Pol-miR-153-1-p5	0.016
XM_020106738.1	Pol-miR-153-1-p5	0.016
XM_020106738.1	Pol-miR-153-1-p5	0.016
XM_020106738.1	Pol-miR-153-1-p5	0.016
XM_020106738.1	Pol-miR-153-1-p5	0.016
XM_020106738.1	Pol-miR-153-1-p5	0.016
XM_020106738.1	Pol-miR-153-1-p5	0.016
XM_020106738.1	Pol-miR-153-1-p5	0.016
XM_020106738.1	Pol-miR-153-1-p5	0.016
XM_020106738.1	Pol-miR-153-1-p5	0.016
XM_020106738.1	Pol-miR-153-1-p5	0.016
XM_020106738.1	Pol-miR-153-1-p5	0.016
XM_020106738.1	Pol-miR-153-1-p5	0.016
XM_020106738.1	Pol-miR-153-1-p5	0.016
XM_020106738.1	Pol-miR-153-1-p5	0.016
XM_020106738.1	Pol-miR-153-1-p5	0.016
XM_020106738.1	Pol-miR-153-1-p5	0.016
XM_020106738.1	Pol-miR-153-1-p5	0.016
XM_020106738.1	Pol-miR-153-1-p5	0.016
XM_020106738.1	Pol-miR-153-1-p5	0.016
XM_020106738.1	Pol-miR-153-1-p5	0.016
XM_020106738.1	Pol-miR-153-1-p5	0.016
XM_020106738.1	Pol-miR-153-1-p5	0.016
XM_020106738.1	Pol-miR-153-1-p5	0.016
XM_020110061.1	Pol-miR-153-1-p5	0.062
XM_020110061.1	Pol-miR-153-1-p5	0.062
XM_020110061.1	Pol-miR-153-1-p5	0.062
XM_020110061.1	Pol-miR-153-1-p5	0.062
XM_020110061.1	Pol-miR-153-1-p5	0.062
XM_020110061.1	Pol-miR-153-1-p5	0.062
XM_020110061.1	Pol-miR-153-1-p5	0.062
XM_020110061.1	Pol-miR-153-1-p5	0.062
XM_020110061.1	Pol-miR-153-1-p5	0.062
XM_020110061.1	Pol-miR-153-1-p5	0.062
XM_020110061.1	Pol-miR-153-1-p5	0.062
XM_020110061.1	Pol-miR-153-1-p5	0.062
XM_020110061.1	Pol-miR-153-1-p5	0.062
XM_020110061.1	Pol-miR-153-1-p5	0.062
XM_020110061.1	Pol-miR-153-1-p5	0.062
XM_020110061.1	Pol-miR-153-1-p5	0.062
XM_020110061.1	Pol-miR-153-1-p5	0.062
XM_020110061.1	Pol-miR-153-1-p5	0.062
XM_020110061.1	Pol-miR-153-1-p5	0.062
XM_020110061.1	Pol-miR-153-1-p5	0.062
TCONS_00000628	Pol-miR-153b-5p_L+1_1ss14CT	0.015
TCONS_00006235	Pol-miR-153b-5p_L+1_1ss14CT	0.036
TCONS_00008062	Pol-miR-153b-5p_L+1_1ss14CT	0.042
TCONS_00008062	Pol-miR-153b-5p_L+1_1ss14CT	0.042
TCONS_00008062	Pol-miR-153b-5p_L+1_1ss14CT	0.042
TCONS_00008062	Pol-miR-153b-5p_L+1_1ss14CT	0.042
TCONS_00008062	Pol-miR-153b-5p_L+1_1ss14CT	0.042
TCONS_00008062	Pol-miR-153b-5p_L+1_1ss14CT	0.042
TCONS_00008062	Pol-miR-153b-5p_L+1_1ss14CT	0.042
TCONS_00008062	Pol-miR-153b-5p_L+1_1ss14CT	0.042
TCONS_00008062	Pol-miR-153b-5p_L+1_1ss14CT	0.042
TCONS_00008062	Pol-miR-153b-5p_L+1_1ss14CT	0.042
TCONS_00008062	Pol-miR-153b-5p_L+1_1ss14CT	0.042
TCONS_00008062	Pol-miR-153b-5p_L+1_1ss14CT	0.042
TCONS_00008062	Pol-miR-153b-5p_L+1_1ss14CT	0.042
TCONS_00008062	Pol-miR-153b-5p_L+1_1ss14CT	0.042
TCONS_00010897	Pol-miR-153b-5p_L+1_1ss14CT	0.042
TCONS_00010897	Pol-miR-153b-5p_L+1_1ss14CT	0.042
TCONS_00010897	Pol-miR-153b-5p_L+1_1ss14CT	0.042
TCONS_00010897	Pol-miR-153b-5p_L+1_1ss14CT	0.042
TCONS_00010897	Pol-miR-153b-5p_L+1_1ss14CT	0.042
TCONS_00010897	Pol-miR-153b-5p_L+1_1ss14CT	0.042
TCONS_00010897	Pol-miR-153b-5p_L+1_1ss14CT	0.042
TCONS_00010897	Pol-miR-153b-5p_L+1_1ss14CT	0.042
TCONS_00010897	Pol-miR-153b-5p_L+1_1ss14CT	0.042
TCONS_00010897	Pol-miR-153b-5p_L+1_1ss14CT	0.042
TCONS_00010897	Pol-miR-153b-5p_L+1_1ss14CT	0.042
TCONS_00010897	Pol-miR-153b-5p_L+1_1ss14CT	0.042
TCONS_00010897	Pol-miR-153b-5p_L+1_1ss14CT	0.042
TCONS_00010897	Pol-miR-153b-5p_L+1_1ss14CT	0.042
TCONS_00013513	Pol-miR-153b-5p_L+1_1ss14CT	0.039
TCONS_00013513	Pol-miR-153b-5p_L+1_1ss14CT	0.039
TCONS_00017078	Pol-miR-153b-5p_L+1_1ss14CT	0.042
TCONS_00017078	Pol-miR-153b-5p_L+1_1ss14CT	0.042
TCONS_00017078	Pol-miR-153b-5p_L+1_1ss14CT	0.042
TCONS_00017078	Pol-miR-153b-5p_L+1_1ss14CT	0.042
TCONS_00017078	Pol-miR-153b-5p_L+1_1ss14CT	0.042
TCONS_00017078	Pol-miR-153b-5p_L+1_1ss14CT	0.042
TCONS_00017078	Pol-miR-153b-5p_L+1_1ss14CT	0.042
TCONS_00017078	Pol-miR-153b-5p_L+1_1ss14CT	0.042
TCONS_00017078	Pol-miR-153b-5p_L+1_1ss14CT	0.042
TCONS_00017078	Pol-miR-153b-5p_L+1_1ss14CT	0.042
TCONS_00017078	Pol-miR-153b-5p_L+1_1ss14CT	0.042
TCONS_00017078	Pol-miR-153b-5p_L+1_1ss14CT	0.042
TCONS_00017078	Pol-miR-153b-5p_L+1_1ss14CT	0.042
TCONS_00017078	Pol-miR-153b-5p_L+1_1ss14CT	0.042
TCONS_00017910	Pol-miR-153b-5p_L+1_1ss14CT	0.029
TCONS_00020337	Pol-miR-153b-5p_L+1_1ss14CT	0.037
TCONS_00020337	Pol-miR-153b-5p_L+1_1ss14CT	0.037
TCONS_00021450	Pol-miR-153b-5p_L+1_1ss14CT	0.019
TCONS_00025390	Pol-miR-153b-5p_L+1_1ss14CT	0.044
TCONS_00025390	Pol-miR-153b-5p_L+1_1ss14CT	0.044
TCONS_00025390	Pol-miR-153b-5p_L+1_1ss14CT	0.044
TCONS_00025390	Pol-miR-153b-5p_L+1_1ss14CT	0.044
TCONS_00025390	Pol-miR-153b-5p_L+1_1ss14CT	0.044
TCONS_00025390	Pol-miR-153b-5p_L+1_1ss14CT	0.044
TCONS_00025390	Pol-miR-153b-5p_L+1_1ss14CT	0.044
TCONS_00025390	Pol-miR-153b-5p_L+1_1ss14CT	0.044
TCONS_00025390	Pol-miR-153b-5p_L+1_1ss14CT	0.044
TCONS_00025390	Pol-miR-153b-5p_L+1_1ss14CT	0.044
TCONS_00025390	Pol-miR-153b-5p_L+1_1ss14CT	0.044
TCONS_00025390	Pol-miR-153b-5p_L+1_1ss14CT	0.044
TCONS_00025390	Pol-miR-153b-5p_L+1_1ss14CT	0.044
TCONS_00025390	Pol-miR-153b-5p_L+1_1ss14CT	0.044
TCONS_00027488	Pol-miR-153b-5p_L+1_1ss14CT	0.024
TCONS_00029243	Pol-miR-153b-5p_L+1_1ss14CT	0.041
TCONS_00029243	Pol-miR-153b-5p_L+1_1ss14CT	0.041
TCONS_00029243	Pol-miR-153b-5p_L+1_1ss14CT	0.041
TCONS_00029243	Pol-miR-153b-5p_L+1_1ss14CT	0.041
TCONS_00029243	Pol-miR-153b-5p_L+1_1ss14CT	0.041
TCONS_00029243	Pol-miR-153b-5p_L+1_1ss14CT	0.041
TCONS_00029243	Pol-miR-153b-5p_L+1_1ss14CT	0.041
TCONS_00029243	Pol-miR-153b-5p_L+1_1ss14CT	0.041
TCONS_00029243	Pol-miR-153b-5p_L+1_1ss14CT	0.041
TCONS_00029243	Pol-miR-153b-5p_L+1_1ss14CT	0.041
TCONS_00029243	Pol-miR-153b-5p_L+1_1ss14CT	0.041
TCONS_00029243	Pol-miR-153b-5p_L+1_1ss14CT	0.041
TCONS_00029243	Pol-miR-153b-5p_L+1_1ss14CT	0.041
TCONS_00029243	Pol-miR-153b-5p_L+1_1ss14CT	0.041
TCONS_00030884	Pol-miR-153b-5p_L+1_1ss14CT	0.013
TCONS_00033789	Pol-miR-153b-5p_L+1_1ss14CT	0.032
TCONS_00033789	Pol-miR-153b-5p_L+1_1ss14CT	0.032
TCONS_00033789	Pol-miR-153b-5p_L+1_1ss14CT	0.032
TCONS_00035656	Pol-miR-153b-5p_L+1_1ss14CT	0.042
TCONS_00035656	Pol-miR-153b-5p_L+1_1ss14CT	0.042
TCONS_00035656	Pol-miR-153b-5p_L+1_1ss14CT	0.042
TCONS_00036022	Pol-miR-153b-5p_L+1_1ss14CT	0.044
TCONS_00036022	Pol-miR-153b-5p_L+1_1ss14CT	0.044
TCONS_00036022	Pol-miR-153b-5p_L+1_1ss14CT	0.044
TCONS_00036022	Pol-miR-153b-5p_L+1_1ss14CT	0.044
TCONS_00036022	Pol-miR-153b-5p_L+1_1ss14CT	0.044
TCONS_00036022	Pol-miR-153b-5p_L+1_1ss14CT	0.044
TCONS_00036022	Pol-miR-153b-5p_L+1_1ss14CT	0.044
TCONS_00036022	Pol-miR-153b-5p_L+1_1ss14CT	0.044
TCONS_00036022	Pol-miR-153b-5p_L+1_1ss14CT	0.044
TCONS_00036022	Pol-miR-153b-5p_L+1_1ss14CT	0.044
TCONS_00036022	Pol-miR-153b-5p_L+1_1ss14CT	0.044
TCONS_00036022	Pol-miR-153b-5p_L+1_1ss14CT	0.044
TCONS_00036022	Pol-miR-153b-5p_L+1_1ss14CT	0.044
TCONS_00036022	Pol-miR-153b-5p_L+1_1ss14CT	0.044
TCONS_00036095	Pol-miR-153b-5p_L+1_1ss14CT	0.043
TCONS_00036095	Pol-miR-153b-5p_L+1_1ss14CT	0.043
TCONS_00036095	Pol-miR-153b-5p_L+1_1ss14CT	0.043
TCONS_00036095	Pol-miR-153b-5p_L+1_1ss14CT	0.043
TCONS_00036095	Pol-miR-153b-5p_L+1_1ss14CT	0.043
TCONS_00036095	Pol-miR-153b-5p_L+1_1ss14CT	0.043
TCONS_00036095	Pol-miR-153b-5p_L+1_1ss14CT	0.043
TCONS_00036095	Pol-miR-153b-5p_L+1_1ss14CT	0.043
TCONS_00036095	Pol-miR-153b-5p_L+1_1ss14CT	0.043
TCONS_00036095	Pol-miR-153b-5p_L+1_1ss14CT	0.043
TCONS_00036095	Pol-miR-153b-5p_L+1_1ss14CT	0.043
TCONS_00036095	Pol-miR-153b-5p_L+1_1ss14CT	0.043
TCONS_00036095	Pol-miR-153b-5p_L+1_1ss14CT	0.043
TCONS_00036095	Pol-miR-153b-5p_L+1_1ss14CT	0.043
TCONS_00037270	Pol-miR-153b-5p_L+1_1ss14CT	0.013
TCONS_00038019	Pol-miR-153b-5p_L+1_1ss14CT	0.042
TCONS_00038019	Pol-miR-153b-5p_L+1_1ss14CT	0.042
TCONS_00038019	Pol-miR-153b-5p_L+1_1ss14CT	0.042
TCONS_00038019	Pol-miR-153b-5p_L+1_1ss14CT	0.042
TCONS_00038019	Pol-miR-153b-5p_L+1_1ss14CT	0.042
TCONS_00038019	Pol-miR-153b-5p_L+1_1ss14CT	0.042
TCONS_00038019	Pol-miR-153b-5p_L+1_1ss14CT	0.042
TCONS_00038019	Pol-miR-153b-5p_L+1_1ss14CT	0.042
TCONS_00038019	Pol-miR-153b-5p_L+1_1ss14CT	0.042
TCONS_00038019	Pol-miR-153b-5p_L+1_1ss14CT	0.042
TCONS_00038019	Pol-miR-153b-5p_L+1_1ss14CT	0.042
TCONS_00038019	Pol-miR-153b-5p_L+1_1ss14CT	0.042
TCONS_00038019	Pol-miR-153b-5p_L+1_1ss14CT	0.042
TCONS_00038019	Pol-miR-153b-5p_L+1_1ss14CT	0.042
TCONS_00038020	Pol-miR-153b-5p_L+1_1ss14CT	0.008
TCONS_00038664	Pol-miR-153b-5p_L+1_1ss14CT	0.03
TCONS_00040931	Pol-miR-153b-5p_L+1_1ss14CT	0.041
TCONS_00040931	Pol-miR-153b-5p_L+1_1ss14CT	0.041
TCONS_00040931	Pol-miR-153b-5p_L+1_1ss14CT	0.041
TCONS_00040931	Pol-miR-153b-5p_L+1_1ss14CT	0.041
TCONS_00040931	Pol-miR-153b-5p_L+1_1ss14CT	0.041
TCONS_00040931	Pol-miR-153b-5p_L+1_1ss14CT	0.041
TCONS_00040931	Pol-miR-153b-5p_L+1_1ss14CT	0.041
TCONS_00040931	Pol-miR-153b-5p_L+1_1ss14CT	0.041
TCONS_00040931	Pol-miR-153b-5p_L+1_1ss14CT	0.041
TCONS_00040931	Pol-miR-153b-5p_L+1_1ss14CT	0.041
TCONS_00040931	Pol-miR-153b-5p_L+1_1ss14CT	0.041
TCONS_00040931	Pol-miR-153b-5p_L+1_1ss14CT	0.041
TCONS_00040931	Pol-miR-153b-5p_L+1_1ss14CT	0.041
TCONS_00040931	Pol-miR-153b-5p_L+1_1ss14CT	0.041
TCONS_00042739	Pol-miR-153b-5p_L+1_1ss14CT	0.042
TCONS_00042739	Pol-miR-153b-5p_L+1_1ss14CT	0.042
TCONS_00042739	Pol-miR-153b-5p_L+1_1ss14CT	0.042
TCONS_00042739	Pol-miR-153b-5p_L+1_1ss14CT	0.042
TCONS_00043419	Pol-miR-153b-5p_L+1_1ss14CT	0.043
TCONS_00043419	Pol-miR-153b-5p_L+1_1ss14CT	0.043
TCONS_00043419	Pol-miR-153b-5p_L+1_1ss14CT	0.043
TCONS_00043419	Pol-miR-153b-5p_L+1_1ss14CT	0.043
TCONS_00043419	Pol-miR-153b-5p_L+1_1ss14CT	0.043
TCONS_00043419	Pol-miR-153b-5p_L+1_1ss14CT	0.043
TCONS_00043419	Pol-miR-153b-5p_L+1_1ss14CT	0.043
TCONS_00043419	Pol-miR-153b-5p_L+1_1ss14CT	0.043
TCONS_00043419	Pol-miR-153b-5p_L+1_1ss14CT	0.043
TCONS_00043419	Pol-miR-153b-5p_L+1_1ss14CT	0.043
TCONS_00043419	Pol-miR-153b-5p_L+1_1ss14CT	0.043
TCONS_00043419	Pol-miR-153b-5p_L+1_1ss14CT	0.043
TCONS_00043419	Pol-miR-153b-5p_L+1_1ss14CT	0.043
TCONS_00043419	Pol-miR-153b-5p_L+1_1ss14CT	0.043
TCONS_00044337	Pol-miR-153b-5p_L+1_1ss14CT	0.039
TCONS_00044337	Pol-miR-153b-5p_L+1_1ss14CT	0.039
TCONS_00044771	Pol-miR-153b-5p_L+1_1ss14CT	0.042
TCONS_00044771	Pol-miR-153b-5p_L+1_1ss14CT	0.042
TCONS_00044771	Pol-miR-153b-5p_L+1_1ss14CT	0.042
TCONS_00044771	Pol-miR-153b-5p_L+1_1ss14CT	0.042
TCONS_00044771	Pol-miR-153b-5p_L+1_1ss14CT	0.042
TCONS_00044771	Pol-miR-153b-5p_L+1_1ss14CT	0.042
TCONS_00044771	Pol-miR-153b-5p_L+1_1ss14CT	0.042
TCONS_00044771	Pol-miR-153b-5p_L+1_1ss14CT	0.042
TCONS_00044771	Pol-miR-153b-5p_L+1_1ss14CT	0.042
TCONS_00044771	Pol-miR-153b-5p_L+1_1ss14CT	0.042
TCONS_00044771	Pol-miR-153b-5p_L+1_1ss14CT	0.042
TCONS_00044771	Pol-miR-153b-5p_L+1_1ss14CT	0.042
TCONS_00044771	Pol-miR-153b-5p_L+1_1ss14CT	0.042
TCONS_00044771	Pol-miR-153b-5p_L+1_1ss14CT	0.042
TCONS_00045490	Pol-miR-153b-5p_L+1_1ss14CT	0.013
TCONS_00045492	Pol-miR-153b-5p_L+1_1ss14CT	0.043
TCONS_00045492	Pol-miR-153b-5p_L+1_1ss14CT	0.043
TCONS_00045492	Pol-miR-153b-5p_L+1_1ss14CT	0.043
TCONS_00045492	Pol-miR-153b-5p_L+1_1ss14CT	0.043
TCONS_00045492	Pol-miR-153b-5p_L+1_1ss14CT	0.043
TCONS_00045492	Pol-miR-153b-5p_L+1_1ss14CT	0.043
TCONS_00045492	Pol-miR-153b-5p_L+1_1ss14CT	0.043
TCONS_00045492	Pol-miR-153b-5p_L+1_1ss14CT	0.043
TCONS_00045492	Pol-miR-153b-5p_L+1_1ss14CT	0.043
TCONS_00045492	Pol-miR-153b-5p_L+1_1ss14CT	0.043
TCONS_00045492	Pol-miR-153b-5p_L+1_1ss14CT	0.043
TCONS_00045492	Pol-miR-153b-5p_L+1_1ss14CT	0.043
TCONS_00045492	Pol-miR-153b-5p_L+1_1ss14CT	0.043
TCONS_00045492	Pol-miR-153b-5p_L+1_1ss14CT	0.043
TCONS_00047734	Pol-miR-153b-5p_L+1_1ss14CT	0.037
TCONS_00047734	Pol-miR-153b-5p_L+1_1ss14CT	0.037
TCONS_00047734	Pol-miR-153b-5p_L+1_1ss14CT	0.037
TCONS_00047734	Pol-miR-153b-5p_L+1_1ss14CT	0.037
TCONS_00047734	Pol-miR-153b-5p_L+1_1ss14CT	0.037
TCONS_00047734	Pol-miR-153b-5p_L+1_1ss14CT	0.037
TCONS_00047734	Pol-miR-153b-5p_L+1_1ss14CT	0.037
TCONS_00048614	Pol-miR-153b-5p_L+1_1ss14CT	0.022
TCONS_00048904	Pol-miR-153b-5p_L+1_1ss14CT	0.035
TCONS_00048904	Pol-miR-153b-5p_L+1_1ss14CT	0.035
TCONS_00048904	Pol-miR-153b-5p_L+1_1ss14CT	0.035
TCONS_00048904	Pol-miR-153b-5p_L+1_1ss14CT	0.035
TCONS_00048904	Pol-miR-153b-5p_L+1_1ss14CT	0.035
TCONS_00049288	Pol-miR-153b-5p_L+1_1ss14CT	0.043
TCONS_00049288	Pol-miR-153b-5p_L+1_1ss14CT	0.043
TCONS_00049288	Pol-miR-153b-5p_L+1_1ss14CT	0.043
TCONS_00049288	Pol-miR-153b-5p_L+1_1ss14CT	0.043
TCONS_00049288	Pol-miR-153b-5p_L+1_1ss14CT	0.043
TCONS_00049288	Pol-miR-153b-5p_L+1_1ss14CT	0.043
TCONS_00049288	Pol-miR-153b-5p_L+1_1ss14CT	0.043
TCONS_00049288	Pol-miR-153b-5p_L+1_1ss14CT	0.043
TCONS_00049288	Pol-miR-153b-5p_L+1_1ss14CT	0.043
TCONS_00049288	Pol-miR-153b-5p_L+1_1ss14CT	0.043
TCONS_00049288	Pol-miR-153b-5p_L+1_1ss14CT	0.043
TCONS_00049288	Pol-miR-153b-5p_L+1_1ss14CT	0.043
TCONS_00049288	Pol-miR-153b-5p_L+1_1ss14CT	0.043
TCONS_00049288	Pol-miR-153b-5p_L+1_1ss14CT	0.043
TCONS_00051996	Pol-miR-153b-5p_L+1_1ss14CT	0.027
TCONS_00051996	Pol-miR-153b-5p_L+1_1ss14CT	0.027
TCONS_00051999	Pol-miR-153b-5p_L+1_1ss14CT	0.041
TCONS_00051999	Pol-miR-153b-5p_L+1_1ss14CT	0.041
TCONS_00051999	Pol-miR-153b-5p_L+1_1ss14CT	0.041
TCONS_00051999	Pol-miR-153b-5p_L+1_1ss14CT	0.041
TCONS_00051999	Pol-miR-153b-5p_L+1_1ss14CT	0.041
TCONS_00051999	Pol-miR-153b-5p_L+1_1ss14CT	0.041
TCONS_00051999	Pol-miR-153b-5p_L+1_1ss14CT	0.041
TCONS_00051999	Pol-miR-153b-5p_L+1_1ss14CT	0.041
TCONS_00051999	Pol-miR-153b-5p_L+1_1ss14CT	0.041
TCONS_00051999	Pol-miR-153b-5p_L+1_1ss14CT	0.041
TCONS_00051999	Pol-miR-153b-5p_L+1_1ss14CT	0.041
TCONS_00051999	Pol-miR-153b-5p_L+1_1ss14CT	0.041
TCONS_00051999	Pol-miR-153b-5p_L+1_1ss14CT	0.041
TCONS_00051999	Pol-miR-153b-5p_L+1_1ss14CT	0.041
TCONS_00052349	Pol-miR-153b-5p_L+1_1ss14CT	0.044
TCONS_00052349	Pol-miR-153b-5p_L+1_1ss14CT	0.044
TCONS_00052349	Pol-miR-153b-5p_L+1_1ss14CT	0.044
TCONS_00052349	Pol-miR-153b-5p_L+1_1ss14CT	0.044
TCONS_00052349	Pol-miR-153b-5p_L+1_1ss14CT	0.044
TCONS_00052349	Pol-miR-153b-5p_L+1_1ss14CT	0.044
TCONS_00052349	Pol-miR-153b-5p_L+1_1ss14CT	0.044
TCONS_00052349	Pol-miR-153b-5p_L+1_1ss14CT	0.044
TCONS_00052349	Pol-miR-153b-5p_L+1_1ss14CT	0.044
TCONS_00052349	Pol-miR-153b-5p_L+1_1ss14CT	0.044
TCONS_00052349	Pol-miR-153b-5p_L+1_1ss14CT	0.044
TCONS_00052349	Pol-miR-153b-5p_L+1_1ss14CT	0.044
TCONS_00052349	Pol-miR-153b-5p_L+1_1ss14CT	0.044
TCONS_00052349	Pol-miR-153b-5p_L+1_1ss14CT	0.044
TCONS_00057004	Pol-miR-153b-5p_L+1_1ss14CT	0.036
TCONS_00057004	Pol-miR-153b-5p_L+1_1ss14CT	0.036
TCONS_00057004	Pol-miR-153b-5p_L+1_1ss14CT	0.036
TCONS_00057004	Pol-miR-153b-5p_L+1_1ss14CT	0.036
TCONS_00057004	Pol-miR-153b-5p_L+1_1ss14CT	0.036
TCONS_00057004	Pol-miR-153b-5p_L+1_1ss14CT	0.036
TCONS_00058013	Pol-miR-153b-5p_L+1_1ss14CT	0.025
TCONS_00060554	Pol-miR-153b-5p_L+1_1ss14CT	0.035
TCONS_00060554	Pol-miR-153b-5p_L+1_1ss14CT	0.035
TCONS_00060554	Pol-miR-153b-5p_L+1_1ss14CT	0.035
TCONS_00060554	Pol-miR-153b-5p_L+1_1ss14CT	0.035
TCONS_00060558	Pol-miR-153b-5p_L+1_1ss14CT	0.042
TCONS_00060558	Pol-miR-153b-5p_L+1_1ss14CT	0.042
TCONS_00060558	Pol-miR-153b-5p_L+1_1ss14CT	0.042
TCONS_00060558	Pol-miR-153b-5p_L+1_1ss14CT	0.042
TCONS_00060558	Pol-miR-153b-5p_L+1_1ss14CT	0.042
TCONS_00060558	Pol-miR-153b-5p_L+1_1ss14CT	0.042
TCONS_00060558	Pol-miR-153b-5p_L+1_1ss14CT	0.042
TCONS_00060558	Pol-miR-153b-5p_L+1_1ss14CT	0.042
TCONS_00060558	Pol-miR-153b-5p_L+1_1ss14CT	0.042
TCONS_00060558	Pol-miR-153b-5p_L+1_1ss14CT	0.042
TCONS_00060558	Pol-miR-153b-5p_L+1_1ss14CT	0.042
TCONS_00060558	Pol-miR-153b-5p_L+1_1ss14CT	0.042
TCONS_00060558	Pol-miR-153b-5p_L+1_1ss14CT	0.042
TCONS_00060558	Pol-miR-153b-5p_L+1_1ss14CT	0.042
TCONS_00062114	Pol-miR-153b-5p_L+1_1ss14CT	0.04
TCONS_00062114	Pol-miR-153b-5p_L+1_1ss14CT	0.04
TCONS_00062114	Pol-miR-153b-5p_L+1_1ss14CT	0.04
TCONS_00062114	Pol-miR-153b-5p_L+1_1ss14CT	0.04
TCONS_00062114	Pol-miR-153b-5p_L+1_1ss14CT	0.04
TCONS_00062114	Pol-miR-153b-5p_L+1_1ss14CT	0.04
TCONS_00062114	Pol-miR-153b-5p_L+1_1ss14CT	0.04
TCONS_00062114	Pol-miR-153b-5p_L+1_1ss14CT	0.04
TCONS_00062114	Pol-miR-153b-5p_L+1_1ss14CT	0.04
TCONS_00062114	Pol-miR-153b-5p_L+1_1ss14CT	0.04
TCONS_00062116	Pol-miR-153b-5p_L+1_1ss14CT	0.04
TCONS_00062116	Pol-miR-153b-5p_L+1_1ss14CT	0.04
TCONS_00062116	Pol-miR-153b-5p_L+1_1ss14CT	0.04
TCONS_00062116	Pol-miR-153b-5p_L+1_1ss14CT	0.04
TCONS_00062116	Pol-miR-153b-5p_L+1_1ss14CT	0.04
TCONS_00062116	Pol-miR-153b-5p_L+1_1ss14CT	0.04
TCONS_00062116	Pol-miR-153b-5p_L+1_1ss14CT	0.04
TCONS_00062116	Pol-miR-153b-5p_L+1_1ss14CT	0.04
TCONS_00062116	Pol-miR-153b-5p_L+1_1ss14CT	0.04
TCONS_00062116	Pol-miR-153b-5p_L+1_1ss14CT	0.04
TCONS_00062116	Pol-miR-153b-5p_L+1_1ss14CT	0.04
TCONS_00062618	Pol-miR-153b-5p_L+1_1ss14CT	0.039
TCONS_00062618	Pol-miR-153b-5p_L+1_1ss14CT	0.039
TCONS_00062618	Pol-miR-153b-5p_L+1_1ss14CT	0.039
XM_020078547.1	Pol-miR-153b-5p_L+1_1ss14CT	0.043
XM_020078547.1	Pol-miR-153b-5p_L+1_1ss14CT	0.043
XM_020078547.1	Pol-miR-153b-5p_L+1_1ss14CT	0.043
XM_020078547.1	Pol-miR-153b-5p_L+1_1ss14CT	0.043
XM_020078547.1	Pol-miR-153b-5p_L+1_1ss14CT	0.043
XM_020078547.1	Pol-miR-153b-5p_L+1_1ss14CT	0.043
XM_020078547.1	Pol-miR-153b-5p_L+1_1ss14CT	0.043
XM_020078547.1	Pol-miR-153b-5p_L+1_1ss14CT	0.043
XM_020078547.1	Pol-miR-153b-5p_L+1_1ss14CT	0.043
XM_020078547.1	Pol-miR-153b-5p_L+1_1ss14CT	0.043
XM_020078547.1	Pol-miR-153b-5p_L+1_1ss14CT	0.043
XM_020078547.1	Pol-miR-153b-5p_L+1_1ss14CT	0.043
XM_020078547.1	Pol-miR-153b-5p_L+1_1ss14CT	0.043
XM_020078547.1	Pol-miR-153b-5p_L+1_1ss14CT	0.043
XM_020078547.1	Pol-miR-153b-5p_L+1_1ss14CT	0.043
XM_020078547.1	Pol-miR-153b-5p_L+1_1ss14CT	0.043
XM_020078547.1	Pol-miR-153b-5p_L+1_1ss14CT	0.043
XM_020078547.1	Pol-miR-153b-5p_L+1_1ss14CT	0.043
XM_020078547.1	Pol-miR-153b-5p_L+1_1ss14CT	0.043
XM_020078547.1	Pol-miR-153b-5p_L+1_1ss14CT	0.043
XM_020078547.1	Pol-miR-153b-5p_L+1_1ss14CT	0.043
XM_020078547.1	Pol-miR-153b-5p_L+1_1ss14CT	0.043
XM_020078547.1	Pol-miR-153b-5p_L+1_1ss14CT	0.043
XM_020078547.1	Pol-miR-153b-5p_L+1_1ss14CT	0.043
XM_020078547.1	Pol-miR-153b-5p_L+1_1ss14CT	0.043
XM_020078547.1	Pol-miR-153b-5p_L+1_1ss14CT	0.043
XM_020078547.1	Pol-miR-153b-5p_L+1_1ss14CT	0.043
XM_020078547.1	Pol-miR-153b-5p_L+1_1ss14CT	0.043
XM_020079058.1	Pol-miR-153b-5p_L+1_1ss14CT	0.062
XM_020079058.1	Pol-miR-153b-5p_L+1_1ss14CT	0.062
XM_020079058.1	Pol-miR-153b-5p_L+1_1ss14CT	0.062
XM_020079058.1	Pol-miR-153b-5p_L+1_1ss14CT	0.062
XM_020079058.1	Pol-miR-153b-5p_L+1_1ss14CT	0.062
XM_020079058.1	Pol-miR-153b-5p_L+1_1ss14CT	0.062
XM_020079058.1	Pol-miR-153b-5p_L+1_1ss14CT	0.062
XM_020079058.1	Pol-miR-153b-5p_L+1_1ss14CT	0.062
XM_020079058.1	Pol-miR-153b-5p_L+1_1ss14CT	0.062
XM_020079058.1	Pol-miR-153b-5p_L+1_1ss14CT	0.062
XM_020079058.1	Pol-miR-153b-5p_L+1_1ss14CT	0.062
XM_020079058.1	Pol-miR-153b-5p_L+1_1ss14CT	0.062
XM_020079058.1	Pol-miR-153b-5p_L+1_1ss14CT	0.062
XM_020079058.1	Pol-miR-153b-5p_L+1_1ss14CT	0.062
XM_020079058.1	Pol-miR-153b-5p_L+1_1ss14CT	0.062
XM_020079058.1	Pol-miR-153b-5p_L+1_1ss14CT	0.062
XM_020079058.1	Pol-miR-153b-5p_L+1_1ss14CT	0.062
XM_020079058.1	Pol-miR-153b-5p_L+1_1ss14CT	0.062
XM_020079058.1	Pol-miR-153b-5p_L+1_1ss14CT	0.062
XM_020082039.1	Pol-miR-153b-5p_L+1_1ss14CT	0.117
XM_020082039.1	Pol-miR-153b-5p_L+1_1ss14CT	0.117
XM_020082039.1	Pol-miR-153b-5p_L+1_1ss14CT	0.117
XM_020082039.1	Pol-miR-153b-5p_L+1_1ss14CT	0.117
XM_020082039.1	Pol-miR-153b-5p_L+1_1ss14CT	0.117
XM_020082039.1	Pol-miR-153b-5p_L+1_1ss14CT	0.117
XM_020082039.1	Pol-miR-153b-5p_L+1_1ss14CT	0.117
XM_020082039.1	Pol-miR-153b-5p_L+1_1ss14CT	0.117
XM_020082039.1	Pol-miR-153b-5p_L+1_1ss14CT	0.117
XM_020082039.1	Pol-miR-153b-5p_L+1_1ss14CT	0.117
XM_020082039.1	Pol-miR-153b-5p_L+1_1ss14CT	0.117
XM_020082039.1	Pol-miR-153b-5p_L+1_1ss14CT	0.117
XM_020082039.1	Pol-miR-153b-5p_L+1_1ss14CT	0.117
XM_020082039.1	Pol-miR-153b-5p_L+1_1ss14CT	0.117
XM_020082039.1	Pol-miR-153b-5p_L+1_1ss14CT	0.117
XM_020082039.1	Pol-miR-153b-5p_L+1_1ss14CT	0.117
XM_020088046.1	Pol-miR-153b-5p_L+1_1ss14CT	0.068
XM_020088046.1	Pol-miR-153b-5p_L+1_1ss14CT	0.068
XM_020088046.1	Pol-miR-153b-5p_L+1_1ss14CT	0.068
XM_020088046.1	Pol-miR-153b-5p_L+1_1ss14CT	0.068
XM_020088046.1	Pol-miR-153b-5p_L+1_1ss14CT	0.068
XM_020088046.1	Pol-miR-153b-5p_L+1_1ss14CT	0.068
XM_020088046.1	Pol-miR-153b-5p_L+1_1ss14CT	0.068
XM_020088046.1	Pol-miR-153b-5p_L+1_1ss14CT	0.068
XM_020088046.1	Pol-miR-153b-5p_L+1_1ss14CT	0.068
XM_020088046.1	Pol-miR-153b-5p_L+1_1ss14CT	0.068
XM_020088046.1	Pol-miR-153b-5p_L+1_1ss14CT	0.068
XM_020088046.1	Pol-miR-153b-5p_L+1_1ss14CT	0.068
XM_020088046.1	Pol-miR-153b-5p_L+1_1ss14CT	0.068
XM_020088046.1	Pol-miR-153b-5p_L+1_1ss14CT	0.068
XM_020088046.1	Pol-miR-153b-5p_L+1_1ss14CT	0.068
XM_020088046.1	Pol-miR-153b-5p_L+1_1ss14CT	0.068
XM_020090054.1	Pol-miR-153b-5p_L+1_1ss14CT	0.1
XM_020090054.1	Pol-miR-153b-5p_L+1_1ss14CT	0.1
XM_020090054.1	Pol-miR-153b-5p_L+1_1ss14CT	0.1
XM_020090054.1	Pol-miR-153b-5p_L+1_1ss14CT	0.1
XM_020090054.1	Pol-miR-153b-5p_L+1_1ss14CT	0.1
XM_020090054.1	Pol-miR-153b-5p_L+1_1ss14CT	0.1
XM_020090054.1	Pol-miR-153b-5p_L+1_1ss14CT	0.1
XM_020090054.1	Pol-miR-153b-5p_L+1_1ss14CT	0.1
XM_020090054.1	Pol-miR-153b-5p_L+1_1ss14CT	0.1
XM_020090054.1	Pol-miR-153b-5p_L+1_1ss14CT	0.1
XM_020090054.1	Pol-miR-153b-5p_L+1_1ss14CT	0.1
XM_020090054.1	Pol-miR-153b-5p_L+1_1ss14CT	0.1
XM_020090054.1	Pol-miR-153b-5p_L+1_1ss14CT	0.1
XM_020090054.1	Pol-miR-153b-5p_L+1_1ss14CT	0.1
XM_020090054.1	Pol-miR-153b-5p_L+1_1ss14CT	0.1
XM_020090054.1	Pol-miR-153b-5p_L+1_1ss14CT	0.1
XM_020090054.1	Pol-miR-153b-5p_L+1_1ss14CT	0.1
XM_020091143.1	Pol-miR-153b-5p_L+1_1ss14CT	0.041
XM_020091143.1	Pol-miR-153b-5p_L+1_1ss14CT	0.041
XM_020091143.1	Pol-miR-153b-5p_L+1_1ss14CT	0.041
XM_020091143.1	Pol-miR-153b-5p_L+1_1ss14CT	0.041
XM_020091143.1	Pol-miR-153b-5p_L+1_1ss14CT	0.041
XM_020091143.1	Pol-miR-153b-5p_L+1_1ss14CT	0.041
XM_020091143.1	Pol-miR-153b-5p_L+1_1ss14CT	0.041
XM_020091143.1	Pol-miR-153b-5p_L+1_1ss14CT	0.041
XM_020091143.1	Pol-miR-153b-5p_L+1_1ss14CT	0.041
XM_020091143.1	Pol-miR-153b-5p_L+1_1ss14CT	0.041
XM_020091143.1	Pol-miR-153b-5p_L+1_1ss14CT	0.041
XM_020091143.1	Pol-miR-153b-5p_L+1_1ss14CT	0.041
XM_020091143.1	Pol-miR-153b-5p_L+1_1ss14CT	0.041
XM_020091143.1	Pol-miR-153b-5p_L+1_1ss14CT	0.041
XM_020091143.1	Pol-miR-153b-5p_L+1_1ss14CT	0.041
XM_020091143.1	Pol-miR-153b-5p_L+1_1ss14CT	0.041
XM_020091143.1	Pol-miR-153b-5p_L+1_1ss14CT	0.041
XM_020091143.1	Pol-miR-153b-5p_L+1_1ss14CT	0.041
XM_020091143.1	Pol-miR-153b-5p_L+1_1ss14CT	0.041
XM_020091143.1	Pol-miR-153b-5p_L+1_1ss14CT	0.041
XM_020091143.1	Pol-miR-153b-5p_L+1_1ss14CT	0.041
XM_020091143.1	Pol-miR-153b-5p_L+1_1ss14CT	0.041
XM_020091143.1	Pol-miR-153b-5p_L+1_1ss14CT	0.041
XM_020091143.1	Pol-miR-153b-5p_L+1_1ss14CT	0.041
XM_020091438.1	Pol-miR-153b-5p_L+1_1ss14CT	0.08
XM_020091438.1	Pol-miR-153b-5p_L+1_1ss14CT	0.08
XM_020091438.1	Pol-miR-153b-5p_L+1_1ss14CT	0.08
XM_020091438.1	Pol-miR-153b-5p_L+1_1ss14CT	0.08
XM_020091438.1	Pol-miR-153b-5p_L+1_1ss14CT	0.08
XM_020091438.1	Pol-miR-153b-5p_L+1_1ss14CT	0.08
XM_020091438.1	Pol-miR-153b-5p_L+1_1ss14CT	0.08
XM_020091438.1	Pol-miR-153b-5p_L+1_1ss14CT	0.08
XM_020091438.1	Pol-miR-153b-5p_L+1_1ss14CT	0.08
XM_020091438.1	Pol-miR-153b-5p_L+1_1ss14CT	0.08
XM_020091438.1	Pol-miR-153b-5p_L+1_1ss14CT	0.08
XM_020091438.1	Pol-miR-153b-5p_L+1_1ss14CT	0.08
XM_020091438.1	Pol-miR-153b-5p_L+1_1ss14CT	0.08
XM_020091438.1	Pol-miR-153b-5p_L+1_1ss14CT	0.08
XM_020091438.1	Pol-miR-153b-5p_L+1_1ss14CT	0.08
XM_020091438.1	Pol-miR-153b-5p_L+1_1ss14CT	0.08
XM_020091438.1	Pol-miR-153b-5p_L+1_1ss14CT	0.08
XM_020091438.1	Pol-miR-153b-5p_L+1_1ss14CT	0.08
XM_020091438.1	Pol-miR-153b-5p_L+1_1ss14CT	0.08
XM_020091438.1	Pol-miR-153b-5p_L+1_1ss14CT	0.08
XM_020092053.1	Pol-miR-153b-5p_L+1_1ss14CT	0.08
XM_020092053.1	Pol-miR-153b-5p_L+1_1ss14CT	0.08
XM_020092053.1	Pol-miR-153b-5p_L+1_1ss14CT	0.08
XM_020092053.1	Pol-miR-153b-5p_L+1_1ss14CT	0.08
XM_020092053.1	Pol-miR-153b-5p_L+1_1ss14CT	0.08
XM_020092053.1	Pol-miR-153b-5p_L+1_1ss14CT	0.08
XM_020092053.1	Pol-miR-153b-5p_L+1_1ss14CT	0.08
XM_020092053.1	Pol-miR-153b-5p_L+1_1ss14CT	0.08
XM_020092053.1	Pol-miR-153b-5p_L+1_1ss14CT	0.08
XM_020092053.1	Pol-miR-153b-5p_L+1_1ss14CT	0.08
XM_020092053.1	Pol-miR-153b-5p_L+1_1ss14CT	0.08
XM_020092053.1	Pol-miR-153b-5p_L+1_1ss14CT	0.08
XM_020092053.1	Pol-miR-153b-5p_L+1_1ss14CT	0.08
XM_020092053.1	Pol-miR-153b-5p_L+1_1ss14CT	0.08
XM_020092053.1	Pol-miR-153b-5p_L+1_1ss14CT	0.08
XM_020092053.1	Pol-miR-153b-5p_L+1_1ss14CT	0.08
XM_020092053.1	Pol-miR-153b-5p_L+1_1ss14CT	0.08
XM_020092053.1	Pol-miR-153b-5p_L+1_1ss14CT	0.08
XM_020092053.1	Pol-miR-153b-5p_L+1_1ss14CT	0.08
XM_020092053.1	Pol-miR-153b-5p_L+1_1ss14CT	0.08
XM_020092053.1	Pol-miR-153b-5p_L+1_1ss14CT	0.08
XM_020093433.1	Pol-miR-153b-5p_L+1_1ss14CT	0.083
XM_020093433.1	Pol-miR-153b-5p_L+1_1ss14CT	0.083
XM_020093433.1	Pol-miR-153b-5p_L+1_1ss14CT	0.083
XM_020093433.1	Pol-miR-153b-5p_L+1_1ss14CT	0.083
XM_020093433.1	Pol-miR-153b-5p_L+1_1ss14CT	0.083
XM_020093433.1	Pol-miR-153b-5p_L+1_1ss14CT	0.083
XM_020093433.1	Pol-miR-153b-5p_L+1_1ss14CT	0.083
XM_020093433.1	Pol-miR-153b-5p_L+1_1ss14CT	0.083
XM_020093433.1	Pol-miR-153b-5p_L+1_1ss14CT	0.083
XM_020093433.1	Pol-miR-153b-5p_L+1_1ss14CT	0.083
XM_020093433.1	Pol-miR-153b-5p_L+1_1ss14CT	0.083
XM_020093433.1	Pol-miR-153b-5p_L+1_1ss14CT	0.083
XM_020093433.1	Pol-miR-153b-5p_L+1_1ss14CT	0.083
XM_020093433.1	Pol-miR-153b-5p_L+1_1ss14CT	0.083
XM_020093433.1	Pol-miR-153b-5p_L+1_1ss14CT	0.083
XM_020093433.1	Pol-miR-153b-5p_L+1_1ss14CT	0.083
XM_020093433.1	Pol-miR-153b-5p_L+1_1ss14CT	0.083
XM_020093433.1	Pol-miR-153b-5p_L+1_1ss14CT	0.083
XM_020095209.1	Pol-miR-153b-5p_L+1_1ss14CT	0.09
XM_020095209.1	Pol-miR-153b-5p_L+1_1ss14CT	0.09
XM_020095209.1	Pol-miR-153b-5p_L+1_1ss14CT	0.09
XM_020095209.1	Pol-miR-153b-5p_L+1_1ss14CT	0.09
XM_020095209.1	Pol-miR-153b-5p_L+1_1ss14CT	0.09
XM_020095209.1	Pol-miR-153b-5p_L+1_1ss14CT	0.09
XM_020095209.1	Pol-miR-153b-5p_L+1_1ss14CT	0.09
XM_020095209.1	Pol-miR-153b-5p_L+1_1ss14CT	0.09
XM_020095209.1	Pol-miR-153b-5p_L+1_1ss14CT	0.09
XM_020095209.1	Pol-miR-153b-5p_L+1_1ss14CT	0.09
XM_020095209.1	Pol-miR-153b-5p_L+1_1ss14CT	0.09
XM_020095209.1	Pol-miR-153b-5p_L+1_1ss14CT	0.09
XM_020095209.1	Pol-miR-153b-5p_L+1_1ss14CT	0.09
XM_020095209.1	Pol-miR-153b-5p_L+1_1ss14CT	0.09
XM_020095209.1	Pol-miR-153b-5p_L+1_1ss14CT	0.09
XM_020095209.1	Pol-miR-153b-5p_L+1_1ss14CT	0.09
XM_020095209.1	Pol-miR-153b-5p_L+1_1ss14CT	0.09
XM_020096504.1	Pol-miR-153b-5p_L+1_1ss14CT	0.1
XM_020096504.1	Pol-miR-153b-5p_L+1_1ss14CT	0.1
XM_020096504.1	Pol-miR-153b-5p_L+1_1ss14CT	0.1
XM_020096504.1	Pol-miR-153b-5p_L+1_1ss14CT	0.1
XM_020096504.1	Pol-miR-153b-5p_L+1_1ss14CT	0.1
XM_020096504.1	Pol-miR-153b-5p_L+1_1ss14CT	0.1
XM_020096504.1	Pol-miR-153b-5p_L+1_1ss14CT	0.1
XM_020096504.1	Pol-miR-153b-5p_L+1_1ss14CT	0.1
XM_020096504.1	Pol-miR-153b-5p_L+1_1ss14CT	0.1
XM_020096504.1	Pol-miR-153b-5p_L+1_1ss14CT	0.1
XM_020096504.1	Pol-miR-153b-5p_L+1_1ss14CT	0.1
XM_020096504.1	Pol-miR-153b-5p_L+1_1ss14CT	0.1
XM_020096504.1	Pol-miR-153b-5p_L+1_1ss14CT	0.1
XM_020096504.1	Pol-miR-153b-5p_L+1_1ss14CT	0.1
XM_020096504.1	Pol-miR-153b-5p_L+1_1ss14CT	0.1
XM_020096504.1	Pol-miR-153b-5p_L+1_1ss14CT	0.1
XM_020096504.1	Pol-miR-153b-5p_L+1_1ss14CT	0.1
XM_020096504.1	Pol-miR-153b-5p_L+1_1ss14CT	0.1
XM_020105971.1	Pol-miR-153b-5p_L+1_1ss14CT	0.064
XM_020105971.1	Pol-miR-153b-5p_L+1_1ss14CT	0.064
XM_020105971.1	Pol-miR-153b-5p_L+1_1ss14CT	0.064
XM_020105971.1	Pol-miR-153b-5p_L+1_1ss14CT	0.064
XM_020105971.1	Pol-miR-153b-5p_L+1_1ss14CT	0.064
XM_020105971.1	Pol-miR-153b-5p_L+1_1ss14CT	0.064
XM_020105971.1	Pol-miR-153b-5p_L+1_1ss14CT	0.064
XM_020105971.1	Pol-miR-153b-5p_L+1_1ss14CT	0.064
XM_020105971.1	Pol-miR-153b-5p_L+1_1ss14CT	0.064
XM_020105971.1	Pol-miR-153b-5p_L+1_1ss14CT	0.064
XM_020105971.1	Pol-miR-153b-5p_L+1_1ss14CT	0.064
XM_020105971.1	Pol-miR-153b-5p_L+1_1ss14CT	0.064
XM_020105971.1	Pol-miR-153b-5p_L+1_1ss14CT	0.064
XM_020105971.1	Pol-miR-153b-5p_L+1_1ss14CT	0.064
XM_020105971.1	Pol-miR-153b-5p_L+1_1ss14CT	0.064
XM_020105971.1	Pol-miR-153b-5p_L+1_1ss14CT	0.064
XM_020105971.1	Pol-miR-153b-5p_L+1_1ss14CT	0.064
XM_020105971.1	Pol-miR-153b-5p_L+1_1ss14CT	0.064
XM_020105971.1	Pol-miR-153b-5p_L+1_1ss14CT	0.064
XM_020105971.1	Pol-miR-153b-5p_L+1_1ss14CT	0.064
XM_020105971.1	Pol-miR-153b-5p_L+1_1ss14CT	0.064
XM_020105971.1	Pol-miR-153b-5p_L+1_1ss14CT	0.064
XM_020105971.1	Pol-miR-153b-5p_L+1_1ss14CT	0.064
XM_020105971.1	Pol-miR-153b-5p_L+1_1ss14CT	0.064
XM_020106738.1	Pol-miR-153b-5p_L+1_1ss14CT	0.016
XM_020106738.1	Pol-miR-153b-5p_L+1_1ss14CT	0.016
XM_020106738.1	Pol-miR-153b-5p_L+1_1ss14CT	0.016
XM_020106738.1	Pol-miR-153b-5p_L+1_1ss14CT	0.016
XM_020106738.1	Pol-miR-153b-5p_L+1_1ss14CT	0.016
XM_020106738.1	Pol-miR-153b-5p_L+1_1ss14CT	0.016
XM_020106738.1	Pol-miR-153b-5p_L+1_1ss14CT	0.016
XM_020106738.1	Pol-miR-153b-5p_L+1_1ss14CT	0.016
XM_020106738.1	Pol-miR-153b-5p_L+1_1ss14CT	0.016
XM_020106738.1	Pol-miR-153b-5p_L+1_1ss14CT	0.016
XM_020106738.1	Pol-miR-153b-5p_L+1_1ss14CT	0.016
XM_020106738.1	Pol-miR-153b-5p_L+1_1ss14CT	0.016
XM_020106738.1	Pol-miR-153b-5p_L+1_1ss14CT	0.016
XM_020106738.1	Pol-miR-153b-5p_L+1_1ss14CT	0.016
XM_020106738.1	Pol-miR-153b-5p_L+1_1ss14CT	0.016
XM_020106738.1	Pol-miR-153b-5p_L+1_1ss14CT	0.016
XM_020106738.1	Pol-miR-153b-5p_L+1_1ss14CT	0.016
XM_020106738.1	Pol-miR-153b-5p_L+1_1ss14CT	0.016
XM_020106738.1	Pol-miR-153b-5p_L+1_1ss14CT	0.016
XM_020106738.1	Pol-miR-153b-5p_L+1_1ss14CT	0.016
XM_020106738.1	Pol-miR-153b-5p_L+1_1ss14CT	0.016
XM_020106738.1	Pol-miR-153b-5p_L+1_1ss14CT	0.016
XM_020106738.1	Pol-miR-153b-5p_L+1_1ss14CT	0.016
XM_020106738.1	Pol-miR-153b-5p_L+1_1ss14CT	0.016
XM_020106738.1	Pol-miR-153b-5p_L+1_1ss14CT	0.016
XM_020106738.1	Pol-miR-153b-5p_L+1_1ss14CT	0.016
XM_020106738.1	Pol-miR-153b-5p_L+1_1ss14CT	0.016
XM_020106738.1	Pol-miR-153b-5p_L+1_1ss14CT	0.016
XM_020106738.1	Pol-miR-153b-5p_L+1_1ss14CT	0.016
XM_020106738.1	Pol-miR-153b-5p_L+1_1ss14CT	0.016
XM_020106738.1	Pol-miR-153b-5p_L+1_1ss14CT	0.016
XM_020106738.1	Pol-miR-153b-5p_L+1_1ss14CT	0.016
XM_020106738.1	Pol-miR-153b-5p_L+1_1ss14CT	0.016
XM_020106738.1	Pol-miR-153b-5p_L+1_1ss14CT	0.016
XM_020106738.1	Pol-miR-153b-5p_L+1_1ss14CT	0.016
XM_020106738.1	Pol-miR-153b-5p_L+1_1ss14CT	0.016
XM_020106738.1	Pol-miR-153b-5p_L+1_1ss14CT	0.016
XM_020106738.1	Pol-miR-153b-5p_L+1_1ss14CT	0.016
XM_020106738.1	Pol-miR-153b-5p_L+1_1ss14CT	0.016
XM_020106738.1	Pol-miR-153b-5p_L+1_1ss14CT	0.016
XM_020106738.1	Pol-miR-153b-5p_L+1_1ss14CT	0.016
XM_020106738.1	Pol-miR-153b-5p_L+1_1ss14CT	0.016
XM_020110061.1	Pol-miR-153b-5p_L+1_1ss14CT	0.062
XM_020110061.1	Pol-miR-153b-5p_L+1_1ss14CT	0.062
XM_020110061.1	Pol-miR-153b-5p_L+1_1ss14CT	0.062
XM_020110061.1	Pol-miR-153b-5p_L+1_1ss14CT	0.062
XM_020110061.1	Pol-miR-153b-5p_L+1_1ss14CT	0.062
XM_020110061.1	Pol-miR-153b-5p_L+1_1ss14CT	0.062
XM_020110061.1	Pol-miR-153b-5p_L+1_1ss14CT	0.062
XM_020110061.1	Pol-miR-153b-5p_L+1_1ss14CT	0.062
XM_020110061.1	Pol-miR-153b-5p_L+1_1ss14CT	0.062
XM_020110061.1	Pol-miR-153b-5p_L+1_1ss14CT	0.062
XM_020110061.1	Pol-miR-153b-5p_L+1_1ss14CT	0.062
XM_020110061.1	Pol-miR-153b-5p_L+1_1ss14CT	0.062
XM_020110061.1	Pol-miR-153b-5p_L+1_1ss14CT	0.062
XM_020110061.1	Pol-miR-153b-5p_L+1_1ss14CT	0.062
XM_020110061.1	Pol-miR-153b-5p_L+1_1ss14CT	0.062
XM_020110061.1	Pol-miR-153b-5p_L+1_1ss14CT	0.062
XM_020110061.1	Pol-miR-153b-5p_L+1_1ss14CT	0.062
XM_020110061.1	Pol-miR-153b-5p_L+1_1ss14CT	0.062
XM_020110061.1	Pol-miR-153b-5p_L+1_1ss14CT	0.062
XM_020110061.1	Pol-miR-153b-5p_L+1_1ss14CT	0.062
TCONS_00000628	Pol-miR-15a	0.021
TCONS_00021450	Pol-miR-15a	0.027
TCONS_00027488	Pol-miR-15a	0.039
TCONS_00030884	Pol-miR-15a	0.017
TCONS_00033789	Pol-miR-15a	0.066
TCONS_00033789	Pol-miR-15a	0.066
TCONS_00037270	Pol-miR-15a	0.016
TCONS_00038020	Pol-miR-15a	0.01
TCONS_00045490	Pol-miR-15a	0.017
TCONS_00048904	Pol-miR-15a	0.08
TCONS_00048904	Pol-miR-15a	0.08
TCONS_00048904	Pol-miR-15a	0.08
TCONS_00048904	Pol-miR-15a	0.08
TCONS_00048904	Pol-miR-15a	0.08
TCONS_00060554	Pol-miR-15a	0.08
TCONS_00060554	Pol-miR-15a	0.08
TCONS_00060554	Pol-miR-15a	0.08
TCONS_00062618	Pol-miR-15a	0.1
TCONS_00062618	Pol-miR-15a	0.1
XM_020084146.1	Pol-miR-15a	0.047
XM_020084146.1	Pol-miR-15a	0.047
XM_020092053.1	Pol-miR-15a	0.09
XM_020092053.1	Pol-miR-15a	0.09
XM_020098378.1	Pol-miR-15a	0.05
XM_020105971.1	Pol-miR-15a	0.071
XM_020105971.1	Pol-miR-15a	0.071
XM_020105971.1	Pol-miR-15a	0.071
XM_020106738.1	Pol-miR-15a	0.016
XM_020106738.1	Pol-miR-15a	0.016
XM_020106738.1	Pol-miR-15a	0.016
XM_020106738.1	Pol-miR-15a	0.016
XM_020106738.1	Pol-miR-15a	0.016
XM_020106738.1	Pol-miR-15a	0.016
XM_020106738.1	Pol-miR-15a	0.016
XM_020106738.1	Pol-miR-15a	0.016
XM_020106738.1	Pol-miR-15a	0.016
XM_020106738.1	Pol-miR-15a	0.016
XM_020106738.1	Pol-miR-15a	0.016
TCONS_00030884	Pol-miR-15c-5p	0.019
TCONS_00038020	Pol-miR-15c-5p	0.01
XM_020106738.1	Pol-miR-15c-5p	0.018
XM_020106738.1	Pol-miR-15c-5p	0.018
TCONS_00000628	Pol-miR-17b_L-1_2ss19CA20AC	0.02
TCONS_00013513	Pol-miR-17b_L-1_2ss19CA20AC	0.09
TCONS_00013513	Pol-miR-17b_L-1_2ss19CA20AC	0.09
TCONS_00013513	Pol-miR-17b_L-1_2ss19CA20AC	0.09
TCONS_00013513	Pol-miR-17b_L-1_2ss19CA20AC	0.09
TCONS_00017910	Pol-miR-17b_L-1_2ss19CA20AC	0.051
TCONS_00017910	Pol-miR-17b_L-1_2ss19CA20AC	0.051
TCONS_00021450	Pol-miR-17b_L-1_2ss19CA20AC	0.027
TCONS_00030884	Pol-miR-17b_L-1_2ss19CA20AC	0.017
TCONS_00037270	Pol-miR-17b_L-1_2ss19CA20AC	0.016
TCONS_00038020	Pol-miR-17b_L-1_2ss19CA20AC	0.01
TCONS_00044337	Pol-miR-17b_L-1_2ss19CA20AC	0.09
TCONS_00044337	Pol-miR-17b_L-1_2ss19CA20AC	0.09
TCONS_00044337	Pol-miR-17b_L-1_2ss19CA20AC	0.09
TCONS_00045490	Pol-miR-17b_L-1_2ss19CA20AC	0.017
TCONS_00048614	Pol-miR-17b_L-1_2ss19CA20AC	0.034
TCONS_00051996	Pol-miR-17b_L-1_2ss19CA20AC	0.046
TCONS_00051996	Pol-miR-17b_L-1_2ss19CA20AC	0.046
TCONS_00058013	Pol-miR-17b_L-1_2ss19CA20AC	0.041
TCONS_00062114	Pol-miR-17b_L-1_2ss19CA20AC	0.095
TCONS_00062114	Pol-miR-17b_L-1_2ss19CA20AC	0.095
TCONS_00062114	Pol-miR-17b_L-1_2ss19CA20AC	0.095
XM_020078547.1	Pol-miR-17b_L-1_2ss19CA20AC	0.052
XM_020078547.1	Pol-miR-17b_L-1_2ss19CA20AC	0.052
XM_020078547.1	Pol-miR-17b_L-1_2ss19CA20AC	0.052
XM_020078547.1	Pol-miR-17b_L-1_2ss19CA20AC	0.052
XM_020080638.1	Pol-miR-17b_L-1_2ss19CA20AC	0.051
XM_020080638.1	Pol-miR-17b_L-1_2ss19CA20AC	0.051
XM_020080638.1	Pol-miR-17b_L-1_2ss19CA20AC	0.051
XM_020080638.1	Pol-miR-17b_L-1_2ss19CA20AC	0.051
XM_020098378.1	Pol-miR-17b_L-1_2ss19CA20AC	0.057
XM_020106738.1	Pol-miR-17b_L-1_2ss19CA20AC	0.017
XM_020106738.1	Pol-miR-17b_L-1_2ss19CA20AC	0.017
XM_020106738.1	Pol-miR-17b_L-1_2ss19CA20AC	0.017
XM_020106738.1	Pol-miR-17b_L-1_2ss19CA20AC	0.017
XM_020106738.1	Pol-miR-17b_L-1_2ss19CA20AC	0.017
XM_020106738.1	Pol-miR-17b_L-1_2ss19CA20AC	0.017
XM_020106738.1	Pol-miR-17b_L-1_2ss19CA20AC	0.017
XM_020106738.1	Pol-miR-17b_L-1_2ss19CA20AC	0.017
XM_020106738.1	Pol-miR-17b_L-1_2ss19CA20AC	0.017
XM_020106738.1	Pol-miR-17b_L-1_2ss19CA20AC	0.017
XM_020106738.1	Pol-miR-17b_L-1_2ss19CA20AC	0.017
XM_020106738.1	Pol-miR-17b_L-1_2ss19CA20AC	0.017
XM_020106738.1	Pol-miR-17b_L-1_2ss19CA20AC	0.017
TCONS_00000628	Pol-miR-181a_R+1	0.021
TCONS_00017910	Pol-miR-181a_R+1	0.057
TCONS_00021450	Pol-miR-181a_R+1	0.028
TCONS_00030884	Pol-miR-181a_R+1	0.018
TCONS_00037270	Pol-miR-181a_R+1	0.016
TCONS_00038020	Pol-miR-181a_R+1	0.01
TCONS_00038664	Pol-miR-181a_R+1	0.062
TCONS_00045490	Pol-miR-181a_R+1	0.017
TCONS_00048614	Pol-miR-181a_R+1	0.037
XM_020106738.1	Pol-miR-181a_R+1	0.018
XM_020106738.1	Pol-miR-181a_R+1	0.018
XM_020106738.1	Pol-miR-181a_R+1	0.018
XM_020106738.1	Pol-miR-181a_R+1	0.018
XM_020106738.1	Pol-miR-181a_R+1	0.018
XM_020106738.1	Pol-miR-181a_R+1	0.018
XM_020106738.1	Pol-miR-181a_R+1	0.018
XM_020106738.1	Pol-miR-181a_R+1	0.018
XM_020106738.1	Pol-miR-181a_R+1	0.018
TCONS_00000628	Pol-miR-181a-5p	0.021
TCONS_00000628	Pol-miR-181a-5p	0.021
TCONS_00017910	Pol-miR-181a-5p	0.057
TCONS_00017910	Pol-miR-181a-5p	0.057
TCONS_00021450	Pol-miR-181a-5p	0.028
TCONS_00021450	Pol-miR-181a-5p	0.028
TCONS_00030884	Pol-miR-181a-5p	0.018
TCONS_00030884	Pol-miR-181a-5p	0.018
TCONS_00037270	Pol-miR-181a-5p	0.016
TCONS_00037270	Pol-miR-181a-5p	0.016
TCONS_00038020	Pol-miR-181a-5p	0.01
TCONS_00038020	Pol-miR-181a-5p	0.01
TCONS_00038664	Pol-miR-181a-5p	0.062
TCONS_00038664	Pol-miR-181a-5p	0.062
TCONS_00045490	Pol-miR-181a-5p	0.017
TCONS_00045490	Pol-miR-181a-5p	0.017
TCONS_00048614	Pol-miR-181a-5p	0.037
TCONS_00048614	Pol-miR-181a-5p	0.037
XM_020106738.1	Pol-miR-181a-5p	0.018
XM_020106738.1	Pol-miR-181a-5p	0.018
XM_020106738.1	Pol-miR-181a-5p	0.018
XM_020106738.1	Pol-miR-181a-5p	0.018
XM_020106738.1	Pol-miR-181a-5p	0.018
XM_020106738.1	Pol-miR-181a-5p	0.018
XM_020106738.1	Pol-miR-181a-5p	0.018
XM_020106738.1	Pol-miR-181a-5p	0.018
XM_020106738.1	Pol-miR-181a-5p	0.018
XM_020106738.1	Pol-miR-181a-5p	0.018
XM_020106738.1	Pol-miR-181a-5p	0.018
XM_020106738.1	Pol-miR-181a-5p	0.018
XM_020106738.1	Pol-miR-181a-5p	0.018
XM_020106738.1	Pol-miR-181a-5p	0.018
XM_020106738.1	Pol-miR-181a-5p	0.018
XM_020106738.1	Pol-miR-181a-5p	0.018
XM_020106738.1	Pol-miR-181a-5p	0.018
XM_020106738.1	Pol-miR-181a-5p	0.018
TCONS_00000628	Pol-miR-181b-p3	0.022
TCONS_00030884	Pol-miR-181b-p3	0.018
TCONS_00037270	Pol-miR-181b-p3	0.017
TCONS_00038020	Pol-miR-181b-p3	0.01
TCONS_00045490	Pol-miR-181b-p3	0.018
XM_020106738.1	Pol-miR-181b-p3	0.018
XM_020106738.1	Pol-miR-181b-p3	0.018
XM_020106738.1	Pol-miR-181b-p3	0.018
XM_020106738.1	Pol-miR-181b-p3	0.018
XM_020106738.1	Pol-miR-181b-p3	0.018
TCONS_00000628	Pol-miR-18a	0.022
TCONS_00030884	Pol-miR-18a	0.018
TCONS_00037270	Pol-miR-18a	0.017
TCONS_00038020	Pol-miR-18a	0.01
TCONS_00045490	Pol-miR-18a	0.018
XM_020106738.1	Pol-miR-18a	0.018
XM_020106738.1	Pol-miR-18a	0.018
XM_020106738.1	Pol-miR-18a	0.018
XM_020106738.1	Pol-miR-18a	0.018
XM_020106738.1	Pol-miR-18a	0.018
TCONS_00000628	Pol-miR-18b-5p	0.022
TCONS_00030884	Pol-miR-18b-5p	0.018
TCONS_00037270	Pol-miR-18b-5p	0.017
TCONS_00038020	Pol-miR-18b-5p	0.01
TCONS_00045490	Pol-miR-18b-5p	0.018
XM_020106738.1	Pol-miR-18b-5p	0.018
XM_020106738.1	Pol-miR-18b-5p	0.018
XM_020106738.1	Pol-miR-18b-5p	0.018
XM_020106738.1	Pol-miR-18b-5p	0.018
XM_020106738.1	Pol-miR-18b-5p	0.018
TCONS_00021450	Pol-miR-199a-5p_L+1_1ss2CT	0.03
TCONS_00030884	Pol-miR-199a-5p_L+1_1ss2CT	0.018
TCONS_00037270	Pol-miR-199a-5p_L+1_1ss2CT	0.017
TCONS_00038020	Pol-miR-199a-5p_L+1_1ss2CT	0.01
TCONS_00045490	Pol-miR-199a-5p_L+1_1ss2CT	0.018
XM_020106738.1	Pol-miR-199a-5p_L+1_1ss2CT	0.016
XM_020106738.1	Pol-miR-199a-5p_L+1_1ss2CT	0.016
XM_020106738.1	Pol-miR-199a-5p_L+1_1ss2CT	0.016
XM_020106738.1	Pol-miR-199a-5p_L+1_1ss2CT	0.016
XM_020106738.1	Pol-miR-199a-5p_L+1_1ss2CT	0.016
TCONS_00000628	Pol-miR-204-5p	0.022
TCONS_00000628	Pol-miR-204-5p	0.022
TCONS_00038020	Pol-miR-204-5p	0.01
TCONS_00038020	Pol-miR-204-5p	0.01
TCONS_00045490	Pol-miR-204-5p	0.018
TCONS_00045490	Pol-miR-204-5p	0.018
XM_020106738.1	Pol-miR-204-5p	0.017
XM_020106738.1	Pol-miR-204-5p	0.017
XM_020106738.1	Pol-miR-204-5p	0.017
XM_020106738.1	Pol-miR-204-5p	0.017
XM_020106738.1	Pol-miR-204-5p	0.017
XM_020106738.1	Pol-miR-204-5p	0.017
TCONS_00000628	Pol-miR-204-5p_R+2	0.022
TCONS_00017910	Pol-miR-204-5p_R+2	0.064
TCONS_00037270	Pol-miR-204-5p_R+2	0.017
TCONS_00038020	Pol-miR-204-5p_R+2	0.01
TCONS_00045490	Pol-miR-204-5p_R+2	0.018
XM_020106738.1	Pol-miR-204-5p_R+2	0.017
XM_020106738.1	Pol-miR-204-5p_R+2	0.017
XM_020106738.1	Pol-miR-204-5p_R+2	0.017
XM_020106738.1	Pol-miR-204-5p_R+2	0.017
XM_020106738.1	Pol-miR-204-5p_R+2	0.017
TCONS_00000628	Pol-miR-20a-2-3p_R-2_1ss19GA	0.02
TCONS_00021450	Pol-miR-20a-2-3p_R-2_1ss19GA	0.026
TCONS_00027488	Pol-miR-20a-2-3p_R-2_1ss19GA	0.037
TCONS_00029243	Pol-miR-20a-2-3p_R-2_1ss19GA	0.1
TCONS_00029243	Pol-miR-20a-2-3p_R-2_1ss19GA	0.1
TCONS_00029243	Pol-miR-20a-2-3p_R-2_1ss19GA	0.1
TCONS_00029243	Pol-miR-20a-2-3p_R-2_1ss19GA	0.1
TCONS_00029243	Pol-miR-20a-2-3p_R-2_1ss19GA	0.1
TCONS_00029243	Pol-miR-20a-2-3p_R-2_1ss19GA	0.1
TCONS_00030884	Pol-miR-20a-2-3p_R-2_1ss19GA	0.017
TCONS_00033789	Pol-miR-20a-2-3p_R-2_1ss19GA	0.06
TCONS_00033789	Pol-miR-20a-2-3p_R-2_1ss19GA	0.06
TCONS_00033789	Pol-miR-20a-2-3p_R-2_1ss19GA	0.06
TCONS_00033789	Pol-miR-20a-2-3p_R-2_1ss19GA	0.06
TCONS_00037270	Pol-miR-20a-2-3p_R-2_1ss19GA	0.016
TCONS_00038020	Pol-miR-20a-2-3p_R-2_1ss19GA	0.009
TCONS_00044337	Pol-miR-20a-2-3p_R-2_1ss19GA	0.086
TCONS_00044337	Pol-miR-20a-2-3p_R-2_1ss19GA	0.086
TCONS_00044337	Pol-miR-20a-2-3p_R-2_1ss19GA	0.086
TCONS_00045490	Pol-miR-20a-2-3p_R-2_1ss19GA	0.017
TCONS_00048614	Pol-miR-20a-2-3p_R-2_1ss19GA	0.033
TCONS_00051996	Pol-miR-20a-2-3p_R-2_1ss19GA	0.045
TCONS_00051996	Pol-miR-20a-2-3p_R-2_1ss19GA	0.045
TCONS_00058013	Pol-miR-20a-2-3p_R-2_1ss19GA	0.04
TCONS_00060554	Pol-miR-20a-2-3p_R-2_1ss19GA	0.071
TCONS_00060554	Pol-miR-20a-2-3p_R-2_1ss19GA	0.071
TCONS_00060554	Pol-miR-20a-2-3p_R-2_1ss19GA	0.071
TCONS_00060554	Pol-miR-20a-2-3p_R-2_1ss19GA	0.071
TCONS_00060554	Pol-miR-20a-2-3p_R-2_1ss19GA	0.071
TCONS_00060554	Pol-miR-20a-2-3p_R-2_1ss19GA	0.071
XM_020078547.1	Pol-miR-20a-2-3p_R-2_1ss19GA	0.041
XM_020078547.1	Pol-miR-20a-2-3p_R-2_1ss19GA	0.041
XM_020078547.1	Pol-miR-20a-2-3p_R-2_1ss19GA	0.041
XM_020078547.1	Pol-miR-20a-2-3p_R-2_1ss19GA	0.041
XM_020080638.1	Pol-miR-20a-2-3p_R-2_1ss19GA	0.04
XM_020080638.1	Pol-miR-20a-2-3p_R-2_1ss19GA	0.04
XM_020080638.1	Pol-miR-20a-2-3p_R-2_1ss19GA	0.04
XM_020080638.1	Pol-miR-20a-2-3p_R-2_1ss19GA	0.04
XM_020084146.1	Pol-miR-20a-2-3p_R-2_1ss19GA	0.042
XM_020091143.1	Pol-miR-20a-2-3p_R-2_1ss19GA	0.04
XM_020091143.1	Pol-miR-20a-2-3p_R-2_1ss19GA	0.04
XM_020091143.1	Pol-miR-20a-2-3p_R-2_1ss19GA	0.04
XM_020093433.1	Pol-miR-20a-2-3p_R-2_1ss19GA	0.076
XM_020105971.1	Pol-miR-20a-2-3p_R-2_1ss19GA	0.06
XM_020105971.1	Pol-miR-20a-2-3p_R-2_1ss19GA	0.06
XM_020105971.1	Pol-miR-20a-2-3p_R-2_1ss19GA	0.06
XM_020106738.1	Pol-miR-20a-2-3p_R-2_1ss19GA	0.016
XM_020106738.1	Pol-miR-20a-2-3p_R-2_1ss19GA	0.016
XM_020106738.1	Pol-miR-20a-2-3p_R-2_1ss19GA	0.016
XM_020106738.1	Pol-miR-20a-2-3p_R-2_1ss19GA	0.016
XM_020106738.1	Pol-miR-20a-2-3p_R-2_1ss19GA	0.016
XM_020106738.1	Pol-miR-20a-2-3p_R-2_1ss19GA	0.016
XM_020106738.1	Pol-miR-20a-2-3p_R-2_1ss19GA	0.016
XM_020106738.1	Pol-miR-20a-2-3p_R-2_1ss19GA	0.016
XM_020106738.1	Pol-miR-20a-2-3p_R-2_1ss19GA	0.016
XM_020106738.1	Pol-miR-20a-2-3p_R-2_1ss19GA	0.016
XM_020106738.1	Pol-miR-20a-2-3p_R-2_1ss19GA	0.016
XM_020106738.1	Pol-miR-20a-2-3p_R-2_1ss19GA	0.016
XM_020106738.1	Pol-miR-20a-2-3p_R-2_1ss19GA	0.016
XM_020106738.1	Pol-miR-20a-2-3p_R-2_1ss19GA	0.016
TCONS_00038020	Pol-miR-212	0.01
XM_020106738.1	Pol-miR-212	0.018
TCONS_00038020	Pol-miR-212b-5p	0.01
XM_020106738.1	Pol-miR-212b-5p	0.018
TCONS_00000628	Pol-miR-214-3p_L-1_1ss23AT	0.021
TCONS_00021450	Pol-miR-214-3p_L-1_1ss23AT	0.028
TCONS_00027488	Pol-miR-214-3p_L-1_1ss23AT	0.04
TCONS_00030884	Pol-miR-214-3p_L-1_1ss23AT	0.017
TCONS_00037270	Pol-miR-214-3p_L-1_1ss23AT	0.016
TCONS_00038020	Pol-miR-214-3p_L-1_1ss23AT	0.01
TCONS_00045490	Pol-miR-214-3p_L-1_1ss23AT	0.017
TCONS_00048614	Pol-miR-214-3p_L-1_1ss23AT	0.036
TCONS_00048908	Pol-miR-214-3p_L-1_1ss23AT	0.166
TCONS_00048908	Pol-miR-214-3p_L-1_1ss23AT	0.166
TCONS_00048908	Pol-miR-214-3p_L-1_1ss23AT	0.166
TCONS_00048908	Pol-miR-214-3p_L-1_1ss23AT	0.166
TCONS_00048908	Pol-miR-214-3p_L-1_1ss23AT	0.166
TCONS_00048908	Pol-miR-214-3p_L-1_1ss23AT	0.166
TCONS_00048908	Pol-miR-214-3p_L-1_1ss23AT	0.166
TCONS_00048908	Pol-miR-214-3p_L-1_1ss23AT	0.166
TCONS_00048908	Pol-miR-214-3p_L-1_1ss23AT	0.166
TCONS_00048908	Pol-miR-214-3p_L-1_1ss23AT	0.166
TCONS_00048908	Pol-miR-214-3p_L-1_1ss23AT	0.166
TCONS_00048908	Pol-miR-214-3p_L-1_1ss23AT	0.166
TCONS_00048908	Pol-miR-214-3p_L-1_1ss23AT	0.166
TCONS_00048908	Pol-miR-214-3p_L-1_1ss23AT	0.166
TCONS_00048908	Pol-miR-214-3p_L-1_1ss23AT	0.166
TCONS_00048908	Pol-miR-214-3p_L-1_1ss23AT	0.166
TCONS_00048908	Pol-miR-214-3p_L-1_1ss23AT	0.166
TCONS_00058013	Pol-miR-214-3p_L-1_1ss23AT	0.044
XM_020080638.1	Pol-miR-214-3p_L-1_1ss23AT	0.04
XM_020082248.1	Pol-miR-214-3p_L-1_1ss23AT	0.06
XM_020084146.1	Pol-miR-214-3p_L-1_1ss23AT	0.041
XM_020088046.1	Pol-miR-214-3p_L-1_1ss23AT	0.062
XM_020088750.1	Pol-miR-214-3p_L-1_1ss23AT	0.105
XM_020088922.1	Pol-miR-214-3p_L-1_1ss23AT	0.057
XM_020090663.1	Pol-miR-214-3p_L-1_1ss23AT	0.086
XM_020091143.1	Pol-miR-214-3p_L-1_1ss23AT	0.039
XM_020092053.1	Pol-miR-214-3p_L-1_1ss23AT	0.071
XM_020095188.1	Pol-miR-214-3p_L-1_1ss23AT	0.08
XM_020095193.1	Pol-miR-214-3p_L-1_1ss23AT	0.105
XM_020097464.1	Pol-miR-214-3p_L-1_1ss23AT	0.074
XM_020102618.1	Pol-miR-214-3p_L-1_1ss23AT	0.08
XM_020103574.1	Pol-miR-214-3p_L-1_1ss23AT	0.105
XM_020105820.1	Pol-miR-214-3p_L-1_1ss23AT	0.09
XM_020105971.1	Pol-miR-214-3p_L-1_1ss23AT	0.058
XM_020106738.1	Pol-miR-214-3p_L-1_1ss23AT	0.016
XM_020106738.1	Pol-miR-214-3p_L-1_1ss23AT	0.016
XM_020106738.1	Pol-miR-214-3p_L-1_1ss23AT	0.016
XM_020106738.1	Pol-miR-214-3p_L-1_1ss23AT	0.016
XM_020106738.1	Pol-miR-214-3p_L-1_1ss23AT	0.016
XM_020106738.1	Pol-miR-214-3p_L-1_1ss23AT	0.016
XM_020106738.1	Pol-miR-214-3p_L-1_1ss23AT	0.016
XM_020106738.1	Pol-miR-214-3p_L-1_1ss23AT	0.016
XM_020106738.1	Pol-miR-214-3p_L-1_1ss23AT	0.016
XM_020106738.1	Pol-miR-214-3p_L-1_1ss23AT	0.016
TCONS_00000628	Pol-miR-214-p3	0.021
TCONS_00021450	Pol-miR-214-p3	0.028
TCONS_00027488	Pol-miR-214-p3	0.04
TCONS_00030884	Pol-miR-214-p3	0.017
TCONS_00033789	Pol-miR-214-p3	0.068
TCONS_00033789	Pol-miR-214-p3	0.068
TCONS_00033789	Pol-miR-214-p3	0.068
TCONS_00033789	Pol-miR-214-p3	0.068
TCONS_00037270	Pol-miR-214-p3	0.016
TCONS_00038020	Pol-miR-214-p3	0.01
TCONS_00045490	Pol-miR-214-p3	0.017
TCONS_00048614	Pol-miR-214-p3	0.036
TCONS_00058013	Pol-miR-214-p3	0.044
XM_020080638.1	Pol-miR-214-p3	0.037
XM_020091143.1	Pol-miR-214-p3	0.036
XM_020105971.1	Pol-miR-214-p3	0.052
XM_020106738.1	Pol-miR-214-p3	0.015
XM_020106738.1	Pol-miR-214-p3	0.015
XM_020106738.1	Pol-miR-214-p3	0.015
XM_020106738.1	Pol-miR-214-p3	0.015
XM_020106738.1	Pol-miR-214-p3	0.015
XM_020106738.1	Pol-miR-214-p3	0.015
XM_020106738.1	Pol-miR-214-p3	0.015
XM_020106738.1	Pol-miR-214-p3	0.015
XM_020106738.1	Pol-miR-214-p3	0.015
XM_020106738.1	Pol-miR-214-p3	0.015
TCONS_00000628	Pol-miR-216b	0.022
TCONS_00030884	Pol-miR-216b	0.018
TCONS_00038020	Pol-miR-216b	0.01
TCONS_00045490	Pol-miR-216b	0.018
XM_020106738.1	Pol-miR-216b	0.018
XM_020106738.1	Pol-miR-216b	0.018
XM_020106738.1	Pol-miR-216b	0.018
XM_020106738.1	Pol-miR-216b	0.018
TCONS_00000628	Pol-miR-218a	0.022
TCONS_00037270	Pol-miR-218a	0.017
TCONS_00038020	Pol-miR-218a	0.01
XM_020106738.1	Pol-miR-218a	0.018
XM_020106738.1	Pol-miR-218a	0.018
XM_020106738.1	Pol-miR-218a	0.018
TCONS_00000628	Pol-miR-218b_R+2	0.022
TCONS_00037270	Pol-miR-218b_R+2	0.017
TCONS_00038020	Pol-miR-218b_R+2	0.01
XM_020106738.1	Pol-miR-218b_R+2	0.018
XM_020106738.1	Pol-miR-218b_R+2	0.018
XM_020106738.1	Pol-miR-218b_R+2	0.018
TCONS_00038020	Pol-miR-218b_R-1	0.01
XM_020106738.1	Pol-miR-218b_R-1	0.018
TCONS_00037270	Pol-miR-22_R+1	0.018
TCONS_00038020	Pol-miR-22_R+1	0.01
XM_020106738.1	Pol-miR-22_R+1	0.017
XM_020106738.1	Pol-miR-22_R+1	0.017
TCONS_00037270	pol-miR-22-5p_R-1	0.018
TCONS_00038020	pol-miR-22-5p_R-1	0.01
XM_020106738.1	pol-miR-22-5p_R-1	0.016
XM_020106738.1	pol-miR-22-5p_R-1	0.016
TCONS_00030884	Pol-miR-22b-3p	0.018
TCONS_00030884	Pol-miR-22b-3p	0.018
TCONS_00037270	Pol-miR-22b-3p	0.017
TCONS_00037270	Pol-miR-22b-3p	0.017
TCONS_00038020	Pol-miR-22b-3p	0.01
TCONS_00038020	Pol-miR-22b-3p	0.01
TCONS_00045490	Pol-miR-22b-3p	0.018
TCONS_00045490	Pol-miR-22b-3p	0.018
XM_020106738.1	Pol-miR-22b-3p	0.016
XM_020106738.1	Pol-miR-22b-3p	0.016
XM_020106738.1	Pol-miR-22b-3p	0.016
XM_020106738.1	Pol-miR-22b-3p	0.016
XM_020106738.1	Pol-miR-22b-3p	0.016
XM_020106738.1	Pol-miR-22b-3p	0.016
XM_020106738.1	Pol-miR-22b-3p	0.016
XM_020106738.1	Pol-miR-22b-3p	0.016
TCONS_00037270	Pol-miR-22b-5p	0.018
TCONS_00038020	Pol-miR-22b-5p	0.01
XM_020106738.1	Pol-miR-22b-5p	0.016
XM_020106738.1	Pol-miR-22b-5p	0.016
TCONS_00000628	Pol-miR-23b_R+1	0.021
TCONS_00017910	Pol-miR-23b_R+1	0.057
TCONS_00021450	Pol-miR-23b_R+1	0.028
TCONS_00030884	Pol-miR-23b_R+1	0.018
TCONS_00037270	Pol-miR-23b_R+1	0.016
TCONS_00038020	Pol-miR-23b_R+1	0.01
TCONS_00038664	Pol-miR-23b_R+1	0.062
TCONS_00045490	Pol-miR-23b_R+1	0.017
TCONS_00048614	Pol-miR-23b_R+1	0.037
XM_020106738.1	Pol-miR-23b_R+1	0.018
XM_020106738.1	Pol-miR-23b_R+1	0.018
XM_020106738.1	Pol-miR-23b_R+1	0.018
XM_020106738.1	Pol-miR-23b_R+1	0.018
XM_020106738.1	Pol-miR-23b_R+1	0.018
XM_020106738.1	Pol-miR-23b_R+1	0.018
XM_020106738.1	Pol-miR-23b_R+1	0.018
XM_020106738.1	Pol-miR-23b_R+1	0.018
XM_020106738.1	Pol-miR-23b_R+1	0.018
TCONS_00030884	Pol-miR-24_R+2	0.019
TCONS_00037270	Pol-miR-24_R+2	0.017
TCONS_00038020	Pol-miR-24_R+2	0.01
XM_020106738.1	Pol-miR-24_R+2	0.017
XM_020106738.1	Pol-miR-24_R+2	0.017
XM_020106738.1	Pol-miR-24_R+2	0.017
TCONS_00038020	Pol-miR-25-3p	0.01
TCONS_00045490	Pol-miR-25-3p	0.019
XM_020106738.1	Pol-miR-25-3p	0.018
XM_020106738.1	Pol-miR-25-3p	0.018
TCONS_00030884	Pol-miR-27a-3p_R-1	0.018
TCONS_00037270	Pol-miR-27a-3p_R-1	0.017
TCONS_00038020	Pol-miR-27a-3p_R-1	0.01
TCONS_00045490	Pol-miR-27a-3p_R-1	0.018
XM_020106738.1	Pol-miR-27a-3p_R-1	0.017
XM_020106738.1	Pol-miR-27a-3p_R-1	0.017
XM_020106738.1	Pol-miR-27a-3p_R-1	0.017
XM_020106738.1	Pol-miR-27a-3p_R-1	0.017
TCONS_00000628	Pol-miR-27b-3p_R+1	0.02
TCONS_00006235	Pol-miR-27b-3p_R+1	0.071
TCONS_00013513	Pol-miR-27b-3p_R+1	0.083
TCONS_00013513	Pol-miR-27b-3p_R+1	0.083
TCONS_00013513	Pol-miR-27b-3p_R+1	0.083
TCONS_00017910	Pol-miR-27b-3p_R+1	0.048
TCONS_00017910	Pol-miR-27b-3p_R+1	0.048
TCONS_00020337	Pol-miR-27b-3p_R+1	0.074
TCONS_00020337	Pol-miR-27b-3p_R+1	0.074
TCONS_00020337	Pol-miR-27b-3p_R+1	0.074
TCONS_00020337	Pol-miR-27b-3p_R+1	0.074
TCONS_00021450	Pol-miR-27b-3p_R+1	0.026
TCONS_00027488	Pol-miR-27b-3p_R+1	0.036
TCONS_00030884	Pol-miR-27b-3p_R+1	0.017
TCONS_00033789	Pol-miR-27b-3p_R+1	0.058
TCONS_00033789	Pol-miR-27b-3p_R+1	0.058
TCONS_00037270	Pol-miR-27b-3p_R+1	0.016
TCONS_00038020	Pol-miR-27b-3p_R+1	0.009
TCONS_00038664	Pol-miR-27b-3p_R+1	0.052
TCONS_00038664	Pol-miR-27b-3p_R+1	0.052
TCONS_00045490	Pol-miR-27b-3p_R+1	0.016
TCONS_00048614	Pol-miR-27b-3p_R+1	0.033
TCONS_00058013	Pol-miR-27b-3p_R+1	0.04
XM_020080638.1	Pol-miR-27b-3p_R+1	0.045
XM_020080638.1	Pol-miR-27b-3p_R+1	0.045
XM_020080638.1	Pol-miR-27b-3p_R+1	0.045
XM_020080638.1	Pol-miR-27b-3p_R+1	0.045
XM_020080638.1	Pol-miR-27b-3p_R+1	0.045
XM_020084146.1	Pol-miR-27b-3p_R+1	0.047
XM_020098378.1	Pol-miR-27b-3p_R+1	0.05
XM_020098378.1	Pol-miR-27b-3p_R+1	0.05
XM_020106738.1	Pol-miR-27b-3p_R+1	0.016
XM_020106738.1	Pol-miR-27b-3p_R+1	0.016
XM_020106738.1	Pol-miR-27b-3p_R+1	0.016
XM_020106738.1	Pol-miR-27b-3p_R+1	0.016
XM_020106738.1	Pol-miR-27b-3p_R+1	0.016
XM_020106738.1	Pol-miR-27b-3p_R+1	0.016
XM_020106738.1	Pol-miR-27b-3p_R+1	0.016
XM_020106738.1	Pol-miR-27b-3p_R+1	0.016
XM_020106738.1	Pol-miR-27b-3p_R+1	0.016
XM_020106738.1	Pol-miR-27b-3p_R+1	0.016
XM_020106738.1	Pol-miR-27b-3p_R+1	0.016
XM_020106738.1	Pol-miR-27b-3p_R+1	0.016
XM_020106738.1	Pol-miR-27b-3p_R+1	0.016
XM_020106738.1	Pol-miR-27b-3p_R+1	0.016
XM_020106738.1	Pol-miR-27b-3p_R+1	0.016
TCONS_00000628	Pol-miR-27b-3p_R+1_1ss22AT	0.02
TCONS_00006235	Pol-miR-27b-3p_R+1_1ss22AT	0.071
TCONS_00013513	Pol-miR-27b-3p_R+1_1ss22AT	0.083
TCONS_00013513	Pol-miR-27b-3p_R+1_1ss22AT	0.083
TCONS_00013513	Pol-miR-27b-3p_R+1_1ss22AT	0.083
TCONS_00017910	Pol-miR-27b-3p_R+1_1ss22AT	0.048
TCONS_00017910	Pol-miR-27b-3p_R+1_1ss22AT	0.048
TCONS_00020337	Pol-miR-27b-3p_R+1_1ss22AT	0.074
TCONS_00020337	Pol-miR-27b-3p_R+1_1ss22AT	0.074
TCONS_00020337	Pol-miR-27b-3p_R+1_1ss22AT	0.074
TCONS_00020337	Pol-miR-27b-3p_R+1_1ss22AT	0.074
TCONS_00021450	Pol-miR-27b-3p_R+1_1ss22AT	0.026
TCONS_00027488	Pol-miR-27b-3p_R+1_1ss22AT	0.036
TCONS_00030884	Pol-miR-27b-3p_R+1_1ss22AT	0.017
TCONS_00033789	Pol-miR-27b-3p_R+1_1ss22AT	0.058
TCONS_00033789	Pol-miR-27b-3p_R+1_1ss22AT	0.058
TCONS_00037270	Pol-miR-27b-3p_R+1_1ss22AT	0.016
TCONS_00038020	Pol-miR-27b-3p_R+1_1ss22AT	0.009
TCONS_00038664	Pol-miR-27b-3p_R+1_1ss22AT	0.052
TCONS_00038664	Pol-miR-27b-3p_R+1_1ss22AT	0.052
TCONS_00045490	Pol-miR-27b-3p_R+1_1ss22AT	0.016
TCONS_00048614	Pol-miR-27b-3p_R+1_1ss22AT	0.033
TCONS_00058013	Pol-miR-27b-3p_R+1_1ss22AT	0.04
XM_020080638.1	Pol-miR-27b-3p_R+1_1ss22AT	0.045
XM_020080638.1	Pol-miR-27b-3p_R+1_1ss22AT	0.045
[truncated: 4,419 more rows]
