# Supplementary material for: Transcriptomic Analysis Reveals Functional Interaction of mRNA–lncRNA–miRNA in Steroidogenesis and Spermatogenesis of Gynogenetic Japanese Flounder (Paralichthys olivaceus)
Source: Biology (Basel). 2022 Jan 28;11(2):213. doi: 10.3390/biology11020213 (PMC8869744; doi:10.3390/biology11020213)
Supplement: Supplementary file 1 [file biology-11-00213-s001.zip › Table S9ab.GO&KEGG of ceRNA.xlsx]

## Sheet: TableS9.a.ceRNA.GO
GO ID	GO Term	Ontology	GeneRatio	BgRatio	Pvalue	FDR	geneID
GO:0008092	cytoskeletal protein binding	MF	4	197	2.0493e-05	0.00061479	XM_020082420.1;XM_020084160.1;XM_020089730.1;XM_020094400.1
GO:0005856	cytoskeleton	CC	4	306	0.000178354	0.00428049	XM_020082420.1;XM_020084160.1;XM_020089730.1;XM_020098396.1
GO:0032451	demethylase activity	MF	1	1	0.000943396	0.00943396	XM_020103285.1
GO:0032452	histone demethylase activity	MF	1	1	0.000943396	0.00943396	XM_020103285.1
GO:0003009	skeletal muscle contraction	BP	1	1	0.00118612	0.052076	XM_020088046.1
GO:0003010	voluntary skeletal muscle contraction	BP	1	1	0.00118612	0.052076	XM_020088046.1
GO:0014721	twitch skeletal muscle contraction	BP	1	1	0.00118612	0.052076	XM_020088046.1
GO:0005515	protein binding	MF	5	1097	0.00168547	0.0126411	XM_020082420.1;XM_020084160.1;XM_020089730.1;XM_020094400.1;XM_020106959.1
GO:0043228	non-membrane-bounded organelle	CC	4	562	0.00184524	0.0134918	XM_020082420.1;XM_020084160.1;XM_020089730.1;XM_020098396.1
GO:0043232	intracellular non-membrane-bounded organelle	CC	4	562	0.00184524	0.0134918	XM_020082420.1;XM_020084160.1;XM_020089730.1;XM_020098396.1
GO:0005868	cytoplasmic dynein complex	CC	1	2	0.00224863	0.0134918	XM_020098396.1
GO:0015631	tubulin binding	MF	2	83	0.00258771	0.0155263	XM_020082420.1;XM_020089730.1
GO:0007568	aging	BP	1	3	0.0035545	0.052076	XM_020095193.1
GO:0007569	cell aging	BP	1	3	0.0035545	0.052076	XM_020095193.1
GO:0016569	covalent chromatin modification	BP	2	81	0.00396685	0.052076	XM_020095193.1;XM_020103285.1
GO:0016570	histone modification	BP	2	81	0.00396685	0.052076	XM_020095193.1;XM_020103285.1
GO:0006950	response to stress	BP	3	296	0.00448219	0.052076	XM_020088046.1;XM_020095193.1;XM_020105820.1
GO:0050881	musculoskeletal movement	BP	1	4	0.00473676	0.052076	XM_020088046.1
GO:0016568	chromatin modification	BP	2	99	0.00586925	0.052076	XM_020095193.1;XM_020103285.1
GO:0006482	protein demethylation	BP	1	5	0.00591773	0.052076	XM_020103285.1
GO:0008214	protein dealkylation	BP	1	5	0.00591773	0.052076	XM_020103285.1
GO:0016577	histone demethylation	BP	1	5	0.00591773	0.052076	XM_020103285.1
GO:0070076	histone lysine demethylation	BP	1	5	0.00591773	0.052076	XM_020103285.1
GO:0070988	demethylation	BP	1	5	0.00591773	0.052076	XM_020103285.1
GO:0050879	multicellular organismal movement	BP	1	6	0.00709741	0.0585537	XM_020088046.1
GO:0030286	dynein complex	CC	1	7	0.00785127	0.0376861	XM_020098396.1
GO:0017111	nucleoside-triphosphatase activity	MF	3	487	0.00881508	0.0332019	XM_020084160.1;XM_020094400.1;XM_020098396.1
GO:0016462	pyrophosphatase activity	MF	3	501	0.00953421	0.0332019	XM_020084160.1;XM_020094400.1;XM_020098396.1
GO:0016818	hydrolase activity, acting on acid anhydrides, in phosphorus-containing anhydrides	MF	3	506	0.00979936	0.0332019	XM_020084160.1;XM_020094400.1;XM_020098396.1
GO:0016817	hydrolase activity, acting on acid anhydrides	MF	3	509	0.00996056	0.0332019	XM_020084160.1;XM_020094400.1;XM_020098396.1
GO:0006941	striated muscle contraction	BP	1	9	0.0106288	0.0794902	XM_020088046.1
GO:0006325	chromatin organization	BP	2	136	0.0108396	0.0794902	XM_020095193.1;XM_020103285.1
GO:0031123	RNA 3'-end processing	BP	1	10	0.0118033	0.0820021	XM_020082831.1
GO:0015630	microtubule cytoskeleton	CC	2	170	0.0142347	0.0569388	XM_020082420.1;XM_020098396.1
GO:0007626	locomotory behavior	BP	1	13	0.0153194	0.0946314	XM_020088046.1
GO:0001503	ossification	BP	1	14	0.0164888	0.0946314	XM_020105820.1
GO:0007266	Rho protein signal transduction	BP	1	14	0.0164888	0.0946314	XM_020088366.1
GO:0035023	regulation of Rho protein signal transduction	BP	1	14	0.0164888	0.0946314	XM_020088366.1
GO:0006979	response to oxidative stress	BP	1	16	0.0188239	0.103531	XM_020088046.1
GO:0051276	chromosome organization	BP	2	188	0.0200574	0.105903	XM_020095193.1;XM_020103285.1
GO:0046578	regulation of Ras protein signal transduction	BP	1	20	0.0234788	0.1192	XM_020088366.1
GO:0051056	regulation of small GTPase mediated signal transduction	BP	1	21	0.0246394	0.120459	XM_020088366.1
GO:0050896	response to stimulus	BP	6	2213	0.0295555	0.139333	XM_020088046.1;XM_020088366.1;XM_020090663.1;XM_020091575.1;XM_020095193.1;XM_020105820.1
GO:0007265	Ras protein signal transduction	BP	1	33	0.0384679	0.161663	XM_020088366.1
GO:0006875	cellular metal ion homeostasis	BP	1	35	0.0407552	0.161663	XM_020088046.1
GO:0006873	cellular ion homeostasis	BP	1	36	0.0418969	0.161663	XM_020088046.1
GO:0006936	muscle contraction	BP	1	36	0.0418969	0.161663	XM_020088046.1
GO:0030003	cellular cation homeostasis	BP	1	36	0.0418969	0.161663	XM_020088046.1
GO:0033333	fin development	BP	1	36	0.0418969	0.161663	XM_020105820.1
GO:0055082	cellular chemical homeostasis	BP	1	38	0.0441766	0.161663	XM_020088046.1
GO:1902589	single-organism organelle organization	BP	2	289	0.0444352	0.161663	XM_020095193.1;XM_020103285.1
GO:0007264	small GTPase mediated signal transduction	BP	1	39	0.0453146	0.161663	XM_020088366.1
GO:0003779	actin binding	MF	1	52	0.0480202	0.138346	XM_020084160.1
GO:0098602	single organism cell adhesion	BP	1	42	0.0487212	0.164519	XM_020106959.1
GO:0042246	tissue regeneration	BP	1	43	0.0498542	0.164519	XM_020105820.1
GO:0055065	metal ion homeostasis	BP	1	43	0.0498542	0.164519	XM_020088046.1
GO:0003774	motor activity	MF	1	55	0.050727	0.138346	XM_020098396.1
GO:0003012	muscle system process	BP	1	47	0.054374	0.17089	XM_020088046.1
GO:0031099	regeneration	BP	1	47	0.054374	0.17089	XM_020105820.1
GO:0042060	wound healing	BP	1	49	0.0566265	0.172162	XM_020105820.1
GO:0009314	response to radiation	BP	1	51	0.0588741	0.172162	XM_020095193.1
GO:0009611	response to wounding	BP	1	52	0.059996	0.172162	XM_020105820.1
GO:0048736	appendage development	BP	1	52	0.059996	0.172162	XM_020105820.1
GO:0050801	ion homeostasis	BP	1	56	0.0644715	0.173678	XM_020088046.1
GO:0055080	cation homeostasis	BP	1	56	0.0644715	0.173678	XM_020088046.1
GO:0098771	inorganic ion homeostasis	BP	1	56	0.0644715	0.173678	XM_020088046.1
GO:0043933	macromolecular complex subunit organization	BP	2	391	0.0761383	0.201005	XM_020095193.1;XM_020103285.1
GO:0007610	behavior	BP	1	68	0.0777812	0.201316	XM_020088046.1
GO:0005875	microtubule associated complex	CC	1	75	0.0814125	0.22824	XM_020098396.1
GO:0048878	chemical homeostasis	BP	1	74	0.0843707	0.214172	XM_020088046.1
GO:0015629	actin cytoskeleton	CC	1	78	0.0845471	0.22824	XM_020084160.1
GO:1902494	catalytic complex	CC	1	79	0.08559	0.22824	XM_020098396.1
GO:0009628	response to abiotic stimulus	BP	1	79	0.089829	0.223725	XM_020095193.1
GO:0006816	calcium ion transport	BP	1	82	0.0930897	0.227553	XM_020088046.1
GO:0019725	cellular homeostasis	BP	1	85	0.0963396	0.231215	XM_020088046.1
GO:1902531	regulation of intracellular signal transduction	BP	1	89	0.100656	0.237261	XM_020088366.1
GO:0048589	developmental growth	BP	1	92	0.103881	0.240567	XM_020105820.1
GO:0007169	transmembrane receptor protein tyrosine kinase signaling pathway	BP	1	106	0.118792	0.261342	XM_020091575.1
GO:0070838	divalent metal ion transport	BP	1	106	0.118792	0.261342	XM_020088046.1
GO:0072511	divalent inorganic cation transport	BP	1	106	0.118792	0.261342	XM_020088046.1
GO:0007017	microtubule-based process	BP	1	125	0.138664	0.30006	XM_020098396.1
GO:0006996	organelle organization	BP	2	579	0.147756	0.310794	XM_020095193.1;XM_020103285.1
GO:0040007	growth	BP	1	136	0.14998	0.310794	XM_020105820.1
GO:0006396	RNA processing	BP	1	139	0.153043	0.310794	XM_020082831.1
GO:0033554	cellular response to stress	BP	1	139	0.153043	0.310794	XM_020095193.1
GO:0016301	kinase activity	MF	2	748	0.153159	0.372391	XM_020080638.1;XM_020095193.1
GO:0044430	cytoskeletal part	CC	1	154	0.160957	0.386297	XM_020098396.1
GO:0009605	response to external stimulus	BP	1	153	0.167201	0.334402	XM_020090663.1
GO:0007155	cell adhesion	BP	1	157	0.171206	0.337302	XM_020106959.1
GO:0042592	homeostatic process	BP	1	169	0.183116	0.355461	XM_020088046.1
GO:0016787	hydrolase activity	MF	3	1629	0.187856	0.372391	XM_020084160.1;XM_020094400.1;XM_020098396.1
GO:0003824	catalytic activity	MF	6	4491	0.1997	0.372391	XM_020080638.1;XM_020084160.1;XM_020094400.1;XM_020095193.1;XM_020098396.1;XM_020103285.1
GO:0044707	single-multicellular organism process	BP	3	1387	0.220621	0.418662	XM_020082420.1;XM_020088046.1;XM_020105820.1
GO:0016772	transferase activity, transferring phosphorus-containing groups	MF	2	950	0.223679	0.372391	XM_020080638.1;XM_020095193.1
GO:0022610	biological adhesion	BP	1	212	0.224517	0.418662	XM_020106959.1
GO:0044767	single-organism developmental process	BP	3	1401	0.225189	0.418662	XM_020082420.1;XM_020095193.1;XM_020105820.1
GO:0044699	single-organism process	BP	9	6116	0.234954	0.430749	XM_020082420.1;XM_020088046.1;XM_020088366.1;XM_020091575.1;XM_020095193.1;XM_020098396.1;XM_020103285.1;XM_020105820.1;XM_020106959.1
GO:0044424	intracellular part	CC	5	3161	0.23969	0.479923	XM_020082420.1;XM_020084160.1;XM_020089730.1;XM_020098396.1;XM_020105820.1
GO:0001883	purine nucleoside binding	MF	3	1828	0.239827	0.372391	XM_020084160.1;XM_020094400.1;XM_020095193.1
GO:0032549	ribonucleoside binding	MF	3	1828	0.239827	0.372391	XM_020084160.1;XM_020094400.1;XM_020095193.1
GO:0032550	purine ribonucleoside binding	MF	3	1828	0.239827	0.372391	XM_020084160.1;XM_020094400.1;XM_020095193.1
GO:0005622	intracellular	CC	5	3162	0.239962	0.479923	XM_020082420.1;XM_020084160.1;XM_020089730.1;XM_020098396.1;XM_020105820.1
GO:0001882	nucleoside binding	MF	3	1830	0.240368	0.372391	XM_020084160.1;XM_020094400.1;XM_020095193.1
GO:0097367	carbohydrate derivative binding	MF	3	1859	0.24826	0.372391	XM_020084160.1;XM_020094400.1;XM_020095193.1
GO:0007167	enzyme linked receptor protein signaling pathway	BP	1	238	0.248608	0.449538	XM_020091575.1
GO:0032502	developmental process	BP	3	1490	0.254788	0.454486	XM_020082420.1;XM_020095193.1;XM_020105820.1
GO:0006259	DNA metabolic process	BP	1	252	0.261294	0.459877	XM_020095193.1
GO:0009966	regulation of signal transduction	BP	1	269	0.276434	0.480123	XM_020088366.1
GO:0003008	system process	BP	1	282	0.28782	0.487079	XM_020088046.1
GO:0023051	regulation of signaling	BP	1	282	0.28782	0.487079	XM_020088366.1
GO:0032501	multicellular organismal process	BP	3	1601	0.292799	0.489234	XM_020082420.1;XM_020088046.1;XM_020105820.1
GO:0043229	intracellular organelle	CC	4	2524	0.3006	0.534421	XM_020082420.1;XM_020084160.1;XM_020089730.1;XM_020098396.1
GO:0090304	nucleic acid metabolic process	BP	2	925	0.301425	0.497351	XM_020082831.1;XM_020095193.1
GO:0036094	small molecule binding	MF	3	2068	0.306901	0.43843	XM_020084160.1;XM_020094400.1;XM_020095193.1
GO:0010646	regulation of cell communication	BP	1	311	0.312628	0.505196	XM_020088366.1
GO:0030001	metal ion transport	BP	1	314	0.315149	0.505196	XM_020088046.1
GO:0048583	regulation of response to stimulus	BP	1	317	0.317661	0.505196	XM_020088366.1
GO:0043226	organelle	CC	4	2612	0.328794	0.534421	XM_020082420.1;XM_020084160.1;XM_020089730.1;XM_020098396.1
GO:0065008	regulation of biological quality	BP	1	353	0.347156	0.540379	XM_020088046.1
GO:0009888	tissue development	BP	1	359	0.351956	0.540379	XM_020105820.1
GO:0016043	cellular component organization	BP	2	1036	0.352065	0.540379	XM_020095193.1;XM_020103285.1
GO:0005488	binding	MF	7	6262	0.352232	0.480316	XM_020082420.1;XM_020084160.1;XM_020089730.1;XM_020094400.1;XM_020095193.1;XM_020103285.1;XM_020106959.1
GO:0005623	cell	CC	5	3547	0.35628	0.534421	XM_020082420.1;XM_020084160.1;XM_020089730.1;XM_020098396.1;XM_020105820.1
GO:0044464	cell part	CC	5	3547	0.35628	0.534421	XM_020082420.1;XM_020084160.1;XM_020089730.1;XM_020098396.1;XM_020105820.1
GO:0071840	cellular component organization or biogenesis	BP	2	1068	0.366553	0.55615	XM_020095193.1;XM_020103285.1
GO:0007275	multicellular organism development	BP	2	1079	0.371516	0.557275	XM_020082420.1;XM_020105820.1
GO:0035556	intracellular signal transduction	BP	1	398	0.382379	0.567124	XM_020088366.1
GO:0051716	cellular response to stimulus	BP	3	1893	0.395708	0.580371	XM_020088366.1;XM_020091575.1;XM_020095193.1
GO:0006139	nucleobase-containing compound metabolic process	BP	2	1191	0.421397	0.60803	XM_020082831.1;XM_020095193.1
GO:0006812	cation transport	BP	1	454	0.423778	0.60803	XM_020088046.1
GO:0006725	cellular aromatic compound metabolic process	BP	2	1249	0.446652	0.629635	XM_020082831.1;XM_020095193.1
GO:0046483	heterocycle metabolic process	BP	2	1253	0.448377	0.629635	XM_020082831.1;XM_020095193.1
GO:0004672	protein kinase activity	MF	1	620	0.453948	0.587999	XM_020095193.1
GO:1901360	organic cyclic compound metabolic process	BP	2	1279	0.459532	0.637792	XM_020082831.1;XM_020095193.1
GO:0048856	anatomical structure development	BP	2	1297	0.467196	0.637792	XM_020082420.1;XM_020105820.1
GO:0044763	single-organism cellular process	BP	6	4537	0.468681	0.637792	XM_020088046.1;XM_020088366.1;XM_020091575.1;XM_020095193.1;XM_020098396.1;XM_020103285.1
GO:0016773	phosphotransferase activity, alcohol group as acceptor	MF	1	661	0.476135	0.587999	XM_020095193.1
GO:0034641	cellular nitrogen compound metabolic process	BP	2	1330	0.481116	0.648034	XM_020082831.1;XM_020095193.1
GO:0016740	transferase activity	MF	2	1684	0.489999	0.587999	XM_020080638.1;XM_020095193.1
GO:0044446	intracellular organelle part	CC	1	597	0.506549	0.715128	XM_020098396.1
GO:0006464	cellular protein modification process	BP	2	1433	0.523394	0.693444	XM_020095193.1;XM_020103285.1
GO:0006807	nitrogen compound metabolic process	BP	2	1446	0.528597	0.693444	XM_020082831.1;XM_020095193.1
GO:0036211	protein modification process	BP	2	1451	0.53059	0.693444	XM_020095193.1;XM_020103285.1
GO:0043412	macromolecule modification	BP	2	1502	0.550649	0.712604	XM_020095193.1;XM_020103285.1
GO:0016070	RNA metabolic process	BP	1	676	0.564095	0.722918	XM_020082831.1
GO:0044710	single-organism metabolic process	BP	2	1555	0.570963	0.724684	XM_020095193.1;XM_020103285.1
GO:0044422	organelle part	CC	1	726	0.580543	0.774057	XM_020098396.1
GO:0006811	ion transport	BP	1	747	0.601867	0.756633	XM_020088046.1
GO:1901363	heterocyclic compound binding	MF	3	3200	0.628046	0.724669	XM_020084160.1;XM_020094400.1;XM_020095193.1
GO:0007166	cell surface receptor signaling pathway	BP	1	812	0.633792	0.78925	XM_020091575.1
GO:0007165	signal transduction	BP	2	1786	0.65284	0.793074	XM_020088366.1;XM_020091575.1
GO:0044267	cellular protein metabolic process	BP	2	1808	0.660055	0.793074	XM_020095193.1;XM_020103285.1
GO:0044700	single organism signaling	BP	2	1811	0.661031	0.793074	XM_020088366.1;XM_020091575.1
GO:0023052	signaling	BP	2	1814	0.662005	0.793074	XM_020088366.1;XM_020091575.1
GO:0043234	protein complex	CC	1	895	0.662942	0.837401	XM_020098396.1
GO:0048731	system development	BP	1	898	0.672427	0.793074	XM_020082420.1
GO:0007154	cell communication	BP	2	1848	0.672911	0.793074	XM_020088366.1;XM_020091575.1
GO:0097159	organic cyclic compound binding	MF	3	3475	0.695172	0.772413	XM_020084160.1;XM_020094400.1;XM_020095193.1
GO:0044765	single-organism transport	BP	1	1055	0.733475	0.849951	XM_020088046.1
GO:0044260	cellular macromolecule metabolic process	BP	3	2995	0.73772	0.849951	XM_020082831.1;XM_020095193.1;XM_020103285.1
GO:0009987	cellular process	BP	8	7152	0.74184	0.849951	XM_020080638.1;XM_020082831.1;XM_020088046.1;XM_020088366.1;XM_020091575.1;XM_020095193.1;XM_020098396.1;XM_020103285.1
GO:1902578	single-organism localization	BP	1	1094	0.746926	0.849951	XM_020088046.1
GO:0032991	macromolecular complex	CC	1	1158	0.763559	0.916271	XM_020098396.1
GO:0006796	phosphate-containing compound metabolic process	BP	1	1164	0.76952	0.857494	XM_020095193.1
GO:0006793	phosphorus metabolic process	BP	1	1171	0.771674	0.857494	XM_020095193.1
GO:0019538	protein metabolic process	BP	2	2206	0.773044	0.857494	XM_020095193.1;XM_020103285.1
GO:0006810	transport	BP	1	1440	0.84175	0.925925	XM_020088046.1
GO:0031224	intrinsic component of membrane	CC	2	2596	0.862826	0.969779	XM_020084146.1;XM_020088046.1
GO:0044238	primary metabolic process	BP	3	3743	0.879652	0.952732	XM_020082831.1;XM_020095193.1;XM_020103285.1
GO:0050794	regulation of cellular process	BP	2	2767	0.880865	0.952732	XM_020088366.1;XM_020091575.1
GO:0051234	establishment of localization	BP	1	1697	0.889706	0.952732	XM_020088046.1
GO:0044425	membrane part	CC	2	2772	0.893312	0.969779	XM_020084146.1;XM_020088046.1
GO:0010467	gene expression	BP	1	1756	0.898636	0.952732	XM_020082831.1
GO:0044237	cellular metabolic process	BP	3	3952	0.906241	0.952732	XM_020082831.1;XM_020095193.1;XM_020103285.1
GO:0065007	biological regulation	BP	3	3980	0.909426	0.952732	XM_020088046.1;XM_020088366.1;XM_020091575.1
GO:0043170	macromolecule metabolic process	BP	3	4094	0.92153	0.957811	XM_020082831.1;XM_020095193.1;XM_020103285.1
GO:0043169	cation binding	MF	1	2356	0.922228	0.968207	XM_020103285.1
GO:0016020	membrane	CC	2	3037	0.929372	0.969779	XM_020084146.1;XM_020088046.1
GO:0051179	localization	BP	1	2029	0.93196	0.961084	XM_020088046.1
GO:0043167	ion binding	MF	1	2509	0.935933	0.968207	XM_020103285.1
GO:0050789	regulation of biological process	BP	2	3849	0.973299	0.989622	XM_020088366.1;XM_020091575.1
GO:0071704	organic substance metabolic process	BP	3	4887	0.974627	0.989622	XM_020082831.1;XM_020095193.1;XM_020103285.1
GO:0008152	metabolic process	BP	4	6000	0.982738	0.99024	XM_020080638.1;XM_020082831.1;XM_020095193.1;XM_020103285.1
GO:0008150	biological_process	BP	12	10117	1	1	XM_020080638.1;XM_020082420.1;XM_020082831.1;XM_020088046.1;XM_020088366.1;XM_020090663.1;XM_020091575.1;XM_020095193.1;XM_020098396.1;XM_020103285.1;XM_020105820.1;XM_020106959.1
GO:0003674	molecular_function	MF	9	9540	1	1	XM_020080638.1;XM_020082420.1;XM_020084160.1;XM_020089730.1;XM_020094400.1;XM_020095193.1;XM_020098396.1;XM_020103285.1;XM_020106959.1
GO:0005575	cellular_component	CC	7	6223	1	1	XM_020082420.1;XM_020084146.1;XM_020084160.1;XM_020088046.1;XM_020089730.1;XM_020098396.1;XM_020105820.1

## Sheet: TableS9.b.ceRNA.KO
KEGG_A_class	KEGG_B_class	Pathway	out (35)	All (13861)	Pvalue	Qvalue	Pathway ID	Genes	K_IDs
Human Diseases	Neurodegenerative diseases	Huntington disease	9	400	4.60468e-07	2.80886e-05	ko05016	XM_020083814.1;XM_020086276.1;XM_020088734.1;XM_020090856.1;XM_020091438.1;XM_020093433.1;XM_020098396.1;XM_020100839.1;XM_020103311.1	K10408+K10408+K10408+K10408+K10408+K10408+K10408+K10408+K10408
Human Diseases	Infectious diseases	Salmonella infection	5	220	0.000211933	0.00646395	ko05132	XM_020084160.1;XM_020094399.1;XM_020094400.1;XM_020095188.1;XM_020105847.1	K10352+K10352+K10352+K10414+K10352
Human Diseases	Cardiovascular diseases	Hypertrophic cardiomyopathy (HCM)	4	274	0.00482994	0.0888581	ko05410	XM_020092053.1;XM_020104473.1;XM_020106738.1;XM_020108650.1	K04962+K10366+K12567+K12567
Human Diseases	Cardiovascular diseases	Dilated cardiomyopathy (DCM)	4	289	0.00582676	0.0888581	ko05414	XM_020092053.1;XM_020104473.1;XM_020106738.1;XM_020108650.1	K04962+K10366+K12567+K12567
Organismal Systems	Circulatory system	Vascular smooth muscle contraction	4	340	0.0102261	0.115864	ko04270	XM_020084160.1;XM_020094399.1;XM_020094400.1;XM_020105847.1	K10352+K10352+K10352+K10352
Organismal Systems	Environmental adaptation	Circadian entrainment	4	351	0.0113965	0.115864	ko04713	XM_020088046.1;XM_020092053.1;XM_020097464.1;XM_020107663.1	K04961+K04962+K04963+K05212
Human Diseases	Cardiovascular diseases	Arrhythmogenic right ventricular cardiomyopathy (ARVC)	3	239	0.0220808	0.192419	ko05412	XM_020092053.1;XM_020104473.1;XM_020106959.1	K04962+K10366+K10381
Cellular Processes	Cellular community - eukaryotes	Tight junction	4	507	0.0378266	0.288428	ko04530	XM_020084160.1;XM_020094399.1;XM_020094400.1;XM_020105847.1	K10352+K10352+K10352+K10352
Environmental Information Processing	Signal transduction	Calcium signaling pathway	4	566	0.0530087	0.328646	ko04020	XM_020088046.1;XM_020092053.1;XM_020097464.1;XM_020107663.1	K04961+K04962+K04963+K05212
Cellular Processes	Cell motility	Regulation of actin cytoskeleton	4	578	0.0564553	0.328646	ko04810	XM_020084160.1;XM_020094399.1;XM_020094400.1;XM_020105847.1	K10352+K10352+K10352+K10352
Environmental Information Processing	Signal transduction	Apelin signaling pathway	3	354	0.059264	0.328646	ko04371	XM_020088046.1;XM_020092053.1;XM_020097464.1	K04961+K04962+K04963
Environmental Information Processing	Signaling molecules and interaction	ECM-receptor interaction	2	194	0.0858549	0.431266	ko04512	XM_020090663.1;XM_020105820.1	K06236+K06236
Environmental Information Processing	Signal transduction	MAPK signaling pathway - fly	2	208	0.0966226	0.431266	ko04013	XM_020092658.1;XM_020109357.1	K20225+K20225
Human Diseases	Infectious diseases	Amoebiasis	2	211	0.0989791	0.431266	ko05146	XM_020090663.1;XM_020105820.1	K06236+K06236
Organismal Systems	Digestive system	Protein digestion and absorption	2	220	0.106147	0.431662	ko04974	XM_020090663.1;XM_020105820.1	K06236+K06236
Organismal Systems	Endocrine system	Oxytocin signaling pathway	3	475	0.117076	0.446352	ko04921	XM_020088046.1;XM_020092053.1;XM_020097464.1	K04961+K04962+K04963
Human Diseases	Endocrine and metabolic diseases	AGE-RAGE signaling pathway in diabetic complications	2	244	0.125914	0.451808	ko04933	XM_020090663.1;XM_020105820.1	K06236+K06236
Genetic Information Processing	Replication and repair	Homologous recombination	1	66	0.154019	0.50744	ko03440	XM_020095193.1	K04728
Genetic Information Processing	Folding, sorting and degradation	Ubiquitin mediated proteolysis	2	293	0.168636	0.50744	ko04120	XM_020082248.1;XM_020088922.1	K10594+K10592
Organismal Systems	Endocrine system	Relaxin signaling pathway	2	299	0.174037	0.50744	ko04926	XM_020090663.1;XM_020105820.1	K06236+K06236
Organismal Systems	Endocrine system	Insulin secretion	2	302	0.176749	0.50744	ko04911	XM_020078547.1;XM_020092053.1	K16882+K04962
Human Diseases	Cancers	Proteoglycans in cancer	3	586	0.183011	0.50744	ko05205	XM_020090663.1;XM_020100421.1;XM_020105820.1	K06236+K10380+K06236
Organismal Systems	Immune system	Platelet activation	2	329	0.20145	0.53428	ko04611	XM_020090663.1;XM_020105820.1	K06236+K06236
Human Diseases	Neurodegenerative diseases	Alzheimer disease	2	340	0.211639	0.537915	ko05010	XM_020097464.1;XM_020107663.1	K04963+K05212
Organismal Systems	Immune system	Toll and Imd signaling pathway	1	100	0.224102	0.546427	ko04624	XM_020100421.1	K10380
Organismal Systems	Excretory system	Vasopressin-regulated water reabsorption	1	116	0.255099	0.546427	ko04962	XM_020095188.1	K10414
Human Diseases	Drug resistance	Platinum drug resistance	1	122	0.266409	0.546427	ko01524	XM_020095193.1	K04728
Cellular Processes	Cell growth and death	Apoptosis - fly	1	124	0.270142	0.546427	ko04214	XM_020095193.1	K04728
Human Diseases	Substance dependence	Nicotine addiction	1	128	0.277553	0.546427	ko05033	XM_020107663.1	K05212
Human Diseases	Substance dependence	Cocaine addiction	1	131	0.283063	0.546427	ko05030	XM_020107663.1	K05212
Human Diseases	Cardiovascular diseases	Viral myocarditis	1	139	0.297558	0.546427	ko05416	XM_020104473.1	K10366
Cellular Processes	Cell growth and death	p53 signaling pathway	1	142	0.30292	0.546427	ko04115	XM_020095193.1	K04728
Organismal Systems	Nervous system	Long-term depression	1	143	0.304698	0.546427	ko04730	XM_020088046.1	K04961
Human Diseases	Infectious diseases	Human papillomavirus infection	3	773	0.30981	0.546427	ko05165	XM_020090663.1;XM_020095193.1;XM_020105820.1	K06236+K04728+K06236
Human Diseases	Neurodegenerative diseases	Amyotrophic lateral sclerosis (ALS)	1	148	0.313524	0.546427	ko05014	XM_020107663.1	K05212
Human Diseases	Cancers	Transcriptional misregulation in cancers	2	466	0.330071	0.559287	ko05202	XM_020083306.1;XM_020095193.1	K11449+K04728
Genetic Information Processing	Translation	mRNA surveillance pathway	1	171	0.352742	0.581547	ko03015	XM_020082831.1	K14376
Organismal Systems	Nervous system	Synaptic vesicle cycle	1	180	0.367488	0.589914	ko04721	XM_020084218.1	K15291
Organismal Systems	Circulatory system	Cardiac muscle contraction	1	203	0.403705	0.617298	ko04260	XM_020092053.1	K04962
Organismal Systems	Digestive system	Salivary secretion	1	206	0.408277	0.617298	ko04970	XM_020097464.1	K04963
Cellular Processes	Cellular community - eukaryotes	Focal adhesion	2	563	0.418764	0.617298	ko04510	XM_020090663.1;XM_020105820.1	K06236+K06236
Environmental Information Processing	Signal transduction	NF-kappa B signaling pathway	1	221	0.430635	0.617298	ko04064	XM_020095193.1	K04728
Cellular Processes	Transport and catabolism	Phagosome	1	238	0.454982	0.617298	ko04145	XM_020095188.1	K10414
Environmental Information Processing	Signal transduction	cAMP signaling pathway	2	611	0.460647	0.617298	ko04024	XM_020092053.1;XM_020107663.1	K04962+K05212
Human Diseases	Substance dependence	Amphetamine addiction	1	245	0.464711	0.617298	ko05031	XM_020107663.1	K05212
Cellular Processes	Cell growth and death	Cell cycle	1	250	0.471557	0.617298	ko04110	XM_020095193.1	K04728
Organismal Systems	Digestive system	Pancreatic secretion	1	253	0.475623	0.617298	ko04972	XM_020092053.1	K04962
Organismal Systems	Nervous system	Long-term potentiation	1	267	0.494201	0.628047	ko04720	XM_020107663.1	K05212
Human Diseases	Substance dependence	Alcoholism	1	282	0.513397	0.638478	ko05034	XM_020107663.1	K05212
Human Diseases	Endocrine and metabolic diseases	Insulin resistance	1	290	0.523343	0.638478	ko04931	XM_020092035.1	K07189
Cellular Processes	Cell growth and death	Apoptosis	1	305	0.541463	0.647632	ko04210	XM_020095193.1	K04728
Organismal Systems	Nervous system	Glutamatergic synapse	1	333	0.573512	0.659082	ko04724	XM_020107663.1	K05212
Environmental Information Processing	Signal transduction	FoxO signaling pathway	1	341	0.582263	0.659082	ko04068	XM_020095193.1	K04728
Organismal Systems	Nervous system	Retrograde endocannabinoid signaling	1	343	0.584423	0.659082	ko04723	XM_020084218.1	K15291
Organismal Systems	Endocrine system	Insulin signaling pathway	1	357	0.599243	0.659082	ko04910	XM_020092035.1	K07189
Environmental Information Processing	Signal transduction	PI3K-Akt signaling pathway	2	796	0.605059	0.659082	ko04151	XM_020090663.1;XM_020105820.1	K06236+K06236
Cellular Processes	Cell growth and death	Cellular senescence	1	381	0.623462	0.667214	ko04218	XM_020095193.1	K04728
Human Diseases	Cancers	MicroRNAs in cancer	1	432	0.670301	0.704971	ko05206	XM_020095193.1	K04728
Organismal Systems	Circulatory system	Adrenergic signaling in cardiomyocytes	1	479	0.70842	0.732434	ko04261	XM_020092053.1	K04962
Human Diseases	Infectious diseases	HTLV-I infection	1	550	0.758013	0.770646	ko05166	XM_020095193.1	K04728
Environmental Information Processing	Signaling molecules and interaction	Neuroactive ligand-receptor interaction	1	645	0.811731	0.811731	ko04080	XM_020107663.1	K05212
